# Supplementary material for: Metabolic Reprogramming during Purine Stress in the Protozoan Pathogen Leishmania donovani
Source: PLoS Pathog. 2014 Feb 27;10(2):e1003938. doi: 10.1371/journal.ppat.1003938 (PMC3937319; doi:10.1371/journal.ppat.1003938)
Supplement: Table S1 — Accurate mass and time tag proteomics data derived from purine-starved and purine-replete cells. The tabulated AMT tag data for all proteins identified at 6, 12, 24, and 48 h can be found under the ‘Protein Summary’ tabs; proteins significantly changed (p-value <0.05) are described under the ‘Significantly Changed’ tabs; and peptide matching information under the tabs ‘Relative Peptide Abundance’ and ‘Percent Coverage of Proteins’. Accession numbers correspond to the annotated L. infantum genome in TriTrypDB version 4.0. (XLSX) [file ppat.1003938.s007.xlsx]

## Sheet: 6 h Significantly Changed
RefSeq ID	RefSeq ID Link	TriTryp ID	TriTryp ID Link	Description	6 h P-value	6 h Log2 Abundance Ratio (No Purine/Plus Purine)
XP_001463117.1	XP_001463117.1	LinJ.06.0350	LinJ.06.0350	NAD(p)-dependent steroid dehydrogenase-like protein	0.00101951	2.28426
XP_001464449.1	XP_001464449.1	LinJ.15.1240	LinJ.15.1240	nucleoside transporter 1, putative	0.00865623	1.72171
XP_001469785.1	XP_001469785.1	LinJ.36.2040	LinJ.36.2040	inosine-guanosine transporter	0.000538997	1.66851
XP_001465383.1	XP_001465383.1	LinJ.21.0780	LinJ.21.0780	hypothetical protein, conserved	0.0404388	1.43894
XP_001466446.1	XP_001466446.1	LinJ.27.2090	LinJ.27.2090	hypothetical protein, conserved	0.0104434	1.28975
XP_001469170.1	XP_001469170.1	LinJ.35.3670	LinJ.35.3670	iron-sulfur cluster assembly protein, putative	0.0296065	1.13455
XP_001463552.1	XP_001463552.1	LinJ.09.0950	LinJ.09.0950	polyubiquitin	0.0121432	1.01836
XP_001469434.1	XP_001469434.1	LinJ.36.2720	LinJ.36.2720	membrane-bound acid phosphatase 2, putative	0.0215479	0.974045
XP_001463970.1	XP_001463970.1	LinJ.12.0350	LinJ.12.0350	3'-nucleotidase/nuclease, putative	0.004692	0.908435
XP_001468936.1	XP_001468936.1	LinJ.35.1240	LinJ.35.1240	short chain dehydrogenase, putative	0.0282262	0.809727
XP_001467555.1	XP_001467555.1	LinJ.31.2380	LinJ.31.2380	3'-nucleotidase/nuclease precursor, putative	0.0163149	0.783839
XP_001464140.1	XP_001464140.1	LinJ.13.1110	LinJ.13.1110	nucleobase transporter	0.0322892	0.775664
XP_001465537.1	XP_001465537.1	LinJ.22.0060	LinJ.22.0060	hypothetical protein, conserved	0.0105156	0.749983
XP_001468331.1	XP_001468331.1	LinJ.33.2860	LinJ.33.2860	beta-ketoacyl synthase family protein, putative,3-oxoacyl-acyl carrier protein synthase ii, putative	0.0214492	0.693687
XP_001463861.1	XP_001463861.1	LinJ.11.0600	LinJ.11.0600	3-methylcrotonoyl-CoA carboxylase beta subunit, putative	0.0118718	0.68202
XP_001465209.1	XP_001465209.1	LinJ.20.0350	LinJ.20.0350	hypothetical protein, conserved	0.027649	0.680957
XP_001464634.1	XP_001464634.1	LinJ.16.1550	LinJ.16.1550	kinesin, putative	0.0417202	0.670339
XP_001463784.1	XP_001463784.1	LinJ.10.1420	LinJ.10.1420	hypothetical protein, conserved	0.0174502	0.668406
XP_001466588.1	XP_001466588.1	LinJ.29.0690	LinJ.29.0690	flagellar radial spoke protein-like, putative	0.0479858	0.65988
XP_001468155.1	XP_001468155.1	LinJ.33.0750	LinJ.33.0750	hypothetical protein, conserved	0.0446363	0.65713
XP_001464198.1	XP_001464198.1	LinJ.14.0150	LinJ.14.0150	60S ribosomal protein, putative	0.0224787	0.657123
XP_001465484.1	XP_001465484.1	LinJ.21.2240	LinJ.21.2240	beta tubulin	0.0470807	0.642749
XP_001469316.1	XP_001469316.1	LinJ.35.5260	LinJ.35.5260	p21 antigen protein	0.0304655	0.642402
XP_001466637.1	XP_001466637.1	LinJ.29.1190	LinJ.29.1190	hypothetical protein, conserved	0.0390365	0.638371
XP_001469343.1	XP_001469343.1	LinJ.36.6550	LinJ.36.6550	glucose transporter, lmgt2	0.0425083	0.62949
XP_001466221.1	XP_001466221.1	LinJ.25.1900	LinJ.25.1900	hypothetical protein, conserved	0.0457849	0.593676
XP_001469384.1	XP_001469384.1	LinJ.36.7060	LinJ.36.7060	prolyl oligopeptidase, putative,serine peptidase clan SC, family S9A, putative	0.0399956	0.591248
XP_001462885.1	XP_001462885.1	LinJ.04.0470	LinJ.04.0470	ADP-ribosylation factor, putative	0.0425895	0.590607
XP_001467792.1	XP_001467792.1	LinJ.32.1120	LinJ.32.1120	dynein, putative	0.0124816	0.584758
XP_001463374.1	XP_001463374.1	LinJ.08.0330	LinJ.08.0330	mitochondrial associated ribonuclease, putative	0.0276849	0.583802
XP_001468831.1	XP_001468831.1	LinJ.35.0110	LinJ.35.0110	coatomer zeta subunit, putative	0.0187714	0.582703
XP_001466142.1	XP_001466142.1	LinJ.25.1130	LinJ.25.1130	MGT2 magnesium transporter	0.0287961	0.581336
XP_001470007.1	XP_001470007.1	LinJ.36.4570	LinJ.36.4570	proteasome regulatory ATPase subunit	0.0480723	0.579899
XP_001469909.1	XP_001469909.1	LinJ.36.5410	LinJ.36.5410	aldehyde dehydrogenase, putative	0.0229915	0.572744
XP_001462761.1	XP_001462761.1	LinJ.02.0710	LinJ.02.0710	dipeptylcarboxypeptidase	0.0360489	0.569866
XP_001467463.1	XP_001467463.1	LinJ.31.1690	LinJ.31.1690	hypothetical protein, conserved	0.0289725	0.556758
XP_001469931.1	XP_001469931.1	LinJ.36.5720	LinJ.36.5720	hypothetical protein, conserved	0.0469931	0.551356
XP_001469313.1	XP_001469313.1	LinJ.35.5230	LinJ.35.5230	hypothetical protein, conserved	0.0440238	0.542846
XP_001469942.1	XP_001469942.1	LinJ.36.5830	LinJ.36.5830	G-actin binding protein, putative,CAP/Srv2p, putative	0.0144551	0.532367
XP_001469774.1	XP_001469774.1	LinJ.36.1920	LinJ.36.1920	DEAD box RNA helicase, putative	0.0202007	0.530666
XP_001464756.1	XP_001464756.1	LinJ.17.0970	LinJ.17.0970	META domain containing protein, putative;with	0.0390918	0.525534
XP_001464299.1	XP_001464299.1	LinJ.14.1190	LinJ.14.1190	kinesin K39, putative	0.018811	0.51041
XP_001468807.1	XP_001468807.1	LinJ.34.0720	LinJ.34.0720	hypothetical protein, conserved	0.003737	0.509625
XP_001463329.1	XP_001463329.1	LinJ.07.1300	LinJ.07.1300	proteasome regulatory non-ATP-ase subunit, putative	0.0416013	0.50796
XP_001467891.1	XP_001467891.1	LinJ.32.2130	LinJ.32.2130	hypothetical protein, conserved	0.012112	0.506214
XP_001468522.1	XP_001468522.1	LinJ.34.4360	LinJ.34.4360	d-isomer specific 2-hydroxyacid dehydrogenase- like protein	0.0414726	0.506015
XP_001466854.1	XP_001466854.1	LinJ.33.2400	LinJ.33.2400	hypothetical protein, conserved	0.032589	0.503752
XP_001463001.1	XP_001463001.1	LinJ.05.0380	LinJ.05.0380	microtubule-associated protein, putative	0.0268903	0.500845
XP_001464953.1	XP_001464953.1	LinJ.18.1400	LinJ.18.1400	pumilio protein 2, putative,pumilio protein, putative	0.039027	0.497788
XP_001465287.1	XP_001465287.1	LinJ.20.1640	LinJ.20.1640	ribosome biogenesis protein, putative	0.0483298	0.482973
XP_001465580.1	XP_001465580.1	LinJ.22.0490	LinJ.22.0490	proteasome regulatory ATPase subunit 5, putative	0.0362802	0.471614
XP_001466704.1	XP_001466704.1	LinJ.29.1890	LinJ.29.1890	paraflagellar rod protein 1D, putative	0.0394734	0.47084
XP_001464541.1	XP_001464541.1	LinJ.16.0530	LinJ.16.0530	hypothetical protein, conserved	0.0337298	0.469453
XP_001469750.1	XP_001469750.1	LinJ.36.1680	LinJ.36.1680	universal minicircle sequence binding protein, putative	0.0293281	0.462729
XP_001463022.1	XP_001463022.1	LinJ.05.0590	LinJ.05.0590	ATP-dependent RNA helicase, putative	0.0287379	0.44164
XP_001464727.1	XP_001464727.1	LinJ.17.0680	LinJ.17.0680	hypothetical protein, conserved	0.0151628	0.438052
XP_001467884.1	XP_001467884.1	LinJ.32.2050	LinJ.32.2050	heat shock protein-like protein, putative	0.0442137	0.438022
XP_001465646.1	XP_001465646.1	LinJ.22.1310	LinJ.22.1310	i/6 autoantigen-like protein	0.0233945	0.417995
XP_001463094.1	XP_001463094.1	LinJ.06.0120	LinJ.06.0120	cyclophilin 2	0.048273	0.393026
XP_001470108.1	XP_001470108.1	LinJ.28.0760	LinJ.28.0760	hypothetical protein, conserved	0.0113982	-0.0868879
XP_001467434.1	XP_001467434.1	LinJ.31.1410	LinJ.31.1410	hypothetical protein, unknown function	0.0344351	-0.991345

## Sheet: 12 h Significantly Changed
RefSeq ID	RefSeq ID Link	TriTryp ID	TriTryp ID Link	Description	12 h P-value	12 h Log2 Abundance Ratio (No Purine/Plus Purine)
XP_001469785.1	XP_001469785.1	LinJ.36.2040	LinJ.36.2040	inosine-guanosine transporter	6.38004e-07	2.4134
XP_001465412.1	XP_001465412.1	LinJ.21.1480	LinJ.21.1480	hypothetical protein, conserved	0.0444034	2.35865
XP_001464449.1	XP_001464449.1	LinJ.15.1240	LinJ.15.1240	nucleoside transporter 1, putative	6.80658e-05	2.18017
XP_001464140.1	XP_001464140.1	LinJ.13.1110	LinJ.13.1110	nucleobase transporter	0.000306061	1.71081
XP_001469356.1	XP_001469356.1	LinJ.36.6590	LinJ.36.6590	hypothetical protein, conserved	0.0265581	1.52077
XP_001467555.1	XP_001467555.1	LinJ.31.2380	LinJ.31.2380	3'-nucleotidase/nuclease precursor, putative	9.53193e-06	1.46567
XP_001469434.1	XP_001469434.1	LinJ.36.2720	LinJ.36.2720	membrane-bound acid phosphatase 2, putative	1.62457e-05	1.43402
XP_001463970.1	XP_001463970.1	LinJ.12.0350	LinJ.12.0350	3'-nucleotidase/nuclease, putative	8.28864e-05	1.33407
XP_001465383.1	XP_001465383.1	LinJ.21.0780	LinJ.21.0780	hypothetical protein, conserved	0.0445547	1.20723
XP_001464147.1	XP_001464147.1	LinJ.13.1180	LinJ.13.1180	XPA-interacting protein, putative	0.039881	1.08452
XP_001464729.1	XP_001464729.1	LinJ.17.0700	LinJ.17.0700	hypothetical protein, conserved	0.00460446	1.00841
XP_001463384.1	XP_001463384.1	LinJ.08.0450	LinJ.08.0450	hypothetical protein, conserved	0.0370042	0.949997
XP_001463179.1	XP_001463179.1	LinJ.06.0990	LinJ.06.0990	cell cycle associated protein MOB1, putative	0.0012866	0.892526
XP_001464201.1	XP_001464201.1	LinJ.14.0180	LinJ.14.0180	carboxypeptidase, putative,metallo-peptidase, Clan MA(E), Family M32	0.000805086	0.88457
XP_001466446.1	XP_001466446.1	LinJ.27.2090	LinJ.27.2090	hypothetical protein, conserved	0.0478333	0.87815
XP_001463948.1	XP_001463948.1	LinJ.21.0990	LinJ.21.0990	xanthine phosphoribosyltransferase	0.00100399	0.831611
XP_001463275.1	XP_001463275.1	LinJ.07.0660	LinJ.07.0660	electron transfer flavoprotein-ubiquinone oxidoreductase, putative	0.0234491	0.828377
XP_001468936.1	XP_001468936.1	LinJ.35.1240	LinJ.35.1240	short chain dehydrogenase, putative	0.00150391	0.785547
XP_001464057.1	XP_001464057.1	LinJ.13.0290	LinJ.13.0290	flagellar radial spoke protein, putative	0.0147876	0.77171
XP_001465323.1	XP_001465323.1	LinJ.21.0180	LinJ.21.0180	DNA topoisomerase 1A	0.035222	0.768402
XP_001468041.1	XP_001468041.1	LinJ.32.3680	LinJ.32.3680	hypothetical protein, conserved	0.0206175	0.739181
XP_001468913.1	XP_001468913.1	LinJ.35.0990	LinJ.35.0990	aldose 1-epimerase, putative	0.00021559	0.737628
XP_001465225.1	XP_001465225.1	LinJ.20.0930	LinJ.20.0930	hypothetical protein, conserved	0.00182534	0.725702
XP_001467460.1	XP_001467460.1	LinJ.31.1660	LinJ.31.1660	3-ketoacyl-CoA thiolase-like protein, putative	0.0410603	0.710272
XP_001467139.1	XP_001467139.1	LinJ.30.2930	LinJ.30.2930	mitogen-activated protein kinase 5, putative,protein kinase, putative	0.0249742	0.685219
XP_001469931.1	XP_001469931.1	LinJ.36.5720	LinJ.36.5720	hypothetical protein, conserved	0.0121685	0.679807
XP_001463273.1	XP_001463273.1	LinJ.07.0510	LinJ.07.0510	vacuolar-type Ca2 -ATPase, putative	0.0465459	0.661252
XP_001468368.1	XP_001468368.1	LinJ.33.3230	LinJ.33.3230	hypothetical protein, conserved	0.0091013	0.653084
XP_001465537.1	XP_001465537.1	LinJ.22.0060	LinJ.22.0060	hypothetical protein, conserved	0.0114797	0.646668
XP_001469904.1	XP_001469904.1	LinJ.36.5360	LinJ.36.5360	hypothetical protein, conserved	0.0341971	0.633722
XP_001463900.1	XP_001463900.1	LinJ.11.1000	LinJ.11.1000	pyruvate phosphate dikinase, putative	0.000352202	0.627228
XP_001463861.1	XP_001463861.1	LinJ.11.0600	LinJ.11.0600	3-methylcrotonoyl-CoA carboxylase beta subunit, putative	0.00460739	0.627138
XP_001466627.1	XP_001466627.1	LinJ.29.1090	LinJ.29.1090	hypothetical protein, conserved	0.0284594	0.618952
XP_001470178.1	XP_001470178.1	LinJ.28.1480	LinJ.28.1480	haloacid dehalogenase-like hydrolase, putative	0.0193308	0.611421
XP_001465015.1	XP_001465015.1	LinJ.19.0520	LinJ.19.0520	hypothetical protein, conserved	0.00165933	0.605012
XP_001463094.1	XP_001463094.1	LinJ.06.0120	LinJ.06.0120	cyclophilin 2	0.00388554	0.591843
XP_001463046.1	XP_001463046.1	LinJ.05.0830	LinJ.05.0830	methylthioadenosine phosphorylase, putative	0.0013256	0.591018
XP_001465484.1	XP_001465484.1	LinJ.21.2240	LinJ.21.2240	beta tubulin	0.0359834	0.581978
XP_001465906.1	XP_001465906.1	LinJ.24.0780	LinJ.24.0780	malic enzyme	0.00029309	0.577217
XP_001466925.1	XP_001466925.1	LinJ.30.0800	LinJ.30.0800	4-methyl-5(beta-hydroxyethyl)-thiazole monophosphate synthesis protein, putative	0.0429888	0.575282
XP_001469658.1	XP_001469658.1	LinJ.36.3750	LinJ.36.3750	cysteine synthase	0.00213971	0.574021
XP_001463947.1	XP_001463947.1	LinJ.21.0980	LinJ.21.0980	hypoxanthine-guanine phosphoribosyltransferase	0.0223585	0.572756
XP_001462761.1	XP_001462761.1	LinJ.02.0710	LinJ.02.0710	dipeptylcarboxypeptidase	0.000732718	0.560634
XP_001466988.1	XP_001466988.1	LinJ.30.1440	LinJ.30.1440	N-acyl-L-amino acid amidohydrolase, putative	0.0036412	0.554249
XP_001465349.1	XP_001465349.1	LinJ.21.0440	LinJ.21.0440	hypothetical protein, conserved	0.00358541	0.551819
XP_001469069.1	XP_001469069.1	LinJ.35.2450	LinJ.35.2450	hypothetical protein, conserved	0.00741506	0.550032
XP_001465265.1	XP_001465265.1	LinJ.20.1350	LinJ.20.1350	small myristoylated protein-1, putative;with	0.00192886	0.54409
XP_001468914.1	XP_001468914.1	LinJ.35.0990	LinJ.35.0990	aldose 1-epimerase, putative	0.000353281	0.542737
XP_001470577.1	XP_001470577.1	LinJ.26.2400	LinJ.26.2400	hypothetical protein, conserved	0.0355273	0.538314
XP_001463060.1	XP_001463060.1	LinJ.05.0970	LinJ.05.0970	3-mercaptopyruvate sulfurtransferase	0.00442971	0.530168
XP_001466704.1	XP_001466704.1	LinJ.29.1890	LinJ.29.1890	paraflagellar rod protein 1D, putative	0.000949768	0.52919
XP_001465816.1	XP_001465816.1	LinJ.23.1430	LinJ.23.1430	membrane-bound acid phosphatase 2	0.0125616	0.527039
XP_001467884.1	XP_001467884.1	LinJ.32.2050	LinJ.32.2050	heat shock protein-like protein, putative	0.00159287	0.522748
XP_001468428.1	XP_001468428.1	LinJ.34.0410	LinJ.34.0410	hypothetical protein, unknown function	0.0148209	0.520351
XP_001465487.1	XP_001465487.1	LinJ.23.0580	LinJ.23.0580	acetyl-CoA synthetase, putative	0.0433506	0.515074
XP_001468394.1	XP_001468394.1	LinJ.34.0070	LinJ.34.0070	ascorbate-dependent peroxidase, putative	0.0272412	0.514366
XP_001462720.1	XP_001462720.1	LinJ.02.0280	LinJ.02.0280	hypothetical protein, conserved	0.0103068	0.513298
XP_001463909.1	XP_001463909.1	LinJ.11.1100	LinJ.11.1100	lanosterol 14-alpha-demethylase, putative	0.0322882	0.50642
XP_001464478.1	XP_001464478.1	LinJ.15.1550	LinJ.15.1550	cAMP specific phosphodiesterase, putative	0.0393818	0.504346
XP_001463596.1	XP_001463596.1	LinJ.09.1390	LinJ.09.1390	paraflagellar rod component, putative	0.0131754	0.50396
XP_001465307.1	XP_001465307.1	LinJ.20.1790	LinJ.20.1790	hypothetical protein, conserved	0.043037	0.496322
XP_001470019.1	XP_001470019.1	LinJ.36.4440	LinJ.36.4440	hypothetical protein, conserved	0.00554326	0.492063
XP_001465699.1	XP_001465699.1	LinJ.23.0220	LinJ.23.0220	endoribonuclease L-PSP (pb5), putative	0.000503435	0.490619
XP_001463698.1	XP_001463698.1	LinJ.10.0500	LinJ.10.0500	GP63, leishmanolysin,metallo-peptidase, Clan MA(M), Family M8	0.00549954	0.488239
XP_001470424.1	XP_001470424.1	LinJ.26.0790	LinJ.26.0790	asparagine synthetase a, putative,aspartate--ammonia ligase, putative	0.00357512	0.488099
XP_001468146.1	XP_001468146.1	LinJ.33.0660	LinJ.33.0660	hypothetical protein, conserved	0.00375889	0.485419
XP_001467133.1	XP_001467133.1	LinJ.30.2870	LinJ.30.2870	hypothetical protein, conserved	0.0100028	0.482233
XP_001463617.1	XP_001463617.1	LinJ.09.1620	LinJ.09.1620	hypothetical protein, conserved	0.0145978	0.47783
XP_001468395.1	XP_001468395.1	LinJ.34.0080	LinJ.34.0080	glucose-6-phosphate 1-dehydrogenase, putative	0.0086081	0.477564
XP_001467496.1	XP_001467496.1	LinJ.31.2060	LinJ.31.2060	succinyl-diaminopimelate desuccinylase-like protein	0.00368492	0.475425
XP_001463727.1	XP_001463727.1	LinJ.10.0790	LinJ.10.0790	hypothetical protein, conserved	0.0415964	0.468441
XP_001466643.1	XP_001466643.1	LinJ.29.1260	LinJ.29.1260	hypothetical protein, conserved	0.00853649	0.465441
XP_001463001.1	XP_001463001.1	LinJ.05.0380	LinJ.05.0380	microtubule-associated protein, putative	0.00169375	0.45803
XP_001464756.1	XP_001464756.1	LinJ.17.0970	LinJ.17.0970	META domain containing protein, putative;with	0.00278152	0.44989
XP_001468315.1	XP_001468315.1	LinJ.33.2700	LinJ.33.2700	aminopeptidase, putative,metallo-peptidase, Clan MF, Family M17	0.0209062	0.448723
XP_001467245.1	XP_001467245.1	LinJ.21.1250	LinJ.21.1250	epsilon tubulin, putative	0.0184671	0.443873
XP_001469133.1	XP_001469133.1	LinJ.35.3280	LinJ.35.3280	cystathione gamma lyase, putative	0.00859538	0.44345
XP_001463649.1	XP_001463649.1	LinJ.24.1630	LinJ.24.1630	hypothetical protein, conserved	0.0255983	0.435101
XP_001468792.1	XP_001468792.1	LinJ.34.4360	LinJ.34.4360	d-isomer specific 2-hydroxyacid dehydrogenase- like protein	0.0340535	0.435085
XP_001469143.1	XP_001469143.1	LinJ.35.3390	LinJ.35.3390	6-phosphogluconate dehydrogenase, decarboxylating, putative	0.000202193	0.428796
XP_001466241.1	XP_001466241.1	LinJ.25.2100	LinJ.25.2100	hypothetical protein, conserved	0.00601813	0.427303
XP_001463697.1	XP_001463697.1	LinJ.10.0530	LinJ.10.0530	GP63, leishmanolysin,metallo-peptidase, Clan MA(M), Family M8	0.0162003	0.425752
XP_001468781.1	XP_001468781.1	LinJ.34.4230	LinJ.34.4230	1,2-Dihydroxy-3-keto-5-methylthiopentene dioxygenase, putative;with	0.00398647	0.425031
XP_001467267.1	XP_001467267.1	LinJ.31.0060	LinJ.31.0060	cyclophilin 5, putative	0.0375222	0.41659
XP_001469384.1	XP_001469384.1	LinJ.36.7060	LinJ.36.7060	prolyl oligopeptidase, putative,serine peptidase clan SC, family S9A, putative	0.000948022	0.414275
XP_001469321.1	XP_001469321.1	LinJ.35.5310	LinJ.35.5310	hypothetical protein, conserved	0.0151613	0.411872
XP_001466011.1	XP_001466011.1	LinJ.24.2200	LinJ.24.2200	hypothetical protein, conserved	0.00421309	0.41155
XP_001469061.1	XP_001469061.1	LinJ.35.2790	LinJ.35.2790	galactokinase-like protein	0.00658971	0.410978
XP_001464440.1	XP_001464440.1	LinJ.15.1070	LinJ.15.1070	glutamate dehydrogenase	0.00410393	0.409553
XP_001464438.1	XP_001464438.1	LinJ.15.1050	LinJ.15.1050	succinate dehydrogenase, putative	0.0473257	0.408578
XP_001463236.1	XP_001463236.1	LinJ.07.0430	LinJ.07.0430	acetylornithine deacetylase-like protein	0.0396643	0.404292
XP_001467313.1	XP_001467313.1	LinJ.31.0450	LinJ.31.0450	cytoskeleton-associated protein CAP5.5, putative,cysteine peptidase, Clan CA, family C2, putative	0.00756431	0.403888
XP_001462831.1	XP_001462831.1	LinJ.13.1420	LinJ.13.1420	pyrroline-5-carboxylate reductase	0.0237409	0.403064
XP_001466605.1	XP_001466605.1	LinJ.29.0860	LinJ.29.0860	cysteine peptidase C (CPC),CPC cysteine peptidase, Clan CA, family C1, Cathepsin B-like	0.00715572	0.400726
XP_001465413.1	XP_001465413.1	LinJ.21.1490	LinJ.21.1490	adenylate kinase, putative	0.0067923	0.394221
XP_001467792.1	XP_001467792.1	LinJ.32.1120	LinJ.32.1120	dynein, putative	0.0320745	0.393471
XP_001464196.1	XP_001464196.1	LinJ.14.0130	LinJ.14.0130	inosine-guanine nucleoside hydrolase, putative	0.0148022	0.390293
XP_001466318.1	XP_001466318.1	LinJ.27.0500	LinJ.27.0500	calpain-like cysteine peptidase, putative,cysteine peptidase, Clan CA, family C2, putative	0.00608318	0.389533
XP_001469909.1	XP_001469909.1	LinJ.36.5410	LinJ.36.5410	aldehyde dehydrogenase, putative	0.0302592	0.388616
XP_001470500.1	XP_001470500.1	LinJ.26.1530	LinJ.26.1530	trifunctional enzyme alpha subunit, mitochondrial precursor-like protein	0.023505	0.381945
XP_001466213.1	XP_001466213.1	LinJ.25.1820	LinJ.25.1820	hypothetical protein, conserved	0.0204001	0.380489
XP_001464630.1	XP_001464630.1	LinJ.16.1510	LinJ.16.1510	paraflagellar rod protein 2C	0.0139582	0.375041
XP_001468404.1	XP_001468404.1	LinJ.34.0170	LinJ.34.0170	mitochondrial malate dehydrogenase	0.0151397	0.373715
XP_001466823.1	XP_001466823.1	LinJ.30.0090	LinJ.30.0090	hypothetical protein, conserved	0.0391732	0.371395
XP_001469875.1	XP_001469875.1	LinJ.36.5010	LinJ.36.5010	hypothetical protein, conserved	0.035074	0.368069
XP_001466145.1	XP_001466145.1	LinJ.25.1160	LinJ.25.1160	aldehyde dehydrogenase, mitochondrial precursor	0.00301199	0.359146
XP_001464976.1	XP_001464976.1	LinJ.18.1640	LinJ.18.1640	hypothetical protein, conserved	0.014244	0.35885
XP_001468819.1	XP_001468819.1	LinJ.35.5450	LinJ.35.5450	pyruvate kinase	0.0329573	0.356687
XP_001470597.1	XP_001470597.1	LinJ.26.2510	LinJ.26.2510	hypothetical protein, conserved	0.0173824	0.355388
XP_001468807.1	XP_001468807.1	LinJ.34.0720	LinJ.34.0720	hypothetical protein, conserved	0.0132969	0.354915
XP_001466789.1	XP_001466789.1	LinJ.29.2680	LinJ.29.2680	serine/threonine-protein kinase, putative,protein kinase, putative	0.00838376	0.352763
XP_001468253.1	XP_001468253.1	LinJ.33.1720	LinJ.33.1720	hypothetical protein, conserved	0.0316248	0.34986
XP_001463580.1	XP_001463580.1	LinJ.09.1230	LinJ.09.1230	hypothetical protein, conserved	0.0390907	0.334416
XP_001464138.1	XP_001464138.1	LinJ.13.1090	LinJ.13.1090	adenylosuccinate synthetase, putative	0.0195799	0.333093
XP_001467513.1	XP_001467513.1	LinJ.31.2210	LinJ.31.2210	prostaglandin f2-alpha synthase/D-arabinose dehydrogenase	0.0132536	0.3289
XP_001462780.1	XP_001462780.1	LinJ.03.0260	LinJ.03.0260	hypothetical protein	0.0376908	0.328241
XP_001466608.1	XP_001466608.1	LinJ.29.0890	LinJ.29.0890	high mobility group protein homolog tdp-1, putative	0.0214635	0.325438
XP_001466939.1	XP_001466939.1	LinJ.30.0940	LinJ.30.0940	adenosine kinase, putative	0.0160117	0.324539
XP_001465686.1	XP_001465686.1	LinJ.23.0090	LinJ.23.0090	hypothetical protein, conserved	0.0135381	0.317785
XP_001466784.1	XP_001466784.1	LinJ.29.2620	LinJ.29.2620	ATP-dependent phosphofructokinase	0.0190335	0.311448
XP_001469967.1	XP_001469967.1	LinJ.36.6110	LinJ.36.6110	hypothetical protein, conserved	0.0142476	0.31004
XP_001463188.1	XP_001463188.1	LinJ.06.1090	LinJ.06.1090	protein disulfide isomerase	0.0431665	0.308969
XP_001468111.1	XP_001468111.1	LinJ.33.0260	LinJ.33.0260	thiol-dependent reductase 1	0.0134131	0.308721
XP_001467351.1	XP_001467351.1	LinJ.31.3400	LinJ.31.3400	sodium stibogluconate resistance protein, putative	0.0342423	0.306408
XP_001463087.1	XP_001463087.1	LinJ.06.0030	LinJ.06.0030	hypothetical protein, conserved	0.030675	0.301156
XP_001467866.1	XP_001467866.1	LinJ.32.1910	LinJ.32.1910	iron superoxide dismutase, putative	0.0279163	0.29829
XP_001465335.1	XP_001465335.1	LinJ.21.0300	LinJ.21.0300	hexokinase, putative	0.00223812	0.297919
XP_001468939.1	XP_001468939.1	LinJ.35.1270	LinJ.35.1270	hypothetical protein, conserved	0.025092	0.293114
XP_001467580.1	XP_001467580.1	LinJ.31.2630	LinJ.31.2630	hypothetical protein, conserved	0.0241486	0.292988
XP_001469566.1	XP_001469566.1	LinJ.36.0430	LinJ.36.0430	hypothetical protein, conserved	0.0440352	0.292674
XP_001464393.1	XP_001464393.1	LinJ.15.0560	LinJ.15.0560	hypothetical protein, conserved	0.0452499	0.292257
XP_001469477.1	XP_001469477.1	LinJ.36.1320	LinJ.36.1320	fructose-1,6-bisphosphate aldolase	0.0276154	0.291038
XP_001466181.1	XP_001466181.1	LinJ.25.1500	LinJ.25.1500	hypothetical protein, conserved	0.0189381	0.290004
XP_001463329.1	XP_001463329.1	LinJ.07.1300	LinJ.07.1300	proteasome regulatory non-ATP-ase subunit, putative	0.0104282	0.289895
XP_001465682.1	XP_001465682.1	LinJ.23.0050	LinJ.23.0050	peroxidoxin	0.0462341	0.289537
XP_001470409.1	XP_001470409.1	LinJ.26.0630	LinJ.26.0630	protein disulfide isomerase, putative	0.0423469	0.286591
XP_001465252.1	XP_001465252.1	LinJ.20.1210	LinJ.20.1210	calpain-like cysteine peptidase, putative,cysteine peptidase, Clan CA, family C2, putative	0.0311506	0.285049
XP_001462843.1	XP_001462843.1	LinJ.04.0060	LinJ.04.0060	hypothetical protein, conserved	0.0314902	0.284857
XP_001466440.1	XP_001466440.1	LinJ.27.1920	LinJ.27.1920	hypothetical protein, conserved	0.0491357	0.283567
XP_001462998.1	XP_001462998.1	LinJ.05.0350	LinJ.05.0350	trypanothione reductase	0.041434	0.280589
XP_001466104.1	XP_001466104.1	LinJ.25.0730	LinJ.25.0730	hypothetical protein, conserved	0.038473	0.279433
XP_001465480.1	XP_001465480.1	LinJ.21.2200	LinJ.21.2200	proteasome alpha 5 subunit, putative,20S proteasome subunit alpha 5, (putative)	0.0493924	0.279029
XP_001470333.1	XP_001470333.1	LinJ.28.3090	LinJ.28.3090	cytosolic malate dehydrogenase	0.0253009	0.277239
XP_001466808.1	XP_001466808.1	LinJ.29.2910	LinJ.29.2910	inosine-adenosine-guanosine-nucleoside hydrolase, putative	0.0191888	0.272959
XP_001464746.1	XP_001464746.1	LinJ.17.0870	LinJ.17.0870	guanosine monophosphate reductase, putative	0.0289289	0.271307
XP_001468402.1	XP_001468402.1	LinJ.34.0150	LinJ.34.0150	malate dehydrogenase	0.0279156	0.270885
XP_001463984.1	XP_001463984.1	LinJ.12.0490	LinJ.12.0490	glucose-6-phosphate isomerase	0.0285937	0.263547
XP_001467545.1	XP_001467545.1	LinJ.03.0520	LinJ.03.0520	26S protease regulatory subunit, putative,serine peptidase, Clan SJ, family S16, putative	0.0395993	0.256907
XP_001465262.1	XP_001465262.1	LinJ.20.1320	LinJ.20.1320	calpain-like cysteine peptidase, putative,calpain-like cysteine peptidase, Clan CA, family C2	0.0293323	0.255638
XP_001465285.1	XP_001465285.1	LinJ.20.1610	LinJ.20.1610	phosphatase-like protein	0.0333714	0.236753
XP_001470535.1	XP_001470535.1	LinJ.26.1960	LinJ.26.1960	hypothetical protein, conserved	0.0402145	0.229854
XP_001467621.1	XP_001467621.1	LinJ.31.3080	LinJ.31.3080	acetyl-CoA carboxylase, putative	0.00456377	0.226608
XP_001464053.1	XP_001464053.1	LinJ.13.1460	LinJ.13.1460	alpha tubulin	0.0241494	0.210681
XP_001469120.1	XP_001469120.1	LinJ.35.3150	LinJ.35.3150	ATP-dependent RNA helicase, putative	0.0476445	-0.164141
XP_001464324.1	XP_001464324.1	LinJ.14.1460	LinJ.14.1460	tyrosyl-tRNA synthetase, putative	0.02902	-0.244208
XP_001467906.1	XP_001467906.1	LinJ.32.2280	LinJ.32.2280	hypothetical protein, conserved	0.0312225	-0.257798
XP_001466396.1	XP_001466396.1	LinJ.27.1610	LinJ.27.1610	eukaryotic translation release factor, putative	0.0418031	-0.261064
XP_001464792.1	XP_001464792.1	LinJ.17.1340	LinJ.17.1340	hypothetical protein, conserved	0.0424952	-0.274247
XP_001464092.1	XP_001464092.1	LinJ.13.0620	LinJ.13.0620	ubiquitin-like protein	0.0239451	-0.277604
XP_001466463.1	XP_001466463.1	LinJ.27.2260	LinJ.27.2260	GTP binding protein, putative	0.0115772	-0.277773
XP_001467080.1	XP_001467080.1	LinJ.30.2340	LinJ.30.2340	hypothetical protein, unknown function	0.00708734	-0.289614
XP_001465007.1	XP_001465007.1	LinJ.19.0440	LinJ.19.0440	nucleosome assembly protein, putative	0.039912	-0.290618
XP_001462692.1	XP_001462692.1	LinJ.01.0790	LinJ.01.0790	eukaryotic initiation factor 4a, putative	0.0186183	-0.292077
XP_001468898.1	XP_001468898.1	LinJ.35.0840	LinJ.35.0840	aspartate aminotransferase, putative	0.0292386	-0.292727
XP_001470319.1	XP_001470319.1	LinJ.28.2940	LinJ.28.2940	activated protein kinase c receptor (LACK)	0.00331971	-0.294388
XP_001464467.1	XP_001464467.1	LinJ.15.1430	LinJ.15.1430	nucleolar RNA binding protein, putative	0.0162594	-0.3066
XP_001463670.1	XP_001463670.1	LinJ.10.0210	LinJ.10.0210	nucleolar protein, putative	0.0326566	-0.325955
XP_001463605.1	XP_001463605.1	LinJ.09.1490	LinJ.09.1490	hypothetical protein, conserved	0.0300327	-0.327714
XP_001468410.1	XP_001468410.1	LinJ.34.0230	LinJ.34.0230	hypothetical protein, conserved	0.0475086	-0.329604
XP_001466546.1	XP_001466546.1	LinJ.29.0250	LinJ.29.0250	hypothetical protein, conserved	0.00985203	-0.335277
XP_001469560.1	XP_001469560.1	LinJ.36.0490	LinJ.36.0490	vacuolar protein sorting-associated protein, putative	0.0264256	-0.337293
XP_001463910.1	XP_001463910.1	LinJ.11.1110	LinJ.11.1110	60S ribosomal protein L28, putative	0.0321907	-0.338787
XP_001469222.1	XP_001469222.1	LinJ.35.4200	LinJ.35.4200	poly(A)-binding protein 2,poly(a) binding protein, putative	0.00490515	-0.344906
XP_001464077.1	XP_001464077.1	LinJ.13.0460	LinJ.13.0460	40S ribosomal protein S12, putative	0.00586091	-0.349543
XP_001469187.1	XP_001469187.1	LinJ.35.3840	LinJ.35.3840	60S ribosomal protein L23, putative	0.0321809	-0.354071
XP_001464619.1	XP_001464619.1	LinJ.16.1380	LinJ.16.1380	cytochrome c, putative	0.0189321	-0.355997
XP_001468086.1	XP_001468086.1	LinJ.33.0010	LinJ.33.0010	hypothetical protein, conserved	0.0407216	-0.357858
XP_001469471.1	XP_001469471.1	LinJ.36.1390	LinJ.36.1390	N-acetyltransferase subunit Nat1, putative	0.024662	-0.36641
XP_001462984.1	XP_001462984.1	LinJ.05.0140	LinJ.05.0140	nucleolar RNA helicase II, putative	0.00604097	-0.37195
XP_001464235.1	XP_001464235.1	LinJ.14.0530	LinJ.14.0530	hypothetical protein, conserved	0.0106553	-0.372373
XP_001470128.1	XP_001470128.1	LinJ.28.0980	LinJ.28.0980	ribonucleoside-diphosphate reductase large chain, putative	0.0227269	-0.372528
XP_001465365.1	XP_001465365.1	LinJ.21.0600	LinJ.21.0600	la RNA binding protein, putative	0.00159446	-0.373358
XP_001463043.1	XP_001463043.1	LinJ.05.0800	LinJ.05.0800	MYND zinc finger (ZnF) domain-like protein	0.0389658	-0.38013
XP_001469504.1	XP_001469504.1	LinJ.36.1040	LinJ.36.1040	40S ribosomal protein S10, putative	0.00855706	-0.380573
XP_001462704.1	XP_001462704.1	LinJ.02.0070	LinJ.02.0070	hypothetical protein, conserved	0.0231499	-0.382508
XP_001463268.1	XP_001463268.1	LinJ.07.0560	LinJ.07.0560	60S ribosomal protein L7a, putative	0.0396136	-0.383707
XP_001463315.1	XP_001463315.1	LinJ.07.1150	LinJ.07.1150	RNA binding protein-like protein	0.0254565	-0.391243
XP_001463386.1	XP_001463386.1	LinJ.08.0480	LinJ.08.0480	small ubiquitin protein, putative	0.0272312	-0.395307
XP_001465475.1	XP_001465475.1	LinJ.35.2000	LinJ.35.2000	40S ribosomal protein S6, putative	0.0195447	-0.397899
XP_001463224.1	XP_001463224.1	LinJ.07.0130	LinJ.07.0130	ATP-dependent DEAD/H RNA helicase, putative	0.0224805	-0.398272
XP_001464314.1	XP_001464314.1	LinJ.14.1350	LinJ.14.1350	ubiquitin/ribosomal protein S27a, putative	0.0490354	-0.405175
XP_001465604.1	XP_001465604.1	LinJ.22.0720	LinJ.22.0720	hypothetical protein, conserved	0.0209153	-0.408411
XP_001469509.1	XP_001469509.1	LinJ.36.1000	LinJ.36.1000	40S ribosomal protein S18, putative	0.011433	-0.416243
XP_001470442.1	XP_001470442.1	LinJ.26.1000	LinJ.26.1000	dynein heavy chain, putative	0.0384227	-0.417738
XP_001463896.1	XP_001463896.1	LinJ.11.0960	LinJ.11.0960	40S ribosomal protein S5	0.0118576	-0.418878
XP_001469332.1	XP_001469332.1	LinJ.33.2070	LinJ.33.2070	60S ribosomal protein L37	0.0306671	-0.420384
XP_001465286.1	XP_001465286.1	LinJ.21.1790	LinJ.21.1790	40S ribosomal protein S11, putative	0.039672	-0.420529
XP_001464712.1	XP_001464712.1	LinJ.17.0530	LinJ.17.0530	hypothetical protein, conserved	0.0344909	-0.421675
XP_001465333.1	XP_001465333.1	LinJ.21.0280	LinJ.21.0280	calmodulin-like protein	0.041594	-0.425174
XP_001464793.1	XP_001464793.1	LinJ.17.1350	LinJ.17.1350	hypothetical protein, conserved	0.00613447	-0.428395
XP_001464380.1	XP_001464380.1	LinJ.15.0420	LinJ.15.0420	60S acidic ribosomal protein, putative	0.0252399	-0.441011
XP_001463724.1	XP_001463724.1	LinJ.10.0760	LinJ.10.0760	amino acid transporter, putative	0.0186444	-0.441672
XP_001467168.1	XP_001467168.1	LinJ.30.3780	LinJ.30.3780	60S acidic ribosomal protein P2, putative	0.000780612	-0.457576
XP_001465473.1	XP_001465473.1	LinJ.21.2130	LinJ.21.2130	centromere/microtubule binding protein cbf5, putative	0.0438753	-0.458596
XP_001469646.1	XP_001469646.1	LinJ.36.3880	LinJ.36.3880	hypothetical protein, conserved	0.0343351	-0.469825
XP_001467210.1	XP_001467210.1	LinJ.30.3560	LinJ.30.3560	S-adenosylmethionine synthetase	0.00475503	-0.471881
XP_001464879.1	XP_001464879.1	LinJ.18.0630	LinJ.18.0630	60S ribosomal protein L10a, putative	0.00174445	-0.473832
XP_001464159.1	XP_001464159.1	LinJ.13.1300	LinJ.13.1300	hypothetical protein, conserved	0.0397852	-0.474693
XP_001467730.1	XP_001467730.1	LinJ.32.0480	LinJ.32.0480	hypothetical protein, conserved	0.0237514	-0.475918
XP_001465099.1	XP_001465099.1	LinJ.35.2230	LinJ.35.2230	60S ribosomal protein L12, putative	0.00293696	-0.480571
XP_001464535.1	XP_001464535.1	LinJ.16.0470	LinJ.16.0470	60S ribosomal protein L21, putative	0.028031	-0.48154
XP_001466374.1	XP_001466374.1	LinJ.27.2480	LinJ.27.2480	60S acidic ribosomal subunit protein	0.00420662	-0.483713
XP_001464987.1	XP_001464987.1	LinJ.19.0230	LinJ.19.0230	hypothetical protein, conserved	0.00626757	-0.486913
XP_001469862.1	XP_001469862.1	LinJ.36.4880	LinJ.36.4880	60S acidic ribosomal protein, putative	0.0460925	-0.495435
XP_001464434.1	XP_001464434.1	LinJ.33.0960	LinJ.33.0960	40S ribosomal protein S3, putative	0.00299502	-0.498331
XP_001465562.1	XP_001465562.1	LinJ.22.0340	LinJ.22.0340	40S ribosomal protein S15, putative	0.000563733	-0.498532
XP_001469007.1	XP_001469007.1	LinJ.35.1880	LinJ.35.1880	60S ribosomal protein L5, putative	0.00394312	-0.499248
XP_001467908.1	XP_001467908.1	LinJ.32.2310	LinJ.32.2310	hypothetical protein, conserved	0.0374869	-0.499598
XP_001463860.1	XP_001463860.1	LinJ.11.0590	LinJ.11.0590	hypothetical protein, conserved	0.0158357	-0.500426
XP_001469640.1	XP_001469640.1	LinJ.36.3940	LinJ.36.3940	40S ribosomal protein S27-1, putative	0.0252806	-0.504151
XP_001467187.1	XP_001467187.1	LinJ.30.3390	LinJ.30.3390	60S ribosomal protein L9, putative	0.0027897	-0.50775
XP_001470135.1	XP_001470135.1	LinJ.28.1050	LinJ.28.1050	40S ribosomal protein S14	0.00131762	-0.507897
XP_001467239.1	XP_001467239.1	LinJ.21.1310	LinJ.21.1310	40S ribosomal protein S23, putative	0.047708	-0.510155
XP_001468844.1	XP_001468844.1	LinJ.35.0240	LinJ.35.0240	60S ribosomal protein L30	0.0320349	-0.513834
XP_001466153.1	XP_001466153.1	LinJ.25.1220	LinJ.25.1220	ribosomal protein S25	0.0404848	-0.516285
XP_001467195.1	XP_001467195.1	LinJ.36.7040	LinJ.36.7040	hypothetical protein, conserved	0.0255709	-0.516666
XP_001463655.1	XP_001463655.1	LinJ.10.0050	LinJ.10.0050	ribosomal protein l35a, putative	0.046579	-0.519867
XP_001466393.1	XP_001466393.1	LinJ.27.1580	LinJ.27.1580	hypothetical protein, conserved	0.00590992	-0.52004
XP_001468482.1	XP_001468482.1	LinJ.34.1060	LinJ.34.1060	p-glycoprotein	0.00956305	-0.523011
XP_001470365.1	XP_001470365.1	LinJ.26.0150	LinJ.26.0150	60S ribosomal protein L7, putative	0.00887637	-0.525306
XP_001465358.1	XP_001465358.1	LinJ.21.0530	LinJ.21.0530	vacuolar sorting-associated-like protein	0.00694553	-0.531085
XP_001462914.1	XP_001462914.1	LinJ.04.0760	LinJ.04.0760	nascent polypeptide associated complex subunit- like protein, copy 2	0.00835984	-0.531687
XP_001465469.1	XP_001465469.1	LinJ.21.2090	LinJ.21.2090	60S ribosomal protein L32	0.0184609	-0.532074
XP_001464141.1	XP_001464141.1	LinJ.13.1130	LinJ.13.1130	40S ribosomal protein S4, putative	0.0317145	-0.535665
XP_001469893.1	XP_001469893.1	LinJ.36.5240	LinJ.36.5240	40S ribosomal protein SA, putative	0.000642984	-0.536222
XP_001469710.1	XP_001469710.1	LinJ.36.3180	LinJ.36.3180	clathrin coat assembly protein-like protein	0.0300641	-0.539509
XP_001468077.1	XP_001468077.1	LinJ.32.4050	LinJ.32.4050	60S ribosomal protein L2, putative	0.0246815	-0.545343
XP_001470109.1	XP_001470109.1	LinJ.28.0770	LinJ.28.0770	hypothetical protein, conserved	0.0148661	-0.551866
XP_001466537.1	XP_001466537.1	LinJ.19.0050	LinJ.19.0050	40S ribosomal protein S2	0.000392595	-0.554559
XP_001463734.1	XP_001463734.1	LinJ.10.0860	LinJ.10.0860	hypothetical protein, conserved	0.00549218	-0.555625
XP_001470140.1	XP_001470140.1	LinJ.28.1100	LinJ.28.1100	ribosomal protein S20, putative	0.00398585	-0.557834
XP_001465652.1	XP_001465652.1	LinJ.22.1370	LinJ.22.1370	40S ribosomal protein L14, putative	0.015331	-0.558902
XP_001470505.1	XP_001470505.1	LinJ.26.1590	LinJ.26.1590	proline oxidase, mitochondrial precursor-like protein	0.00137806	-0.562574
XP_001464439.1	XP_001464439.1	LinJ.15.1060	LinJ.15.1060	60S ribosomal protein L6, putative	0.00943577	-0.574909
XP_001465385.1	XP_001465385.1	LinJ.21.0800	LinJ.21.0800	60S Ribosomal protein L36, putative	0.00516197	-0.579602
XP_001466424.1	XP_001466424.1	LinJ.27.1750	LinJ.27.1750	paraflagellar rod protein-like protein	0.0130222	-0.581193
XP_001464076.1	XP_001464076.1	LinJ.13.0450	LinJ.13.0450	60S ribosomal protein L18, putative	0.0118229	-0.584364
XP_001470572.1	XP_001470572.1	LinJ.26.2360	LinJ.26.2360	60S ribosomal protein L35, putative	0.0389876	-0.588009
XP_001468859.1	XP_001468859.1	LinJ.35.0400	LinJ.35.0400	40S ribosomal protein S3A, putative	0.00141405	-0.597132
XP_001463917.1	XP_001463917.1	LinJ.11.1180	LinJ.11.1180	40S ribosomal protein S15A, putative	0.000133726	-0.601007
XP_001468006.1	XP_001468006.1	LinJ.32.3320	LinJ.32.3320	ribosomal protein L3, putative	0.041038	-0.601104
XP_001467217.1	XP_001467217.1	LinJ.30.3630	LinJ.30.3630	zinc finger-domain protein, putative	0.0321175	-0.607063
XP_001469136.1	XP_001469136.1	LinJ.35.3310	LinJ.35.3310	Peroxin 19	0.0211575	-0.610499
XP_001465002.1	XP_001465002.1	LinJ.19.0390	LinJ.19.0390	40S ribosomal protein S13, putative	0.00507304	-0.611049
XP_001469184.1	XP_001469184.1	LinJ.35.3810	LinJ.35.3810	60S ribosomal protein L27A/L29, putative	0.00549239	-0.611816
XP_001468251.1	XP_001468251.1	LinJ.33.1700	LinJ.33.1700	hypothetical protein, conserved	0.0267697	-0.617831
XP_001467959.1	XP_001467959.1	LinJ.32.2850	LinJ.32.2850	ribosomal protein L27, putative	0.00542095	-0.626922
XP_001463538.1	XP_001463538.1	LinJ.09.0810	LinJ.09.0810	hypothetical protein, conserved	0.0450509	-0.627549
XP_001466316.1	XP_001466316.1	LinJ.27.0480	LinJ.27.0480	ATP-binding cassette protein subfamily D, member 1, putative	0.0334142	-0.645869
XP_001464770.1	XP_001464770.1	LinJ.17.1120	LinJ.17.1120	hypothetical protein, conserved	0.0187905	-0.646447
XP_001464655.1	XP_001464655.1	LinJ.16.1760	LinJ.16.1760	hypothetical protein, conserved	0.0201721	-0.653037
XP_001469975.1	XP_001469975.1	LinJ.36.6190	LinJ.36.6190	hypothetical protein, conserved	0.0379179	-0.660454
XP_001469164.1	XP_001469164.1	LinJ.35.3590	LinJ.35.3590	hypothetical protein, conserved	0.0182894	-0.674347
XP_001467034.1	XP_001467034.1	LinJ.30.1880	LinJ.30.1880	hypothetical protein, conserved	0.00203662	-0.676467
XP_001462913.1	XP_001462913.1	LinJ.04.0750	LinJ.04.0750	60S ribosomal protein L10, putative	0.00931787	-0.685594
XP_001462795.1	XP_001462795.1	LinJ.03.0410	LinJ.03.0410	60S acidic ribosomal protein P2, putative	4.71993e-05	-0.688833
XP_001463283.1	XP_001463283.1	LinJ.07.0760	LinJ.07.0760	40S ribosomal protein S9, putative	0.0033388	-0.691943
XP_001465479.1	XP_001465479.1	LinJ.21.2190	LinJ.21.2190	60S ribosomal protein L37a, putative	0.0256464	-0.710129
XP_001470429.1	XP_001470429.1	LinJ.26.0840	LinJ.26.0840	40S ribosomal protein S16, putative	0.00301638	-0.72171
XP_001469754.1	XP_001469754.1	LinJ.36.1720	LinJ.36.1720	universal minicircle sequence binding protein (UMSBP), putative	0.000675055	-0.728065
XP_001469363.1	XP_001469363.1	LinJ.36.6660	LinJ.36.6660	hypothetical protein, conserved,rib72 protein-like protein	0.0177447	-0.729653
XP_001467773.1	XP_001467773.1	LinJ.32.0930	LinJ.32.0930	60S ribosomal protein L18a, putative	0.00247213	-0.738113
XP_001463297.1	XP_001463297.1	LinJ.07.0910	LinJ.07.0910	flavoprotein subunit-like protein	0.00725212	-0.75702
XP_001470507.1	XP_001470507.1	LinJ.26.1630	LinJ.26.1630	40S ribosomal protein S33, putative	0.000664344	-0.762066
XP_001463877.1	XP_001463877.1	LinJ.11.0770	LinJ.11.0770	40S ribosomal protein S21, putative	0.00887227	-0.763297
XP_001468007.1	XP_001468007.1	LinJ.34.2730	LinJ.34.2730	ribosomal protein L3, putative	0.0172941	-0.769937
XP_001466005.1	XP_001466005.1	LinJ.24.2140	LinJ.24.2140	60S ribosomal protein L26, putative	0.000691851	-0.773837
XP_001464847.1	XP_001464847.1	LinJ.18.0300	LinJ.18.0300	hypothetical protein, conserved	0.000102505	-0.78299
XP_001462796.1	XP_001462796.1	LinJ.03.0420	LinJ.03.0420	60S acidic ribosomal protein P2, putative	0.000143513	-0.806571
XP_001462884.1	XP_001462884.1	LinJ.04.0460	LinJ.04.0460	60S ribosomal protein L11 (L5, L16)	0.00786424	-0.810998
XP_001469685.1	XP_001469685.1	LinJ.36.3470	LinJ.36.3470	actin-like protein, putative	0.0197528	-0.847661
XP_001465694.1	XP_001465694.1	LinJ.23.0170	LinJ.23.0170	hypothetical protein, conserved	0.046372	-0.864581
XP_001464951.1	XP_001464951.1	LinJ.36.3930	LinJ.36.3930	60S ribosomal protein L34, putative	0.00755528	-0.872927
XP_001467072.1	XP_001467072.1	LinJ.30.2260	LinJ.30.2260	zinc-finger protein, conserved	0.000788585	-0.890099
XP_001469688.1	XP_001469688.1	LinJ.36.4640	LinJ.36.4640	60S ribosomal protein L22, putative	0.00111782	-0.898122
XP_001465097.1	XP_001465097.1	LinJ.35.2210	LinJ.35.2210	hypothetical protein, conserved	0.0109273	-0.941204
XP_001462832.1	XP_001462832.1	LinJ.33.3380	LinJ.33.3380	60S ribosomal protein L44, putative	0.00328286	-0.948371
XP_001463218.1	XP_001463218.1	LinJ.07.0060	LinJ.07.0060	alpha-adaptin-like protein	0.0129394	-0.965495
XP_001467434.1	XP_001467434.1	LinJ.31.1410	LinJ.31.1410	hypothetical protein, unknown function	0.0133805	-1.00749
XP_001462656.1	XP_001462656.1	LinJ.01.0430	LinJ.01.0430	ribosomal protein S7, putative	0.0174973	-1.00988
XP_001467225.1	XP_001467225.1	LinJ.30.3710	LinJ.30.3710	ribosomal protein L15, putative	0.00441042	-1.02203
XP_001469676.1	XP_001469676.1	LinJ.36.3560	LinJ.36.3560	ribosomal protein L29, putative	0.00624243	-1.08152
XP_001464417.1	XP_001464417.1	LinJ.15.0840	LinJ.15.0840	hypothetical protein, conserved	0.0131124	-1.09313
XP_001464784.1	XP_001464784.1	LinJ.17.1260	LinJ.17.1260	UDP-sugar pyrophosphorylase	0.00151486	-1.38407
XP_001466245.1	XP_001466245.1	LinJ.25.2140	LinJ.25.2140	hypothetical protein, conserved	0.0163706	-1.46055

## Sheet: 24 h Significantly Changed
RefSeq ID	RefSeq ID Link	TriTryp ID	TriTryp ID Link	Description	24 h P-value	24 h Log2 Abundance Ratio (No Purine/Plus Purine)
XP_001469785.1	XP_001469785.1	LinJ.36.2040	LinJ.36.2040	inosine-guanosine transporter	1.7397e-06	2.9054
XP_001464140.1	XP_001464140.1	LinJ.13.1110	LinJ.13.1110	nucleobase transporter	0.00249711	2.43261
XP_001469434.1	XP_001469434.1	LinJ.36.2720	LinJ.36.2720	membrane-bound acid phosphatase 2, putative	2.99634e-06	2.35614
XP_001463970.1	XP_001463970.1	LinJ.12.0350	LinJ.12.0350	3'-nucleotidase/nuclease, putative	8.46474e-05	2.06836
XP_001467555.1	XP_001467555.1	LinJ.31.2380	LinJ.31.2380	3'-nucleotidase/nuclease precursor, putative	0.000275526	2.03744
XP_001463117.1	XP_001463117.1	LinJ.06.0350	LinJ.06.0350	NAD(p)-dependent steroid dehydrogenase-like protein	0.0164162	1.99059
XP_001469544.1	XP_001469544.1	LinJ.36.0650	LinJ.36.0650	hypothetical protein, conserved	0.0497577	1.82656
XP_001467178.1	XP_001467178.1	LinJ.30.3300	LinJ.30.3300	ATP-dependent RNA helicase, putative	0.0445719	1.7945
XP_001464201.1	XP_001464201.1	LinJ.14.0180	LinJ.14.0180	carboxypeptidase, putative,metallo-peptidase, Clan MA(E), Family M32	0.000102251	1.69865
XP_001466503.1	XP_001466503.1	LinJ.27.1350	LinJ.27.1350	hypothetical protein, conserved	0.00376351	1.43455
XP_001469356.1	XP_001469356.1	LinJ.36.6590	LinJ.36.6590	hypothetical protein, conserved	0.00727274	1.40234
XP_001469145.1	XP_001469145.1	LinJ.35.3410	LinJ.35.3410	hypothetical protein, conserved	0.0338756	1.27205
XP_001463900.1	XP_001463900.1	LinJ.11.1000	LinJ.11.1000	pyruvate phosphate dikinase, putative	0.000100085	1.21429
XP_001468914.1	XP_001468914.1	LinJ.35.0990	LinJ.35.0990	aldose 1-epimerase, putative	0.0012678	1.202
XP_001463948.1	XP_001463948.1	LinJ.21.0990	LinJ.21.0990	xanthine phosphoribosyltransferase	0.0024924	1.094
XP_001468394.1	XP_001468394.1	LinJ.34.0070	LinJ.34.0070	ascorbate-dependent peroxidase, putative	0.002636	1.05772
XP_001469098.1	XP_001469098.1	LinJ.35.2960	LinJ.35.2960	hypothetical protein, conserved	0.0223173	1.04531
XP_001465015.1	XP_001465015.1	LinJ.19.0520	LinJ.19.0520	hypothetical protein, conserved	0.000247229	1.0429
XP_001464804.1	XP_001464804.1	LinJ.17.1470	LinJ.17.1470	L-gulonolactone oxidase, putative	0.0250959	1.03479
XP_001469264.1	XP_001469264.1	LinJ.35.4620	LinJ.35.4620	hypothetical protein, conserved	0.0298917	1.02241
XP_001467417.1	XP_001467417.1	LinJ.31.1240	LinJ.31.1240	vacuolar-type proton translocating pyrophosphatase 1, putative	0.00169119	0.92831
XP_001466605.1	XP_001466605.1	LinJ.29.0860	LinJ.29.0860	cysteine peptidase C (CPC),CPC cysteine peptidase, Clan CA, family C1, Cathepsin B-like	0.00154652	0.917274
XP_001470178.1	XP_001470178.1	LinJ.28.1480	LinJ.28.1480	haloacid dehalogenase-like hydrolase, putative	0.00941359	0.914856
XP_001466924.1	XP_001466924.1	LinJ.30.0790	LinJ.30.0790	hypothetical protein, conserved	0.000892396	0.914444
XP_001466311.1	XP_001466311.1	LinJ.27.0430	LinJ.27.0430	ribokinase, putative	0.035678	0.911411
XP_001467496.1	XP_001467496.1	LinJ.31.2060	LinJ.31.2060	succinyl-diaminopimelate desuccinylase-like protein	0.0235247	0.90487
XP_001466925.1	XP_001466925.1	LinJ.30.0800	LinJ.30.0800	4-methyl-5(beta-hydroxyethyl)-thiazole monophosphate synthesis protein, putative	0.0131324	0.903478
XP_001469774.1	XP_001469774.1	LinJ.36.1920	LinJ.36.1920	DEAD box RNA helicase, putative	0.000261059	0.901562
XP_001463046.1	XP_001463046.1	LinJ.05.0830	LinJ.05.0830	methylthioadenosine phosphorylase, putative	0.00239366	0.868622
XP_001469061.1	XP_001469061.1	LinJ.35.2790	LinJ.35.2790	galactokinase-like protein	0.000635542	0.8489
XP_001463947.1	XP_001463947.1	LinJ.21.0980	LinJ.21.0980	hypoxanthine-guanine phosphoribosyltransferase	0.00816505	0.846836
XP_001462761.1	XP_001462761.1	LinJ.02.0710	LinJ.02.0710	dipeptylcarboxypeptidase	0.00147377	0.84025
XP_001468913.1	XP_001468913.1	LinJ.35.0990	LinJ.35.0990	aldose 1-epimerase, putative	0.00300419	0.825971
XP_001463649.1	XP_001463649.1	LinJ.24.1630	LinJ.24.1630	hypothetical protein, conserved	0.0079422	0.815217
XP_001465209.1	XP_001465209.1	LinJ.20.0350	LinJ.20.0350	hypothetical protein, conserved	0.0193002	0.813086
XP_001469583.1	XP_001469583.1	LinJ.36.0250	LinJ.36.0250	peptidyl-prolyl cis-trans isomerase, putative	0.00601659	0.812541
XP_001464630.1	XP_001464630.1	LinJ.16.1510	LinJ.16.1510	paraflagellar rod protein 2C	0.00496086	0.807036
XP_001465095.1	XP_001465095.1	LinJ.35.2190	LinJ.35.2190	hypothetical protein, conserved	0.0113934	0.806218
XP_001466342.1	XP_001466342.1	LinJ.27.0940	LinJ.27.0940	vesicular-fusion ATPase-like protein, putative	0.0445352	0.798685
XP_001465906.1	XP_001465906.1	LinJ.24.0780	LinJ.24.0780	malic enzyme	0.00042756	0.785535
XP_001467407.1	XP_001467407.1	LinJ.31.1140	LinJ.31.1140	N-acyl-L-amino acid amidohydrolase, putative	0.0107279	0.773664
XP_001465113.1	XP_001465113.1	LinJ.19.1460	LinJ.19.1460	cysteine peptidase A (CPA)	0.00151759	0.759797
XP_001467313.1	XP_001467313.1	LinJ.31.0450	LinJ.31.0450	cytoskeleton-associated protein CAP5.5, putative,cysteine peptidase, Clan CA, family C2, putative	0.012074	0.752412
XP_001465792.1	XP_001465792.1	LinJ.23.1190	LinJ.23.1190	hypothetical protein, unknown function	0.0206332	0.743685
XP_001465699.1	XP_001465699.1	LinJ.23.0220	LinJ.23.0220	endoribonuclease L-PSP (pb5), putative	0.00288496	0.743473
XP_001468936.1	XP_001468936.1	LinJ.35.1240	LinJ.35.1240	short chain dehydrogenase, putative	0.00749781	0.741246
XP_001470019.1	XP_001470019.1	LinJ.36.4440	LinJ.36.4440	hypothetical protein, conserved	0.00495888	0.73375
XP_001466011.1	XP_001466011.1	LinJ.24.2200	LinJ.24.2200	hypothetical protein, conserved	0.00604635	0.730233
XP_001466704.1	XP_001466704.1	LinJ.29.1890	LinJ.29.1890	paraflagellar rod protein 1D, putative	0.00326843	0.729867
XP_001468213.1	XP_001468213.1	LinJ.33.1350	LinJ.33.1350	hypothetical protein, conserved	0.0455883	0.725491
XP_001469308.1	XP_001469308.1	LinJ.35.5180	LinJ.35.5180	hypothetical protein, conserved	0.0159057	0.724489
XP_001470322.1	XP_001470322.1	LinJ.28.2980	LinJ.28.2980	gamma-tubulin complex subunit, putative	0.0223588	0.722413
XP_001468268.1	XP_001468268.1	LinJ.33.1970	LinJ.33.1970	nucleolar GTP-binding protein, putative	0.00524179	0.721832
XP_001465863.1	XP_001465863.1	LinJ.23.1910	LinJ.23.1910	vacuolar proton translocating ATPase subunit A, putative	0.0315069	0.707892
XP_001468807.1	XP_001468807.1	LinJ.34.0720	LinJ.34.0720	hypothetical protein, conserved	0.00856256	0.702356
XP_001467866.1	XP_001467866.1	LinJ.32.1910	LinJ.32.1910	iron superoxide dismutase, putative	0.0187535	0.701311
XP_001469143.1	XP_001469143.1	LinJ.35.3390	LinJ.35.3390	6-phosphogluconate dehydrogenase, decarboxylating, putative	0.00822017	0.69424
XP_001469656.1	XP_001469656.1	LinJ.36.3780	LinJ.36.3780	hypothetical protein, conserved	0.010607	0.69213
XP_001467724.1	XP_001467724.1	LinJ.32.0420	LinJ.32.0420	hypothetical protein, conserved	0.0159997	0.686847
XP_001465816.1	XP_001465816.1	LinJ.23.1430	LinJ.23.1430	membrane-bound acid phosphatase 2	0.0309509	0.686021
XP_001463768.1	XP_001463768.1	LinJ.10.1240	LinJ.10.1240	hypothetical protein, conserved	0.000903329	0.67944
XP_001465997.1	XP_001465997.1	LinJ.24.2060	LinJ.24.2060	hypothetical protein, conserved	0.0172328	0.669661
XP_001468146.1	XP_001468146.1	LinJ.33.0660	LinJ.33.0660	hypothetical protein, conserved	0.00159551	0.664984
XP_001467738.1	XP_001467738.1	LinJ.32.0660	LinJ.32.0660	hypothetical protein, conserved	0.041602	0.660877
XP_001465413.1	XP_001465413.1	LinJ.21.1490	LinJ.21.1490	adenylate kinase, putative	0.0337015	0.658538
XP_001464270.1	XP_001464270.1	LinJ.14.0920	LinJ.14.0920	calpain-like cysteine peptidase, putative,cysteine peptidase, Clan CA, family C2, putative	0.0241817	0.654745
XP_001468395.1	XP_001468395.1	LinJ.34.0080	LinJ.34.0080	glucose-6-phosphate 1-dehydrogenase, putative	0.00562741	0.636516
XP_001465931.1	XP_001465931.1	LinJ.24.1050	LinJ.24.1050	dynein light chain, putative	0.0294235	0.635069
XP_001462720.1	XP_001462720.1	LinJ.02.0280	LinJ.02.0280	hypothetical protein, conserved	0.0109203	0.628399
XP_001469969.1	XP_001469969.1	LinJ.36.6130	LinJ.36.6130	hypothetical protein, conserved	0.0154608	0.624663
XP_001466784.1	XP_001466784.1	LinJ.29.2620	LinJ.29.2620	ATP-dependent phosphofructokinase	0.0204312	0.624516
XP_001464440.1	XP_001464440.1	LinJ.15.1070	LinJ.15.1070	glutamate dehydrogenase	0.00798204	0.614174
XP_001465265.1	XP_001465265.1	LinJ.20.1350	LinJ.20.1350	small myristoylated protein-1, putative;with	0.00165853	0.611432
XP_001466643.1	XP_001466643.1	LinJ.29.1260	LinJ.29.1260	hypothetical protein, conserved	0.00589106	0.605067
XP_001469566.1	XP_001469566.1	LinJ.36.0430	LinJ.36.0430	hypothetical protein, conserved	0.045924	0.600129
XP_001464944.1	XP_001464944.1	LinJ.18.1300	LinJ.18.1300	hypothetical protein, conserved	0.00670793	0.596102
XP_001470338.1	XP_001470338.1	LinJ.28.3140	LinJ.28.3140	glutamate dehydrogenase, putative	0.0444149	0.595293
XP_001469178.1	XP_001469178.1	LinJ.35.3750	LinJ.35.3750	Gim5A protein, putative,glycosomal membrane protein	0.0134063	0.593195
XP_001468497.1	XP_001468497.1	LinJ.34.1260	LinJ.34.1260	hypothetical protein, conserved	0.0272302	0.5888
XP_001464432.1	XP_001464432.1	LinJ.15.0990	LinJ.15.0990	calmodulin-like protein	0.0182535	0.587101
XP_001466145.1	XP_001466145.1	LinJ.25.1160	LinJ.25.1160	aldehyde dehydrogenase, mitochondrial precursor	0.00784106	0.585632
XP_001469529.1	XP_001469529.1	LinJ.36.0800	LinJ.36.0800	hypothetical protein, conserved	0.0288412	0.583956
XP_001462742.1	XP_001462742.1	LinJ.02.0520	LinJ.02.0520	hypothetical protein, unknown function	0.0150229	0.577877
XP_001469346.1	XP_001469346.1	LinJ.36.5580	LinJ.36.5580	protein kinase, putative	0.015378	0.577539
XP_001463596.1	XP_001463596.1	LinJ.09.1390	LinJ.09.1390	paraflagellar rod component, putative	0.0161358	0.577475
XP_001466225.1	XP_001466225.1	LinJ.25.1940	LinJ.25.1940	hypothetical protein, conserved	0.037656	0.574912
XP_001469477.1	XP_001469477.1	LinJ.36.1320	LinJ.36.1320	fructose-1,6-bisphosphate aldolase	0.0250271	0.567012
XP_001463094.1	XP_001463094.1	LinJ.06.0120	LinJ.06.0120	cyclophilin 2	0.0367895	0.56099
XP_001466820.1	XP_001466820.1	LinJ.30.0060	LinJ.30.0060	hypothetical protein, conserved	0.0434379	0.560148
XP_001463073.1	XP_001463073.1	LinJ.05.1100	LinJ.05.1100	hypothetical protein, conserved	0.0355186	0.555998
XP_001464976.1	XP_001464976.1	LinJ.18.1640	LinJ.18.1640	hypothetical protein, conserved	0.00948753	0.555049
XP_001465537.1	XP_001465537.1	LinJ.22.0060	LinJ.22.0060	hypothetical protein, conserved	0.0215139	0.550721
XP_001466449.1	XP_001466449.1	LinJ.27.2120	LinJ.27.2120	hypothetical protein, conserved	0.0075545	0.545863
XP_001463542.1	XP_001463542.1	LinJ.09.0850	LinJ.09.0850	kinetoplast-associated protein-like protein	0.0354433	0.545329
XP_001464796.1	XP_001464796.1	LinJ.17.1380	LinJ.17.1380	hypothetical protein, conserved	0.0048603	0.541412
XP_001468957.1	XP_001468957.1	LinJ.35.1460	LinJ.35.1460	hypothetical protein, conserved	0.0235589	0.538817
XP_001464393.1	XP_001464393.1	LinJ.15.0560	LinJ.15.0560	hypothetical protein, conserved	0.0123007	0.535497
XP_001466588.1	XP_001466588.1	LinJ.29.0690	LinJ.29.0690	flagellar radial spoke protein-like, putative	0.0352085	0.533334
XP_001466240.1	XP_001466240.1	LinJ.25.2090	LinJ.25.2090	2,4-dihydroxyhept-2-ene-1,7-dioic acid aldolase, putative	0.0357785	0.530025
XP_001467139.1	XP_001467139.1	LinJ.30.2930	LinJ.30.2930	mitogen-activated protein kinase 5, putative,protein kinase, putative	0.035445	0.529706
XP_001465646.1	XP_001465646.1	LinJ.22.1310	LinJ.22.1310	i/6 autoantigen-like protein	0.0231866	0.528576
XP_001467718.1	XP_001467718.1	LinJ.32.0360	LinJ.32.0360	hypothetical protein, conserved	0.0283918	0.527405
XP_001466420.1	XP_001466420.1	LinJ.27.1710	LinJ.27.1710	glycosomal phosphoenolpyruvate carboxykinase, putative	0.0388343	0.526129
XP_001463772.1	XP_001463772.1	LinJ.10.1280	LinJ.10.1280	flagellar protofilament ribbon protein-like protein	0.0387463	0.520693
XP_001469321.1	XP_001469321.1	LinJ.35.5310	LinJ.35.5310	hypothetical protein, conserved	0.0178129	0.516879
XP_001463179.1	XP_001463179.1	LinJ.06.0990	LinJ.06.0990	cell cycle associated protein MOB1, putative	0.0116707	0.512918
XP_001463374.1	XP_001463374.1	LinJ.08.0330	LinJ.08.0330	mitochondrial associated ribonuclease, putative	0.0270407	0.508491
XP_001462780.1	XP_001462780.1	LinJ.03.0260	LinJ.03.0260	hypothetical protein	0.0230495	0.503717
XP_001469133.1	XP_001469133.1	LinJ.35.3280	LinJ.35.3280	cystathione gamma lyase, putative	0.0203202	0.502232
XP_001468009.1	XP_001468009.1	LinJ.32.3350	LinJ.32.3350	hypothetical protein, conserved	0.0470175	0.502066
XP_001464187.1	XP_001464187.1	LinJ.14.0040	LinJ.14.0040	j-binding protein, putative	0.0151638	0.485369
XP_001469069.1	XP_001469069.1	LinJ.35.2450	LinJ.35.2450	hypothetical protein, conserved	0.0154242	0.47772
XP_001463275.1	XP_001463275.1	LinJ.07.0660	LinJ.07.0660	electron transfer flavoprotein-ubiquinone oxidoreductase, putative	0.0378014	0.466598
XP_001465335.1	XP_001465335.1	LinJ.21.0300	LinJ.21.0300	hexokinase, putative	0.0359015	0.451808
XP_001469670.1	XP_001469670.1	LinJ.36.3620	LinJ.36.3620	hypothetical protein, conserved	0.0249148	0.450109
XP_001462734.1	XP_001462734.1	LinJ.02.0430	LinJ.02.0430	hypothetical protein, conserved	0.0471702	0.446865
XP_001464043.1	XP_001464043.1	LinJ.13.0160	LinJ.13.0160	protein kinase A regulatory subunit, putative	0.0328847	0.444936
XP_001470424.1	XP_001470424.1	LinJ.26.0790	LinJ.26.0790	asparagine synthetase a, putative,aspartate--ammonia ligase, putative	0.0310272	0.433971
XP_001469345.1	XP_001469345.1	LinJ.36.5570	LinJ.36.5570	hypothetical protein, conserved	0.0467633	0.428124
XP_001463853.1	XP_001463853.1	LinJ.11.0520	LinJ.11.0520	nucleobase transporter	0.0162834	0.421447
XP_001464978.1	XP_001464978.1	LinJ.18.1660	LinJ.18.1660	gamma-glutamylcysteine synthetase	0.0468648	0.416006
XP_001463083.1	XP_001463083.1	LinJ.05.1200	LinJ.05.1200	protein phosphatase type 1 regulator-like protein	0.0266866	0.413159
XP_001466698.1	XP_001466698.1	LinJ.29.1820	LinJ.29.1820	hypothetical protein, conserved	0.0225446	0.404735
XP_001470597.1	XP_001470597.1	LinJ.26.2510	LinJ.26.2510	hypothetical protein, conserved	0.0307158	0.397524
XP_001467792.1	XP_001467792.1	LinJ.32.1120	LinJ.32.1120	dynein, putative	0.0450903	0.393945
XP_001467580.1	XP_001467580.1	LinJ.31.2630	LinJ.31.2630	hypothetical protein, conserved	0.0388315	0.393597
XP_001464817.1	XP_001464817.1	LinJ.33.1710	LinJ.33.1710	peptidase M20/M25/M40, putative	0.0394859	0.390269
XP_001470588.1	XP_001470588.1	LinJ.26.2580	LinJ.26.2580	hypothetical protein, conserved	0.0420188	0.371818
XP_001470362.1	XP_001470362.1	LinJ.26.0120	LinJ.26.0120	adenine phosphoribosyltransferase	0.0329958	0.364739
XP_001468320.1	XP_001468320.1	LinJ.33.2750	LinJ.33.2750	mitochondrial processing peptidase alpha subunit, putative,metallo-peptidase, Clan ME, Family M16	0.0362164	-0.301191
XP_001466524.1	XP_001466524.1	LinJ.19.0180	LinJ.19.0180	hypothetical protein, conserved	0.00170305	-0.302422
XP_001465196.1	XP_001465196.1	LinJ.20.0630	LinJ.20.0630	cytidine triphosphate synthase, putative,CTP synthase, putative	0.0113367	-0.351695
XP_001463642.1	XP_001463642.1	LinJ.24.1710	LinJ.24.1710	hypothetical protein, conserved	0.0473456	-0.364541
XP_001466806.1	XP_001466806.1	LinJ.29.2920	LinJ.29.2920	ribonuclease inhibitor-like protein	0.0152988	-0.370261
XP_001464198.1	XP_001464198.1	LinJ.14.0150	LinJ.14.0150	60S ribosomal protein, putative	0.00880299	-0.388071
XP_001469060.1	XP_001469060.1	LinJ.35.2780	LinJ.35.2780	acyl-CoA dehydrogenase, putative	0.0294249	-0.411086
XP_001464473.1	XP_001464473.1	LinJ.15.1500	LinJ.15.1500	proliferative cell nuclear antigen (PCNA), putative	0.0384364	-0.412261
XP_001470442.1	XP_001470442.1	LinJ.26.1000	LinJ.26.1000	dynein heavy chain, putative	0.029653	-0.421426
XP_001467253.1	XP_001467253.1	LinJ.21.1170	LinJ.21.1170	histone H2A, putative	0.034783	-0.422664
XP_001462660.1	XP_001462660.1	LinJ.01.0470	LinJ.01.0470	alpha/beta-hydrolase-like protein	0.0174751	-0.425595
XP_001465533.1	XP_001465533.1	LinJ.22.0020	LinJ.22.0020	hypothetical protein, conserved	0.00829943	-0.432308
XP_001469921.1	XP_001469921.1	LinJ.36.5620	LinJ.36.5620	NADH dehydrogenase, putative	0.0218322	-0.439103
XP_001464019.1	XP_001464019.1	LinJ.12.0850	LinJ.12.0850	arginine N-methyltransferase-like protein	0.00359057	-0.446984
XP_001464467.1	XP_001464467.1	LinJ.15.1430	LinJ.15.1430	nucleolar RNA binding protein, putative	0.0383888	-0.460223
XP_001467245.1	XP_001467245.1	LinJ.21.1250	LinJ.21.1250	epsilon tubulin, putative	0.0235126	-0.489029
XP_001470294.1	XP_001470294.1	LinJ.28.2690	LinJ.28.2690	eukaryotic translation initiation factor, putative	0.01335	-0.49579
XP_001464566.1	XP_001464566.1	LinJ.16.0780	LinJ.16.0780	hypothetical protein, conserved	0.0481838	-0.49926
XP_001464619.1	XP_001464619.1	LinJ.16.1380	LinJ.16.1380	cytochrome c, putative	0.0392616	-0.500645
XP_001463315.1	XP_001463315.1	LinJ.07.1150	LinJ.07.1150	RNA binding protein-like protein	0.0497588	-0.503065
XP_001468578.1	XP_001468578.1	LinJ.34.2060	LinJ.34.2060	G-actin binding protein, putative,twinfilin, putative	0.0208437	-0.503146
XP_001463538.1	XP_001463538.1	LinJ.09.0810	LinJ.09.0810	hypothetical protein, conserved	0.0214773	-0.505905
XP_001463605.1	XP_001463605.1	LinJ.09.1490	LinJ.09.1490	hypothetical protein, conserved	0.0184042	-0.509306
XP_001464255.1	XP_001464255.1	LinJ.14.0760	LinJ.14.0760	fatty acid elongase, putative	0.0432138	-0.521771
XP_001469528.1	XP_001469528.1	LinJ.36.0810	LinJ.36.0810	hypothetical protein, conserved	0.0226634	-0.531392
XP_001463753.1	XP_001463753.1	LinJ.10.1090	LinJ.10.1090	nucleoside phosphorylase-like protein	0.000386134	-0.54764
XP_001464504.1	XP_001464504.1	LinJ.16.0150	LinJ.16.0150	eukaryotic translation initiation factor 1A, putative	0.00204547	-0.565604
XP_001467774.1	XP_001467774.1	LinJ.32.0940	LinJ.32.0940	ethanolamine-phosphate cytidylyltransferase, putative	0.00841954	-0.565637
XP_001464070.1	XP_001464070.1	LinJ.13.0390	LinJ.13.0390	RNA helicase, putative	0.00561462	-0.582444
XP_001468844.1	XP_001468844.1	LinJ.35.0240	LinJ.35.0240	60S ribosomal protein L30	0.0431825	-0.586129
XP_001470428.1	XP_001470428.1	LinJ.26.0830	LinJ.26.0830	hypothetical protein, conserved	0.00474999	-0.601007
XP_001468384.1	XP_001468384.1	LinJ.33.3390	LinJ.33.3390	h1 histone-like protein	0.0448677	-0.615757
XP_001466965.1	XP_001466965.1	LinJ.30.1210	LinJ.30.1210	hypothetical protein, conserved	0.0460007	-0.620945
XP_001465604.1	XP_001465604.1	LinJ.22.0720	LinJ.22.0720	hypothetical protein, conserved	0.0287401	-0.625341
XP_001466403.1	XP_001466403.1	LinJ.22.1110	LinJ.22.1110	ribonucleoside-diphosphate reductase small chain, putative	0.037843	-0.635478
XP_001466391.1	XP_001466391.1	LinJ.27.1560	LinJ.27.1560	hypothetical protein, conserved	0.0242756	-0.63714
XP_001467703.1	XP_001467703.1	LinJ.32.0210	LinJ.32.0210	hypothetical protein, conserved	0.0439403	-0.640318
XP_001464384.1	XP_001464384.1	LinJ.15.0460	LinJ.15.0460	hypothetical protein, conserved	0.0326908	-0.641601
XP_001469739.1	XP_001469739.1	LinJ.36.1570	LinJ.36.1570	hypothetical protein, conserved	0.00258797	-0.643715
XP_001464124.1	XP_001464124.1	LinJ.13.0950	LinJ.13.0950	hypothetical protein, conserved	0.039614	-0.644621
XP_001462984.1	XP_001462984.1	LinJ.05.0140	LinJ.05.0140	nucleolar RNA helicase II, putative	0.0299528	-0.645936
XP_001466364.1	XP_001466364.1	LinJ.27.1200	LinJ.27.1200	hypothetical protein, conserved,predicted leucine-rich repeat protein	0.00438415	-0.66852
XP_001464297.1	XP_001464297.1	LinJ.14.1600	LinJ.14.1600	kinesin K39, putative (No starting Met)	0.0020723	-0.671813
XP_001467034.1	XP_001467034.1	LinJ.30.1880	LinJ.30.1880	hypothetical protein, conserved	0.0455669	-0.678319
XP_001467972.1	XP_001467972.1	LinJ.32.2960	LinJ.32.2960	proteasome regulatory non-ATP-ase subunit, putative	0.00226782	-0.680955
XP_001469038.1	XP_001469038.1	LinJ.35.2320	LinJ.35.2320	ATP-dependent RNA helicase-like protein	0.00590734	-0.681973
XP_001470262.1	XP_001470262.1	LinJ.28.2360	LinJ.28.2360	ribosomal protein S29, putative	0.0465522	-0.695508
XP_001463140.1	XP_001463140.1	LinJ.06.0590	LinJ.06.0590	60S ribosomal protein L23a, putative	0.00149873	-0.700686
XP_001465681.1	XP_001465681.1	LinJ.23.0040	LinJ.23.0040	beta propeller protein, putative	0.029083	-0.711696
XP_001465099.1	XP_001465099.1	LinJ.35.2230	LinJ.35.2230	60S ribosomal protein L12, putative	0.0179645	-0.718984
XP_001467761.1	XP_001467761.1	LinJ.32.0790	LinJ.32.0790	RNA binding protein, putative	0.0124899	-0.726191
XP_001464077.1	XP_001464077.1	LinJ.13.0460	LinJ.13.0460	40S ribosomal protein S12, putative	0.00769674	-0.74087
XP_001467210.1	XP_001467210.1	LinJ.30.3560	LinJ.30.3560	S-adenosylmethionine synthetase	0.00262028	-0.743111
XP_001462914.1	XP_001462914.1	LinJ.04.0760	LinJ.04.0760	nascent polypeptide associated complex subunit- like protein, copy 2	0.0215124	-0.74677
XP_001463045.1	XP_001463045.1	LinJ.05.0820	LinJ.05.0820	hypothetical protein, conserved	0.0159853	-0.747857
XP_001466153.1	XP_001466153.1	LinJ.25.1220	LinJ.25.1220	ribosomal protein S25	0.019792	-0.749245
XP_001466408.1	XP_001466408.1	LinJ.27.1970	LinJ.27.1970	ribonucleoside-diphosphate reductase small chain, putative	0.00200631	-0.776435
XP_001470300.1	XP_001470300.1	LinJ.28.2750	LinJ.28.2750	40S ribosomal protein S17, putative	0.00687281	-0.800334
XP_001463470.1	XP_001463470.1	LinJ.09.0130	LinJ.09.0130	hypothetical protein, conserved	0.0455574	-0.805895
XP_001466155.1	XP_001466155.1	LinJ.25.1240	LinJ.25.1240	hypothetical protein, conserved	0.0417359	-0.821068
XP_001463877.1	XP_001463877.1	LinJ.11.0770	LinJ.11.0770	40S ribosomal protein S21, putative	0.00304805	-0.828651
XP_001464299.1	XP_001464299.1	LinJ.14.1190	LinJ.14.1190	kinesin K39, putative	0.00729096	-0.842207
XP_001469509.1	XP_001469509.1	LinJ.36.1000	LinJ.36.1000	40S ribosomal protein S18, putative	0.00706922	-0.858187
XP_001470140.1	XP_001470140.1	LinJ.28.1100	LinJ.28.1100	ribosomal protein S20, putative	0.00899638	-0.870005
XP_001462844.1	XP_001462844.1	LinJ.04.0070	LinJ.04.0070	DNA topoisomerase type IB small subunit	5.21978e-05	-0.872823
XP_001465868.1	XP_001465868.1	LinJ.24.0040	LinJ.24.0040	60S ribosomal protein L17, putative	0.00396293	-0.872856
XP_001469280.1	XP_001469280.1	LinJ.35.4790	LinJ.35.4790	lipoic acid containing carrier protein, putative	0.0247924	-0.87723
XP_001465498.1	XP_001465498.1	LinJ.21.0160	LinJ.21.0160	calpain, putative,cysteine peptidase, Clan CA, family C2, putative	0.00241295	-0.87869
XP_001465290.1	XP_001465290.1	LinJ.20.1670	LinJ.20.1670	hypothetical protein, conserved	0.00442373	-0.883317
XP_001470319.1	XP_001470319.1	LinJ.28.2940	LinJ.28.2940	activated protein kinase c receptor (LACK)	0.00206431	-0.888172
XP_001470365.1	XP_001470365.1	LinJ.26.0150	LinJ.26.0150	60S ribosomal protein L7, putative	0.000871491	-0.89181
XP_001466555.1	XP_001466555.1	LinJ.29.0350	LinJ.29.0350	hypothetical protein, conserved	0.00637401	-0.909561
XP_001469022.1	XP_001469022.1	LinJ.35.2040	LinJ.35.2040	60S ribosomal protein L32	0.00326928	-0.912009
XP_001470507.1	XP_001470507.1	LinJ.26.1630	LinJ.26.1630	40S ribosomal protein S33, putative	0.00637672	-0.915549
XP_001466537.1	XP_001466537.1	LinJ.19.0050	LinJ.19.0050	40S ribosomal protein S2	0.00400395	-0.915652
XP_001469187.1	XP_001469187.1	LinJ.35.3840	LinJ.35.3840	60S ribosomal protein L23, putative	0.0018554	-0.921527
XP_001470090.1	XP_001470090.1	LinJ.30.3240	LinJ.30.3240	ribosomal protein S26, putative	0.0105542	-0.936951
XP_001469504.1	XP_001469504.1	LinJ.36.1040	LinJ.36.1040	40S ribosomal protein S10, putative	0.000380992	-0.937855
XP_001463876.1	XP_001463876.1	LinJ.11.0760	LinJ.11.0760	hypothetical protein, conserved	0.00234761	-0.943154
XP_001465286.1	XP_001465286.1	LinJ.21.1790	LinJ.21.1790	40S ribosomal protein S11, putative	9.05259e-05	-0.952888
XP_001470505.1	XP_001470505.1	LinJ.26.1590	LinJ.26.1590	proline oxidase, mitochondrial precursor-like protein	0.000403087	-0.956962
XP_001465469.1	XP_001465469.1	LinJ.21.2090	LinJ.21.2090	60S ribosomal protein L32	0.00297149	-0.960081
XP_001469893.1	XP_001469893.1	LinJ.36.5240	LinJ.36.5240	40S ribosomal protein SA, putative	0.0017975	-0.961209
XP_001466801.1	XP_001466801.1	LinJ.29.2970	LinJ.29.2970	40S ribosomal protein S19-like protein	0.000298286	-0.965996
XP_001466931.1	XP_001466931.1	LinJ.30.0860	LinJ.30.0860	hypothetical protein, conserved	0.000109289	-0.966715
XP_001469164.1	XP_001469164.1	LinJ.35.3590	LinJ.35.3590	hypothetical protein, conserved	0.000330797	-0.967454
XP_001469750.1	XP_001469750.1	LinJ.36.1680	LinJ.36.1680	universal minicircle sequence binding protein, putative	0.000743885	-0.96827
XP_001465475.1	XP_001465475.1	LinJ.35.2000	LinJ.35.2000	40S ribosomal protein S6, putative	8.40741e-05	-0.971169
XP_001467187.1	XP_001467187.1	LinJ.30.3390	LinJ.30.3390	60S ribosomal protein L9, putative	0.00187739	-0.97255
XP_001466374.1	XP_001466374.1	LinJ.27.2480	LinJ.27.2480	60S acidic ribosomal subunit protein	0.00187539	-0.973888
XP_001463896.1	XP_001463896.1	LinJ.11.0960	LinJ.11.0960	40S ribosomal protein S5	0.000138412	-0.973919
XP_001463268.1	XP_001463268.1	LinJ.07.0560	LinJ.07.0560	60S ribosomal protein L7a, putative	0.000721354	-0.977267
XP_001464434.1	XP_001464434.1	LinJ.33.0960	LinJ.33.0960	40S ribosomal protein S3, putative	0.000548945	-0.98097
XP_001463917.1	XP_001463917.1	LinJ.11.1180	LinJ.11.1180	40S ribosomal protein S15A, putative	0.00122273	-0.983232
XP_001464141.1	XP_001464141.1	LinJ.13.1130	LinJ.13.1130	40S ribosomal protein S4, putative	0.00104633	-0.988079
XP_001469496.1	XP_001469496.1	LinJ.36.1160	LinJ.36.1160	ribosomal protein L24, putative	0.0100917	-0.994044
XP_001464605.1	XP_001464605.1	LinJ.29.2480	LinJ.29.2480	60S ribosomal protein L39, putative	0.0116101	-1.00355
XP_001463122.1	XP_001463122.1	LinJ.06.0410	LinJ.06.0410	60S ribosomal protein L19, putative	7.41154e-05	-1.00524
XP_001470215.1	XP_001470215.1	LinJ.28.1880	LinJ.28.1880	protein kinase, putative	0.00235339	-1.00982
XP_001470572.1	XP_001470572.1	LinJ.26.2360	LinJ.26.2360	60S ribosomal protein L35, putative	0.00147202	-1.01263
XP_001467168.1	XP_001467168.1	LinJ.30.3780	LinJ.30.3780	60S acidic ribosomal protein P2, putative	0.00191598	-1.01959
XP_001465385.1	XP_001465385.1	LinJ.21.0800	LinJ.21.0800	60S Ribosomal protein L36, putative	0.00551205	-1.03616
XP_001463910.1	XP_001463910.1	LinJ.11.1110	LinJ.11.1110	60S ribosomal protein L28, putative	0.00125198	-1.04349
XP_001469640.1	XP_001469640.1	LinJ.36.3940	LinJ.36.3940	40S ribosomal protein S27-1, putative	0.016347	-1.04863
XP_001463495.1	XP_001463495.1	LinJ.09.0450	LinJ.09.0450	protein kinase, putative	0.0405898	-1.0498
XP_001464879.1	XP_001464879.1	LinJ.18.0630	LinJ.18.0630	60S ribosomal protein L10a, putative	0.000295467	-1.05095
XP_001464535.1	XP_001464535.1	LinJ.16.0470	LinJ.16.0470	60S ribosomal protein L21, putative	3.53226e-05	-1.05214
XP_001470172.1	XP_001470172.1	LinJ.28.1420	LinJ.28.1420	ATP-dependent RNA helicase, putative	0.00915539	-1.05689
XP_001464380.1	XP_001464380.1	LinJ.15.0420	LinJ.15.0420	60S acidic ribosomal protein, putative	0.00077714	-1.06003
XP_001466007.1	XP_001466007.1	LinJ.24.2170	LinJ.24.2170	40S ribosomal protein S8, putative	0.000317114	-1.06088
XP_001469693.1	XP_001469693.1	LinJ.36.3010	LinJ.36.3010	40S ribosomal protein S24e	0.000153346	-1.06885
XP_001470135.1	XP_001470135.1	LinJ.28.1050	LinJ.28.1050	40S ribosomal protein S14	0.000379954	-1.06891
XP_001466776.1	XP_001466776.1	LinJ.29.2540	LinJ.29.2540	hypothetical protein, unknown function	0.00824178	-1.07857
XP_001463655.1	XP_001463655.1	LinJ.10.0050	LinJ.10.0050	ribosomal protein l35a, putative	4.48338e-05	-1.08335
XP_001464847.1	XP_001464847.1	LinJ.18.0300	LinJ.18.0300	hypothetical protein, conserved	0.00498188	-1.0874
XP_001468859.1	XP_001468859.1	LinJ.35.0400	LinJ.35.0400	40S ribosomal protein S3A, putative	0.000646976	-1.09179
XP_001464987.1	XP_001464987.1	LinJ.19.0230	LinJ.19.0230	hypothetical protein, conserved	0.00551329	-1.09344
XP_001466005.1	XP_001466005.1	LinJ.24.2140	LinJ.24.2140	60S ribosomal protein L26, putative	0.00040166	-1.1001
XP_001469332.1	XP_001469332.1	LinJ.33.2070	LinJ.33.2070	60S ribosomal protein L37	0.00225314	-1.10964
XP_001465002.1	XP_001465002.1	LinJ.19.0390	LinJ.19.0390	40S ribosomal protein S13, putative	0.00339342	-1.11008
XP_001467959.1	XP_001467959.1	LinJ.32.2850	LinJ.32.2850	ribosomal protein L27, putative	0.00297578	-1.11884
XP_001469007.1	XP_001469007.1	LinJ.35.1880	LinJ.35.1880	60S ribosomal protein L5, putative	0.000274812	-1.12277
XP_001465652.1	XP_001465652.1	LinJ.22.1370	LinJ.22.1370	40S ribosomal protein L14, putative	0.000493876	-1.12601
XP_001463325.1	XP_001463325.1	LinJ.07.1250	LinJ.07.1250	hypothetical protein, conserved	0.00462165	-1.13073
XP_001464314.1	XP_001464314.1	LinJ.14.1350	LinJ.14.1350	ubiquitin/ribosomal protein S27a, putative	3.26487e-05	-1.13246
XP_001468006.1	XP_001468006.1	LinJ.32.3320	LinJ.32.3320	ribosomal protein L3, putative	0.000162588	-1.13684
XP_001467239.1	XP_001467239.1	LinJ.21.1310	LinJ.21.1310	40S ribosomal protein S23, putative	0.00151793	-1.15024
XP_001469754.1	XP_001469754.1	LinJ.36.1720	LinJ.36.1720	universal minicircle sequence binding protein (UMSBP), putative	0.000222846	-1.15857
XP_001469688.1	XP_001469688.1	LinJ.36.4640	LinJ.36.4640	60S ribosomal protein L22, putative	0.00541423	-1.16446
XP_001462884.1	XP_001462884.1	LinJ.04.0460	LinJ.04.0460	60S ribosomal protein L11 (L5, L16)	6.53714e-05	-1.17246
XP_001466424.1	XP_001466424.1	LinJ.27.1750	LinJ.27.1750	paraflagellar rod protein-like protein	0.0154515	-1.17777
XP_001462795.1	XP_001462795.1	LinJ.03.0410	LinJ.03.0410	60S acidic ribosomal protein P2, putative	0.00479489	-1.17825
XP_001469685.1	XP_001469685.1	LinJ.36.3470	LinJ.36.3470	actin-like protein, putative	0.0304182	-1.1872
XP_001464360.1	XP_001464360.1	LinJ.15.0220	LinJ.15.0220	60S ribosomal protein L13a, putative	0.000755569	-1.18924
XP_001463297.1	XP_001463297.1	LinJ.07.0910	LinJ.07.0910	flavoprotein subunit-like protein	0.00125852	-1.19633
XP_001468624.1	XP_001468624.1	LinJ.34.2620	LinJ.34.2620	40S ribosomal protein S19 protein, putative	0.00412605	-1.19748
XP_001469184.1	XP_001469184.1	LinJ.35.3810	LinJ.35.3810	60S ribosomal protein L27A/L29, putative	0.000131497	-1.19821
XP_001469138.1	XP_001469138.1	LinJ.35.3330	LinJ.35.3330	60S ribosomal subunit protein L31, putative	0.000498492	-1.21597
XP_001466779.1	XP_001466779.1	LinJ.29.2580	LinJ.29.2580	60S ribosomal protein L13, putative	9.91564e-05	-1.22661
XP_001464076.1	XP_001464076.1	LinJ.13.0450	LinJ.13.0450	60S ribosomal protein L18, putative	8.28836e-05	-1.23386
XP_001470320.1	XP_001470320.1	LinJ.28.2940	LinJ.28.2940	activated protein kinase c receptor (LACK)	0.000427832	-1.24475
XP_001462913.1	XP_001462913.1	LinJ.04.0750	LinJ.04.0750	60S ribosomal protein L10, putative	2.47158e-05	-1.26214
XP_001466636.1	XP_001466636.1	LinJ.29.1180	LinJ.29.1180	ribosomal protein L1a, putative	2.56782e-05	-1.27119
XP_001468007.1	XP_001468007.1	LinJ.34.2730	LinJ.34.2730	ribosomal protein L3, putative	0.000723541	-1.27276
XP_001469710.1	XP_001469710.1	LinJ.36.3180	LinJ.36.3180	clathrin coat assembly protein-like protein	4.42457e-05	-1.2731
XP_001465097.1	XP_001465097.1	LinJ.35.2210	LinJ.35.2210	hypothetical protein, conserved	0.00131711	-1.27364
XP_001468077.1	XP_001468077.1	LinJ.32.4050	LinJ.32.4050	60S ribosomal protein L2, putative	0.000153065	-1.27394
XP_001469485.1	XP_001469485.1	LinJ.36.1240	LinJ.36.1240	hypothetical protein, conserved	0.00325796	-1.27441
XP_001463283.1	XP_001463283.1	LinJ.07.0760	LinJ.07.0760	40S ribosomal protein S9, putative	0.00136643	-1.28219
XP_001465479.1	XP_001465479.1	LinJ.21.2190	LinJ.21.2190	60S ribosomal protein L37a, putative	0.00161296	-1.28975
XP_001467773.1	XP_001467773.1	LinJ.32.0930	LinJ.32.0930	60S ribosomal protein L18a, putative	0.000167697	-1.30234
XP_001467217.1	XP_001467217.1	LinJ.30.3630	LinJ.30.3630	zinc finger-domain protein, putative	0.00345994	-1.30784
XP_001462796.1	XP_001462796.1	LinJ.03.0420	LinJ.03.0420	60S acidic ribosomal protein P2, putative	8.55519e-05	-1.32358
XP_001464951.1	XP_001464951.1	LinJ.36.3930	LinJ.36.3930	60S ribosomal protein L34, putative	0.0003207	-1.34053
XP_001464439.1	XP_001464439.1	LinJ.15.1060	LinJ.15.1060	60S ribosomal protein L6, putative	8.50418e-05	-1.35274
XP_001463976.1	XP_001463976.1	LinJ.12.0410	LinJ.12.0410	hypothetical protein, unknown function	0.030849	-1.37035
XP_001469709.1	XP_001469709.1	LinJ.36.3170	LinJ.36.3170	exosome complex exonuclease rrp41, putative	0.00100731	-1.38019
XP_001470429.1	XP_001470429.1	LinJ.26.0840	LinJ.26.0840	40S ribosomal protein S16, putative	0.000119755	-1.3869
XP_001465505.1	XP_001465505.1	LinJ.21.0080	LinJ.21.0080	syntaxin, putative	0.0070878	-1.40506
XP_001464375.1	XP_001464375.1	LinJ.15.0370	LinJ.15.0370	ecotin, putative	0.0460019	-1.40636
XP_001462656.1	XP_001462656.1	LinJ.01.0430	LinJ.01.0430	ribosomal protein S7, putative	0.000118115	-1.41703
XP_001469336.1	XP_001469336.1	LinJ.35.5060	LinJ.35.5060	diacylglycerol kinase-like protein	0.0299293	-1.43262
XP_001466914.1	XP_001466914.1	LinJ.30.0700	LinJ.30.0700	40S ribosomal protein S30, putative	0.000784565	-1.47089
XP_001468601.1	XP_001468601.1	LinJ.34.2390	LinJ.34.2390	hypothetical protein, conserved	0.00507964	-1.48436
XP_001462832.1	XP_001462832.1	LinJ.33.3380	LinJ.33.3380	60S ribosomal protein L44, putative	0.000737091	-1.52075
XP_001466132.1	XP_001466132.1	LinJ.25.1030	LinJ.25.1030	hypothetical protein, conserved	0.00205578	-1.53031
XP_001464455.1	XP_001464455.1	LinJ.15.1310	LinJ.15.1310	mitochondrial DNA topoisomerase II	0.00326104	-1.53564
XP_001464655.1	XP_001464655.1	LinJ.16.1760	LinJ.16.1760	hypothetical protein, conserved	0.0151251	-1.53775
XP_001467225.1	XP_001467225.1	LinJ.30.3710	LinJ.30.3710	ribosomal protein L15, putative	6.58907e-05	-1.58601
XP_001464634.1	XP_001464634.1	LinJ.16.1550	LinJ.16.1550	kinesin, putative	0.000701311	-1.59569
XP_001464784.1	XP_001464784.1	LinJ.17.1260	LinJ.17.1260	UDP-sugar pyrophosphorylase	0.000227475	-1.77054
XP_001464048.1	XP_001464048.1	LinJ.13.0220	LinJ.13.0220	small Rab GTP binding protein, putative	0.000445744	-2.35929

## Sheet: 48 h Significantly Changed
RefSeq ID	RefSeq ID Link	TriTryp ID	TriTryp ID Link	Description	48 h P-value	48 h Log2 Abundance Ratio (No Purine/Plus Purine)
XP_001469785.1	XP_001469785.1	LinJ.36.2040	LinJ.36.2040	inosine-guanosine transporter	1.80362e-07	4.0407
XP_001464140.1	XP_001464140.1	LinJ.13.1110	LinJ.13.1110	nucleobase transporter	6.94987e-08	3.60178
XP_001469434.1	XP_001469434.1	LinJ.36.2720	LinJ.36.2720	membrane-bound acid phosphatase 2, putative	5.24661e-07	3.32138
XP_001463970.1	XP_001463970.1	LinJ.12.0350	LinJ.12.0350	3'-nucleotidase/nuclease, putative	3.95622e-06	3.31848
XP_001467555.1	XP_001467555.1	LinJ.31.2380	LinJ.31.2380	3'-nucleotidase/nuclease precursor, putative	3.71763e-06	3.28164
XP_001464201.1	XP_001464201.1	LinJ.14.0180	LinJ.14.0180	carboxypeptidase, putative,metallo-peptidase, Clan MA(E), Family M32	1.12369e-07	3.10012
XP_001470353.1	XP_001470353.1	LinJ.26.0040	LinJ.26.0040	pyridoxal phosphate containing glycine decarboxylase, putative	9.03034e-05	2.35872
XP_001467561.1	XP_001467561.1	LinJ.31.2440	LinJ.31.2440	hypothetical protein, conserved	0.000454012	2.25052
XP_001467945.1	XP_001467945.1	LinJ.32.2690	LinJ.32.2690	AMP deaminase, putative,adenosine monophosphate deaminase-like protein	0.000424814	2.23822
XP_001468400.1	XP_001468400.1	LinJ.34.0130	LinJ.34.0130	adenylate kinase 2	0.000946677	2.1699
XP_001468789.1	XP_001468789.1	LinJ.34.2150	LinJ.34.2150	hypothetical protein, unknown function	9.11448e-06	2.14619
XP_001463900.1	XP_001463900.1	LinJ.11.1000	LinJ.11.1000	pyruvate phosphate dikinase, putative	1.37204e-06	2.11614
XP_001466970.1	XP_001466970.1	LinJ.30.1260	LinJ.30.1260	ubiquitin hydrolase, putative,cysteine peptidase, Clan CA, family C19, putative	0.0123036	2.07446
XP_001468394.1	XP_001468394.1	LinJ.34.0070	LinJ.34.0070	ascorbate-dependent peroxidase, putative	1.33827e-05	2.04124
XP_001465537.1	XP_001465537.1	LinJ.22.0060	LinJ.22.0060	hypothetical protein, conserved	9.58726e-07	1.99305
XP_001462753.1	XP_001462753.1	LinJ.02.0630	LinJ.02.0630	hypothetical protein, conserved	3.69327e-05	1.88656
XP_001463948.1	XP_001463948.1	LinJ.21.0990	LinJ.21.0990	xanthine phosphoribosyltransferase	1.87927e-05	1.87632
XP_001470318.1	XP_001470318.1	LinJ.28.2930	LinJ.28.2930	hypothetical protein, conserved	0.00196339	1.8316
XP_001468165.1	XP_001468165.1	LinJ.33.0870	LinJ.33.0870	2,4-dienoyl-coa reductase fadh1, putative	0.00107368	1.81954
XP_001466605.1	XP_001466605.1	LinJ.29.0860	LinJ.29.0860	cysteine peptidase C (CPC),CPC cysteine peptidase, Clan CA, family C1, Cathepsin B-like	3.79796e-07	1.76489
XP_001468404.1	XP_001468404.1	LinJ.34.0170	LinJ.34.0170	mitochondrial malate dehydrogenase	5.19887e-05	1.73811
XP_001467185.1	XP_001467185.1	LinJ.30.3370	LinJ.30.3370	hypothetical protein, conserved	0.00322361	1.68734
XP_001467071.1	XP_001467071.1	LinJ.30.2250	LinJ.30.2250	hypothetical protein, conserved	0.0199974	1.68365
XP_001470115.1	XP_001470115.1	LinJ.28.0840	LinJ.28.0840	RNA polymerase I	0.00181888	1.66342
XP_001463371.1	XP_001463371.1	LinJ.08.0300	LinJ.08.0300	iron superoxide dismutase	0.000312783	1.63425
XP_001463947.1	XP_001463947.1	LinJ.21.0980	LinJ.21.0980	hypoxanthine-guanine phosphoribosyltransferase	5.10492e-05	1.61814
XP_001469459.1	XP_001469459.1	LinJ.36.2970	LinJ.36.2970	pre-mRNA splicing factor ATP-dependent RNA helicase, putative,dead/h helicase, putative	0.00446103	1.60117
XP_001464118.1	XP_001464118.1	LinJ.13.0880	LinJ.13.0880	hypothetical protein, conserved	0.00117581	1.55431
XP_001464684.1	XP_001464684.1	LinJ.17.0310	LinJ.17.0310	hypothetical protein, conserved	0.00583915	1.54068
XP_001468913.1	XP_001468913.1	LinJ.35.0990	LinJ.35.0990	aldose 1-epimerase, putative	0.000106502	1.5145
XP_001467738.1	XP_001467738.1	LinJ.32.0660	LinJ.32.0660	hypothetical protein, conserved	7.88514e-05	1.51068
XP_001468008.1	XP_001468008.1	LinJ.32.3340	LinJ.32.3340	pyrroline-5-carboxylate synthetase-like protein	0.000711077	1.48116
XP_001465699.1	XP_001465699.1	LinJ.23.0220	LinJ.23.0220	endoribonuclease L-PSP (pb5), putative	4.62489e-05	1.4807
XP_001463046.1	XP_001463046.1	LinJ.05.0830	LinJ.05.0830	methylthioadenosine phosphorylase, putative	3.27724e-06	1.47793
XP_001462819.1	XP_001462819.1	LinJ.03.0890	LinJ.03.0890	inorganic pyrophosphatase, putative	0.00965536	1.46774
XP_001462956.1	XP_001462956.1	LinJ.04.1170	LinJ.04.1170	fructose-1,6-bisphosphatase, cytosolic, putative	0.0250365	1.46333
XP_001470178.1	XP_001470178.1	LinJ.28.1480	LinJ.28.1480	haloacid dehalogenase-like hydrolase, putative	0.000740732	1.44929
XP_001469678.1	XP_001469678.1	LinJ.36.3540	LinJ.36.3540	hypothetical protein, conserved	0.0001277	1.44807
XP_001466099.1	XP_001466099.1	LinJ.25.0680	LinJ.25.0680	epsin, putative	3.54155e-05	1.43762
XP_001468213.1	XP_001468213.1	LinJ.33.1350	LinJ.33.1350	hypothetical protein, conserved	0.00687045	1.42697
XP_001464290.1	XP_001464290.1	LinJ.14.1140	LinJ.14.1140	protein kinase, putative	0.0248233	1.42175
XP_001466784.1	XP_001466784.1	LinJ.29.2620	LinJ.29.2620	ATP-dependent phosphofructokinase	9.90619e-06	1.42131
XP_001469583.1	XP_001469583.1	LinJ.36.0250	LinJ.36.0250	peptidyl-prolyl cis-trans isomerase, putative	0.000167979	1.40745
XP_001466925.1	XP_001466925.1	LinJ.30.0800	LinJ.30.0800	4-methyl-5(beta-hydroxyethyl)-thiazole monophosphate synthesis protein, putative	1.09874e-05	1.40074
XP_001467417.1	XP_001467417.1	LinJ.31.1240	LinJ.31.1240	vacuolar-type proton translocating pyrophosphatase 1, putative	5.96079e-05	1.38819
XP_001466988.1	XP_001466988.1	LinJ.30.1440	LinJ.30.1440	N-acyl-L-amino acid amidohydrolase, putative	0.000175425	1.38683
XP_001466311.1	XP_001466311.1	LinJ.27.0430	LinJ.27.0430	ribokinase, putative	0.000370686	1.37331
XP_001468395.1	XP_001468395.1	LinJ.34.0080	LinJ.34.0080	glucose-6-phosphate 1-dehydrogenase, putative	1.30475e-05	1.37315
XP_001465265.1	XP_001465265.1	LinJ.20.1350	LinJ.20.1350	small myristoylated protein-1, putative;with	0.00199219	1.37223
XP_001470236.1	XP_001470236.1	LinJ.28.2100	LinJ.28.2100	ribose 5-phosphate isomerase, putative	0.0212249	1.36113
XP_001462680.1	XP_001462680.1	LinJ.01.0670	LinJ.01.0670	mitochondrial processing peptide beta subunit, putative,metallo-peptidase, Clan ME, Family M16	0.0394797	1.34137
XP_001467463.1	XP_001467463.1	LinJ.31.1690	LinJ.31.1690	hypothetical protein, conserved	0.000585902	1.34004
XP_001466503.1	XP_001466503.1	LinJ.27.1350	LinJ.27.1350	hypothetical protein, conserved	0.0092755	1.33939
XP_001467139.1	XP_001467139.1	LinJ.30.2930	LinJ.30.2930	mitogen-activated protein kinase 5, putative,protein kinase, putative	0.00315402	1.33919
XP_001462761.1	XP_001462761.1	LinJ.02.0710	LinJ.02.0710	dipeptylcarboxypeptidase	1.44736e-06	1.33884
XP_001463794.1	XP_001463794.1	LinJ.12.0007	LinJ.12.0007	MAR1 ribonuclease, putative	0.000633291	1.33535
XP_001462778.1	XP_001462778.1	LinJ.03.0240	LinJ.03.0240	ribosomal protein L38, putative	0.00175397	1.33243
XP_001468098.1	XP_001468098.1	LinJ.33.0140	LinJ.33.0140	trans-splicing factor, putative	0.00012496	1.33239
XP_001463706.1	XP_001463706.1	LinJ.10.0580	LinJ.10.0580	hypothetical protein, conserved	8.9693e-05	1.32851
XP_001469145.1	XP_001469145.1	LinJ.35.3410	LinJ.35.3410	hypothetical protein, conserved	0.00751016	1.32729
XP_001466532.1	XP_001466532.1	LinJ.19.0100	LinJ.19.0100	hypothetical protein, conserved	8.14504e-05	1.32665
XP_001465853.1	XP_001465853.1	LinJ.23.1800	LinJ.23.1800	hypothetical protein, conserved	9.11781e-05	1.3257
XP_001467691.1	XP_001467691.1	LinJ.32.0090	LinJ.32.0090	hypothetical protein, conserved	0.00171304	1.32118
XP_001465287.1	XP_001465287.1	LinJ.20.1640	LinJ.20.1640	ribosome biogenesis protein, putative	0.00035396	1.31937
XP_001470176.1	XP_001470176.1	LinJ.28.1460	LinJ.28.1460	haloacid dehalogenase-like hydrolase-like protein	0.000787252	1.31749
XP_001465893.1	XP_001465893.1	LinJ.24.0650	LinJ.24.0650	MCAK-like kinesin, putative	0.000942843	1.31558
XP_001465032.1	XP_001465032.1	LinJ.19.0710	LinJ.19.0710	glycosomal malate dehydrogenase	8.96073e-06	1.30651
XP_001469330.1	XP_001469330.1	LinJ.35.5400	LinJ.35.5400	hypothetical protein, conserved	0.00651747	1.30098
XP_001470017.1	XP_001470017.1	LinJ.36.4470	LinJ.36.4470	hypothetical protein, conserved	0.00651747	1.30098
XP_001464761.1	XP_001464761.1	LinJ.17.1030	LinJ.17.1030	ATP-dependent RNA helicase, putative	5.1166e-05	1.29992
XP_001470233.1	XP_001470233.1	LinJ.28.2070	LinJ.28.2070	hypothetical protein, conserved	0.000270159	1.2918
XP_001466305.1	XP_001466305.1	LinJ.27.0360	LinJ.27.0360	hypothetical protein, conserved	0.00103446	1.2822
XP_001469414.1	XP_001469414.1	LinJ.36.5160	LinJ.36.5160	translation initiation factor 2 subunit, putative	0.000600382	1.27526
XP_001467407.1	XP_001467407.1	LinJ.31.1140	LinJ.31.1140	N-acyl-L-amino acid amidohydrolase, putative	0.00110131	1.26725
XP_001468760.1	XP_001468760.1	LinJ.34.4030	LinJ.34.4030	hypothetical protein, unknown function	0.000470902	1.26449
XP_001467178.1	XP_001467178.1	LinJ.30.3300	LinJ.30.3300	ATP-dependent RNA helicase, putative	0.000254553	1.2644
XP_001463179.1	XP_001463179.1	LinJ.06.0990	LinJ.06.0990	cell cycle associated protein MOB1, putative	0.000117022	1.2637
XP_001469170.1	XP_001469170.1	LinJ.35.3670	LinJ.35.3670	iron-sulfur cluster assembly protein, putative	0.000572509	1.26111
XP_001467313.1	XP_001467313.1	LinJ.31.0450	LinJ.31.0450	cytoskeleton-associated protein CAP5.5, putative,cysteine peptidase, Clan CA, family C2, putative	0.0001308	1.26099
XP_001470085.1	XP_001470085.1	LinJ.28.0520	LinJ.28.0520	hypothetical protein, conserved	0.00735595	1.25798
XP_001466778.1	XP_001466778.1	LinJ.29.2560	LinJ.29.2560	heat shock protein 20, putative	0.000577616	1.23518
XP_001465676.1	XP_001465676.1	LinJ.22.1160	LinJ.22.1160	hypothetical protein, unknown function	0.000466033	1.23109
XP_001467724.1	XP_001467724.1	LinJ.32.0420	LinJ.32.0420	hypothetical protein, conserved	7.39967e-05	1.23063
XP_001468936.1	XP_001468936.1	LinJ.35.1240	LinJ.35.1240	short chain dehydrogenase, putative	6.07013e-06	1.22237
XP_001464440.1	XP_001464440.1	LinJ.15.1070	LinJ.15.1070	glutamate dehydrogenase	7.96993e-06	1.22154
XP_001464978.1	XP_001464978.1	LinJ.18.1660	LinJ.18.1660	gamma-glutamylcysteine synthetase	0.00503146	1.21514
XP_001470362.1	XP_001470362.1	LinJ.26.0120	LinJ.26.0120	adenine phosphoribosyltransferase	3.95225e-05	1.21472
XP_001466011.1	XP_001466011.1	LinJ.24.2200	LinJ.24.2200	hypothetical protein, conserved	3.17563e-05	1.21127
XP_001463863.1	XP_001463863.1	LinJ.11.0630	LinJ.11.0630	aminopeptidase, putative,metallo-peptidase, Clan MF, Family M17	6.75796e-05	1.20219
XP_001466342.1	XP_001466342.1	LinJ.27.0940	LinJ.27.0940	vesicular-fusion ATPase-like protein, putative	0.000887693	1.19898
XP_001469061.1	XP_001469061.1	LinJ.35.2790	LinJ.35.2790	galactokinase-like protein	1.25081e-05	1.19529
XP_001469118.1	XP_001469118.1	LinJ.35.3130	LinJ.35.3130	glycerol kinase, glycosomal, putative	0.00703585	1.19343
XP_001465965.1	XP_001465965.1	LinJ.24.1390	LinJ.24.1390	hypothetical protein, conserved	0.00359893	1.18864
XP_001464959.1	XP_001464959.1	LinJ.18.1460	LinJ.18.1460	NADH:ubiquinone oxidoreductase 78 Kd subunit- like protein	0.0092325	1.17682
XP_001469506.1	XP_001469506.1	LinJ.36.1030	LinJ.36.1030	hypothetical protein, conserved	0.000588497	1.17637
XP_001463958.1	XP_001463958.1	LinJ.31.1660	LinJ.31.1660	3-ketoacyl-CoA thiolase-like protein, putative	0.00124123	1.17266
XP_001463723.1	XP_001463723.1	LinJ.10.0750	LinJ.10.0750	hypothetical protein, conserved	0.0083068	1.17
XP_001466771.1	XP_001466771.1	LinJ.29.2490	LinJ.29.2490	kinesin, putative	0.00401384	1.16858
XP_001470597.1	XP_001470597.1	LinJ.26.2510	LinJ.26.2510	hypothetical protein, conserved	0.0140198	1.1579
XP_001467050.1	XP_001467050.1	LinJ.30.2040	LinJ.30.2040	calpain-like cysteine peptidase, putative,cysteine peptidase, Clan CA, family C2, putative	0.00304364	1.15531
XP_001469356.1	XP_001469356.1	LinJ.36.6590	LinJ.36.6590	hypothetical protein, conserved	0.000307971	1.14838
XP_001468768.1	XP_001468768.1	LinJ.34.4250	LinJ.34.4250	hypothetical protein, conserved	0.000553855	1.14602
XP_001468914.1	XP_001468914.1	LinJ.35.0990	LinJ.35.0990	aldose 1-epimerase, putative	0.00601507	1.14421
XP_001463279.1	XP_001463279.1	LinJ.07.0700	LinJ.07.0700	vacuolar-type Ca2 -ATPase, putative	0.000446691	1.14207
XP_001463649.1	XP_001463649.1	LinJ.24.1630	LinJ.24.1630	hypothetical protein, conserved	0.000250277	1.13939
XP_001470335.1	XP_001470335.1	LinJ.28.3110	LinJ.28.3110	dynein heavy chain, putative	0.0017671	1.13253
XP_001466789.1	XP_001466789.1	LinJ.29.2680	LinJ.29.2680	serine/threonine-protein kinase, putative,protein kinase, putative	2.73062e-05	1.12504
XP_001465245.1	XP_001465245.1	LinJ.20.1140	LinJ.20.1140	phosphatidylinositol 3-kinase, putative	3.59074e-05	1.12278
XP_001463861.1	XP_001463861.1	LinJ.11.0600	LinJ.11.0600	3-methylcrotonoyl-CoA carboxylase beta subunit, putative	0.00356524	1.11144
XP_001466145.1	XP_001466145.1	LinJ.25.1160	LinJ.25.1160	aldehyde dehydrogenase, mitochondrial precursor	4.58953e-05	1.10787
XP_001469529.1	XP_001469529.1	LinJ.36.0800	LinJ.36.0800	hypothetical protein, conserved	6.15488e-06	1.10276
XP_001466864.1	XP_001466864.1	LinJ.33.2630	LinJ.33.2630	hypothetical protein, conserved	0.0014569	1.10117
XP_001469719.1	XP_001469719.1	LinJ.36.3270	LinJ.36.3270	hypothetical protein, conserved	8.21613e-05	1.10019
XP_001469046.1	XP_001469046.1	LinJ.35.2400	LinJ.35.2400	aminopeptidase P, putative,metallo-peptidase, Clan MG, Family M24	5.60387e-05	1.0996
XP_001465209.1	XP_001465209.1	LinJ.20.0350	LinJ.20.0350	hypothetical protein, conserved	0.011692	1.09888
XP_001469874.1	XP_001469874.1	LinJ.36.5000	LinJ.36.5000	hypothetical protein, conserved	0.00204988	1.09218
XP_001466398.1	XP_001466398.1	LinJ.27.1650	LinJ.27.1650	dynein heavy chain, putative	0.00523506	1.08947
XP_001465383.1	XP_001465383.1	LinJ.21.0780	LinJ.21.0780	hypothetical protein, conserved	0.0402967	1.07107
XP_001463864.1	XP_001463864.1	LinJ.11.0640	LinJ.11.0640	aminopeptidase, putative,metallo-peptidase, Clan MF, Family M17	0.00145361	1.07001
XP_001464924.1	XP_001464924.1	LinJ.18.1100	LinJ.18.1100	cAMP phosphodiesterase A	0.00394253	1.06745
XP_001465422.1	XP_001465422.1	LinJ.21.1580	LinJ.21.1580	hypothetical protein, conserved	0.0341028	1.06089
XP_001467496.1	XP_001467496.1	LinJ.31.2060	LinJ.31.2060	succinyl-diaminopimelate desuccinylase-like protein	0.0002925	1.05961
XP_001462930.1	XP_001462930.1	LinJ.04.0890	LinJ.04.0890	hypothetical protein, conserved	0.0420784	1.05598
XP_001467537.1	XP_001467537.1	LinJ.03.0600	LinJ.03.0600	MP99, putative,mitochondrial	0.00168706	1.05221
XP_001467981.1	XP_001467981.1	LinJ.32.3060	LinJ.32.3060	ubiquitin hydrolase, putative,cysteine peptidase, Clan CA, family C19, putative	0.00712462	1.05055
XP_001464804.1	XP_001464804.1	LinJ.17.1470	LinJ.17.1470	L-gulonolactone oxidase, putative	0.0158586	1.04627
XP_001466026.1	XP_001466026.1	LinJ.24.2350	LinJ.24.2350	notchless homolog, putative	0.00092156	1.04564
XP_001467866.1	XP_001467866.1	LinJ.32.1910	LinJ.32.1910	iron superoxide dismutase, putative	7.80496e-05	1.04393
XP_001463332.1	XP_001463332.1	LinJ.07.1330	LinJ.07.1330	hypothetical protein, conserved	0.00347711	1.04321
XP_001464915.1	XP_001464915.1	LinJ.18.1010	LinJ.18.1010	dynein light chain 2B, cytoplasmic, putative	0.00172955	1.04044
XP_001468807.1	XP_001468807.1	LinJ.34.0720	LinJ.34.0720	hypothetical protein, conserved	1.78047e-06	1.0392
XP_001469477.1	XP_001469477.1	LinJ.36.1320	LinJ.36.1320	fructose-1,6-bisphosphate aldolase	6.06255e-05	1.03781
XP_001466783.1	XP_001466783.1	LinJ.29.2610	LinJ.29.2610	vacuolar protein sorting-associated protein 4	0.00105781	1.03672
XP_001469069.1	XP_001469069.1	LinJ.35.2450	LinJ.35.2450	hypothetical protein, conserved	0.00174024	1.03572
XP_001467406.1	XP_001467406.1	LinJ.31.1130	LinJ.31.1130	N-acyl-L-amino acid amidohydrolase, putative	0.00102977	1.0354
XP_001463236.1	XP_001463236.1	LinJ.07.0430	LinJ.07.0430	acetylornithine deacetylase-like protein	4.9723e-05	1.02635
XP_001466331.1	XP_001466331.1	LinJ.27.0830	LinJ.27.0830	ATP-binding cassette protein subfamily A, member 8, putative	0.000124906	1.02367
XP_001470019.1	XP_001470019.1	LinJ.36.4440	LinJ.36.4440	hypothetical protein, conserved	0.000214499	1.02302
XP_001466820.1	XP_001466820.1	LinJ.30.0060	LinJ.30.0060	hypothetical protein, conserved	0.00151884	1.02276
XP_001463374.1	XP_001463374.1	LinJ.08.0330	LinJ.08.0330	mitochondrial associated ribonuclease, putative	0.0023701	1.02083
XP_001465780.1	XP_001465780.1	LinJ.23.1060	LinJ.23.1060	beta-fructosidase-like protein,invertase-like protein,sucrose hydrolase-like protein	0.00108257	1.01871
XP_001469660.1	XP_001469660.1	LinJ.36.3730	LinJ.36.3730	signal recognition particle receptor like protein, putative	0.000422912	1.01816
XP_001467215.1	XP_001467215.1	LinJ.30.3610	LinJ.30.3610	cytochrome p450-like protein	0.0240984	1.0168
XP_001468268.1	XP_001468268.1	LinJ.33.1970	LinJ.33.1970	nucleolar GTP-binding protein, putative	0.000269019	1.01586
XP_001463853.1	XP_001463853.1	LinJ.11.0520	LinJ.11.0520	nucleobase transporter	0.000381861	1.01573
XP_001464913.1	XP_001464913.1	LinJ.18.0990	LinJ.18.0990	UDP-glucose pyrophosphorylase	0.000198009	1.01525
XP_001464477.1	XP_001464477.1	LinJ.15.1540	LinJ.15.1540	cAMP specific phosphodiesterase, putative	0.0032601	1.01353
XP_001464319.1	XP_001464319.1	LinJ.14.1400	LinJ.14.1400	serine hydroxymethyltranferase (SHMT-S)	0.00265603	1.01156
XP_001467515.1	XP_001467515.1	LinJ.31.2230	LinJ.31.2230	hypothetical protein, conserved	0.00180899	1.00575
XP_001467718.1	XP_001467718.1	LinJ.32.0360	LinJ.32.0360	hypothetical protein, conserved	0.00056771	1.00534
XP_001469595.1	XP_001469595.1	LinJ.36.0120	LinJ.36.0120	hypothetical protein, conserved	0.0180266	1.00209
XP_001466830.1	XP_001466830.1	LinJ.30.0160	LinJ.30.0160	hypothetical protein, conserved	0.000394128	0.99783
XP_001467554.1	XP_001467554.1	LinJ.31.2360	LinJ.31.2360	phosphatidylethanolaminen-methyltransferase-lik e protein	0.00196636	0.991997
XP_001464702.1	XP_001464702.1	LinJ.17.0260	LinJ.17.0260	hypothetical protein, conserved	0.0013404	0.990148
XP_001465689.1	XP_001465689.1	LinJ.23.0120	LinJ.23.0120	GDP-mannose pyrophosphorylase	0.000950759	0.985062
XP_001469580.1	XP_001469580.1	LinJ.36.0280	LinJ.36.0280	xylulokinase, putative	0.0138038	0.983901
XP_001464746.1	XP_001464746.1	LinJ.17.0870	LinJ.17.0870	guanosine monophosphate reductase, putative	0.000219485	0.982756
XP_001467631.1	XP_001467631.1	LinJ.31.3180	LinJ.31.3180	iron/zinc transporter protein-like protein	0.00148998	0.97709
XP_001463905.1	XP_001463905.1	LinJ.11.1050	LinJ.11.1050	pretranslocation protein, alpha subunit, putative,SEC61-like (pretranslocation process) protein, putative	0.0451349	0.972852
XP_001464436.1	XP_001464436.1	LinJ.15.1030	LinJ.15.1030	NAD/FAD dependent dehydrogenase, putative	0.000762508	0.97274
XP_001466240.1	XP_001466240.1	LinJ.25.2090	LinJ.25.2090	2,4-dihydroxyhept-2-ene-1,7-dioic acid aldolase, putative	0.00373723	0.972349
XP_001468794.1	XP_001468794.1	LinJ.34.1880	LinJ.34.1880	ubiquitin-like protein	0.000819387	0.970928
XP_001470424.1	XP_001470424.1	LinJ.26.0790	LinJ.26.0790	asparagine synthetase a, putative,aspartate--ammonia ligase, putative	0.000327757	0.968646
XP_001465335.1	XP_001465335.1	LinJ.21.0300	LinJ.21.0300	hexokinase, putative	0.000394219	0.966604
XP_001469143.1	XP_001469143.1	LinJ.35.3390	LinJ.35.3390	6-phosphogluconate dehydrogenase, decarboxylating, putative	2.1946e-05	0.966161
XP_001464744.1	XP_001464744.1	LinJ.17.0850	LinJ.17.0850	hypothetical protein, conserved	0.00156602	0.962836
XP_001467884.1	XP_001467884.1	LinJ.32.2050	LinJ.32.2050	heat shock protein-like protein, putative	0.00329579	0.957342
XP_001467637.1	XP_001467637.1	LinJ.31.3240	LinJ.31.3240	hypothetical protein, conserved	0.0133975	0.955534
XP_001466420.1	XP_001466420.1	LinJ.27.1710	LinJ.27.1710	glycosomal phosphoenolpyruvate carboxykinase, putative	0.000234994	0.953549
XP_001463626.1	XP_001463626.1	LinJ.24.1870	LinJ.24.1870	hypothetical protein, conserved	0.000174724	0.952984
XP_001468533.1	XP_001468533.1	LinJ.34.1620	LinJ.34.1620	hypothetical protein, conserved	0.000215103	0.945203
XP_001462831.1	XP_001462831.1	LinJ.13.1420	LinJ.13.1420	pyrroline-5-carboxylate reductase	0.00175225	0.944398
XP_001468247.1	XP_001468247.1	LinJ.33.1660	LinJ.33.1660	ribulose-5-phosphate 3-epimerase, putative	0.000809224	0.944033
XP_001465623.1	XP_001465623.1	LinJ.22.0930	LinJ.22.0930	dynein heavy chain, cytosolic, putative	0.00778397	0.941259
XP_001463779.1	XP_001463779.1	LinJ.10.1370	LinJ.10.1370	hypothetical protein, conserved	0.000235255	0.940663
XP_001463542.1	XP_001463542.1	LinJ.09.0850	LinJ.09.0850	kinetoplast-associated protein-like protein	0.00687393	0.939725
XP_001468653.1	XP_001468653.1	LinJ.34.4330	LinJ.34.4330	exosome subunit rrp6p homologue, putative	0.0287987	0.936795
XP_001462720.1	XP_001462720.1	LinJ.02.0280	LinJ.02.0280	hypothetical protein, conserved	0.000179177	0.935408
XP_001466588.1	XP_001466588.1	LinJ.29.0690	LinJ.29.0690	flagellar radial spoke protein-like, putative	0.00318961	0.934891
XP_001463073.1	XP_001463073.1	LinJ.05.1100	LinJ.05.1100	hypothetical protein, conserved	0.00337743	0.934878
XP_001464393.1	XP_001464393.1	LinJ.15.0560	LinJ.15.0560	hypothetical protein, conserved	0.000304144	0.93239
XP_001466642.1	XP_001466642.1	LinJ.29.1250	LinJ.29.1250	tryparedoxin	0.000277814	0.9309
XP_001463147.1	XP_001463147.1	LinJ.06.0670	LinJ.06.0670	lanosterol synthase, putative	0.0332247	0.928216
XP_001468447.1	XP_001468447.1	LinJ.34.0600	LinJ.34.0600	hypothetical protein, conserved	0.00157486	0.923423
XP_001469670.1	XP_001469670.1	LinJ.36.3620	LinJ.36.3620	hypothetical protein, conserved	0.01148	0.92093
XP_001467158.1	XP_001467158.1	LinJ.30.3120	LinJ.30.3120	homoserine kinase, putative	0.000962332	0.919502
XP_001465906.1	XP_001465906.1	LinJ.24.0780	LinJ.24.0780	malic enzyme	1.92788e-05	0.919386
XP_001470467.1	XP_001470467.1	LinJ.26.1250	LinJ.26.1250	hypothetical protein, conserved	0.00282372	0.911802
XP_001469658.1	XP_001469658.1	LinJ.36.3750	LinJ.36.3750	cysteine synthase	0.00232274	0.907905
XP_001466739.1	XP_001466739.1	LinJ.29.2220	LinJ.29.2220	hypothetical protein, conserved	7.30648e-06	0.902664
XP_001465349.1	XP_001465349.1	LinJ.21.0440	LinJ.21.0440	hypothetical protein, conserved	0.00574044	0.902131
XP_001468041.1	XP_001468041.1	LinJ.32.3680	LinJ.32.3680	hypothetical protein, conserved	0.0118419	0.90081
XP_001463781.1	XP_001463781.1	LinJ.10.1390	LinJ.10.1390	hypothetical protein, conserved	0.00070109	0.899661
XP_001469153.1	XP_001469153.1	LinJ.35.3490	LinJ.35.3490	hypothetical protein, conserved	0.00652445	0.898862
XP_001464878.1	XP_001464878.1	LinJ.18.0620	LinJ.18.0620	ATP-dependent zinc metallopeptidase, putative,metallo-peptidase, Clan MA(E), Family M41	0.00343912	0.895403
XP_001464944.1	XP_001464944.1	LinJ.18.1300	LinJ.18.1300	hypothetical protein, conserved	0.000782941	0.894963
XP_001466006.1	XP_001466006.1	LinJ.24.2150	LinJ.24.2150	transketolase	0.000106313	0.892865
XP_001469133.1	XP_001469133.1	LinJ.35.3280	LinJ.35.3280	cystathione gamma lyase, putative	0.000234506	0.891035
XP_001467860.1	XP_001467860.1	LinJ.32.1840	LinJ.32.1840	hypothetical protein, conserved	0.0233721	0.886339
XP_001469925.1	XP_001469925.1	LinJ.36.5660	LinJ.36.5660	branch point binding protein, putative	0.0177896	0.882209
XP_001463596.1	XP_001463596.1	LinJ.09.1390	LinJ.09.1390	paraflagellar rod component, putative	0.000325028	0.881816
XP_001469959.1	XP_001469959.1	LinJ.36.6010	LinJ.36.6010	hypothetical protein, conserved	0.00298142	0.881363
XP_001465413.1	XP_001465413.1	LinJ.21.1490	LinJ.21.1490	adenylate kinase, putative	0.000131933	0.879925
XP_001470108.1	XP_001470108.1	LinJ.28.0760	LinJ.28.0760	hypothetical protein, conserved	0.00810037	0.879497
XP_001469787.1	XP_001469787.1	LinJ.36.2070	LinJ.36.2070	phosphomannomutase, putative	0.000825743	0.878444
XP_001463502.1	XP_001463502.1	LinJ.09.0520	LinJ.09.0520	serine/threonine protein phosphatase, putative	0.0273118	0.877304
XP_001470500.1	XP_001470500.1	LinJ.26.1530	LinJ.26.1530	trifunctional enzyme alpha subunit, mitochondrial precursor-like protein	0.000647144	0.8756
XP_001468504.1	XP_001468504.1	LinJ.34.1330	LinJ.34.1330	hypothetical protein, conserved	0.0473987	0.863884
XP_001464869.1	XP_001464869.1	LinJ.18.0530	LinJ.18.0530	hypothetical protein, conserved	0.00114647	0.86302
XP_001469720.1	XP_001469720.1	LinJ.36.3280	LinJ.36.3280	cyclophilin 10, putative	0.00138721	0.859568
XP_001469178.1	XP_001469178.1	LinJ.35.3750	LinJ.35.3750	Gim5A protein, putative,glycosomal membrane protein	0.00542019	0.858938
XP_001467714.1	XP_001467714.1	LinJ.32.0320	LinJ.32.0320	hypothetical protein, conserved	0.00379732	0.858631
XP_001464630.1	XP_001464630.1	LinJ.16.1510	LinJ.16.1510	paraflagellar rod protein 2C	0.000865687	0.855679
XP_001469767.1	XP_001469767.1	LinJ.36.1850	LinJ.36.1850	hypothetical protein, conserved	0.00489244	0.85563
XP_001465651.1	XP_001465651.1	LinJ.22.1360	LinJ.22.1360	hypothetical protein, unknown function	0.0263427	0.855086
XP_001467311.1	XP_001467311.1	LinJ.27.2520	LinJ.27.2520	cysteine peptidase, Clan CA, family C2, putative	0.00564227	0.850972
XP_001464644.1	XP_001464644.1	LinJ.16.1650	LinJ.16.1650	hypothetical protein, conserved	0.0043345	0.84673
XP_001465845.1	XP_001465845.1	LinJ.23.1720	LinJ.23.1720	hypothetical protein, conserved	0.0125668	0.845687
XP_001464727.1	XP_001464727.1	LinJ.17.0680	LinJ.17.0680	hypothetical protein, conserved	0.000197306	0.843288
XP_001465814.1	XP_001465814.1	LinJ.23.1410	LinJ.23.1410	hypothetical protein, conserved	0.00546697	0.842324
XP_001463027.1	XP_001463027.1	LinJ.05.0640	LinJ.05.0640	hypothetical protein, conserved	0.0242872	0.841352
XP_001464564.1	XP_001464564.1	LinJ.16.0760	LinJ.16.0760	transaldolase, putative	0.000259553	0.841302
XP_001468568.1	XP_001468568.1	LinJ.34.2180	LinJ.34.2180	hypothetical protein, conserved	0.00370939	0.84061
XP_001466698.1	XP_001466698.1	LinJ.29.1820	LinJ.29.1820	hypothetical protein, conserved	0.00195947	0.840252
XP_001465135.1	XP_001465135.1	LinJ.20.0020	LinJ.20.0020	hypothetical protein, conserved	0.00171784	0.84021
XP_001464941.1	XP_001464941.1	LinJ.18.1230	LinJ.18.1230	prolyl-tRNA synthetase, putative,bifunctional aminoacyl-tRNA synthetase, putative	0.0472655	0.839906
XP_001464501.1	XP_001464501.1	LinJ.16.0120	LinJ.16.0120	hypothetical protein, conserved	0.0175633	0.837803
XP_001465997.1	XP_001465997.1	LinJ.24.2060	LinJ.24.2060	hypothetical protein, conserved	0.000485791	0.837528
XP_001463022.1	XP_001463022.1	LinJ.05.0590	LinJ.05.0590	ATP-dependent RNA helicase, putative	0.00153021	0.834678
XP_001468710.1	XP_001468710.1	LinJ.34.3530	LinJ.34.3530	serine palmitoyltransferase-like protein	0.00331071	0.831826
XP_001469969.1	XP_001469969.1	LinJ.36.6130	LinJ.36.6130	hypothetical protein, conserved	0.00628593	0.830183
XP_001467758.1	XP_001467758.1	LinJ.32.0760	LinJ.32.0760	hypothetical protein, conserved	0.000736968	0.828914
XP_001464789.1	XP_001464789.1	LinJ.17.1310	LinJ.17.1310	hypothetical protein, unknown function	0.0144796	0.828334
XP_001466653.1	XP_001466653.1	LinJ.29.1360	LinJ.29.1360	ATP-dependent Clp protease subunit, heat shock protein 100 (HSP100), putative,serine peptidase, putative	0.0014258	0.825615
XP_001470152.1	XP_001470152.1	LinJ.28.1240	LinJ.28.1240	electron-transfer-flavoprotein, alpha polypeptide, putative	0.000487424	0.824106
XP_001467310.1	XP_001467310.1	LinJ.27.2530	LinJ.27.2530	radial spoke protein 3, putative	0.00731135	0.823983
XP_001465095.1	XP_001465095.1	LinJ.35.2190	LinJ.35.2190	hypothetical protein, conserved	0.000815133	0.823901
XP_001468650.1	XP_001468650.1	LinJ.34.2880	LinJ.34.2880	hypothetical protein, conserved	0.000402715	0.822681
XP_001462967.1	XP_001462967.1	LinJ.05.0030	LinJ.05.0030	ras-like small GTPases, putative	0.0050971	0.822571
XP_001468996.1	XP_001468996.1	LinJ.35.1760	LinJ.35.1760	hypothetical protein, conserved	0.00116818	0.82196
XP_001469598.1	XP_001469598.1	LinJ.36.0090	LinJ.36.0090	leucine carboxyl methyltransferase, putative	0.0232388	0.821846
XP_001469203.1	XP_001469203.1	LinJ.35.4010	LinJ.35.4010	protein kinase A catalytic subunit isoform 2	0.0076069	0.814376
XP_001463622.1	XP_001463622.1	LinJ.24.1910	LinJ.24.1910	lysophospholipase, putative	0.022569	0.813785
XP_001466975.1	XP_001466975.1	LinJ.30.1310	LinJ.30.1310	Pyridoxal kinase, putative	0.0119795	0.81377
XP_001469318.1	XP_001469318.1	LinJ.35.5280	LinJ.35.5280	GTP-binding protein, putative	0.00279798	0.813397
XP_001468430.1	XP_001468430.1	LinJ.34.0430	LinJ.34.0430	hypothetical protein, conserved	0.0317453	0.812454
XP_001465388.1	XP_001465388.1	LinJ.21.0830	LinJ.21.0830	hypothetical protein, conserved	0.0150514	0.809851
XP_001463698.1	XP_001463698.1	LinJ.10.0500	LinJ.10.0500	GP63, leishmanolysin,metallo-peptidase, Clan MA(M), Family M8	0.00247638	0.80979
XP_001468561.1	XP_001468561.1	LinJ.34.1960	LinJ.34.1960	hypothetical protein, conserved	0.03012	0.809682
XP_001462992.1	XP_001462992.1	LinJ.05.0320	LinJ.05.0320	glutaredoxin-like protein	0.00271817	0.809362
XP_001466800.1	XP_001466800.1	LinJ.29.2980	LinJ.29.2980	hypothetical protein, conserved	0.0389551	0.809136
XP_001468892.1	XP_001468892.1	LinJ.35.0770	LinJ.35.0770	proteasome activator protein pa26, putative	0.00499824	0.808618
XP_001467304.1	XP_001467304.1	LinJ.27.2590	LinJ.27.2590	hypothetical protein, conserved	0.0161672	0.806803
XP_001464432.1	XP_001464432.1	LinJ.15.0990	LinJ.15.0990	calmodulin-like protein	0.00517141	0.806326
XP_001467869.1	XP_001467869.1	LinJ.32.1940	LinJ.32.1940	chaperonin HSP60, mitochondrial precursor, putative	0.005676	0.805092
XP_001468530.1	XP_001468530.1	LinJ.34.1590	LinJ.34.1590	hypothetical protein, conserved	0.00122779	0.803068
XP_001467461.1	XP_001467461.1	LinJ.31.1670	LinJ.31.1670	hypothetical protein, conserved	0.005334	0.799964
XP_001463984.1	XP_001463984.1	LinJ.12.0490	LinJ.12.0490	glucose-6-phosphate isomerase	8.27626e-05	0.799955
XP_001470348.1	XP_001470348.1	LinJ.28.3250	LinJ.28.3250	glucose 6-phosphate N-acetyltransferase, putative	0.0172253	0.797823
XP_001467023.1	XP_001467023.1	LinJ.30.1770	LinJ.30.1770	hypothetical protein, conserved	0.0118168	0.796547
XP_001468673.1	XP_001468673.1	LinJ.34.3160	LinJ.34.3160	aldose 1-epimerase-like protein	0.00202039	0.79615
XP_001469026.1	XP_001469026.1	LinJ.35.2090	LinJ.35.2090	kinesin, putative	0.00475134	0.795876
XP_001466643.1	XP_001466643.1	LinJ.29.1260	LinJ.29.1260	hypothetical protein, conserved	0.000168851	0.792889
XP_001464651.1	XP_001464651.1	LinJ.16.1720	LinJ.16.1720	hypothetical protein, conserved	0.00512106	0.792681
XP_001468137.1	XP_001468137.1	LinJ.33.0570	LinJ.33.0570	hypothetical protein, conserved	0.0454868	0.789681
XP_001468827.1	XP_001468827.1	LinJ.35.0070	LinJ.35.0070	prohibitin, putative	0.0378662	0.788998
XP_001466613.1	XP_001466613.1	LinJ.29.0950	LinJ.29.0950	ADP ribosylation factor 3, putative	0.00179588	0.788574
XP_001469659.1	XP_001469659.1	LinJ.36.3740	LinJ.36.3740	hypothetical protein, conserved	0.00653918	0.786008
XP_001463920.1	XP_001463920.1	LinJ.11.1210	LinJ.11.1210	ATP-binding cassette protein subfamily A, member 2, putative	0.0145615	0.785267
XP_001469386.1	XP_001469386.1	LinJ.36.7080	LinJ.36.7080	beta-adaptin, putative	0.00381707	0.785172
XP_001466084.1	XP_001466084.1	LinJ.25.0530	LinJ.25.0530	RNA-binding protein, putative	0.0183986	0.784223
XP_001462970.1	XP_001462970.1	LinJ.05.0060	LinJ.05.0060	major vault protein, putative	0.0179332	0.78363
XP_001462758.1	XP_001462758.1	LinJ.02.0680	LinJ.02.0680	ATP-dependent Clp protease subunit, heat shock protein 78 (HSP78), putative,serine peptidase, putative	0.000187286	0.780413
XP_001463780.1	XP_001463780.1	LinJ.10.1380	LinJ.10.1380	hypothetical protein, conserved	0.00994687	0.779203
XP_001466337.1	XP_001466337.1	LinJ.27.0890	LinJ.27.0890	hypothetical protein, conserved	0.0230143	0.778609
XP_001463784.1	XP_001463784.1	LinJ.10.1420	LinJ.10.1420	hypothetical protein, conserved	0.00390812	0.777692
XP_001467792.1	XP_001467792.1	LinJ.32.1120	LinJ.32.1120	dynein, putative	0.00200413	0.777654
XP_001469966.1	XP_001469966.1	LinJ.36.6100	LinJ.36.6100	kinetoplast-associated protein, putative	0.0122109	0.774636
XP_001463762.1	XP_001463762.1	LinJ.10.1180	LinJ.10.1180	hypothetical protein, conserved	0.00112067	0.772608
XP_001463250.1	XP_001463250.1	LinJ.07.0250	LinJ.07.0250	pitrilysin-like metalloprotease,metallo-peptidase, Clan ME, Family M16C	0.0418535	0.772545
XP_001468931.1	XP_001468931.1	LinJ.35.1190	LinJ.35.1190	NADH-dependent fumarate reductase, putative	0.000376825	0.768286
XP_001466076.1	XP_001466076.1	LinJ.25.0430	LinJ.25.0430	hypothetical protein, conserved	0.0123677	0.76789
XP_001462672.1	XP_001462672.1	LinJ.01.0590	LinJ.01.0590	tricarboxylate carrier, putative	0.0035822	0.767857
XP_001468746.1	XP_001468746.1	LinJ.34.3890	LinJ.34.3890	ubiquitin hydrolase, putative,cysteine peptidase, Clan CA, family C19, putative	0.0406087	0.767473
XP_001464976.1	XP_001464976.1	LinJ.18.1640	LinJ.18.1640	hypothetical protein, conserved	0.00141481	0.765927
XP_001469472.1	XP_001469472.1	LinJ.36.1380	LinJ.36.1380	hypothetical protein, conserved	0.0122597	0.764556
XP_001468250.1	XP_001468250.1	LinJ.33.1690	LinJ.33.1690	hypothetical protein, conserved	0.0138853	0.763481
XP_001467853.1	XP_001467853.1	LinJ.32.1770	LinJ.32.1770	protein phosphatase 2C, putative	0.0317125	0.763315
XP_001469098.1	XP_001469098.1	LinJ.35.2960	LinJ.35.2960	hypothetical protein, conserved	0.00326239	0.759609
XP_001467980.1	XP_001467980.1	LinJ.32.3050	LinJ.32.3050	outer dynein arm docking complex protein;with	0.00656381	0.759427
XP_001465296.1	XP_001465296.1	LinJ.20.1550	LinJ.20.1550	hypothetical protein, conserved	0.0423044	0.755174
XP_001468419.1	XP_001468419.1	LinJ.34.0320	LinJ.34.0320	hypothetical protein, conserved	0.012236	0.754518
XP_001467133.1	XP_001467133.1	LinJ.30.2870	LinJ.30.2870	hypothetical protein, conserved	0.000755702	0.751962
XP_001465594.1	XP_001465594.1	LinJ.22.0610	LinJ.22.0610	hypothetical protein, conserved	0.0346604	0.75116
XP_001470607.1	XP_001470607.1	LinJ.26.2740	LinJ.26.2740	glutamate 5-kinase, putative	0.0424123	0.751149
XP_001467132.1	XP_001467132.1	LinJ.30.2860	LinJ.30.2860	hypothetical protein, conserved	0.00771511	0.749174
XP_001466045.1	XP_001466045.1	LinJ.25.0120	LinJ.25.0120	electron transfer flavoprotein, putative	0.00287089	0.747499
XP_001463680.1	XP_001463680.1	LinJ.10.0310	LinJ.10.0310	isocitrate dehydrogenase [NADP], mitochondrial precursor, putative	0.000862684	0.745965
XP_001470369.1	XP_001470369.1	LinJ.26.0200	LinJ.26.0200	silent information regulator 2, putative	0.00853569	0.7455
XP_001466483.1	XP_001466483.1	LinJ.27.2430	LinJ.27.2430	hypothetical protein, conserved,WD-repeat protein	0.0448759	0.745412
XP_001465417.1	XP_001465417.1	LinJ.21.1530	LinJ.21.1530	vesicule-associated membrane protein, putative	0.00540668	0.744917
XP_001466913.1	XP_001466913.1	LinJ.30.0680	LinJ.30.0680	hypothetical protein, conserved	0.0199579	0.744719
XP_001469460.1	XP_001469460.1	LinJ.36.2980	LinJ.36.2980	hypothetical protein, conserved	0.00669774	0.743746
XP_001464796.1	XP_001464796.1	LinJ.17.1380	LinJ.17.1380	hypothetical protein, conserved	0.0176686	0.742952
XP_001467284.1	XP_001467284.1	LinJ.31.0240	LinJ.31.0240	hypothetical protein, conserved	0.00635469	0.742796
XP_001463871.1	XP_001463871.1	LinJ.11.0710	LinJ.11.0710	anion-transporting ATPase-like protein	0.0134983	0.742066
XP_001470481.1	XP_001470481.1	LinJ.26.1390	LinJ.26.1390	hypothetical protein, conserved	0.00327936	0.741606
XP_001469207.1	XP_001469207.1	LinJ.35.4050	LinJ.35.4050	protein kinase, putative,MAP kinase kinase-like protein	0.0024217	0.741576
XP_001464747.1	XP_001464747.1	LinJ.17.0880	LinJ.17.0880	ysine decarboxylase-like protein	0.00311644	0.739383
XP_001464760.1	XP_001464760.1	LinJ.17.1010	LinJ.17.1010	hypothetical protein, conserved	0.00318237	0.73902
XP_001465816.1	XP_001465816.1	LinJ.23.1430	LinJ.23.1430	membrane-bound acid phosphatase 2	0.0227573	0.738239
XP_001470212.1	XP_001470212.1	LinJ.28.1850	LinJ.28.1850	proteasome regulatory non-ATP-ase subunit 2, putative	0.00328311	0.738059
XP_001463094.1	XP_001463094.1	LinJ.06.0120	LinJ.06.0120	cyclophilin 2	0.0033581	0.737956
XP_001468146.1	XP_001468146.1	LinJ.33.0660	LinJ.33.0660	hypothetical protein, conserved	0.000336748	0.737535
XP_001467255.1	XP_001467255.1	LinJ.21.1150	LinJ.21.1150	hypothetical protein, conserved	0.0144083	0.734652
XP_001464844.1	XP_001464844.1	LinJ.18.0270	LinJ.18.0270	glycogen synthase kinase 3	0.00382158	0.733076
XP_001469321.1	XP_001469321.1	LinJ.35.5310	LinJ.35.5310	hypothetical protein, conserved	0.00715196	0.731009
XP_001465318.1	XP_001465318.1	LinJ.03.0040	LinJ.03.0040	2-aminoethylphosphonate:pyruvateaminotransferas e-like protein	0.00405095	0.730666
XP_001469558.1	XP_001469558.1	LinJ.36.0510	LinJ.36.0510	hypothetical protein, conserved	0.00651225	0.726904
XP_001466241.1	XP_001466241.1	LinJ.25.2100	LinJ.25.2100	hypothetical protein, conserved	0.000103297	0.726536
XP_001467299.1	XP_001467299.1	LinJ.27.2640	LinJ.27.2640	hypothetical protein, conserved	0.00409223	0.725742
XP_001464138.1	XP_001464138.1	LinJ.13.1090	LinJ.13.1090	adenylosuccinate synthetase, putative	0.000546913	0.722959
XP_001464196.1	XP_001464196.1	LinJ.14.0130	LinJ.14.0130	inosine-guanine nucleoside hydrolase, putative	0.0032467	0.719277
XP_001464282.1	XP_001464282.1	LinJ.14.1050	LinJ.14.1050	ADP/ATP mitochondrial carrier-like protein	0.0294089	0.718214
XP_001467979.1	XP_001467979.1	LinJ.32.3040	LinJ.32.3040	hypothetical protein, conserved	0.0235906	0.717371
XP_001466804.1	XP_001466804.1	LinJ.29.2940	LinJ.29.2940	hypothetical protein, conserved	0.00815124	0.716854
XP_001462969.1	XP_001462969.1	LinJ.05.0050	LinJ.05.0050	hypothetical protein, conserved	0.00197585	0.715779
XP_001468010.1	XP_001468010.1	LinJ.32.3360	LinJ.32.3360	hypothetical protein, conserved	0.0189728	0.715543
XP_001465377.1	XP_001465377.1	LinJ.21.0720	LinJ.21.0720	nucleotide-binding protein, putative	0.028581	0.711601
XP_001464772.1	XP_001464772.1	LinJ.17.1140	LinJ.17.1140	hydrolase-like protein	0.00124559	0.711258
XP_001467982.1	XP_001467982.1	LinJ.32.3070	LinJ.32.3070	hypothetical protein, conserved	0.0356829	0.709071
XP_001465488.1	XP_001465488.1	LinJ.23.0600	LinJ.23.0600	5'-3' exonuclease XRNC, putative	0.00336531	0.706948
XP_001470295.1	XP_001470295.1	LinJ.28.2700	LinJ.28.2700	acyl-CoA dehydrogenase, putative	0.00214611	0.706093
XP_001468274.1	XP_001468274.1	LinJ.33.2040	LinJ.33.2040	phosphoribosylpyrophosphate synthetase, putative,phosphoribosyl transferase, putative	0.0222191	0.70234
XP_001469850.1	XP_001469850.1	LinJ.36.4740	LinJ.36.4740	hypothetical protein, conserved	0.0415093	0.701939
XP_001466744.1	XP_001466744.1	LinJ.29.2270	LinJ.29.2270	rab-GDP dissociation inhibitor, putative	0.0120191	0.70023
XP_001468425.1	XP_001468425.1	LinJ.34.0380	LinJ.34.0380	DNA-directed RNA polymerase III largest subunit , putative	0.00246982	0.699172
XP_001465813.1	XP_001465813.1	LinJ.23.1400	LinJ.23.1400	coronin	0.00155706	0.695468
XP_001462780.1	XP_001462780.1	LinJ.03.0260	LinJ.03.0260	hypothetical protein	0.0056024	0.691118
XP_001468259.1	XP_001468259.1	LinJ.33.1780	LinJ.33.1780	thiamine biosynthesis-like protein	0.0123497	0.690344
XP_001468946.1	XP_001468946.1	LinJ.35.1340	LinJ.35.1340	hypothetical protein, conserved	0.00940923	0.689869
XP_001469214.1	XP_001469214.1	LinJ.35.4120	LinJ.35.4120	hypothetical protein, conserved	0.0316227	0.687227
XP_001469002.1	XP_001469002.1	LinJ.35.1820	LinJ.35.1820	hypothetical protein, conserved	0.00881744	0.686776
XP_001463740.1	XP_001463740.1	LinJ.10.0920	LinJ.10.0920	histone H3	0.0185082	0.686146
XP_001463077.1	XP_001463077.1	LinJ.05.1140	LinJ.05.1140	vacuolar ATPase subunit-like protein	0.00339865	0.686049
XP_001463772.1	XP_001463772.1	LinJ.10.1280	LinJ.10.1280	flagellar protofilament ribbon protein-like protein	9.0358e-05	0.682184
XP_001466412.1	XP_001466412.1	LinJ.27.2010	LinJ.27.2010	hypothetical protein, conserved	0.035963	0.677662
XP_001463580.1	XP_001463580.1	LinJ.09.1230	LinJ.09.1230	hypothetical protein, conserved	0.0119575	0.675991
XP_001469004.1	XP_001469004.1	LinJ.35.1840	LinJ.35.1840	COP-coated vesicle membrane protein gp25L precursor, putative,ER--golgi transport protein gp25L, putative	0.00758122	0.675172
XP_001463449.1	XP_001463449.1	LinJ.08.1220	LinJ.08.1220	hypothetical protein, unknown function	0.00347003	0.674206
XP_001465298.1	XP_001465298.1	LinJ.20.1570	LinJ.20.1570	hypothetical protein, conserved	0.0257758	0.672646
XP_001465431.1	XP_001465431.1	LinJ.21.1670	LinJ.21.1670	2-oxoisovalerate dehydrogenase alpha subunit, putative	0.00720943	0.670511
XP_001463308.1	XP_001463308.1	LinJ.07.1080	LinJ.07.1080	hypothetical protein, conserved	0.0229126	0.668095
XP_001463087.1	XP_001463087.1	LinJ.06.0030	LinJ.06.0030	hypothetical protein, conserved	0.000564883	0.665918
XP_001463071.1	XP_001463071.1	LinJ.05.1080	LinJ.05.1080	hypothetical protein, conserved	0.00238745	0.661611
XP_001467774.1	XP_001467774.1	LinJ.32.0940	LinJ.32.0940	ethanolamine-phosphate cytidylyltransferase, putative	0.00475214	0.661021
XP_001465015.1	XP_001465015.1	LinJ.19.0520	LinJ.19.0520	hypothetical protein, conserved	0.0025345	0.660326
XP_001463945.1	XP_001463945.1	LinJ.12.0100	LinJ.12.0100	ornithine decarboxylase, putative	0.00411952	0.660043
XP_001469828.1	XP_001469828.1	LinJ.36.2480	LinJ.36.2480	glyceraldehyde 3-phosphate dehydrogenase, cytosolic	0.00178201	0.657912
XP_001462998.1	XP_001462998.1	LinJ.05.0350	LinJ.05.0350	trypanothione reductase	0.000610895	0.657093
XP_001465262.1	XP_001465262.1	LinJ.20.1320	LinJ.20.1320	calpain-like cysteine peptidase, putative,calpain-like cysteine peptidase, Clan CA, family C2	0.0019089	0.655166
XP_001465682.1	XP_001465682.1	LinJ.23.0050	LinJ.23.0050	peroxidoxin	0.00239131	0.654944
XP_001468428.1	XP_001468428.1	LinJ.34.0410	LinJ.34.0410	hypothetical protein, unknown function	0.00282396	0.654112
XP_001470269.1	XP_001470269.1	LinJ.28.2430	LinJ.28.2430	glycosomal membrane protein, putative	0.006168	0.653039
XP_001466939.1	XP_001466939.1	LinJ.30.0940	LinJ.30.0940	adenosine kinase, putative	0.00478502	0.652851
XP_001467878.1	XP_001467878.1	LinJ.32.1570	LinJ.32.1570	ATP-dependent zinc metallopeptidase, putative,metallo-peptidase, Clan MA(E), Family M41	0.0186399	0.652468
XP_001469808.1	XP_001469808.1	LinJ.36.2280	LinJ.36.2280	COP-coated vesicle membrane protein erv25 precursor, putative,ER--golgi transport protein erv25 precursor, putative	0.027295	0.65021
XP_001462644.1	XP_001462644.1	LinJ.01.0310	LinJ.01.0310	acidocalcisomal exopolyphosphatase, putative	0.0344273	0.649543
XP_001467327.1	XP_001467327.1	LinJ.31.0670	LinJ.31.0670	hypothetical protein, conserved	0.03142	0.649452
XP_001469909.1	XP_001469909.1	LinJ.36.5410	LinJ.36.5410	aldehyde dehydrogenase, putative	0.00148392	0.648954
XP_001467238.1	XP_001467238.1	LinJ.21.1320	LinJ.21.1320	cell division protein kinase 2,cdc2-related kinase	0.0426414	0.647944
XP_001469973.1	XP_001469973.1	LinJ.36.6170	LinJ.36.6170	hypothetical protein, conserved	0.0045873	0.647127
XP_001468312.1	XP_001468312.1	LinJ.33.2670	LinJ.33.2670	carboxypeptidase, putative,metallo-peptidase, Clan MA(E), Family M32	0.000330699	0.646904
XP_001464231.1	XP_001464231.1	LinJ.14.0490	LinJ.14.0490	hypothetical protein, unknown function	0.0029008	0.646387
XP_001467335.1	XP_001467335.1	LinJ.31.0750	LinJ.31.0750	hypothetical protein, conserved	0.00244745	0.645842
XP_001464593.1	XP_001464593.1	LinJ.16.1100	LinJ.16.1100	hypothetical protein, conserved	0.00158912	0.645233
XP_001464332.1	XP_001464332.1	LinJ.14.1540	LinJ.14.1540	hypothetical protein, conserved	0.00228093	0.644365
XP_001470440.1	XP_001470440.1	LinJ.26.0970	LinJ.26.0970	hypothetical protein, conserved	0.0361623	0.644279
XP_001465841.1	XP_001465841.1	LinJ.23.1680	LinJ.23.1680	hypothetical protein, conserved	0.00651103	0.643647
XP_001469777.1	XP_001469777.1	LinJ.36.1950	LinJ.36.1950	hypothetical protein, conserved	0.00110195	0.639745
XP_001468331.1	XP_001468331.1	LinJ.33.2860	LinJ.33.2860	beta-ketoacyl synthase family protein, putative,3-oxoacyl-acyl carrier protein synthase ii, putative	0.0122925	0.637424
XP_001464459.1	XP_001464459.1	LinJ.15.1350	LinJ.15.1350	actin-like protein, putative	0.0333326	0.635233
XP_001465055.1	XP_001465055.1	LinJ.19.0920	LinJ.19.0920	peptidyl-prolyl cis-trans isomerase, macrophage infectivity potentiator precursor, putative	0.012216	0.63347
XP_001469634.1	XP_001469634.1	LinJ.36.4000	LinJ.36.4000	glycine synthase, putative	0.000845795	0.633427
XP_001467200.1	XP_001467200.1	LinJ.30.3460	LinJ.30.3460	hypothetical protein, conserved	0.0163885	0.631581
XP_001466600.1	XP_001466600.1	LinJ.29.0810	LinJ.29.0810	U-box domain protein, putative	0.00149965	0.631109
XP_001462834.1	XP_001462834.1	LinJ.13.1390	LinJ.13.1390	dynein heavy chain, putative	0.00220368	0.630266
XP_001466508.1	XP_001466508.1	LinJ.29.0020	LinJ.29.0020	transcription factor-like protein	0.0400604	0.629814
XP_001462734.1	XP_001462734.1	LinJ.02.0430	LinJ.02.0430	hypothetical protein, conserved	0.00188508	0.628343
XP_001464036.1	XP_001464036.1	LinJ.13.0090	LinJ.13.0090	carboxypeptidase, putative,metallo-peptidase, Clan MA(E), family 32	0.0162532	0.628335
XP_001467513.1	XP_001467513.1	LinJ.31.2210	LinJ.31.2210	prostaglandin f2-alpha synthase/D-arabinose dehydrogenase	0.00187097	0.628122
XP_001467082.1	XP_001467082.1	LinJ.30.2360	LinJ.30.2360	sphingosine 1-phosphate lyase, putative;with	0.0133052	0.626192
XP_001469247.1	XP_001469247.1	LinJ.35.4450	LinJ.35.4450	hypothetical protein, conserved	0.0359334	0.625233
XP_001470409.1	XP_001470409.1	LinJ.26.0630	LinJ.26.0630	protein disulfide isomerase, putative	0.00286438	0.624839
XP_001468599.1	XP_001468599.1	LinJ.34.2370	LinJ.34.2370	hypothetical protein, conserved	0.0418191	0.624191
XP_001462953.1	XP_001462953.1	LinJ.04.1140	LinJ.04.1140	cytochrome c oxidase assembly factor, putative	0.0385159	0.623503
XP_001463511.1	XP_001463511.1	LinJ.09.0380	LinJ.09.0380	heat shock protein HslVU, ATPase subunit HslU, putative,ATP-dependent hsl protease ATP-binding subunit hslU, putative	0.00370249	0.622737
XP_001464867.1	XP_001464867.1	LinJ.18.0510	LinJ.18.0510	aconitase, putative	0.00131578	0.614436
XP_001468968.1	XP_001468968.1	LinJ.35.1490	LinJ.35.1490	arginase	0.0207852	0.613335
XP_001465075.1	XP_001465075.1	LinJ.19.1150	LinJ.19.1150	hypothetical protein, conserved	0.0013993	0.612691
XP_001470285.1	XP_001470285.1	LinJ.28.2600	LinJ.28.2600	2-oxoglutarate dehydrogenase, E2 component, dihydrolipoamide succinyltransferase, putative	0.00187815	0.611233
XP_001465596.1	XP_001465596.1	LinJ.22.0590	LinJ.22.0590	NADH-cytochrome b5 reductase, putative	0.00702366	0.609082
XP_001469820.1	XP_001469820.1	LinJ.36.2400	LinJ.36.2400	hypothetical protein, unknown function	0.00413763	0.609076
XP_001470514.1	XP_001470514.1	LinJ.26.1690	LinJ.26.1690	cytochrome c oxidase subunit V, putative	0.0102833	0.608116
XP_001469728.1	XP_001469728.1	LinJ.36.3360	LinJ.36.3360	14-3-3 protein-like protein	0.00295758	0.606751
XP_001467198.1	XP_001467198.1	LinJ.30.3440	LinJ.30.3440	CAS/CSE/importin domain protein, putative	0.0187807	0.601144
XP_001465583.1	XP_001465583.1	LinJ.22.0520	LinJ.22.0520	hypothetical protein, conserved	0.00244926	0.599651
XP_001467610.1	XP_001467610.1	LinJ.31.2970	LinJ.31.2970	hypothetical protein, conserved	0.00430594	0.599493
XP_001466113.1	XP_001466113.1	LinJ.25.0830	LinJ.25.0830	hypothetical protein, conserved	0.0178711	0.598517
XP_001463188.1	XP_001463188.1	LinJ.06.1090	LinJ.06.1090	protein disulfide isomerase	0.00519376	0.598076
XP_001464577.1	XP_001464577.1	LinJ.16.0920	LinJ.16.0920	flagellar calcium-binding protein, putative	0.00296715	0.596902
XP_001466361.1	XP_001466361.1	LinJ.27.1170	LinJ.27.1170	ubiquitin hydrolase, putative,cysteine peptidase, Clan CA, family C19, putative	0.00529829	0.595261
XP_001470588.1	XP_001470588.1	LinJ.26.2580	LinJ.26.2580	hypothetical protein, conserved	0.00141675	0.593927
XP_001462879.1	XP_001462879.1	LinJ.04.0410	LinJ.04.0410	hypothetical protein, conserved	0.03948	0.593617
XP_001465613.1	XP_001465613.1	LinJ.22.0810	LinJ.22.0810	hypothetical protein, conserved	0.0143363	0.593458
XP_001464940.1	XP_001464940.1	LinJ.18.1680	LinJ.18.1680	hypothetical protein, conserved	0.00668027	0.592542
XP_001469656.1	XP_001469656.1	LinJ.36.3780	LinJ.36.3780	hypothetical protein, conserved	0.0221096	0.592059
XP_001470220.1	XP_001470220.1	LinJ.28.1940	LinJ.28.1940	replication factor A, 51kDa subunit, putative	0.00730049	0.591355
XP_001467106.1	XP_001467106.1	LinJ.30.3000	LinJ.30.3000	glyceraldehyde 3-phosphate dehydrogenase, glycosomal	0.0061697	0.590142
XP_001469548.1	XP_001469548.1	LinJ.36.0610	LinJ.36.0610	hypothetical protein, conserved	0.0499334	0.589763
XP_001466517.1	XP_001466517.1	LinJ.29.0110	LinJ.29.0110	hypothetical protein, conserved	0.0114201	0.589387
XP_001467547.1	XP_001467547.1	LinJ.03.0500	LinJ.03.0500	hypothetical protein, conserved	0.0143077	0.586331
XP_001467706.1	XP_001467706.1	LinJ.32.0240	LinJ.32.0240	dynein light chain, flagellar outer arm, putative	0.0059146	0.584446
XP_001466544.1	XP_001466544.1	LinJ.29.0230	LinJ.29.0230	protein transport protein Sec24A, putative	0.0155168	0.582882
XP_001462881.1	XP_001462881.1	LinJ.04.0430	LinJ.04.0430	calpain-like cysteine peptidase, putative,cysteine peptidase, Clan CA, family C2, putative	0.00832019	0.582746
XP_001468412.1	XP_001468412.1	LinJ.34.0250	LinJ.34.0250	hypothetical protein, conserved	0.037855	0.582426
XP_001469441.1	XP_001469441.1	LinJ.36.2790	LinJ.36.2790	dihydrolipoamide acetyltransferase precursor, putative	0.000683264	0.581868
XP_001463119.1	XP_001463119.1	LinJ.06.0370	LinJ.06.0370	glutamine synthetase, putative	0.00187399	0.580434
XP_001465395.1	XP_001465395.1	LinJ.21.0900	LinJ.21.0900	hypothetical protein, conserved	0.0151409	0.58034
XP_001465423.1	XP_001465423.1	LinJ.21.1590	LinJ.21.1590	ATP synthase, putative	0.0112521	0.57865
XP_001466528.1	XP_001466528.1	LinJ.19.0140	LinJ.19.0140	protein kinase, putative,mitogen-activated protein kinase, putative	0.000839481	0.57805
XP_001464541.1	XP_001464541.1	LinJ.16.0530	LinJ.16.0530	hypothetical protein, conserved	0.00165862	0.577444
XP_001469320.1	XP_001469320.1	LinJ.35.5300	LinJ.35.5300	isopentenyl-diphosphate delta-isomerase, putative,isomerase, putative	0.0338386	0.576282
XP_001465768.1	XP_001465768.1	LinJ.23.0930	LinJ.23.0930	mitochondrial RNA binding protein, putative	0.0186536	0.575872
XP_001463704.1	XP_001463704.1	LinJ.10.0560	LinJ.10.0560	glycerol-3-phosphate dehydrogenase [NAD ], glycosomal	0.00788081	0.575683
XP_001468074.1	XP_001468074.1	LinJ.32.4020	LinJ.32.4020	myosin XXI	0.0303652	0.573417
XP_001465872.1	XP_001465872.1	LinJ.24.0080	LinJ.24.0080	hypothetical protein, conserved	0.0354732	0.573261
XP_001469465.1	XP_001469465.1	LinJ.36.1460	LinJ.36.1460	hypothetical protein, conserved	0.0223542	0.572936
XP_001464728.1	XP_001464728.1	LinJ.17.0690	LinJ.17.0690	hypothetical protein, unknown function	0.0273854	0.571802
XP_001465295.1	XP_001465295.1	LinJ.20.1740	LinJ.20.1740	aminoacylase, putative,N-acyl-L-amino acid amidohydrolase, putative	0.00833526	0.571237
XP_001468819.1	XP_001468819.1	LinJ.35.5450	LinJ.35.5450	pyruvate kinase	0.00786708	0.57021
XP_001466826.1	XP_001466826.1	LinJ.30.0120	LinJ.30.0120	alkyldihydroxyacetonephosphate synthase	0.00354048	0.569215
XP_001469283.1	XP_001469283.1	LinJ.35.4830	LinJ.35.4830	cyclophilin 40	0.0226132	0.569051
XP_001468649.1	XP_001468649.1	LinJ.34.2870	LinJ.34.2870	hypothetical protein, conserved	0.0152077	0.567536
XP_001468020.1	XP_001468020.1	LinJ.32.3460	LinJ.32.3460	glucosamine-6-phosphate isomerase, putative	0.00958577	0.566856
XP_001463344.1	XP_001463344.1	LinJ.08.0030	LinJ.08.0030	vesicle-associated membrane protein, putative	0.0446143	0.56351
XP_001468402.1	XP_001468402.1	LinJ.34.0150	LinJ.34.0150	malate dehydrogenase	0.00125775	0.563222
XP_001467271.1	XP_001467271.1	LinJ.31.0100	LinJ.31.0100	hypothetical protein, conserved	0.0407993	0.562629
XP_001467638.1	XP_001467638.1	LinJ.31.3250	LinJ.31.3250	phosphatidylethanolaminen-methyltransferase-lik e protein	0.0250265	0.562472
XP_001466637.1	XP_001466637.1	LinJ.29.1190	LinJ.29.1190	hypothetical protein, conserved	0.0112701	0.562466
XP_001463069.1	XP_001463069.1	LinJ.05.1060	LinJ.05.1060	ATPase, putative	0.0132175	0.561236
XP_001462878.1	XP_001462878.1	LinJ.04.0400	LinJ.04.0400	hypothetical protein, conserved	0.0351657	0.560967
XP_001466704.1	XP_001466704.1	LinJ.29.1890	LinJ.29.1890	paraflagellar rod protein 1D, putative	0.00565053	0.559739
XP_001464090.1	XP_001464090.1	LinJ.13.0600	LinJ.13.0600	hypothetical protein, conserved	0.0359156	0.559727
XP_001466397.1	XP_001466397.1	LinJ.27.1630	LinJ.27.1630	hypothetical protein, conserved	0.0332658	0.558465
XP_001466253.1	XP_001466253.1	LinJ.25.2230	LinJ.25.2230	succinyl-CoA synthetase alpha subunit, putative	0.00381025	0.557344
XP_001465915.1	XP_001465915.1	LinJ.24.0870	LinJ.24.0870	triosephosphate isomerase	0.000924528	0.556757
XP_001465683.1	XP_001465683.1	LinJ.23.0060	LinJ.23.0060	cyclophilin 11, putative	0.0208452	0.556319
XP_001466881.1	XP_001466881.1	LinJ.30.0350	LinJ.30.0350	kinesin, putative	0.0134282	0.55498
XP_001463190.1	XP_001463190.1	LinJ.06.1110	LinJ.06.1110	deoxyribose-phosphate aldolase, putative	0.00239558	0.553235
XP_001468111.1	XP_001468111.1	LinJ.33.0260	LinJ.33.0260	thiol-dependent reductase 1	0.0109442	0.552553
XP_001463697.1	XP_001463697.1	LinJ.10.0530	LinJ.10.0530	GP63, leishmanolysin,metallo-peptidase, Clan MA(M), Family M8	0.0287387	0.552062
XP_001469347.1	XP_001469347.1	LinJ.36.5590	LinJ.36.5590	ubiquinone biosynthesis methyltransferase, putative	0.0031334	0.54969
XP_001464270.1	XP_001464270.1	LinJ.14.0920	LinJ.14.0920	calpain-like cysteine peptidase, putative,cysteine peptidase, Clan CA, family C2, putative	0.00556987	0.549379
XP_001463427.1	XP_001463427.1	LinJ.08.0900	LinJ.08.0900	hypothetical protein, conserved	0.00658455	0.546522
XP_001469291.1	XP_001469291.1	LinJ.35.4920	LinJ.35.4920	hypothetical protein, conserved	0.0449414	0.545425
XP_001464369.1	XP_001464369.1	LinJ.15.0310	LinJ.15.0310	replication Factor A 28 kDa subunit, putative	0.0368249	0.544918
XP_001469313.1	XP_001469313.1	LinJ.35.5230	LinJ.35.5230	hypothetical protein, conserved	0.010672	0.542533
XP_001467545.1	XP_001467545.1	LinJ.03.0520	LinJ.03.0520	26S protease regulatory subunit, putative,serine peptidase, Clan SJ, family S16, putative	0.0120079	0.542106
XP_001467719.1	XP_001467719.1	LinJ.32.0370	LinJ.32.0370	hypothetical protein, conserved	0.0244661	0.541253
XP_001463769.1	XP_001463769.1	LinJ.10.1250	LinJ.10.1250	rab1 small GTP-binding protein, putative	0.0338373	0.540387
XP_001466449.1	XP_001466449.1	LinJ.27.2120	LinJ.27.2120	hypothetical protein, conserved	0.0140158	0.540256
XP_001463768.1	XP_001463768.1	LinJ.10.1240	LinJ.10.1240	hypothetical protein, conserved	0.00203647	0.540236
XP_001462895.1	XP_001462895.1	LinJ.04.0570	LinJ.04.0570	spermidine synthase, putative	0.00440788	0.540134
XP_001468934.1	XP_001468934.1	LinJ.35.1220	LinJ.35.1220	hypothetical protein, conserved	0.0278329	0.537757
XP_001469467.1	XP_001469467.1	LinJ.36.1430	LinJ.36.1430	hypothetical protein, conserved	0.0339479	0.536232
XP_001466221.1	XP_001466221.1	LinJ.25.1900	LinJ.25.1900	hypothetical protein, conserved	0.00413197	0.533645
XP_001467358.1	XP_001467358.1	LinJ.27.0620	LinJ.27.0620	small GTP-binding protein Rab1, putative	0.0267348	0.531305
XP_001468781.1	XP_001468781.1	LinJ.34.4230	LinJ.34.4230	1,2-Dihydroxy-3-keto-5-methylthiopentene dioxygenase, putative;with	0.0105871	0.529922
XP_001470185.1	XP_001470185.1	LinJ.28.1560	LinJ.28.1560	hypothetical protein, conserved	0.0272867	0.528061
XP_001466135.1	XP_001466135.1	LinJ.25.1060	LinJ.25.1060	dehydrogenase-like protein	0.0275717	0.527992
XP_001467267.1	XP_001467267.1	LinJ.31.0060	LinJ.31.0060	cyclophilin 5, putative	0.00449958	0.527893
XP_001470575.1	XP_001470575.1	LinJ.26.2380	LinJ.26.2380	sec1 family transport protein, putative	0.0308101	0.527565
XP_001464845.1	XP_001464845.1	LinJ.18.0280	LinJ.18.0280	hypothetical protein, conserved	0.0244778	0.527425
XP_001462742.1	XP_001462742.1	LinJ.02.0520	LinJ.02.0520	hypothetical protein, unknown function	0.00438248	0.527189
XP_001466884.1	XP_001466884.1	LinJ.30.0380	LinJ.30.0380	phosphatase 2C, putative	0.00366074	0.526509
XP_001468591.1	XP_001468591.1	LinJ.34.2280	LinJ.34.2280	hypothetical protein, conserved	0.00414986	0.526488
XP_001467161.1	XP_001467161.1	LinJ.30.3150	LinJ.30.3150	S-adenosylmethionine decarboxylase	0.0468379	0.524993
XP_001469971.1	XP_001469971.1	LinJ.36.6150	LinJ.36.6150	hypothetical protein, conserved	0.0184711	0.523697
XP_001470535.1	XP_001470535.1	LinJ.26.1960	LinJ.26.1960	hypothetical protein, conserved	0.00306854	0.523098
XP_001465467.1	XP_001465467.1	LinJ.21.2070	LinJ.21.2070	proteasome alpha 2 subunit, putative	0.0184461	0.520806
XP_001467189.1	XP_001467189.1	LinJ.30.3410	LinJ.30.3410	calmodulin-related protein, putative	0.0115622	0.519948
XP_001468388.1	XP_001468388.1	LinJ.34.0010	LinJ.34.0010	hypothetical protein, conserved	0.00275516	0.518731
XP_001465113.1	XP_001465113.1	LinJ.19.1460	LinJ.19.1460	cysteine peptidase A (CPA)	0.00505664	0.516956
XP_001466808.1	XP_001466808.1	LinJ.29.2910	LinJ.29.2910	inosine-adenosine-guanosine-nucleoside hydrolase, putative	0.00293235	0.515216
XP_001462677.1	XP_001462677.1	LinJ.01.0640	LinJ.01.0640	hypothetical protein, conserved	0.00360481	0.514687
XP_001464883.1	XP_001464883.1	LinJ.18.0670	LinJ.18.0670	hypothetical protein, conserved	0.0231065	0.513496
XP_001466130.1	XP_001466130.1	LinJ.25.1010	LinJ.25.1010	dynein heavy chain, putative	0.00659519	0.513296
XP_001464043.1	XP_001464043.1	LinJ.13.0160	LinJ.13.0160	protein kinase A regulatory subunit, putative	0.010782	0.512922
XP_001463082.1	XP_001463082.1	LinJ.05.1190	LinJ.05.1190	prefoldin subunit, putative	0.00446682	0.51235
XP_001468939.1	XP_001468939.1	LinJ.35.1270	LinJ.35.1270	hypothetical protein, conserved	0.0234018	0.510927
XP_001465426.1	XP_001465426.1	LinJ.21.1620	LinJ.21.1620	hypothetical protein, unknown function	0.0305295	0.510809
XP_001463881.1	XP_001463881.1	LinJ.11.0810	LinJ.11.0810	hypothetical protein, conserved	0.0163636	0.510517
XP_001467994.1	XP_001467994.1	LinJ.32.3200	LinJ.32.3200	hypothetical protein, conserved,leucine-rich repeat protein, putative	0.00156923	0.508994
XP_001466618.1	XP_001466618.1	LinJ.29.1000	LinJ.29.1000	hypothetical protein, conserved	0.0111225	0.508633
XP_001466348.1	XP_001466348.1	LinJ.27.1020	LinJ.27.1020	hypothetical protein, conserved	0.0090088	0.506849
XP_001465761.1	XP_001465761.1	LinJ.23.0860	LinJ.23.0860	3-ketoacyl-CoA thiolase, putative	0.0186887	0.506097
XP_001467584.1	XP_001467584.1	LinJ.31.2670	LinJ.31.2670	calreticulin, putative	0.000736964	0.50609
XP_001470530.1	XP_001470530.1	LinJ.26.1910	LinJ.26.1910	hypothetical protein, conserved	0.018356	0.505927
XP_001466123.1	XP_001466123.1	LinJ.25.0940	LinJ.25.0940	cyclophilin a	0.0107625	0.505226
XP_001463887.1	XP_001463887.1	LinJ.11.0870	LinJ.11.0870	kinesin, putative	0.0132078	0.504946
XP_001464838.1	XP_001464838.1	LinJ.18.0210	LinJ.18.0210	hypothetical protein, conserved	0.00155482	0.504248
XP_001467938.1	XP_001467938.1	LinJ.32.2620	LinJ.32.2620	hypothetical protein, conserved	0.0272374	0.501975
XP_001464885.1	XP_001464885.1	LinJ.18.0690	LinJ.18.0690	citrate synthase, putative	0.0102109	0.501631
XP_001465830.1	XP_001465830.1	LinJ.23.1570	LinJ.23.1570	dynein heavy chain, putative	0.00737297	0.498614
XP_001464106.1	XP_001464106.1	LinJ.13.0760	LinJ.13.0760	mitochondrial processing peptidase alpha subunit, putative,metallo-peptidase, Clan ME, Family M16	0.0152692	0.497295
XP_001465285.1	XP_001465285.1	LinJ.20.1610	LinJ.20.1610	phosphatase-like protein	0.0126179	0.496617
XP_001468682.1	XP_001468682.1	LinJ.34.3250	LinJ.34.3250	hypothetical protein, conserved	0.0425899	0.495831
XP_001466612.1	XP_001466612.1	LinJ.29.0940	LinJ.29.0940	hypothetical protein, conserved	0.0178897	0.49547
XP_001464819.1	XP_001464819.1	LinJ.18.0020	LinJ.18.0020	mevalonate-diphosphate decarboxylase, putative	0.00437746	0.49379
XP_001465432.1	XP_001465432.1	LinJ.21.1680	LinJ.21.1680	hypothetical protein, conserved	0.00334366	0.492582
XP_001469290.1	XP_001469290.1	LinJ.35.4910	LinJ.35.4910	proteasome alpha 1 subunit, putative	0.031123	0.490771
XP_001466598.1	XP_001466598.1	LinJ.29.0790	LinJ.29.0790	lipophosphoglycan biosynthetic protein, putative,heat shock protein 90, putative,glucose regulated protein 94, putative	0.0158002	0.489549
XP_001466490.1	XP_001466490.1	LinJ.27.0190	LinJ.27.0190	proteasome alpha 7 subunit, putative	0.0246651	0.489277
XP_001464581.1	XP_001464581.1	LinJ.16.0960	LinJ.16.0960	sucrose-phosphate synthase-like protein	0.0355573	0.488266
XP_001468856.1	XP_001468856.1	LinJ.35.0370	LinJ.35.0370	ATP-dependent DEAD-box RNA helicase, putative	0.0119626	0.487093
XP_001467229.1	XP_001467229.1	LinJ.30.3750	LinJ.30.3750	hypothetical protein, conserved	0.0146832	0.485111
XP_001464949.1	XP_001464949.1	LinJ.18.1360	LinJ.18.1360	pyruvate dehydrogenase E1 component alpha subunit, putative	0.00097327	0.484609
XP_001465756.1	XP_001465756.1	LinJ.23.0810	LinJ.23.0810	hypothetical protein, conserved	0.0182269	0.483796
XP_001465366.1	XP_001465366.1	LinJ.21.0610	LinJ.21.0610	dihydrolipoamide acetyltransferase precursorlike protein	0.0388953	0.483081
XP_001467585.1	XP_001467585.1	LinJ.31.2680	LinJ.31.2680	RNA polymerase ii largest subunit	0.0413646	0.482801
XP_001463813.1	XP_001463813.1	LinJ.11.0100	LinJ.11.0100	seryl-tRNA synthetase, putative	0.0111215	0.482248
XP_001469752.1	XP_001469752.1	LinJ.36.1700	LinJ.36.1700	clathrin heavy chain, putative	0.00652908	0.480087
XP_001465660.1	XP_001465660.1	LinJ.22.1450	LinJ.22.1450	ser/thr protein phosphatase, putative	0.0130441	0.477479
XP_001469620.1	XP_001469620.1	LinJ.36.4140	LinJ.36.4140	hypothetical protein, conserved	0.044499	0.47627
XP_001466518.1	XP_001466518.1	LinJ.29.0120	LinJ.29.0120	proteasome regulatory non-ATPase subunit, putative	0.00998672	0.476166
XP_001466466.1	XP_001466466.1	LinJ.27.2460	LinJ.27.2460	dynein heavy chain (pseudogene), putative,dynein heavy chain, point mutation	0.00519403	0.47396
XP_001465746.1	XP_001465746.1	LinJ.23.0710	LinJ.23.0710	ubiquitin-activating enzyme e1, putative	0.0297586	0.473928
XP_001467264.1	XP_001467264.1	LinJ.31.0010	LinJ.31.0010	5-methyltetrahydropteroyltriglutamate-homocysteine S-methyltransferase, putative	0.0218471	0.472566
XP_001470257.1	XP_001470257.1	LinJ.28.2310	LinJ.28.2310	hypothetical protein, conserved	0.0120843	0.47197
XP_001468974.1	XP_001468974.1	LinJ.35.1540	LinJ.35.1540	reiske iron-sulfur protein precursor, putative	0.0111837	0.471826
XP_001470485.1	XP_001470485.1	LinJ.26.1860	LinJ.26.1860	hypothetical protein, conserved	0.0397659	0.470989
XP_001466319.1	XP_001466319.1	LinJ.27.0510	LinJ.27.0510	calpain-like cysteine peptidase, putative,cysteine peptidase, Clan CA, family C2, putative	0.0105807	0.470792
XP_001466355.1	XP_001466355.1	LinJ.27.1100	LinJ.27.1100	hypothetical protein, conserved	0.0404979	0.469996
XP_001465274.1	XP_001465274.1	LinJ.20.1450	LinJ.20.1450	axoneme central apparatus protein, putative	0.0125184	0.469429
XP_001463827.1	XP_001463827.1	LinJ.11.0240	LinJ.11.0240	proteasome alpha 7 subunit, putative	0.00273725	0.469238
XP_001463643.1	XP_001463643.1	LinJ.24.1700	LinJ.24.1700	succinate dehydrogenase flavoprotein, putative	0.0284132	0.468892
XP_001464155.1	XP_001464155.1	LinJ.13.1260	LinJ.13.1260	hypothetical protein, conserved	0.00701756	0.467724
XP_001466870.1	XP_001466870.1	LinJ.33.2570	LinJ.33.2570	hypothetical protein, conserved	0.00426198	0.466745
XP_001468671.1	XP_001468671.1	LinJ.34.3140	LinJ.34.3140	hypothetical protein, conserved	0.0110564	0.466474
XP_001469113.1	XP_001469113.1	LinJ.35.3110	LinJ.35.3110	ubiquitin-activating enzyme e1, putative	0.0292321	0.465247
XP_001464057.1	XP_001464057.1	LinJ.13.0290	LinJ.13.0290	flagellar radial spoke protein, putative	0.0374777	0.464557
XP_001468155.1	XP_001468155.1	LinJ.33.0750	LinJ.33.0750	hypothetical protein, conserved	0.0302181	0.464108
XP_001464989.1	XP_001464989.1	LinJ.19.0250	LinJ.19.0250	C-terminal motor kinesin, putative	0.0109526	0.461291
XP_001468454.1	XP_001468454.1	LinJ.34.0670	LinJ.34.0670	proteasome regulatory non-ATP-ase subunit 11, putative,19S proteasome regulatory subunit, Metallo- peptidase, Clan MP, Family M67	0.0253584	0.460514
XP_001464053.1	XP_001464053.1	LinJ.13.1460	LinJ.13.1460	alpha tubulin	0.012644	0.460375
XP_001463837.1	XP_001463837.1	LinJ.11.0350	LinJ.11.0350	14-3-3 protein, putative	0.0180601	0.45908
XP_001464443.1	XP_001464443.1	LinJ.15.1100	LinJ.15.1100	tryparedoxin peroxidase	0.00758254	0.457199
XP_001465646.1	XP_001465646.1	LinJ.22.1310	LinJ.22.1310	i/6 autoantigen-like protein	0.0136469	0.454013
XP_001464725.1	XP_001464725.1	LinJ.17.0660	LinJ.17.0660	P-type ATPase, putative	0.00951601	0.448945
XP_001464125.1	XP_001464125.1	LinJ.13.0960	LinJ.13.0960	NADH-cytochrome b5 reductase, putative	0.0188428	0.448831
XP_001469508.1	XP_001469508.1	LinJ.36.1010	LinJ.36.1010	dynein heavy chain, putative	0.037772	0.447851
XP_001463745.1	XP_001463745.1	LinJ.10.0980	LinJ.10.0980	hypothetical protein, conserved	0.00247538	0.446617
XP_001465599.1	XP_001465599.1	LinJ.09.0560	LinJ.09.0560	hypothetical protein, conserved	0.023642	0.446129
XP_001467801.1	XP_001467801.1	LinJ.32.1210	LinJ.32.1210	hypothetical protein, conserved	0.00381988	0.446112
XP_001462843.1	XP_001462843.1	LinJ.04.0060	LinJ.04.0060	hypothetical protein, conserved	0.00311888	0.445833
XP_001463681.1	XP_001463681.1	LinJ.10.0320	LinJ.10.0320	hypothetical protein, conserved	0.0120621	0.444593
XP_001466657.1	XP_001466657.1	LinJ.29.1400	LinJ.29.1400	carnitine/choline acetyltransferase, putative	0.0153789	0.436997
XP_001463529.1	XP_001463529.1	LinJ.09.0720	LinJ.09.0720	prefoldin subunit 2, putative	0.0433521	0.436782
XP_001463954.1	XP_001463954.1	LinJ.12.0190	LinJ.12.0190	proteasome regulatory ATPase subunittcc1l8.3, putative	0.0362808	0.43471
XP_001468820.1	XP_001468820.1	LinJ.35.5450	LinJ.35.5450	pyruvate kinase	0.0195391	0.433688
XP_001465375.1	XP_001465375.1	LinJ.21.0700	LinJ.21.0700	phosphoglucomutase, putative	0.0487007	0.431043
XP_001463909.1	XP_001463909.1	LinJ.11.1100	LinJ.11.1100	lanosterol 14-alpha-demethylase, putative	0.0283721	0.430755
XP_001465580.1	XP_001465580.1	LinJ.22.0490	LinJ.22.0490	proteasome regulatory ATPase subunit 5, putative	0.0422945	0.42921
XP_001465487.1	XP_001465487.1	LinJ.23.0580	LinJ.23.0580	acetyl-CoA synthetase, putative	0.0480615	0.429152
XP_001468009.1	XP_001468009.1	LinJ.32.3350	LinJ.32.3350	hypothetical protein, conserved	0.00166031	0.428874
XP_001466905.1	XP_001466905.1	LinJ.30.0600	LinJ.30.0600	hypothetical protein, conserved	0.0232932	0.428633
XP_001468830.1	XP_001468830.1	LinJ.35.0100	LinJ.35.0100	hypothetical protein, conserved	0.0322308	0.427984
XP_001463539.1	XP_001463539.1	LinJ.09.0820	LinJ.09.0820	oligopeptidase b;with	0.0346571	0.4272
XP_001467918.1	XP_001467918.1	LinJ.32.2410	LinJ.32.2410	hypothetical protein, conserved	0.00202779	0.427089
XP_001465535.1	XP_001465535.1	LinJ.22.0040	LinJ.22.0040	hypothetical protein, conserved	0.0495091	0.42534
XP_001462962.1	XP_001462962.1	LinJ.04.1240	LinJ.04.1240	hypothetical protein, conserved	0.00903491	0.425002
XP_001470502.1	XP_001470502.1	LinJ.26.1550	LinJ.26.1550	thimet oligopeptidase, putative,metallo-peptidase, Clan MA(E), Family M3	0.014434	0.423638
XP_001469404.1	XP_001469404.1	LinJ.36.7280	LinJ.36.7280	protein disulfide isomerase	0.00389872	0.42283
XP_001467459.1	XP_001467459.1	LinJ.31.1650	LinJ.31.1650	hypothetical protein, conserved	0.012898	0.419092
XP_001469749.1	XP_001469749.1	LinJ.36.1670	LinJ.36.1670	proteasome alpha 1 subunit, putative	0.0189773	0.417501
XP_001463460.1	XP_001463460.1	LinJ.09.0030	LinJ.09.0030	hypothetical protein, conserved	0.0131715	0.416759
XP_001464289.1	XP_001464289.1	LinJ.14.1130	LinJ.14.1130	dynein heavy chain, putative	0.0257681	0.416071
XP_001470149.1	XP_001470149.1	LinJ.28.1210	LinJ.28.1210	hypothetical protein, conserved	0.0165842	0.4149
XP_001464207.1	XP_001464207.1	LinJ.14.0240	LinJ.14.0240	hypothetical protein, conserved	0.0170515	0.414485
XP_001467297.1	XP_001467297.1	LinJ.27.2660	LinJ.27.2660	hypothetical protein, conserved	0.0230913	0.413397
XP_001463012.1	XP_001463012.1	LinJ.05.0490	LinJ.05.0490	hypothetical protein, conserved	0.0342729	0.412917
XP_001463144.1	XP_001463144.1	LinJ.06.0640	LinJ.06.0640	hypothetical protein, conserved	0.0389585	0.412358
XP_001470566.1	XP_001470566.1	LinJ.26.2290	LinJ.26.2290	nitrilase, putative	0.0129346	0.408703
XP_001468630.1	XP_001468630.1	LinJ.34.2680	LinJ.34.2680	regulatory subunit of protein kinase a-like protein	0.0140089	0.408375
XP_001467138.1	XP_001467138.1	LinJ.30.2920	LinJ.30.2920	aldehyde dehydrogenase, putative	0.0427608	0.408172
XP_001465394.1	XP_001465394.1	LinJ.21.0890	LinJ.21.0890	methionyl-tRNA synthetase, putative	0.0190535	0.408085
XP_001464387.1	XP_001464387.1	LinJ.15.0730	LinJ.15.0730	hypothetical protein	0.020728	0.40559
XP_001464062.1	XP_001464062.1	LinJ.12.0230	LinJ.12.0230	cysteinyl-tRNA synthetase, putative	0.00426998	0.400832
XP_001466401.1	XP_001466401.1	LinJ.27.1950	LinJ.27.1950	branched-chain amino acid aminotransferase, putative	0.00632769	0.400218
XP_001468518.1	XP_001468518.1	LinJ.34.1470	LinJ.34.1470	hypothetical protein, conserved	0.0359346	0.398711
XP_001463913.1	XP_001463913.1	LinJ.11.1140	LinJ.11.1140	protein transport protein Sec31, putative	0.0122686	0.398648
XP_001467080.1	XP_001467080.1	LinJ.30.2340	LinJ.30.2340	hypothetical protein, unknown function	0.00660849	0.398632
XP_001465468.1	XP_001465468.1	LinJ.21.2080	LinJ.21.2080	cytochrome c oxidase subunit VI, putative	0.0253656	0.398539
XP_001464818.1	XP_001464818.1	LinJ.18.0010	LinJ.18.0010	hypothetical protein, conserved	0.0461056	0.396143
XP_001469180.1	XP_001469180.1	LinJ.35.3770	LinJ.35.3770	hypothetical protein, conserved	0.0328808	0.392725
XP_001464650.1	XP_001464650.1	LinJ.16.1710	LinJ.16.1710	prohibitin;with	0.0460092	0.391044
XP_001470444.1	XP_001470444.1	LinJ.26.1020	LinJ.26.1020	hypothetical protein, conserved	0.0286177	0.390212
XP_001465650.1	XP_001465650.1	LinJ.22.1350	LinJ.22.1350	ATP-dependent DEAD/H RNA helicase, putative	0.0112616	0.389781
XP_001466847.1	XP_001466847.1	LinJ.33.2470	LinJ.33.2470	succinyl-coA:3-ketoacid-coenzyme A transferase, mitochondrial precursor, putative	0.0214837	0.387466
XP_001468025.1	XP_001468025.1	LinJ.32.3510	LinJ.32.3510	dihydrolipoamide dehydrogenase, putative	0.0163163	0.387116
XP_001468935.1	XP_001468935.1	LinJ.35.1230	LinJ.35.1230	short chain dehydrogenase, putative	0.0315325	0.374333
XP_001467985.1	XP_001467985.1	LinJ.32.3110	LinJ.32.3110	nucleoside diphosphate kinase b	0.0334721	0.370603
XP_001463059.1	XP_001463059.1	LinJ.05.0960	LinJ.05.0960	dipeptidyl-peptidase III, putative,metallo-peptidase, Clan M-, Family M49	0.0124998	0.369483
XP_001465100.1	XP_001465100.1	LinJ.35.2240	LinJ.35.2240	RNA-binding protein, putative	0.0063102	0.368758
XP_001469196.1	XP_001469196.1	LinJ.35.3930	LinJ.35.3930	calmodulin-like protein,EF hand containing protein	0.045227	0.366597
XP_001463083.1	XP_001463083.1	LinJ.05.1200	LinJ.05.1200	protein phosphatase type 1 regulator-like protein	0.0447327	0.363652
XP_001468950.1	XP_001468950.1	LinJ.35.1390	LinJ.35.1390	mitochondrial processing peptidase, beta subunit, putative,metallo-peptidase, Clan ME, Family M16	0.0344448	0.362314
XP_001465214.1	XP_001465214.1	LinJ.20.0820	LinJ.20.0820	vesicle-fusing ATPase, putative,N-ethylmaleimide-sensitive factor, putative	0.021735	0.361114
XP_001466594.1	XP_001466594.1	LinJ.29.0750	LinJ.29.0750	hypothetical protein, conserved	0.0455634	0.35932
XP_001466108.1	XP_001466108.1	LinJ.25.0780	LinJ.25.0780	protein phosphatase, putative	0.025316	0.358794
XP_001469599.1	XP_001469599.1	LinJ.36.0080	LinJ.36.0080	stress-inducible protein STI1 homolog	0.0170346	0.357416
XP_001466875.1	XP_001466875.1	LinJ.33.2520	LinJ.33.2520	heat shock protein, putative	0.00750285	0.35637
XP_001464663.1	XP_001464663.1	LinJ.17.0080	LinJ.17.0080	ADP-ribosylation factor-like protein 1	0.0200004	0.354401
XP_001468800.1	XP_001468800.1	LinJ.34.2970	LinJ.34.2970	hypothetical protein, conserved	0.0421527	0.354103
XP_001467588.1	XP_001467588.1	LinJ.31.2710	LinJ.31.2710	2-oxoglutarate dehydrogenase, e3 component, lipoamidedehydrogenase-like protein	0.0150412	0.353525
XP_001468703.1	XP_001468703.1	LinJ.34.3460	LinJ.34.3460	vacuolar ATP synthase catalytic subunit A, putative	0.0323999	0.351369
XP_001467137.1	XP_001467137.1	LinJ.30.2910	LinJ.30.2910	hypothetical protein, conserved	0.0189168	0.351133
XP_001463382.1	XP_001463382.1	LinJ.08.0430	LinJ.08.0430	hypothetical protein, conserved	0.0395101	0.350033
XP_001463589.1	XP_001463589.1	LinJ.09.1320	LinJ.09.1320	hypothetical protein, conserved	0.039162	0.349049
XP_001467527.1	XP_001467527.1	LinJ.31.2320	LinJ.31.2320	3,2-trans-enoyl-CoA isomerase, mitochondrial precursor, putative	0.0449786	0.34883
XP_001464161.1	XP_001464161.1	LinJ.13.1320	LinJ.13.1320	ubiquitin-conjugating enzyme-like protein	0.0294607	0.34856
XP_001468773.1	XP_001468773.1	LinJ.34.4390	LinJ.34.4390	20s proteasome beta 7 subunit, (putative)	0.0346492	0.346285
XP_001466748.1	XP_001466748.1	LinJ.29.2310	LinJ.29.2310	GTP-binding protein, putative	0.0242616	0.34418
XP_001463451.1	XP_001463451.1	LinJ.08.1280	LinJ.08.1280	beta tubulin	0.0353996	0.343147
XP_001469967.1	XP_001469967.1	LinJ.36.6110	LinJ.36.6110	hypothetical protein, conserved	0.0276224	0.340561
XP_001465278.1	XP_001465278.1	LinJ.20.1490	LinJ.20.1490	hypothetical protein, conserved	0.0110735	0.339736
XP_001468771.1	XP_001468771.1	LinJ.34.4140	LinJ.34.4140	coatomer alpha subunit, putative	0.0240513	0.339261
XP_001466216.1	XP_001466216.1	LinJ.25.1850	LinJ.25.1850	3-oxo-5-alpha-steroid 4-dehydrogenase, putative	0.0451118	0.338297
XP_001466152.1	XP_001466152.1	LinJ.25.1210	LinJ.25.1210	ATPase beta subunit, putative	0.0267846	0.337763
XP_001465914.1	XP_001465914.1	LinJ.24.0860	LinJ.24.0860	dynein arm light chain, putative	0.0101225	0.334221
XP_001470286.1	XP_001470286.1	LinJ.28.2610	LinJ.28.2610	vacuolar ATP synthase subunit b, putative	0.031523	0.333895
XP_001466650.1	XP_001466650.1	LinJ.29.1330	LinJ.29.1330	hypothetical protein, unknown function	0.0490665	0.330833
XP_001467621.1	XP_001467621.1	LinJ.31.3080	LinJ.31.3080	acetyl-CoA carboxylase, putative	0.0432844	0.323768
XP_001463598.1	XP_001463598.1	LinJ.09.1410	LinJ.09.1410	histone H2B	0.0117525	0.323464
XP_001466329.1	XP_001466329.1	LinJ.27.0740	LinJ.27.0740	2-oxoglutarate dehydrogenase subunit, putative	0.0427326	0.32251
XP_001462773.1	XP_001462773.1	LinJ.03.0190	LinJ.03.0190	delta-1-pyrroline-5-carboxylate dehydrogenase, putative	0.03027	0.315354
XP_001465126.1	XP_001465126.1	LinJ.19.1590	LinJ.19.1590	inosine-5'-monophosphate dehydrogenase	0.0366699	0.315207
XP_001470025.1	XP_001470025.1	LinJ.36.4380	LinJ.36.4380	oxidoreductase, putative	0.0241776	0.313045
XP_001464579.1	XP_001464579.1	LinJ.16.0940	LinJ.16.0940	hypothetical protein, conserved	0.0456029	0.312649
XP_001469755.1	XP_001469755.1	LinJ.36.1730	LinJ.36.1730	proteasome beta 5 subunit, putative	0.00852407	0.31167
XP_001466553.1	XP_001466553.1	LinJ.29.0330	LinJ.29.0330	hypothetical protein, conserved	0.041738	0.305504
XP_001467687.1	XP_001467687.1	LinJ.32.0050	LinJ.32.0050	protein transport protein Sec13, putative	0.0043375	0.300367
XP_001463001.1	XP_001463001.1	LinJ.05.0380	LinJ.05.0380	microtubule-associated protein, putative	0.0161881	0.286062
XP_001463321.1	XP_001463321.1	LinJ.07.1210	LinJ.07.1210	cation-transporting ATPase, putative	0.0306528	0.28532
XP_001463014.1	XP_001463014.1	LinJ.05.0500	LinJ.05.0500	ATPase alpha subunit	0.0424982	0.272972
XP_001466752.1	XP_001466752.1	LinJ.29.2350	LinJ.29.2350	aminopeptidase, putative,metallo-peptidase, Clan MA(E), Family M1	0.0222413	0.27127
XP_001469888.1	XP_001469888.1	LinJ.36.5140	LinJ.36.5140	hypothetical protein, conserved	0.0334336	0.267013
XP_001466105.1	XP_001466105.1	LinJ.25.0760	LinJ.25.0760	eukaryotic initiation factor 5a, putative	0.0450291	0.222673
XP_001467642.1	XP_001467642.1	LinJ.31.3290	LinJ.31.3290	hypothetical protein, conserved	0.0273065	-0.267277
XP_001463315.1	XP_001463315.1	LinJ.07.1150	LinJ.07.1150	RNA binding protein-like protein	0.0185982	-0.288195
XP_001465007.1	XP_001465007.1	LinJ.19.0440	LinJ.19.0440	nucleosome assembly protein, putative	0.0384589	-0.293782
XP_001467295.1	XP_001467295.1	LinJ.27.2680	LinJ.27.2680	amino acid permease, putative	0.0211615	-0.296482
XP_001467270.1	XP_001467270.1	LinJ.31.0090	LinJ.31.0090	hypothetical protein, conserved	0.0478103	-0.306558
XP_001468747.1	XP_001468747.1	LinJ.34.3900	LinJ.34.3900	hypothetical protein, conserved	0.0232359	-0.308206
XP_001462692.1	XP_001462692.1	LinJ.01.0790	LinJ.01.0790	eukaryotic initiation factor 4a, putative	0.0402204	-0.318308
XP_001464339.1	XP_001464339.1	LinJ.35.0020	LinJ.35.0020	histone H4, putative, pseudogene	0.00228104	-0.356931
XP_001466413.1	XP_001466413.1	LinJ.27.2020	LinJ.27.2020	RNA-binding protein, putative	0.0138605	-0.374027
XP_001470274.1	XP_001470274.1	LinJ.28.2480	LinJ.28.2480	eukaryotic translation initiation factor, putative	0.0181034	-0.379035
XP_001464473.1	XP_001464473.1	LinJ.15.1500	LinJ.15.1500	proliferative cell nuclear antigen (PCNA), putative	0.0318328	-0.382235
XP_001470553.1	XP_001470553.1	LinJ.26.2150	LinJ.26.2150	hypothetical protein, conserved	0.0492105	-0.41121
XP_001469222.1	XP_001469222.1	LinJ.35.4200	LinJ.35.4200	poly(A)-binding protein 2,poly(a) binding protein, putative	0.00456946	-0.421964
XP_001469164.1	XP_001469164.1	LinJ.35.3590	LinJ.35.3590	hypothetical protein, conserved	0.0249189	-0.432952
XP_001467120.1	XP_001467120.1	LinJ.30.2740	LinJ.30.2740	small glutamine-rich tetratricopeptide repeat protein	0.00859005	-0.439661
XP_001464251.1	XP_001464251.1	LinJ.14.0700	LinJ.14.0700	fatty acid elongase, putative	0.0185417	-0.44036
XP_001470262.1	XP_001470262.1	LinJ.28.2360	LinJ.28.2360	ribosomal protein S29, putative	0.0217511	-0.452701
XP_001468319.1	XP_001468319.1	LinJ.33.2740	LinJ.33.2740	enoyl-CoA hydratase/Enoyl-CoA isomerase/3- hydroxyacyl-CoA dehydrogenase, putative	0.0398807	-0.456298
XP_001466115.1	XP_001466115.1	LinJ.25.0850	LinJ.25.0850	hypothetical protein, conserved	0.00810506	-0.458242
XP_001469921.1	XP_001469921.1	LinJ.36.5620	LinJ.36.5620	NADH dehydrogenase, putative	0.0285892	-0.479316
XP_001466524.1	XP_001466524.1	LinJ.19.0180	LinJ.19.0180	hypothetical protein, conserved	0.0181858	-0.48339
XP_001464629.1	XP_001464629.1	LinJ.16.1500	LinJ.16.1500	hypothetical protein, conserved	0.0198254	-0.48862
XP_001463495.1	XP_001463495.1	LinJ.09.0450	LinJ.09.0450	protein kinase, putative	0.0429389	-0.50137
XP_001466153.1	XP_001466153.1	LinJ.25.1220	LinJ.25.1220	ribosomal protein S25	0.0245773	-0.509291
XP_001462892.1	XP_001462892.1	LinJ.04.0540	LinJ.04.0540	hypothetical protein, conserved	0.021759	-0.522754
XP_001463882.1	XP_001463882.1	LinJ.11.0820	LinJ.11.0820	hypothetical protein, conserved	0.00591031	-0.524316
XP_001468384.1	XP_001468384.1	LinJ.33.3390	LinJ.33.3390	h1 histone-like protein	0.00895259	-0.537837
XP_001470505.1	XP_001470505.1	LinJ.26.1590	LinJ.26.1590	proline oxidase, mitochondrial precursor-like protein	0.0208673	-0.548257
XP_001469710.1	XP_001469710.1	LinJ.36.3180	LinJ.36.3180	clathrin coat assembly protein-like protein	0.0397253	-0.559716
XP_001463810.1	XP_001463810.1	LinJ.11.0070	LinJ.11.0070	hypothetical protein, conserved	0.00968179	-0.561382
XP_001470109.1	XP_001470109.1	LinJ.28.0770	LinJ.28.0770	hypothetical protein, conserved	0.0222172	-0.564959
XP_001462667.1	XP_001462667.1	LinJ.01.0540	LinJ.01.0540	long-chain-fatty-acid-CoA ligase, putative	0.00409764	-0.569342
XP_001466776.1	XP_001466776.1	LinJ.29.2540	LinJ.29.2540	hypothetical protein, unknown function	0.00689934	-0.570856
XP_001463642.1	XP_001463642.1	LinJ.24.1710	LinJ.24.1710	hypothetical protein, conserved	0.0170927	-0.582899
XP_001463129.1	XP_001463129.1	LinJ.06.0480	LinJ.06.0480	ATP-NAD kinase-like protein	0.0446048	-0.591542
XP_001466734.1	XP_001466734.1	LinJ.29.2160	LinJ.29.2160	hypothetical protein, conserved	0.0133102	-0.60515
XP_001470258.1	XP_001470258.1	LinJ.28.2320	LinJ.28.2320	hypothetical protein, conserved	0.020562	-0.625268
XP_001463314.1	XP_001463314.1	LinJ.07.1140	LinJ.07.1140	nucleolar RNA-binding protein, putative	0.00652418	-0.630368
XP_001468153.1	XP_001468153.1	LinJ.33.0730	LinJ.33.0730	sterol C-24 reductase, putative	0.0330489	-0.634897
XP_001467253.1	XP_001467253.1	LinJ.21.1170	LinJ.21.1170	histone H2A, putative	0.00381114	-0.635639
XP_001467972.1	XP_001467972.1	LinJ.32.2960	LinJ.32.2960	proteasome regulatory non-ATP-ase subunit, putative	0.00879202	-0.640261
XP_001466681.1	XP_001466681.1	LinJ.29.1600	LinJ.29.1600	hypothetical protein, conserved	0.00411198	-0.645256
XP_001464504.1	XP_001464504.1	LinJ.16.0150	LinJ.16.0150	eukaryotic translation initiation factor 1A, putative	0.000389253	-0.645705
XP_001466403.1	XP_001466403.1	LinJ.22.1110	LinJ.22.1110	ribonucleoside-diphosphate reductase small chain, putative	0.00527231	-0.664448
XP_001468933.1	XP_001468933.1	LinJ.35.1210	LinJ.35.1210	pre-mRNA splicing factor ATP-dependent RNA helicase, putative	0.0341737	-0.667797
XP_001470294.1	XP_001470294.1	LinJ.28.2690	LinJ.28.2690	eukaryotic translation initiation factor, putative	0.0115958	-0.675077
XP_001469786.1	XP_001469786.1	LinJ.36.2050	LinJ.36.2050	mismatch repair protein MSH8, putative	0.0345594	-0.688652
XP_001463199.1	XP_001463199.1	LinJ.06.1210	LinJ.06.1210	nuclear transport factor 2 protein(NFT2), putative	0.021797	-0.689628
XP_001464355.1	XP_001464355.1	LinJ.15.0170	LinJ.15.0170	protein phosphatase 2C, putative	0.00792131	-0.700348
XP_001470429.1	XP_001470429.1	LinJ.26.0840	LinJ.26.0840	40S ribosomal protein S16, putative	0.0135961	-0.724328
XP_001464993.1	XP_001464993.1	LinJ.19.0290	LinJ.19.0290	RNA binding protein, putative	0.0234574	-0.725882
XP_001463982.1	XP_001463982.1	LinJ.12.0470	LinJ.12.0470	hypothetical protein, conserved	0.0326329	-0.731172
XP_001467689.1	XP_001467689.1	LinJ.32.0070	LinJ.32.0070	Qa-SNARE protein	0.0153217	-0.73792
XP_001463470.1	XP_001463470.1	LinJ.09.0130	LinJ.09.0130	hypothetical protein, conserved	0.0404469	-0.745671
XP_001468844.1	XP_001468844.1	LinJ.35.0240	LinJ.35.0240	60S ribosomal protein L30	0.00545548	-0.754089
XP_001467959.1	XP_001467959.1	LinJ.32.2850	LinJ.32.2850	ribosomal protein L27, putative	0.00112568	-0.773044
XP_001470543.1	XP_001470543.1	LinJ.26.2040	LinJ.26.2040	hypothetical protein, conserved	0.00105725	-0.781552
XP_001465562.1	XP_001465562.1	LinJ.22.0340	LinJ.22.0340	40S ribosomal protein S15, putative	0.0034556	-0.797673
XP_001465858.1	XP_001465858.1	LinJ.23.1860	LinJ.23.1860	hypothetical protein, conserved	0.045777	-0.799316
XP_001466537.1	XP_001466537.1	LinJ.19.0050	LinJ.19.0050	40S ribosomal protein S2	0.0012838	-0.820517
XP_001466408.1	XP_001466408.1	LinJ.27.1970	LinJ.27.1970	ribonucleoside-diphosphate reductase small chain, putative	0.00798305	-0.82768
XP_001463910.1	XP_001463910.1	LinJ.11.1110	LinJ.11.1110	60S ribosomal protein L28, putative	0.000277809	-0.839336
XP_001465097.1	XP_001465097.1	LinJ.35.2210	LinJ.35.2210	hypothetical protein, conserved	0.00522917	-0.865028
XP_001464141.1	XP_001464141.1	LinJ.13.1130	LinJ.13.1130	40S ribosomal protein S4, putative	0.00157008	-0.871803
XP_001464297.1	XP_001464297.1	LinJ.14.1600	LinJ.14.1600	kinesin K39, putative (No starting Met)	0.00107966	-0.873303
XP_001465019.1	XP_001465019.1	LinJ.19.0560	LinJ.19.0560	hypothetical protein, conserved	0.00134959	-0.89779
XP_001464249.1	XP_001464249.1	LinJ.14.0670	LinJ.14.0670	fatty acid elongase, putative	0.000135362	-0.899559
XP_001467696.1	XP_001467696.1	LinJ.32.0140	LinJ.32.0140	hypothetical protein, conserved	0.0209487	-0.914312
XP_001467761.1	XP_001467761.1	LinJ.32.0790	LinJ.32.0790	RNA binding protein, putative	0.000694417	-0.91562
XP_001464605.1	XP_001464605.1	LinJ.29.2480	LinJ.29.2480	60S ribosomal protein L39, putative	0.0147146	-0.918039
XP_001466862.1	XP_001466862.1	LinJ.33.2650	LinJ.33.2650	UDP-N-acetylglucosamine pyrophosphorylase, putative	0.00604349	-0.930445
XP_001467187.1	XP_001467187.1	LinJ.30.3390	LinJ.30.3390	60S ribosomal protein L9, putative	0.000884807	-0.931033
XP_001464299.1	XP_001464299.1	LinJ.14.1190	LinJ.14.1190	kinesin K39, putative	0.00629525	-0.932721
XP_001465604.1	XP_001465604.1	LinJ.22.0720	LinJ.22.0720	hypothetical protein, conserved	0.000268026	-0.949682
XP_001465385.1	XP_001465385.1	LinJ.21.0800	LinJ.21.0800	60S Ribosomal protein L36, putative	0.000449198	-0.968794
XP_001469363.1	XP_001469363.1	LinJ.36.6660	LinJ.36.6660	hypothetical protein, conserved,rib72 protein-like protein	0.00411959	-0.980575
XP_001467434.1	XP_001467434.1	LinJ.31.1410	LinJ.31.1410	hypothetical protein, unknown function	0.0275246	-0.99066
XP_001469807.1	XP_001469807.1	LinJ.36.2270	LinJ.36.2270	hypothetical protein, conserved	0.0013428	-1.02057
XP_001467210.1	XP_001467210.1	LinJ.30.3560	LinJ.30.3560	S-adenosylmethionine synthetase	2.31116e-05	-1.0239
XP_001465333.1	XP_001465333.1	LinJ.21.0280	LinJ.21.0280	calmodulin-like protein	0.00891398	-1.02761
XP_001463283.1	XP_001463283.1	LinJ.07.0760	LinJ.07.0760	40S ribosomal protein S9, putative	0.000165232	-1.03512
XP_001463724.1	XP_001463724.1	LinJ.10.0760	LinJ.10.0760	amino acid transporter, putative	0.0170529	-1.04013
XP_001469496.1	XP_001469496.1	LinJ.36.1160	LinJ.36.1160	ribosomal protein L24, putative	0.0126061	-1.04863
XP_001466132.1	XP_001466132.1	LinJ.25.1030	LinJ.25.1030	hypothetical protein, conserved	0.00534502	-1.0507
XP_001464022.1	XP_001464022.1	LinJ.12.0880	LinJ.12.0880	hypothetical protein, conserved	0.0206517	-1.05226
XP_001469101.1	XP_001469101.1	LinJ.35.2990	LinJ.35.2990	hypothetical protein, conserved	0.0152173	-1.06595
XP_001462914.1	XP_001462914.1	LinJ.04.0760	LinJ.04.0760	nascent polypeptide associated complex subunit- like protein, copy 2	7.18759e-06	-1.07147
XP_001464655.1	XP_001464655.1	LinJ.16.1760	LinJ.16.1760	hypothetical protein, conserved	0.00498591	-1.07604
XP_001463917.1	XP_001463917.1	LinJ.11.1180	LinJ.11.1180	40S ribosomal protein S15A, putative	8.54561e-05	-1.09151
XP_001470603.1	XP_001470603.1	LinJ.26.2690	LinJ.26.2690	hypothetical protein, conserved	5.47794e-05	-1.09261
XP_001470090.1	XP_001470090.1	LinJ.30.3240	LinJ.30.3240	ribosomal protein S26, putative	0.000403155	-1.09709
XP_001469187.1	XP_001469187.1	LinJ.35.3840	LinJ.35.3840	60S ribosomal protein L23, putative	0.000494449	-1.11087
XP_001464434.1	XP_001464434.1	LinJ.33.0960	LinJ.33.0960	40S ribosomal protein S3, putative	1.94001e-05	-1.1339
XP_001467833.1	XP_001467833.1	LinJ.32.1530	LinJ.32.1530	hypothetical protein, conserved	0.00588207	-1.14789
XP_001465002.1	XP_001465002.1	LinJ.19.0390	LinJ.19.0390	40S ribosomal protein S13, putative	2.50842e-05	-1.15648
XP_001463140.1	XP_001463140.1	LinJ.06.0590	LinJ.06.0590	60S ribosomal protein L23a, putative	0.00016454	-1.15836
XP_001464077.1	XP_001464077.1	LinJ.13.0460	LinJ.13.0460	40S ribosomal protein S12, putative	3.14409e-05	-1.16365
XP_001466931.1	XP_001466931.1	LinJ.30.0860	LinJ.30.0860	hypothetical protein, conserved	0.000910276	-1.17314
XP_001466801.1	XP_001466801.1	LinJ.29.2970	LinJ.29.2970	40S ribosomal protein S19-like protein	0.00117814	-1.181
XP_001467773.1	XP_001467773.1	LinJ.32.0930	LinJ.32.0930	60S ribosomal protein L18a, putative	0.000170798	-1.21789
XP_001463297.1	XP_001463297.1	LinJ.07.0910	LinJ.07.0910	flavoprotein subunit-like protein	0.000850614	-1.22609
XP_001469765.1	XP_001469765.1	LinJ.36.1830	LinJ.36.1830	hypothetical protein, conserved	0.000230391	-1.2322
XP_001464100.1	XP_001464100.1	LinJ.13.0700	LinJ.13.0700	hypothetical protein, conserved	0.00915356	-1.23448
XP_001466636.1	XP_001466636.1	LinJ.29.1180	LinJ.29.1180	ribosomal protein L1a, putative	1.63845e-05	-1.26246
XP_001462795.1	XP_001462795.1	LinJ.03.0410	LinJ.03.0410	60S acidic ribosomal protein P2, putative	0.000250122	-1.26826
XP_001469975.1	XP_001469975.1	LinJ.36.6190	LinJ.36.6190	hypothetical protein, conserved	3.57465e-06	-1.27811
XP_001469693.1	XP_001469693.1	LinJ.36.3010	LinJ.36.3010	40S ribosomal protein S24e	5.94678e-05	-1.27897
XP_001469754.1	XP_001469754.1	LinJ.36.1720	LinJ.36.1720	universal minicircle sequence binding protein (UMSBP), putative	3.97483e-05	-1.28167
XP_001464879.1	XP_001464879.1	LinJ.18.0630	LinJ.18.0630	60S ribosomal protein L10a, putative	1.97729e-06	-1.28387
XP_001466374.1	XP_001466374.1	LinJ.27.2480	LinJ.27.2480	60S acidic ribosomal subunit protein	1.86931e-05	-1.30434
XP_001462656.1	XP_001462656.1	LinJ.01.0430	LinJ.01.0430	ribosomal protein S7, putative	0.000158411	-1.32394
XP_001466007.1	XP_001466007.1	LinJ.24.2170	LinJ.24.2170	40S ribosomal protein S8, putative	2.29571e-05	-1.33451
XP_001469509.1	XP_001469509.1	LinJ.36.1000	LinJ.36.1000	40S ribosomal protein S18, putative	4.49813e-06	-1.35903
XP_001470319.1	XP_001470319.1	LinJ.28.2940	LinJ.28.2940	activated protein kinase c receptor (LACK)	9.1923e-06	-1.37023
XP_001469504.1	XP_001469504.1	LinJ.36.1040	LinJ.36.1040	40S ribosomal protein S10, putative	5.44556e-07	-1.37229
XP_001469022.1	XP_001469022.1	LinJ.35.2040	LinJ.35.2040	60S ribosomal protein L32	0.000596055	-1.37479
XP_001465652.1	XP_001465652.1	LinJ.22.1370	LinJ.22.1370	40S ribosomal protein L14, putative	2.19771e-05	-1.38181
XP_001465475.1	XP_001465475.1	LinJ.35.2000	LinJ.35.2000	40S ribosomal protein S6, putative	7.82929e-06	-1.38196
XP_001463268.1	XP_001463268.1	LinJ.07.0560	LinJ.07.0560	60S ribosomal protein L7a, putative	1.89594e-05	-1.40051
XP_001470572.1	XP_001470572.1	LinJ.26.2360	LinJ.26.2360	60S ribosomal protein L35, putative	2.0372e-05	-1.40645
XP_001463655.1	XP_001463655.1	LinJ.10.0050	LinJ.10.0050	ribosomal protein l35a, putative	7.54958e-06	-1.40654
XP_001464439.1	XP_001464439.1	LinJ.15.1060	LinJ.15.1060	60S ribosomal protein L6, putative	2.18443e-05	-1.40686
XP_001469893.1	XP_001469893.1	LinJ.36.5240	LinJ.36.5240	40S ribosomal protein SA, putative	1.54026e-06	-1.41084
XP_001466555.1	XP_001466555.1	LinJ.29.0350	LinJ.29.0350	hypothetical protein, conserved	0.000110302	-1.41363
XP_001469007.1	XP_001469007.1	LinJ.35.1880	LinJ.35.1880	60S ribosomal protein L5, putative	7.54159e-05	-1.42524
XP_001464314.1	XP_001464314.1	LinJ.14.1350	LinJ.14.1350	ubiquitin/ribosomal protein S27a, putative	3.57592e-05	-1.43426
XP_001468859.1	XP_001468859.1	LinJ.35.0400	LinJ.35.0400	40S ribosomal protein S3A, putative	3.36911e-05	-1.43725
XP_001464535.1	XP_001464535.1	LinJ.16.0470	LinJ.16.0470	60S ribosomal protein L21, putative	4.57486e-06	-1.44125
XP_001470300.1	XP_001470300.1	LinJ.28.2750	LinJ.28.2750	40S ribosomal protein S17, putative	2.19822e-07	-1.44386
XP_001469750.1	XP_001469750.1	LinJ.36.1680	LinJ.36.1680	universal minicircle sequence binding protein, putative	1.36084e-05	-1.45015
XP_001465099.1	XP_001465099.1	LinJ.35.2230	LinJ.35.2230	60S ribosomal protein L12, putative	1.30445e-05	-1.45807
XP_001470140.1	XP_001470140.1	LinJ.28.1100	LinJ.28.1100	ribosomal protein S20, putative	5.70881e-07	-1.45968
XP_001470507.1	XP_001470507.1	LinJ.26.1630	LinJ.26.1630	40S ribosomal protein S33, putative	8.36302e-06	-1.45976
XP_001465469.1	XP_001465469.1	LinJ.21.2090	LinJ.21.2090	60S ribosomal protein L32	7.54734e-05	-1.46224
XP_001469676.1	XP_001469676.1	LinJ.36.3560	LinJ.36.3560	ribosomal protein L29, putative	0.000150191	-1.47401
XP_001470135.1	XP_001470135.1	LinJ.28.1050	LinJ.28.1050	40S ribosomal protein S14	5.61903e-06	-1.4795
XP_001464076.1	XP_001464076.1	LinJ.13.0450	LinJ.13.0450	60S ribosomal protein L18, putative	3.83887e-05	-1.48567
XP_001463896.1	XP_001463896.1	LinJ.11.0960	LinJ.11.0960	40S ribosomal protein S5	4.32801e-06	-1.49759
XP_001464455.1	XP_001464455.1	LinJ.15.1310	LinJ.15.1310	mitochondrial DNA topoisomerase II	0.0030654	-1.50547
XP_001470215.1	XP_001470215.1	LinJ.28.1880	LinJ.28.1880	protein kinase, putative	0.000849214	-1.51176
XP_001464380.1	XP_001464380.1	LinJ.15.0420	LinJ.15.0420	60S acidic ribosomal protein, putative	4.85105e-05	-1.51774
XP_001464209.1	XP_001464209.1	LinJ.14.0260	LinJ.14.0260	hypothetical protein, conserved	0.000258782	-1.5224
XP_001467034.1	XP_001467034.1	LinJ.30.1880	LinJ.30.1880	hypothetical protein, conserved	0.000104907	-1.52269
XP_001465479.1	XP_001465479.1	LinJ.21.2190	LinJ.21.2190	60S ribosomal protein L37a, putative	0.000538939	-1.53521
XP_001470365.1	XP_001470365.1	LinJ.26.0150	LinJ.26.0150	60S ribosomal protein L7, putative	6.7188e-05	-1.5426
XP_001469688.1	XP_001469688.1	LinJ.36.4640	LinJ.36.4640	60S ribosomal protein L22, putative	1.17445e-05	-1.57454
XP_001468624.1	XP_001468624.1	LinJ.34.2620	LinJ.34.2620	40S ribosomal protein S19 protein, putative	3.61332e-05	-1.59284
XP_001467239.1	XP_001467239.1	LinJ.21.1310	LinJ.21.1310	40S ribosomal protein S23, putative	1.99418e-06	-1.5948
XP_001466005.1	XP_001466005.1	LinJ.24.2140	LinJ.24.2140	60S ribosomal protein L26, putative	1.07695e-05	-1.6149
XP_001469184.1	XP_001469184.1	LinJ.35.3810	LinJ.35.3810	60S ribosomal protein L27A/L29, putative	7.63067e-06	-1.61795
XP_001463122.1	XP_001463122.1	LinJ.06.0410	LinJ.06.0410	60S ribosomal protein L19, putative	1.69896e-05	-1.63111
XP_001464784.1	XP_001464784.1	LinJ.17.1260	LinJ.17.1260	UDP-sugar pyrophosphorylase	7.60244e-05	-1.63227
XP_001469138.1	XP_001469138.1	LinJ.35.3330	LinJ.35.3330	60S ribosomal subunit protein L31, putative	7.8646e-07	-1.63693
XP_001468077.1	XP_001468077.1	LinJ.32.4050	LinJ.32.4050	60S ribosomal protein L2, putative	1.08247e-07	-1.63933
XP_001466863.1	XP_001466863.1	LinJ.33.2640	LinJ.33.2640	hypothetical protein, conserved	0.0462737	-1.65433
XP_001465286.1	XP_001465286.1	LinJ.21.1790	LinJ.21.1790	40S ribosomal protein S11, putative	1.23634e-07	-1.65587
XP_001469990.1	XP_001469990.1	LinJ.36.6350	LinJ.36.6350	hypothetical protein, conserved	0.000795174	-1.6633
XP_001467168.1	XP_001467168.1	LinJ.30.3780	LinJ.30.3780	60S acidic ribosomal protein P2, putative	1.06234e-06	-1.66617
XP_001463976.1	XP_001463976.1	LinJ.12.0410	LinJ.12.0410	hypothetical protein, unknown function	0.0113129	-1.69849
XP_001466779.1	XP_001466779.1	LinJ.29.2580	LinJ.29.2580	60S ribosomal protein L13, putative	2.71227e-07	-1.70431
XP_001465868.1	XP_001465868.1	LinJ.24.0040	LinJ.24.0040	60S ribosomal protein L17, putative	5.26979e-05	-1.71179
XP_001462844.1	XP_001462844.1	LinJ.04.0070	LinJ.04.0070	DNA topoisomerase type IB small subunit	1.75799e-06	-1.76159
XP_001464132.1	XP_001464132.1	LinJ.13.1030	LinJ.13.1030	hypothetical protein, conserved	0.023444	-1.76612
XP_001465505.1	XP_001465505.1	LinJ.21.0080	LinJ.21.0080	syntaxin, putative	0.00456452	-1.76656
XP_001469332.1	XP_001469332.1	LinJ.33.2070	LinJ.33.2070	60S ribosomal protein L37	5.21451e-07	-1.79679
XP_001466316.1	XP_001466316.1	LinJ.27.0480	LinJ.27.0480	ATP-binding cassette protein subfamily D, member 1, putative	1.53511e-05	-1.79837
XP_001464951.1	XP_001464951.1	LinJ.36.3930	LinJ.36.3930	60S ribosomal protein L34, putative	2.3906e-06	-1.8095
XP_001462913.1	XP_001462913.1	LinJ.04.0750	LinJ.04.0750	60S ribosomal protein L10, putative	1.23924e-05	-1.8258
XP_001468006.1	XP_001468006.1	LinJ.32.3320	LinJ.32.3320	ribosomal protein L3, putative	1.93391e-07	-1.86005
XP_001464634.1	XP_001464634.1	LinJ.16.1550	LinJ.16.1550	kinesin, putative	0.000763887	-1.86133
XP_001464360.1	XP_001464360.1	LinJ.15.0220	LinJ.15.0220	60S ribosomal protein L13a, putative	1.19613e-08	-1.87083
XP_001462884.1	XP_001462884.1	LinJ.04.0460	LinJ.04.0460	60S ribosomal protein L11 (L5, L16)	2.79336e-06	-1.88071
XP_001469709.1	XP_001469709.1	LinJ.36.3170	LinJ.36.3170	exosome complex exonuclease rrp41, putative	1.54396e-06	-1.94365
XP_001462832.1	XP_001462832.1	LinJ.33.3380	LinJ.33.3380	60S ribosomal protein L44, putative	1.50605e-05	-2.01868
XP_001469739.1	XP_001469739.1	LinJ.36.1570	LinJ.36.1570	hypothetical protein, conserved	3.83152e-06	-2.0466
XP_001464847.1	XP_001464847.1	LinJ.18.0300	LinJ.18.0300	hypothetical protein, conserved	0.000410729	-2.08204
XP_001469685.1	XP_001469685.1	LinJ.36.3470	LinJ.36.3470	actin-like protein, putative	0.00190923	-2.1346
XP_001467225.1	XP_001467225.1	LinJ.30.3710	LinJ.30.3710	ribosomal protein L15, putative	3.93112e-08	-2.23335
XP_001463877.1	XP_001463877.1	LinJ.11.0770	LinJ.11.0770	40S ribosomal protein S21, putative	4.90851e-07	-2.39696
XP_001463686.1	XP_001463686.1	LinJ.10.0370	LinJ.10.0370	S-adenosylmethionine transporter	0.000690693	-2.52338
XP_001462796.1	XP_001462796.1	LinJ.03.0420	LinJ.03.0420	60S acidic ribosomal protein P2, putative	2.69363e-07	-2.95293
XP_001468007.1	XP_001468007.1	LinJ.34.2730	LinJ.34.2730	ribosomal protein L3, putative	1.01226e-07	-2.95891

## Sheet: All Significantly Changed
RefSeq ID	RefSeq ID Link	TriTryp ID	TriTryp ID Link	Description	6 h P-value	6 h Log2 Abundance Ratio (No Purine/Plus Purine)	12 h P-value	12 h Log2 Abundance Ratio (No Purine/Plus Purine)	24 h P-value	24 h Log2 Abundance Ratio (No Purine/Plus Purine)	48 h P-value	48 h Log2 Abundance Ratio (No Purine/Plus Purine)
XP_001462644.1	XP_001462644.1	LinJ.01.0310	LinJ.01.0310	acidocalcisomal exopolyphosphatase, putative							0.0344273	0.649543
XP_001462656.1	XP_001462656.1	LinJ.01.0430	LinJ.01.0430	ribosomal protein S7, putative			0.0174973	-1.00988	0.000118115	-1.41703	0.000158411	-1.32394
XP_001462660.1	XP_001462660.1	LinJ.01.0470	LinJ.01.0470	alpha/beta-hydrolase-like protein					0.0174751	-0.425595
XP_001462667.1	XP_001462667.1	LinJ.01.0540	LinJ.01.0540	long-chain-fatty-acid-CoA ligase, putative							0.00409764	-0.569342
XP_001462672.1	XP_001462672.1	LinJ.01.0590	LinJ.01.0590	tricarboxylate carrier, putative							0.0035822	0.767857
XP_001462677.1	XP_001462677.1	LinJ.01.0640	LinJ.01.0640	hypothetical protein, conserved							0.00360481	0.514687
XP_001462680.1	XP_001462680.1	LinJ.01.0670	LinJ.01.0670	mitochondrial processing peptide beta subunit, putative,metallo-peptidase, Clan ME, Family M16							0.0394797	1.34137
XP_001462692.1	XP_001462692.1	LinJ.01.0790	LinJ.01.0790	eukaryotic initiation factor 4a, putative			0.0186183	-0.292077			0.0402204	-0.318308
XP_001462704.1	XP_001462704.1	LinJ.02.0070	LinJ.02.0070	hypothetical protein, conserved			0.0231499	-0.382508
XP_001462720.1	XP_001462720.1	LinJ.02.0280	LinJ.02.0280	hypothetical protein, conserved			0.0103068	0.513298	0.0109203	0.628399	0.000179177	0.935408
XP_001462734.1	XP_001462734.1	LinJ.02.0430	LinJ.02.0430	hypothetical protein, conserved					0.0471702	0.446865	0.00188508	0.628343
XP_001462742.1	XP_001462742.1	LinJ.02.0520	LinJ.02.0520	hypothetical protein, unknown function					0.0150229	0.577877	0.00438248	0.527189
XP_001462753.1	XP_001462753.1	LinJ.02.0630	LinJ.02.0630	hypothetical protein, conserved							3.69327e-05	1.88656
XP_001462758.1	XP_001462758.1	LinJ.02.0680	LinJ.02.0680	ATP-dependent Clp protease subunit, heat shock protein 78 (HSP78), putative,serine peptidase, putative							0.000187286	0.780413
XP_001462761.1	XP_001462761.1	LinJ.02.0710	LinJ.02.0710	dipeptylcarboxypeptidase	0.0360489	0.569866	0.000732718	0.560634	0.00147377	0.84025	1.44736e-06	1.33884
XP_001465318.1	XP_001465318.1	LinJ.03.0040	LinJ.03.0040	2-aminoethylphosphonate:pyruvateaminotransferas e-like protein							0.00405095	0.730666
XP_001462773.1	XP_001462773.1	LinJ.03.0190	LinJ.03.0190	delta-1-pyrroline-5-carboxylate dehydrogenase, putative							0.03027	0.315354
XP_001462778.1	XP_001462778.1	LinJ.03.0240	LinJ.03.0240	ribosomal protein L38, putative							0.00175397	1.33243
XP_001462780.1	XP_001462780.1	LinJ.03.0260	LinJ.03.0260	hypothetical protein			0.0376908	0.328241	0.0230495	0.503717	0.0056024	0.691118
XP_001462795.1	XP_001462795.1	LinJ.03.0410	LinJ.03.0410	60S acidic ribosomal protein P2, putative			4.71993e-05	-0.688833	0.00479489	-1.17825	0.000250122	-1.26826
XP_001462796.1	XP_001462796.1	LinJ.03.0420	LinJ.03.0420	60S acidic ribosomal protein P2, putative			0.000143513	-0.806571	8.55519e-05	-1.32358	2.69363e-07	-2.95293
XP_001467547.1	XP_001467547.1	LinJ.03.0500	LinJ.03.0500	hypothetical protein, conserved							0.0143077	0.586331
XP_001467545.1	XP_001467545.1	LinJ.03.0520	LinJ.03.0520	26S protease regulatory subunit, putative,serine peptidase, Clan SJ, family S16, putative			0.0395993	0.256907			0.0120079	0.542106
XP_001467537.1	XP_001467537.1	LinJ.03.0600	LinJ.03.0600	MP99, putative,mitochondrial							0.00168706	1.05221
XP_001462819.1	XP_001462819.1	LinJ.03.0890	LinJ.03.0890	inorganic pyrophosphatase, putative							0.00965536	1.46774
XP_001462843.1	XP_001462843.1	LinJ.04.0060	LinJ.04.0060	hypothetical protein, conserved			0.0314902	0.284857			0.00311888	0.445833
XP_001462844.1	XP_001462844.1	LinJ.04.0070	LinJ.04.0070	DNA topoisomerase type IB small subunit					5.21978e-05	-0.872823	1.75799e-06	-1.76159
XP_001462878.1	XP_001462878.1	LinJ.04.0400	LinJ.04.0400	hypothetical protein, conserved							0.0351657	0.560967
XP_001462879.1	XP_001462879.1	LinJ.04.0410	LinJ.04.0410	hypothetical protein, conserved							0.03948	0.593617
XP_001462881.1	XP_001462881.1	LinJ.04.0430	LinJ.04.0430	calpain-like cysteine peptidase, putative,cysteine peptidase, Clan CA, family C2, putative							0.00832019	0.582746
XP_001462884.1	XP_001462884.1	LinJ.04.0460	LinJ.04.0460	60S ribosomal protein L11 (L5, L16)			0.00786424	-0.810998	6.53714e-05	-1.17246	2.79336e-06	-1.88071
XP_001462885.1	XP_001462885.1	LinJ.04.0470	LinJ.04.0470	ADP-ribosylation factor, putative	0.0425895	0.590607
XP_001462892.1	XP_001462892.1	LinJ.04.0540	LinJ.04.0540	hypothetical protein, conserved							0.021759	-0.522754
XP_001462895.1	XP_001462895.1	LinJ.04.0570	LinJ.04.0570	spermidine synthase, putative							0.00440788	0.540134
XP_001462913.1	XP_001462913.1	LinJ.04.0750	LinJ.04.0750	60S ribosomal protein L10, putative			0.00931787	-0.685594	2.47158e-05	-1.26214	1.23924e-05	-1.8258
XP_001462914.1	XP_001462914.1	LinJ.04.0760	LinJ.04.0760	nascent polypeptide associated complex subunit- like protein, copy 2			0.00835984	-0.531687	0.0215124	-0.74677	7.18759e-06	-1.07147
XP_001462930.1	XP_001462930.1	LinJ.04.0890	LinJ.04.0890	hypothetical protein, conserved							0.0420784	1.05598
XP_001462953.1	XP_001462953.1	LinJ.04.1140	LinJ.04.1140	cytochrome c oxidase assembly factor, putative							0.0385159	0.623503
XP_001462956.1	XP_001462956.1	LinJ.04.1170	LinJ.04.1170	fructose-1,6-bisphosphatase, cytosolic, putative							0.0250365	1.46333
XP_001462962.1	XP_001462962.1	LinJ.04.1240	LinJ.04.1240	hypothetical protein, conserved							0.00903491	0.425002
XP_001462967.1	XP_001462967.1	LinJ.05.0030	LinJ.05.0030	ras-like small GTPases, putative							0.0050971	0.822571
XP_001462969.1	XP_001462969.1	LinJ.05.0050	LinJ.05.0050	hypothetical protein, conserved							0.00197585	0.715779
XP_001462970.1	XP_001462970.1	LinJ.05.0060	LinJ.05.0060	major vault protein, putative							0.0179332	0.78363
XP_001462984.1	XP_001462984.1	LinJ.05.0140	LinJ.05.0140	nucleolar RNA helicase II, putative			0.00604097	-0.37195	0.0299528	-0.645936
XP_001462992.1	XP_001462992.1	LinJ.05.0320	LinJ.05.0320	glutaredoxin-like protein							0.00271817	0.809362
XP_001462998.1	XP_001462998.1	LinJ.05.0350	LinJ.05.0350	trypanothione reductase			0.041434	0.280589			0.000610895	0.657093
XP_001463001.1	XP_001463001.1	LinJ.05.0380	LinJ.05.0380	microtubule-associated protein, putative	0.0268903	0.500845	0.00169375	0.45803			0.0161881	0.286062
XP_001463012.1	XP_001463012.1	LinJ.05.0490	LinJ.05.0490	hypothetical protein, conserved							0.0342729	0.412917
XP_001463014.1	XP_001463014.1	LinJ.05.0500	LinJ.05.0500	ATPase alpha subunit							0.0424982	0.272972
XP_001463022.1	XP_001463022.1	LinJ.05.0590	LinJ.05.0590	ATP-dependent RNA helicase, putative	0.0287379	0.44164					0.00153021	0.834678
XP_001463027.1	XP_001463027.1	LinJ.05.0640	LinJ.05.0640	hypothetical protein, conserved							0.0242872	0.841352
XP_001463043.1	XP_001463043.1	LinJ.05.0800	LinJ.05.0800	MYND zinc finger (ZnF) domain-like protein			0.0389658	-0.38013
XP_001463045.1	XP_001463045.1	LinJ.05.0820	LinJ.05.0820	hypothetical protein, conserved					0.0159853	-0.747857
XP_001463046.1	XP_001463046.1	LinJ.05.0830	LinJ.05.0830	methylthioadenosine phosphorylase, putative			0.0013256	0.591018	0.00239366	0.868622	3.27724e-06	1.47793
XP_001463059.1	XP_001463059.1	LinJ.05.0960	LinJ.05.0960	dipeptidyl-peptidase III, putative,metallo-peptidase, Clan M-, Family M49							0.0124998	0.369483
XP_001463060.1	XP_001463060.1	LinJ.05.0970	LinJ.05.0970	3-mercaptopyruvate sulfurtransferase			0.00442971	0.530168
XP_001463069.1	XP_001463069.1	LinJ.05.1060	LinJ.05.1060	ATPase, putative							0.0132175	0.561236
XP_001463071.1	XP_001463071.1	LinJ.05.1080	LinJ.05.1080	hypothetical protein, conserved							0.00238745	0.661611
XP_001463073.1	XP_001463073.1	LinJ.05.1100	LinJ.05.1100	hypothetical protein, conserved					0.0355186	0.555998	0.00337743	0.934878
XP_001463077.1	XP_001463077.1	LinJ.05.1140	LinJ.05.1140	vacuolar ATPase subunit-like protein							0.00339865	0.686049
XP_001463082.1	XP_001463082.1	LinJ.05.1190	LinJ.05.1190	prefoldin subunit, putative							0.00446682	0.51235
XP_001463083.1	XP_001463083.1	LinJ.05.1200	LinJ.05.1200	protein phosphatase type 1 regulator-like protein					0.0266866	0.413159	0.0447327	0.363652
XP_001463087.1	XP_001463087.1	LinJ.06.0030	LinJ.06.0030	hypothetical protein, conserved			0.030675	0.301156			0.000564883	0.665918
XP_001463094.1	XP_001463094.1	LinJ.06.0120	LinJ.06.0120	cyclophilin 2	0.048273	0.393026	0.00388554	0.591843	0.0367895	0.56099	0.0033581	0.737956
XP_001463117.1	XP_001463117.1	LinJ.06.0350	LinJ.06.0350	NAD(p)-dependent steroid dehydrogenase-like protein	0.00101951	2.28426			0.0164162	1.99059
XP_001463119.1	XP_001463119.1	LinJ.06.0370	LinJ.06.0370	glutamine synthetase, putative							0.00187399	0.580434
XP_001463122.1	XP_001463122.1	LinJ.06.0410	LinJ.06.0410	60S ribosomal protein L19, putative					7.41154e-05	-1.00524	1.69896e-05	-1.63111
XP_001463129.1	XP_001463129.1	LinJ.06.0480	LinJ.06.0480	ATP-NAD kinase-like protein							0.0446048	-0.591542
XP_001463140.1	XP_001463140.1	LinJ.06.0590	LinJ.06.0590	60S ribosomal protein L23a, putative					0.00149873	-0.700686	0.00016454	-1.15836
XP_001463144.1	XP_001463144.1	LinJ.06.0640	LinJ.06.0640	hypothetical protein, conserved							0.0389585	0.412358
XP_001463147.1	XP_001463147.1	LinJ.06.0670	LinJ.06.0670	lanosterol synthase, putative							0.0332247	0.928216
XP_001463179.1	XP_001463179.1	LinJ.06.0990	LinJ.06.0990	cell cycle associated protein MOB1, putative			0.0012866	0.892526	0.0116707	0.512918	0.000117022	1.2637
XP_001463188.1	XP_001463188.1	LinJ.06.1090	LinJ.06.1090	protein disulfide isomerase			0.0431665	0.308969			0.00519376	0.598076
XP_001463190.1	XP_001463190.1	LinJ.06.1110	LinJ.06.1110	deoxyribose-phosphate aldolase, putative							0.00239558	0.553235
XP_001463199.1	XP_001463199.1	LinJ.06.1210	LinJ.06.1210	nuclear transport factor 2 protein(NFT2), putative							0.021797	-0.689628
XP_001463218.1	XP_001463218.1	LinJ.07.0060	LinJ.07.0060	alpha-adaptin-like protein			0.0129394	-0.965495
XP_001463224.1	XP_001463224.1	LinJ.07.0130	LinJ.07.0130	ATP-dependent DEAD/H RNA helicase, putative			0.0224805	-0.398272
XP_001463250.1	XP_001463250.1	LinJ.07.0250	LinJ.07.0250	pitrilysin-like metalloprotease,metallo-peptidase, Clan ME, Family M16C							0.0418535	0.772545
XP_001463236.1	XP_001463236.1	LinJ.07.0430	LinJ.07.0430	acetylornithine deacetylase-like protein			0.0396643	0.404292			4.9723e-05	1.02635
XP_001463273.1	XP_001463273.1	LinJ.07.0510	LinJ.07.0510	vacuolar-type Ca2 -ATPase, putative			0.0465459	0.661252
XP_001463268.1	XP_001463268.1	LinJ.07.0560	LinJ.07.0560	60S ribosomal protein L7a, putative			0.0396136	-0.383707	0.000721354	-0.977267	1.89594e-05	-1.40051
XP_001463275.1	XP_001463275.1	LinJ.07.0660	LinJ.07.0660	electron transfer flavoprotein-ubiquinone oxidoreductase, putative			0.0234491	0.828377	0.0378014	0.466598
XP_001463279.1	XP_001463279.1	LinJ.07.0700	LinJ.07.0700	vacuolar-type Ca2 -ATPase, putative							0.000446691	1.14207
XP_001463283.1	XP_001463283.1	LinJ.07.0760	LinJ.07.0760	40S ribosomal protein S9, putative			0.0033388	-0.691943	0.00136643	-1.28219	0.000165232	-1.03512
XP_001463297.1	XP_001463297.1	LinJ.07.0910	LinJ.07.0910	flavoprotein subunit-like protein			0.00725212	-0.75702	0.00125852	-1.19633	0.000850614	-1.22609
XP_001463308.1	XP_001463308.1	LinJ.07.1080	LinJ.07.1080	hypothetical protein, conserved							0.0229126	0.668095
XP_001463314.1	XP_001463314.1	LinJ.07.1140	LinJ.07.1140	nucleolar RNA-binding protein, putative							0.00652418	-0.630368
XP_001463315.1	XP_001463315.1	LinJ.07.1150	LinJ.07.1150	RNA binding protein-like protein			0.0254565	-0.391243	0.0497588	-0.503065	0.0185982	-0.288195
XP_001463321.1	XP_001463321.1	LinJ.07.1210	LinJ.07.1210	cation-transporting ATPase, putative							0.0306528	0.28532
XP_001463325.1	XP_001463325.1	LinJ.07.1250	LinJ.07.1250	hypothetical protein, conserved					0.00462165	-1.13073
XP_001463329.1	XP_001463329.1	LinJ.07.1300	LinJ.07.1300	proteasome regulatory non-ATP-ase subunit, putative	0.0416013	0.50796	0.0104282	0.289895
XP_001463332.1	XP_001463332.1	LinJ.07.1330	LinJ.07.1330	hypothetical protein, conserved							0.00347711	1.04321
XP_001463344.1	XP_001463344.1	LinJ.08.0030	LinJ.08.0030	vesicle-associated membrane protein, putative							0.0446143	0.56351
XP_001463371.1	XP_001463371.1	LinJ.08.0300	LinJ.08.0300	iron superoxide dismutase							0.000312783	1.63425
XP_001463374.1	XP_001463374.1	LinJ.08.0330	LinJ.08.0330	mitochondrial associated ribonuclease, putative	0.0276849	0.583802			0.0270407	0.508491	0.0023701	1.02083
XP_001463382.1	XP_001463382.1	LinJ.08.0430	LinJ.08.0430	hypothetical protein, conserved							0.0395101	0.350033
XP_001463384.1	XP_001463384.1	LinJ.08.0450	LinJ.08.0450	hypothetical protein, conserved			0.0370042	0.949997
XP_001463386.1	XP_001463386.1	LinJ.08.0480	LinJ.08.0480	small ubiquitin protein, putative			0.0272312	-0.395307
XP_001463427.1	XP_001463427.1	LinJ.08.0900	LinJ.08.0900	hypothetical protein, conserved							0.00658455	0.546522
XP_001463449.1	XP_001463449.1	LinJ.08.1220	LinJ.08.1220	hypothetical protein, unknown function							0.00347003	0.674206
XP_001463451.1	XP_001463451.1	LinJ.08.1280	LinJ.08.1280	beta tubulin							0.0353996	0.343147
XP_001463460.1	XP_001463460.1	LinJ.09.0030	LinJ.09.0030	hypothetical protein, conserved							0.0131715	0.416759
XP_001463470.1	XP_001463470.1	LinJ.09.0130	LinJ.09.0130	hypothetical protein, conserved					0.0455574	-0.805895	0.0404469	-0.745671
XP_001463511.1	XP_001463511.1	LinJ.09.0380	LinJ.09.0380	heat shock protein HslVU, ATPase subunit HslU, putative,ATP-dependent hsl protease ATP-binding subunit hslU, putative							0.00370249	0.622737
XP_001463495.1	XP_001463495.1	LinJ.09.0450	LinJ.09.0450	protein kinase, putative					0.0405898	-1.0498	0.0429389	-0.50137
XP_001463502.1	XP_001463502.1	LinJ.09.0520	LinJ.09.0520	serine/threonine protein phosphatase, putative							0.0273118	0.877304
XP_001465599.1	XP_001465599.1	LinJ.09.0560	LinJ.09.0560	hypothetical protein, conserved							0.023642	0.446129
XP_001463529.1	XP_001463529.1	LinJ.09.0720	LinJ.09.0720	prefoldin subunit 2, putative							0.0433521	0.436782
XP_001463538.1	XP_001463538.1	LinJ.09.0810	LinJ.09.0810	hypothetical protein, conserved			0.0450509	-0.627549	0.0214773	-0.505905
XP_001463539.1	XP_001463539.1	LinJ.09.0820	LinJ.09.0820	oligopeptidase b;with							0.0346571	0.4272
XP_001463542.1	XP_001463542.1	LinJ.09.0850	LinJ.09.0850	kinetoplast-associated protein-like protein					0.0354433	0.545329	0.00687393	0.939725
XP_001463552.1	XP_001463552.1	LinJ.09.0950	LinJ.09.0950	polyubiquitin	0.0121432	1.01836
XP_001463580.1	XP_001463580.1	LinJ.09.1230	LinJ.09.1230	hypothetical protein, conserved			0.0390907	0.334416			0.0119575	0.675991
XP_001463589.1	XP_001463589.1	LinJ.09.1320	LinJ.09.1320	hypothetical protein, conserved							0.039162	0.349049
XP_001463596.1	XP_001463596.1	LinJ.09.1390	LinJ.09.1390	paraflagellar rod component, putative			0.0131754	0.50396	0.0161358	0.577475	0.000325028	0.881816
XP_001463598.1	XP_001463598.1	LinJ.09.1410	LinJ.09.1410	histone H2B							0.0117525	0.323464
XP_001463605.1	XP_001463605.1	LinJ.09.1490	LinJ.09.1490	hypothetical protein, conserved			0.0300327	-0.327714	0.0184042	-0.509306
XP_001463617.1	XP_001463617.1	LinJ.09.1620	LinJ.09.1620	hypothetical protein, conserved			0.0145978	0.47783
XP_001463655.1	XP_001463655.1	LinJ.10.0050	LinJ.10.0050	ribosomal protein l35a, putative			0.046579	-0.519867	4.48338e-05	-1.08335	7.54958e-06	-1.40654
XP_001463670.1	XP_001463670.1	LinJ.10.0210	LinJ.10.0210	nucleolar protein, putative			0.0326566	-0.325955
XP_001463680.1	XP_001463680.1	LinJ.10.0310	LinJ.10.0310	isocitrate dehydrogenase [NADP], mitochondrial precursor, putative							0.000862684	0.745965
XP_001463681.1	XP_001463681.1	LinJ.10.0320	LinJ.10.0320	hypothetical protein, conserved							0.0120621	0.444593
XP_001463686.1	XP_001463686.1	LinJ.10.0370	LinJ.10.0370	S-adenosylmethionine transporter							0.000690693	-2.52338
XP_001463698.1	XP_001463698.1	LinJ.10.0500	LinJ.10.0500	GP63, leishmanolysin,metallo-peptidase, Clan MA(M), Family M8			0.00549954	0.488239			0.00247638	0.80979
XP_001463697.1	XP_001463697.1	LinJ.10.0530	LinJ.10.0530	GP63, leishmanolysin,metallo-peptidase, Clan MA(M), Family M8			0.0162003	0.425752			0.0287387	0.552062
XP_001463704.1	XP_001463704.1	LinJ.10.0560	LinJ.10.0560	glycerol-3-phosphate dehydrogenase [NAD ], glycosomal							0.00788081	0.575683
XP_001463706.1	XP_001463706.1	LinJ.10.0580	LinJ.10.0580	hypothetical protein, conserved							8.9693e-05	1.32851
XP_001463723.1	XP_001463723.1	LinJ.10.0750	LinJ.10.0750	hypothetical protein, conserved							0.0083068	1.17
XP_001463724.1	XP_001463724.1	LinJ.10.0760	LinJ.10.0760	amino acid transporter, putative			0.0186444	-0.441672			0.0170529	-1.04013
XP_001463727.1	XP_001463727.1	LinJ.10.0790	LinJ.10.0790	hypothetical protein, conserved			0.0415964	0.468441
XP_001463734.1	XP_001463734.1	LinJ.10.0860	LinJ.10.0860	hypothetical protein, conserved			0.00549218	-0.555625
XP_001463740.1	XP_001463740.1	LinJ.10.0920	LinJ.10.0920	histone H3							0.0185082	0.686146
XP_001463745.1	XP_001463745.1	LinJ.10.0980	LinJ.10.0980	hypothetical protein, conserved							0.00247538	0.446617
XP_001463753.1	XP_001463753.1	LinJ.10.1090	LinJ.10.1090	nucleoside phosphorylase-like protein					0.000386134	-0.54764
XP_001463762.1	XP_001463762.1	LinJ.10.1180	LinJ.10.1180	hypothetical protein, conserved							0.00112067	0.772608
XP_001463768.1	XP_001463768.1	LinJ.10.1240	LinJ.10.1240	hypothetical protein, conserved					0.000903329	0.67944	0.00203647	0.540236
XP_001463769.1	XP_001463769.1	LinJ.10.1250	LinJ.10.1250	rab1 small GTP-binding protein, putative							0.0338373	0.540387
XP_001463772.1	XP_001463772.1	LinJ.10.1280	LinJ.10.1280	flagellar protofilament ribbon protein-like protein					0.0387463	0.520693	9.0358e-05	0.682184
XP_001463779.1	XP_001463779.1	LinJ.10.1370	LinJ.10.1370	hypothetical protein, conserved							0.000235255	0.940663
XP_001463780.1	XP_001463780.1	LinJ.10.1380	LinJ.10.1380	hypothetical protein, conserved							0.00994687	0.779203
XP_001463781.1	XP_001463781.1	LinJ.10.1390	LinJ.10.1390	hypothetical protein, conserved							0.00070109	0.899661
XP_001463784.1	XP_001463784.1	LinJ.10.1420	LinJ.10.1420	hypothetical protein, conserved	0.0174502	0.668406					0.00390812	0.777692
XP_001463810.1	XP_001463810.1	LinJ.11.0070	LinJ.11.0070	hypothetical protein, conserved							0.00968179	-0.561382
XP_001463813.1	XP_001463813.1	LinJ.11.0100	LinJ.11.0100	seryl-tRNA synthetase, putative							0.0111215	0.482248
XP_001463827.1	XP_001463827.1	LinJ.11.0240	LinJ.11.0240	proteasome alpha 7 subunit, putative							0.00273725	0.469238
XP_001463837.1	XP_001463837.1	LinJ.11.0350	LinJ.11.0350	14-3-3 protein, putative							0.0180601	0.45908
XP_001463853.1	XP_001463853.1	LinJ.11.0520	LinJ.11.0520	nucleobase transporter					0.0162834	0.421447	0.000381861	1.01573
XP_001463860.1	XP_001463860.1	LinJ.11.0590	LinJ.11.0590	hypothetical protein, conserved			0.0158357	-0.500426
XP_001463861.1	XP_001463861.1	LinJ.11.0600	LinJ.11.0600	3-methylcrotonoyl-CoA carboxylase beta subunit, putative	0.0118718	0.68202	0.00460739	0.627138			0.00356524	1.11144
XP_001463863.1	XP_001463863.1	LinJ.11.0630	LinJ.11.0630	aminopeptidase, putative,metallo-peptidase, Clan MF, Family M17							6.75796e-05	1.20219
XP_001463864.1	XP_001463864.1	LinJ.11.0640	LinJ.11.0640	aminopeptidase, putative,metallo-peptidase, Clan MF, Family M17							0.00145361	1.07001
XP_001463871.1	XP_001463871.1	LinJ.11.0710	LinJ.11.0710	anion-transporting ATPase-like protein							0.0134983	0.742066
XP_001463876.1	XP_001463876.1	LinJ.11.0760	LinJ.11.0760	hypothetical protein, conserved					0.00234761	-0.943154
XP_001463877.1	XP_001463877.1	LinJ.11.0770	LinJ.11.0770	40S ribosomal protein S21, putative			0.00887227	-0.763297	0.00304805	-0.828651	4.90851e-07	-2.39696
XP_001463881.1	XP_001463881.1	LinJ.11.0810	LinJ.11.0810	hypothetical protein, conserved							0.0163636	0.510517
XP_001463882.1	XP_001463882.1	LinJ.11.0820	LinJ.11.0820	hypothetical protein, conserved							0.00591031	-0.524316
XP_001463887.1	XP_001463887.1	LinJ.11.0870	LinJ.11.0870	kinesin, putative							0.0132078	0.504946
XP_001463896.1	XP_001463896.1	LinJ.11.0960	LinJ.11.0960	40S ribosomal protein S5			0.0118576	-0.418878	0.000138412	-0.973919	4.32801e-06	-1.49759
XP_001463900.1	XP_001463900.1	LinJ.11.1000	LinJ.11.1000	pyruvate phosphate dikinase, putative			0.000352202	0.627228	0.000100085	1.21429	1.37204e-06	2.11614
XP_001463905.1	XP_001463905.1	LinJ.11.1050	LinJ.11.1050	pretranslocation protein, alpha subunit, putative,SEC61-like (pretranslocation process) protein, putative							0.0451349	0.972852
XP_001463909.1	XP_001463909.1	LinJ.11.1100	LinJ.11.1100	lanosterol 14-alpha-demethylase, putative			0.0322882	0.50642			0.0283721	0.430755
XP_001463910.1	XP_001463910.1	LinJ.11.1110	LinJ.11.1110	60S ribosomal protein L28, putative			0.0321907	-0.338787	0.00125198	-1.04349	0.000277809	-0.839336
XP_001463913.1	XP_001463913.1	LinJ.11.1140	LinJ.11.1140	protein transport protein Sec31, putative							0.0122686	0.398648
XP_001463917.1	XP_001463917.1	LinJ.11.1180	LinJ.11.1180	40S ribosomal protein S15A, putative			0.000133726	-0.601007	0.00122273	-0.983232	8.54561e-05	-1.09151
XP_001463920.1	XP_001463920.1	LinJ.11.1210	LinJ.11.1210	ATP-binding cassette protein subfamily A, member 2, putative							0.0145615	0.785267
XP_001463794.1	XP_001463794.1	LinJ.12.0007	LinJ.12.0007	MAR1 ribonuclease, putative							0.000633291	1.33535
XP_001463945.1	XP_001463945.1	LinJ.12.0100	LinJ.12.0100	ornithine decarboxylase, putative							0.00411952	0.660043
XP_001463954.1	XP_001463954.1	LinJ.12.0190	LinJ.12.0190	proteasome regulatory ATPase subunittcc1l8.3, putative							0.0362808	0.43471
XP_001464062.1	XP_001464062.1	LinJ.12.0230	LinJ.12.0230	cysteinyl-tRNA synthetase, putative							0.00426998	0.400832
XP_001463970.1	XP_001463970.1	LinJ.12.0350	LinJ.12.0350	3'-nucleotidase/nuclease, putative	0.004692	0.908435	8.28864e-05	1.33407	8.46474e-05	2.06836	3.95622e-06	3.31848
XP_001463976.1	XP_001463976.1	LinJ.12.0410	LinJ.12.0410	hypothetical protein, unknown function					0.030849	-1.37035	0.0113129	-1.69849
XP_001463982.1	XP_001463982.1	LinJ.12.0470	LinJ.12.0470	hypothetical protein, conserved							0.0326329	-0.731172
XP_001463984.1	XP_001463984.1	LinJ.12.0490	LinJ.12.0490	glucose-6-phosphate isomerase			0.0285937	0.263547			8.27626e-05	0.799955
XP_001464019.1	XP_001464019.1	LinJ.12.0850	LinJ.12.0850	arginine N-methyltransferase-like protein					0.00359057	-0.446984
XP_001464022.1	XP_001464022.1	LinJ.12.0880	LinJ.12.0880	hypothetical protein, conserved							0.0206517	-1.05226
XP_001464036.1	XP_001464036.1	LinJ.13.0090	LinJ.13.0090	carboxypeptidase, putative,metallo-peptidase, Clan MA(E), family 32							0.0162532	0.628335
XP_001464043.1	XP_001464043.1	LinJ.13.0160	LinJ.13.0160	protein kinase A regulatory subunit, putative					0.0328847	0.444936	0.010782	0.512922
XP_001464048.1	XP_001464048.1	LinJ.13.0220	LinJ.13.0220	small Rab GTP binding protein, putative					0.000445744	-2.35929
XP_001464057.1	XP_001464057.1	LinJ.13.0290	LinJ.13.0290	flagellar radial spoke protein, putative			0.0147876	0.77171			0.0374777	0.464557
XP_001464070.1	XP_001464070.1	LinJ.13.0390	LinJ.13.0390	RNA helicase, putative					0.00561462	-0.582444
XP_001464076.1	XP_001464076.1	LinJ.13.0450	LinJ.13.0450	60S ribosomal protein L18, putative			0.0118229	-0.584364	8.28836e-05	-1.23386	3.83887e-05	-1.48567
XP_001464077.1	XP_001464077.1	LinJ.13.0460	LinJ.13.0460	40S ribosomal protein S12, putative			0.00586091	-0.349543	0.00769674	-0.74087	3.14409e-05	-1.16365
XP_001464090.1	XP_001464090.1	LinJ.13.0600	LinJ.13.0600	hypothetical protein, conserved							0.0359156	0.559727
XP_001464092.1	XP_001464092.1	LinJ.13.0620	LinJ.13.0620	ubiquitin-like protein			0.0239451	-0.277604
XP_001464100.1	XP_001464100.1	LinJ.13.0700	LinJ.13.0700	hypothetical protein, conserved							0.00915356	-1.23448
XP_001464106.1	XP_001464106.1	LinJ.13.0760	LinJ.13.0760	mitochondrial processing peptidase alpha subunit, putative,metallo-peptidase, Clan ME, Family M16							0.0152692	0.497295
XP_001464118.1	XP_001464118.1	LinJ.13.0880	LinJ.13.0880	hypothetical protein, conserved							0.00117581	1.55431
XP_001464124.1	XP_001464124.1	LinJ.13.0950	LinJ.13.0950	hypothetical protein, conserved					0.039614	-0.644621
XP_001464125.1	XP_001464125.1	LinJ.13.0960	LinJ.13.0960	NADH-cytochrome b5 reductase, putative							0.0188428	0.448831
XP_001464132.1	XP_001464132.1	LinJ.13.1030	LinJ.13.1030	hypothetical protein, conserved							0.023444	-1.76612
XP_001464138.1	XP_001464138.1	LinJ.13.1090	LinJ.13.1090	adenylosuccinate synthetase, putative			0.0195799	0.333093			0.000546913	0.722959
XP_001464140.1	XP_001464140.1	LinJ.13.1110	LinJ.13.1110	nucleobase transporter	0.0322892	0.775664	0.000306061	1.71081	0.00249711	2.43261	6.94987e-08	3.60178
XP_001464141.1	XP_001464141.1	LinJ.13.1130	LinJ.13.1130	40S ribosomal protein S4, putative			0.0317145	-0.535665	0.00104633	-0.988079	0.00157008	-0.871803
XP_001464147.1	XP_001464147.1	LinJ.13.1180	LinJ.13.1180	XPA-interacting protein, putative			0.039881	1.08452
XP_001464155.1	XP_001464155.1	LinJ.13.1260	LinJ.13.1260	hypothetical protein, conserved							0.00701756	0.467724
XP_001464159.1	XP_001464159.1	LinJ.13.1300	LinJ.13.1300	hypothetical protein, conserved			0.0397852	-0.474693
XP_001464161.1	XP_001464161.1	LinJ.13.1320	LinJ.13.1320	ubiquitin-conjugating enzyme-like protein							0.0294607	0.34856
XP_001462834.1	XP_001462834.1	LinJ.13.1390	LinJ.13.1390	dynein heavy chain, putative							0.00220368	0.630266
XP_001462831.1	XP_001462831.1	LinJ.13.1420	LinJ.13.1420	pyrroline-5-carboxylate reductase			0.0237409	0.403064			0.00175225	0.944398
XP_001464053.1	XP_001464053.1	LinJ.13.1460	LinJ.13.1460	alpha tubulin			0.0241494	0.210681			0.012644	0.460375
XP_001464187.1	XP_001464187.1	LinJ.14.0040	LinJ.14.0040	j-binding protein, putative					0.0151638	0.485369
XP_001464196.1	XP_001464196.1	LinJ.14.0130	LinJ.14.0130	inosine-guanine nucleoside hydrolase, putative			0.0148022	0.390293			0.0032467	0.719277
XP_001464198.1	XP_001464198.1	LinJ.14.0150	LinJ.14.0150	60S ribosomal protein, putative	0.0224787	0.657123			0.00880299	-0.388071
XP_001464201.1	XP_001464201.1	LinJ.14.0180	LinJ.14.0180	carboxypeptidase, putative,metallo-peptidase, Clan MA(E), Family M32			0.000805086	0.88457	0.000102251	1.69865	1.12369e-07	3.10012
XP_001464207.1	XP_001464207.1	LinJ.14.0240	LinJ.14.0240	hypothetical protein, conserved							0.0170515	0.414485
XP_001464209.1	XP_001464209.1	LinJ.14.0260	LinJ.14.0260	hypothetical protein, conserved							0.000258782	-1.5224
XP_001464231.1	XP_001464231.1	LinJ.14.0490	LinJ.14.0490	hypothetical protein, unknown function							0.0029008	0.646387
XP_001464235.1	XP_001464235.1	LinJ.14.0530	LinJ.14.0530	hypothetical protein, conserved			0.0106553	-0.372373
XP_001464249.1	XP_001464249.1	LinJ.14.0670	LinJ.14.0670	fatty acid elongase, putative							0.000135362	-0.899559
XP_001464251.1	XP_001464251.1	LinJ.14.0700	LinJ.14.0700	fatty acid elongase, putative							0.0185417	-0.44036
XP_001464255.1	XP_001464255.1	LinJ.14.0760	LinJ.14.0760	fatty acid elongase, putative					0.0432138	-0.521771
XP_001464270.1	XP_001464270.1	LinJ.14.0920	LinJ.14.0920	calpain-like cysteine peptidase, putative,cysteine peptidase, Clan CA, family C2, putative					0.0241817	0.654745	0.00556987	0.549379
XP_001464282.1	XP_001464282.1	LinJ.14.1050	LinJ.14.1050	ADP/ATP mitochondrial carrier-like protein							0.0294089	0.718214
XP_001464289.1	XP_001464289.1	LinJ.14.1130	LinJ.14.1130	dynein heavy chain, putative							0.0257681	0.416071
XP_001464290.1	XP_001464290.1	LinJ.14.1140	LinJ.14.1140	protein kinase, putative							0.0248233	1.42175
XP_001464299.1	XP_001464299.1	LinJ.14.1190	LinJ.14.1190	kinesin K39, putative	0.018811	0.51041			0.00729096	-0.842207	0.00629525	-0.932721
XP_001464314.1	XP_001464314.1	LinJ.14.1350	LinJ.14.1350	ubiquitin/ribosomal protein S27a, putative			0.0490354	-0.405175	3.26487e-05	-1.13246	3.57592e-05	-1.43426
XP_001464319.1	XP_001464319.1	LinJ.14.1400	LinJ.14.1400	serine hydroxymethyltranferase (SHMT-S)							0.00265603	1.01156
XP_001464324.1	XP_001464324.1	LinJ.14.1460	LinJ.14.1460	tyrosyl-tRNA synthetase, putative			0.02902	-0.244208
XP_001464332.1	XP_001464332.1	LinJ.14.1540	LinJ.14.1540	hypothetical protein, conserved							0.00228093	0.644365
XP_001464297.1	XP_001464297.1	LinJ.14.1600	LinJ.14.1600	kinesin K39, putative (No starting Met)					0.0020723	-0.671813	0.00107966	-0.873303
XP_001464355.1	XP_001464355.1	LinJ.15.0170	LinJ.15.0170	protein phosphatase 2C, putative							0.00792131	-0.700348
XP_001464360.1	XP_001464360.1	LinJ.15.0220	LinJ.15.0220	60S ribosomal protein L13a, putative					0.000755569	-1.18924	1.19613e-08	-1.87083
XP_001464369.1	XP_001464369.1	LinJ.15.0310	LinJ.15.0310	replication Factor A 28 kDa subunit, putative							0.0368249	0.544918
XP_001464375.1	XP_001464375.1	LinJ.15.0370	LinJ.15.0370	ecotin, putative					0.0460019	-1.40636
XP_001464380.1	XP_001464380.1	LinJ.15.0420	LinJ.15.0420	60S acidic ribosomal protein, putative			0.0252399	-0.441011	0.00077714	-1.06003	4.85105e-05	-1.51774
XP_001464384.1	XP_001464384.1	LinJ.15.0460	LinJ.15.0460	hypothetical protein, conserved					0.0326908	-0.641601
XP_001464393.1	XP_001464393.1	LinJ.15.0560	LinJ.15.0560	hypothetical protein, conserved			0.0452499	0.292257	0.0123007	0.535497	0.000304144	0.93239
XP_001464387.1	XP_001464387.1	LinJ.15.0730	LinJ.15.0730	hypothetical protein							0.020728	0.40559
XP_001464417.1	XP_001464417.1	LinJ.15.0840	LinJ.15.0840	hypothetical protein, conserved			0.0131124	-1.09313
XP_001464432.1	XP_001464432.1	LinJ.15.0990	LinJ.15.0990	calmodulin-like protein					0.0182535	0.587101	0.00517141	0.806326
XP_001464436.1	XP_001464436.1	LinJ.15.1030	LinJ.15.1030	NAD/FAD dependent dehydrogenase, putative							0.000762508	0.97274
XP_001464438.1	XP_001464438.1	LinJ.15.1050	LinJ.15.1050	succinate dehydrogenase, putative			0.0473257	0.408578
XP_001464439.1	XP_001464439.1	LinJ.15.1060	LinJ.15.1060	60S ribosomal protein L6, putative			0.00943577	-0.574909	8.50418e-05	-1.35274	2.18443e-05	-1.40686
XP_001464440.1	XP_001464440.1	LinJ.15.1070	LinJ.15.1070	glutamate dehydrogenase			0.00410393	0.409553	0.00798204	0.614174	7.96993e-06	1.22154
XP_001464443.1	XP_001464443.1	LinJ.15.1100	LinJ.15.1100	tryparedoxin peroxidase							0.00758254	0.457199
XP_001464449.1	XP_001464449.1	LinJ.15.1240	LinJ.15.1240	nucleoside transporter 1, putative	0.00865623	1.72171	6.80658e-05	2.18017
XP_001464455.1	XP_001464455.1	LinJ.15.1310	LinJ.15.1310	mitochondrial DNA topoisomerase II					0.00326104	-1.53564	0.0030654	-1.50547
XP_001464459.1	XP_001464459.1	LinJ.15.1350	LinJ.15.1350	actin-like protein, putative							0.0333326	0.635233
XP_001464467.1	XP_001464467.1	LinJ.15.1430	LinJ.15.1430	nucleolar RNA binding protein, putative			0.0162594	-0.3066	0.0383888	-0.460223
XP_001464473.1	XP_001464473.1	LinJ.15.1500	LinJ.15.1500	proliferative cell nuclear antigen (PCNA), putative					0.0384364	-0.412261	0.0318328	-0.382235
XP_001464477.1	XP_001464477.1	LinJ.15.1540	LinJ.15.1540	cAMP specific phosphodiesterase, putative							0.0032601	1.01353
XP_001464478.1	XP_001464478.1	LinJ.15.1550	LinJ.15.1550	cAMP specific phosphodiesterase, putative			0.0393818	0.504346
XP_001464501.1	XP_001464501.1	LinJ.16.0120	LinJ.16.0120	hypothetical protein, conserved							0.0175633	0.837803
XP_001464504.1	XP_001464504.1	LinJ.16.0150	LinJ.16.0150	eukaryotic translation initiation factor 1A, putative					0.00204547	-0.565604	0.000389253	-0.645705
XP_001464535.1	XP_001464535.1	LinJ.16.0470	LinJ.16.0470	60S ribosomal protein L21, putative			0.028031	-0.48154	3.53226e-05	-1.05214	4.57486e-06	-1.44125
XP_001464541.1	XP_001464541.1	LinJ.16.0530	LinJ.16.0530	hypothetical protein, conserved	0.0337298	0.469453					0.00165862	0.577444
XP_001464564.1	XP_001464564.1	LinJ.16.0760	LinJ.16.0760	transaldolase, putative							0.000259553	0.841302
XP_001464566.1	XP_001464566.1	LinJ.16.0780	LinJ.16.0780	hypothetical protein, conserved					0.0481838	-0.49926
XP_001464577.1	XP_001464577.1	LinJ.16.0920	LinJ.16.0920	flagellar calcium-binding protein, putative							0.00296715	0.596902
XP_001464579.1	XP_001464579.1	LinJ.16.0940	LinJ.16.0940	hypothetical protein, conserved							0.0456029	0.312649
XP_001464581.1	XP_001464581.1	LinJ.16.0960	LinJ.16.0960	sucrose-phosphate synthase-like protein							0.0355573	0.488266
XP_001464593.1	XP_001464593.1	LinJ.16.1100	LinJ.16.1100	hypothetical protein, conserved							0.00158912	0.645233
XP_001464619.1	XP_001464619.1	LinJ.16.1380	LinJ.16.1380	cytochrome c, putative			0.0189321	-0.355997	0.0392616	-0.500645
XP_001464629.1	XP_001464629.1	LinJ.16.1500	LinJ.16.1500	hypothetical protein, conserved							0.0198254	-0.48862
XP_001464630.1	XP_001464630.1	LinJ.16.1510	LinJ.16.1510	paraflagellar rod protein 2C			0.0139582	0.375041	0.00496086	0.807036	0.000865687	0.855679
XP_001464634.1	XP_001464634.1	LinJ.16.1550	LinJ.16.1550	kinesin, putative	0.0417202	0.670339			0.000701311	-1.59569	0.000763887	-1.86133
XP_001464644.1	XP_001464644.1	LinJ.16.1650	LinJ.16.1650	hypothetical protein, conserved							0.0043345	0.84673
XP_001464650.1	XP_001464650.1	LinJ.16.1710	LinJ.16.1710	prohibitin;with							0.0460092	0.391044
XP_001464651.1	XP_001464651.1	LinJ.16.1720	LinJ.16.1720	hypothetical protein, conserved							0.00512106	0.792681
XP_001464655.1	XP_001464655.1	LinJ.16.1760	LinJ.16.1760	hypothetical protein, conserved			0.0201721	-0.653037	0.0151251	-1.53775	0.00498591	-1.07604
XP_001464663.1	XP_001464663.1	LinJ.17.0080	LinJ.17.0080	ADP-ribosylation factor-like protein 1							0.0200004	0.354401
XP_001464702.1	XP_001464702.1	LinJ.17.0260	LinJ.17.0260	hypothetical protein, conserved							0.0013404	0.990148
XP_001464684.1	XP_001464684.1	LinJ.17.0310	LinJ.17.0310	hypothetical protein, conserved							0.00583915	1.54068
XP_001464712.1	XP_001464712.1	LinJ.17.0530	LinJ.17.0530	hypothetical protein, conserved			0.0344909	-0.421675
XP_001464725.1	XP_001464725.1	LinJ.17.0660	LinJ.17.0660	P-type ATPase, putative							0.00951601	0.448945
XP_001464727.1	XP_001464727.1	LinJ.17.0680	LinJ.17.0680	hypothetical protein, conserved	0.0151628	0.438052					0.000197306	0.843288
XP_001464728.1	XP_001464728.1	LinJ.17.0690	LinJ.17.0690	hypothetical protein, unknown function							0.0273854	0.571802
XP_001464729.1	XP_001464729.1	LinJ.17.0700	LinJ.17.0700	hypothetical protein, conserved			0.00460446	1.00841
XP_001464744.1	XP_001464744.1	LinJ.17.0850	LinJ.17.0850	hypothetical protein, conserved							0.00156602	0.962836
XP_001464746.1	XP_001464746.1	LinJ.17.0870	LinJ.17.0870	guanosine monophosphate reductase, putative			0.0289289	0.271307			0.000219485	0.982756
XP_001464747.1	XP_001464747.1	LinJ.17.0880	LinJ.17.0880	ysine decarboxylase-like protein							0.00311644	0.739383
XP_001464756.1	XP_001464756.1	LinJ.17.0970	LinJ.17.0970	META domain containing protein, putative;with	0.0390918	0.525534	0.00278152	0.44989
XP_001464760.1	XP_001464760.1	LinJ.17.1010	LinJ.17.1010	hypothetical protein, conserved							0.00318237	0.73902
XP_001464761.1	XP_001464761.1	LinJ.17.1030	LinJ.17.1030	ATP-dependent RNA helicase, putative							5.1166e-05	1.29992
XP_001464770.1	XP_001464770.1	LinJ.17.1120	LinJ.17.1120	hypothetical protein, conserved			0.0187905	-0.646447
XP_001464772.1	XP_001464772.1	LinJ.17.1140	LinJ.17.1140	hydrolase-like protein							0.00124559	0.711258
XP_001464784.1	XP_001464784.1	LinJ.17.1260	LinJ.17.1260	UDP-sugar pyrophosphorylase			0.00151486	-1.38407	0.000227475	-1.77054	7.60244e-05	-1.63227
XP_001464789.1	XP_001464789.1	LinJ.17.1310	LinJ.17.1310	hypothetical protein, unknown function							0.0144796	0.828334
XP_001464792.1	XP_001464792.1	LinJ.17.1340	LinJ.17.1340	hypothetical protein, conserved			0.0424952	-0.274247
XP_001464793.1	XP_001464793.1	LinJ.17.1350	LinJ.17.1350	hypothetical protein, conserved			0.00613447	-0.428395
XP_001464796.1	XP_001464796.1	LinJ.17.1380	LinJ.17.1380	hypothetical protein, conserved					0.0048603	0.541412	0.0176686	0.742952
XP_001464804.1	XP_001464804.1	LinJ.17.1470	LinJ.17.1470	L-gulonolactone oxidase, putative					0.0250959	1.03479	0.0158586	1.04627
XP_001464818.1	XP_001464818.1	LinJ.18.0010	LinJ.18.0010	hypothetical protein, conserved							0.0461056	0.396143
XP_001464819.1	XP_001464819.1	LinJ.18.0020	LinJ.18.0020	mevalonate-diphosphate decarboxylase, putative							0.00437746	0.49379
XP_001464838.1	XP_001464838.1	LinJ.18.0210	LinJ.18.0210	hypothetical protein, conserved							0.00155482	0.504248
XP_001464844.1	XP_001464844.1	LinJ.18.0270	LinJ.18.0270	glycogen synthase kinase 3							0.00382158	0.733076
XP_001464845.1	XP_001464845.1	LinJ.18.0280	LinJ.18.0280	hypothetical protein, conserved							0.0244778	0.527425
XP_001464847.1	XP_001464847.1	LinJ.18.0300	LinJ.18.0300	hypothetical protein, conserved			0.000102505	-0.78299	0.00498188	-1.0874	0.000410729	-2.08204
XP_001464867.1	XP_001464867.1	LinJ.18.0510	LinJ.18.0510	aconitase, putative							0.00131578	0.614436
XP_001464869.1	XP_001464869.1	LinJ.18.0530	LinJ.18.0530	hypothetical protein, conserved							0.00114647	0.86302
XP_001464878.1	XP_001464878.1	LinJ.18.0620	LinJ.18.0620	ATP-dependent zinc metallopeptidase, putative,metallo-peptidase, Clan MA(E), Family M41							0.00343912	0.895403
XP_001464879.1	XP_001464879.1	LinJ.18.0630	LinJ.18.0630	60S ribosomal protein L10a, putative			0.00174445	-0.473832	0.000295467	-1.05095	1.97729e-06	-1.28387
XP_001464883.1	XP_001464883.1	LinJ.18.0670	LinJ.18.0670	hypothetical protein, conserved							0.0231065	0.513496
XP_001464885.1	XP_001464885.1	LinJ.18.0690	LinJ.18.0690	citrate synthase, putative							0.0102109	0.501631
XP_001464913.1	XP_001464913.1	LinJ.18.0990	LinJ.18.0990	UDP-glucose pyrophosphorylase							0.000198009	1.01525
XP_001464915.1	XP_001464915.1	LinJ.18.1010	LinJ.18.1010	dynein light chain 2B, cytoplasmic, putative							0.00172955	1.04044
XP_001464924.1	XP_001464924.1	LinJ.18.1100	LinJ.18.1100	cAMP phosphodiesterase A							0.00394253	1.06745
XP_001464941.1	XP_001464941.1	LinJ.18.1230	LinJ.18.1230	prolyl-tRNA synthetase, putative,bifunctional aminoacyl-tRNA synthetase, putative							0.0472655	0.839906
XP_001464944.1	XP_001464944.1	LinJ.18.1300	LinJ.18.1300	hypothetical protein, conserved					0.00670793	0.596102	0.000782941	0.894963
XP_001464949.1	XP_001464949.1	LinJ.18.1360	LinJ.18.1360	pyruvate dehydrogenase E1 component alpha subunit, putative							0.00097327	0.484609
XP_001464953.1	XP_001464953.1	LinJ.18.1400	LinJ.18.1400	pumilio protein 2, putative,pumilio protein, putative	0.039027	0.497788
XP_001464959.1	XP_001464959.1	LinJ.18.1460	LinJ.18.1460	NADH:ubiquinone oxidoreductase 78 Kd subunit- like protein							0.0092325	1.17682
XP_001464976.1	XP_001464976.1	LinJ.18.1640	LinJ.18.1640	hypothetical protein, conserved			0.014244	0.35885	0.00948753	0.555049	0.00141481	0.765927
XP_001464978.1	XP_001464978.1	LinJ.18.1660	LinJ.18.1660	gamma-glutamylcysteine synthetase					0.0468648	0.416006	0.00503146	1.21514
XP_001464940.1	XP_001464940.1	LinJ.18.1680	LinJ.18.1680	hypothetical protein, conserved							0.00668027	0.592542
XP_001466537.1	XP_001466537.1	LinJ.19.0050	LinJ.19.0050	40S ribosomal protein S2			0.000392595	-0.554559	0.00400395	-0.915652	0.0012838	-0.820517
XP_001466532.1	XP_001466532.1	LinJ.19.0100	LinJ.19.0100	hypothetical protein, conserved							8.14504e-05	1.32665
XP_001466528.1	XP_001466528.1	LinJ.19.0140	LinJ.19.0140	protein kinase, putative,mitogen-activated protein kinase, putative							0.000839481	0.57805
XP_001466524.1	XP_001466524.1	LinJ.19.0180	LinJ.19.0180	hypothetical protein, conserved					0.00170305	-0.302422	0.0181858	-0.48339
XP_001464987.1	XP_001464987.1	LinJ.19.0230	LinJ.19.0230	hypothetical protein, conserved			0.00626757	-0.486913	0.00551329	-1.09344
XP_001464989.1	XP_001464989.1	LinJ.19.0250	LinJ.19.0250	C-terminal motor kinesin, putative							0.0109526	0.461291
XP_001464993.1	XP_001464993.1	LinJ.19.0290	LinJ.19.0290	RNA binding protein, putative							0.0234574	-0.725882
XP_001465002.1	XP_001465002.1	LinJ.19.0390	LinJ.19.0390	40S ribosomal protein S13, putative			0.00507304	-0.611049	0.00339342	-1.11008	2.50842e-05	-1.15648
XP_001465007.1	XP_001465007.1	LinJ.19.0440	LinJ.19.0440	nucleosome assembly protein, putative			0.039912	-0.290618			0.0384589	-0.293782
XP_001465015.1	XP_001465015.1	LinJ.19.0520	LinJ.19.0520	hypothetical protein, conserved			0.00165933	0.605012	0.000247229	1.0429	0.0025345	0.660326
XP_001465019.1	XP_001465019.1	LinJ.19.0560	LinJ.19.0560	hypothetical protein, conserved							0.00134959	-0.89779
XP_001465032.1	XP_001465032.1	LinJ.19.0710	LinJ.19.0710	glycosomal malate dehydrogenase							8.96073e-06	1.30651
XP_001465055.1	XP_001465055.1	LinJ.19.0920	LinJ.19.0920	peptidyl-prolyl cis-trans isomerase, macrophage infectivity potentiator precursor, putative							0.012216	0.63347
XP_001465075.1	XP_001465075.1	LinJ.19.1150	LinJ.19.1150	hypothetical protein, conserved							0.0013993	0.612691
XP_001465113.1	XP_001465113.1	LinJ.19.1460	LinJ.19.1460	cysteine peptidase A (CPA)					0.00151759	0.759797	0.00505664	0.516956
XP_001465126.1	XP_001465126.1	LinJ.19.1590	LinJ.19.1590	inosine-5'-monophosphate dehydrogenase							0.0366699	0.315207
XP_001465135.1	XP_001465135.1	LinJ.20.0020	LinJ.20.0020	hypothetical protein, conserved							0.00171784	0.84021
XP_001465209.1	XP_001465209.1	LinJ.20.0350	LinJ.20.0350	hypothetical protein, conserved	0.027649	0.680957			0.0193002	0.813086	0.011692	1.09888
XP_001465196.1	XP_001465196.1	LinJ.20.0630	LinJ.20.0630	cytidine triphosphate synthase, putative,CTP synthase, putative					0.0113367	-0.351695
XP_001465214.1	XP_001465214.1	LinJ.20.0820	LinJ.20.0820	vesicle-fusing ATPase, putative,N-ethylmaleimide-sensitive factor, putative							0.021735	0.361114
XP_001465225.1	XP_001465225.1	LinJ.20.0930	LinJ.20.0930	hypothetical protein, conserved			0.00182534	0.725702
XP_001465245.1	XP_001465245.1	LinJ.20.1140	LinJ.20.1140	phosphatidylinositol 3-kinase, putative							3.59074e-05	1.12278
XP_001465252.1	XP_001465252.1	LinJ.20.1210	LinJ.20.1210	calpain-like cysteine peptidase, putative,cysteine peptidase, Clan CA, family C2, putative			0.0311506	0.285049
XP_001465262.1	XP_001465262.1	LinJ.20.1320	LinJ.20.1320	calpain-like cysteine peptidase, putative,calpain-like cysteine peptidase, Clan CA, family C2			0.0293323	0.255638			0.0019089	0.655166
XP_001465265.1	XP_001465265.1	LinJ.20.1350	LinJ.20.1350	small myristoylated protein-1, putative;with			0.00192886	0.54409	0.00165853	0.611432	0.00199219	1.37223
XP_001465274.1	XP_001465274.1	LinJ.20.1450	LinJ.20.1450	axoneme central apparatus protein, putative							0.0125184	0.469429
XP_001465278.1	XP_001465278.1	LinJ.20.1490	LinJ.20.1490	hypothetical protein, conserved							0.0110735	0.339736
XP_001465296.1	XP_001465296.1	LinJ.20.1550	LinJ.20.1550	hypothetical protein, conserved							0.0423044	0.755174
XP_001465298.1	XP_001465298.1	LinJ.20.1570	LinJ.20.1570	hypothetical protein, conserved							0.0257758	0.672646
XP_001465285.1	XP_001465285.1	LinJ.20.1610	LinJ.20.1610	phosphatase-like protein			0.0333714	0.236753			0.0126179	0.496617
XP_001465287.1	XP_001465287.1	LinJ.20.1640	LinJ.20.1640	ribosome biogenesis protein, putative	0.0483298	0.482973					0.00035396	1.31937
XP_001465290.1	XP_001465290.1	LinJ.20.1670	LinJ.20.1670	hypothetical protein, conserved					0.00442373	-0.883317
XP_001465295.1	XP_001465295.1	LinJ.20.1740	LinJ.20.1740	aminoacylase, putative,N-acyl-L-amino acid amidohydrolase, putative							0.00833526	0.571237
XP_001465307.1	XP_001465307.1	LinJ.20.1790	LinJ.20.1790	hypothetical protein, conserved			0.043037	0.496322
XP_001465505.1	XP_001465505.1	LinJ.21.0080	LinJ.21.0080	syntaxin, putative					0.0070878	-1.40506	0.00456452	-1.76656
XP_001465498.1	XP_001465498.1	LinJ.21.0160	LinJ.21.0160	calpain, putative,cysteine peptidase, Clan CA, family C2, putative					0.00241295	-0.87869
XP_001465323.1	XP_001465323.1	LinJ.21.0180	LinJ.21.0180	DNA topoisomerase 1A			0.035222	0.768402
XP_001465333.1	XP_001465333.1	LinJ.21.0280	LinJ.21.0280	calmodulin-like protein			0.041594	-0.425174			0.00891398	-1.02761
XP_001465335.1	XP_001465335.1	LinJ.21.0300	LinJ.21.0300	hexokinase, putative			0.00223812	0.297919	0.0359015	0.451808	0.000394219	0.966604
XP_001465349.1	XP_001465349.1	LinJ.21.0440	LinJ.21.0440	hypothetical protein, conserved			0.00358541	0.551819			0.00574044	0.902131
XP_001465358.1	XP_001465358.1	LinJ.21.0530	LinJ.21.0530	vacuolar sorting-associated-like protein			0.00694553	-0.531085
XP_001465365.1	XP_001465365.1	LinJ.21.0600	LinJ.21.0600	la RNA binding protein, putative			0.00159446	-0.373358
XP_001465366.1	XP_001465366.1	LinJ.21.0610	LinJ.21.0610	dihydrolipoamide acetyltransferase precursorlike protein							0.0388953	0.483081
XP_001465375.1	XP_001465375.1	LinJ.21.0700	LinJ.21.0700	phosphoglucomutase, putative							0.0487007	0.431043
XP_001465377.1	XP_001465377.1	LinJ.21.0720	LinJ.21.0720	nucleotide-binding protein, putative							0.028581	0.711601
XP_001465383.1	XP_001465383.1	LinJ.21.0780	LinJ.21.0780	hypothetical protein, conserved	0.0404388	1.43894	0.0445547	1.20723			0.0402967	1.07107
XP_001465385.1	XP_001465385.1	LinJ.21.0800	LinJ.21.0800	60S Ribosomal protein L36, putative			0.00516197	-0.579602	0.00551205	-1.03616	0.000449198	-0.968794
XP_001465388.1	XP_001465388.1	LinJ.21.0830	LinJ.21.0830	hypothetical protein, conserved							0.0150514	0.809851
XP_001465394.1	XP_001465394.1	LinJ.21.0890	LinJ.21.0890	methionyl-tRNA synthetase, putative							0.0190535	0.408085
XP_001465395.1	XP_001465395.1	LinJ.21.0900	LinJ.21.0900	hypothetical protein, conserved							0.0151409	0.58034
XP_001463947.1	XP_001463947.1	LinJ.21.0980	LinJ.21.0980	hypoxanthine-guanine phosphoribosyltransferase			0.0223585	0.572756	0.00816505	0.846836	5.10492e-05	1.61814
XP_001463948.1	XP_001463948.1	LinJ.21.0990	LinJ.21.0990	xanthine phosphoribosyltransferase			0.00100399	0.831611	0.0024924	1.094	1.87927e-05	1.87632
XP_001467255.1	XP_001467255.1	LinJ.21.1150	LinJ.21.1150	hypothetical protein, conserved							0.0144083	0.734652
XP_001467253.1	XP_001467253.1	LinJ.21.1170	LinJ.21.1170	histone H2A, putative					0.034783	-0.422664	0.00381114	-0.635639
XP_001467245.1	XP_001467245.1	LinJ.21.1250	LinJ.21.1250	epsilon tubulin, putative			0.0184671	0.443873	0.0235126	-0.489029
XP_001467239.1	XP_001467239.1	LinJ.21.1310	LinJ.21.1310	40S ribosomal protein S23, putative			0.047708	-0.510155	0.00151793	-1.15024	1.99418e-06	-1.5948
XP_001467238.1	XP_001467238.1	LinJ.21.1320	LinJ.21.1320	cell division protein kinase 2,cdc2-related kinase							0.0426414	0.647944
XP_001465412.1	XP_001465412.1	LinJ.21.1480	LinJ.21.1480	hypothetical protein, conserved			0.0444034	2.35865
XP_001465413.1	XP_001465413.1	LinJ.21.1490	LinJ.21.1490	adenylate kinase, putative			0.0067923	0.394221	0.0337015	0.658538	0.000131933	0.879925
XP_001465417.1	XP_001465417.1	LinJ.21.1530	LinJ.21.1530	vesicule-associated membrane protein, putative							0.00540668	0.744917
XP_001465422.1	XP_001465422.1	LinJ.21.1580	LinJ.21.1580	hypothetical protein, conserved							0.0341028	1.06089
XP_001465423.1	XP_001465423.1	LinJ.21.1590	LinJ.21.1590	ATP synthase, putative							0.0112521	0.57865
XP_001465426.1	XP_001465426.1	LinJ.21.1620	LinJ.21.1620	hypothetical protein, unknown function							0.0305295	0.510809
XP_001465431.1	XP_001465431.1	LinJ.21.1670	LinJ.21.1670	2-oxoisovalerate dehydrogenase alpha subunit, putative							0.00720943	0.670511
XP_001465432.1	XP_001465432.1	LinJ.21.1680	LinJ.21.1680	hypothetical protein, conserved							0.00334366	0.492582
XP_001465286.1	XP_001465286.1	LinJ.21.1790	LinJ.21.1790	40S ribosomal protein S11, putative			0.039672	-0.420529	9.05259e-05	-0.952888	1.23634e-07	-1.65587
XP_001465467.1	XP_001465467.1	LinJ.21.2070	LinJ.21.2070	proteasome alpha 2 subunit, putative							0.0184461	0.520806
XP_001465468.1	XP_001465468.1	LinJ.21.2080	LinJ.21.2080	cytochrome c oxidase subunit VI, putative							0.0253656	0.398539
XP_001465469.1	XP_001465469.1	LinJ.21.2090	LinJ.21.2090	60S ribosomal protein L32			0.0184609	-0.532074	0.00297149	-0.960081	7.54734e-05	-1.46224
XP_001465473.1	XP_001465473.1	LinJ.21.2130	LinJ.21.2130	centromere/microtubule binding protein cbf5, putative			0.0438753	-0.458596
XP_001465479.1	XP_001465479.1	LinJ.21.2190	LinJ.21.2190	60S ribosomal protein L37a, putative			0.0256464	-0.710129	0.00161296	-1.28975	0.000538939	-1.53521
XP_001465480.1	XP_001465480.1	LinJ.21.2200	LinJ.21.2200	proteasome alpha 5 subunit, putative,20S proteasome subunit alpha 5, (putative)			0.0493924	0.279029
XP_001465484.1	XP_001465484.1	LinJ.21.2240	LinJ.21.2240	beta tubulin	0.0470807	0.642749	0.0359834	0.581978
XP_001465533.1	XP_001465533.1	LinJ.22.0020	LinJ.22.0020	hypothetical protein, conserved					0.00829943	-0.432308
XP_001465535.1	XP_001465535.1	LinJ.22.0040	LinJ.22.0040	hypothetical protein, conserved							0.0495091	0.42534
XP_001465537.1	XP_001465537.1	LinJ.22.0060	LinJ.22.0060	hypothetical protein, conserved	0.0105156	0.749983	0.0114797	0.646668	0.0215139	0.550721	9.58726e-07	1.99305
XP_001465562.1	XP_001465562.1	LinJ.22.0340	LinJ.22.0340	40S ribosomal protein S15, putative			0.000563733	-0.498532			0.0034556	-0.797673
XP_001465580.1	XP_001465580.1	LinJ.22.0490	LinJ.22.0490	proteasome regulatory ATPase subunit 5, putative	0.0362802	0.471614					0.0422945	0.42921
XP_001465583.1	XP_001465583.1	LinJ.22.0520	LinJ.22.0520	hypothetical protein, conserved							0.00244926	0.599651
XP_001465596.1	XP_001465596.1	LinJ.22.0590	LinJ.22.0590	NADH-cytochrome b5 reductase, putative							0.00702366	0.609082
XP_001465594.1	XP_001465594.1	LinJ.22.0610	LinJ.22.0610	hypothetical protein, conserved							0.0346604	0.75116
XP_001465604.1	XP_001465604.1	LinJ.22.0720	LinJ.22.0720	hypothetical protein, conserved			0.0209153	-0.408411	0.0287401	-0.625341	0.000268026	-0.949682
XP_001465613.1	XP_001465613.1	LinJ.22.0810	LinJ.22.0810	hypothetical protein, conserved							0.0143363	0.593458
XP_001465623.1	XP_001465623.1	LinJ.22.0930	LinJ.22.0930	dynein heavy chain, cytosolic, putative							0.00778397	0.941259
XP_001466403.1	XP_001466403.1	LinJ.22.1110	LinJ.22.1110	ribonucleoside-diphosphate reductase small chain, putative					0.037843	-0.635478	0.00527231	-0.664448
XP_001465676.1	XP_001465676.1	LinJ.22.1160	LinJ.22.1160	hypothetical protein, unknown function							0.000466033	1.23109
XP_001465646.1	XP_001465646.1	LinJ.22.1310	LinJ.22.1310	i/6 autoantigen-like protein	0.0233945	0.417995			0.0231866	0.528576	0.0136469	0.454013
XP_001465650.1	XP_001465650.1	LinJ.22.1350	LinJ.22.1350	ATP-dependent DEAD/H RNA helicase, putative							0.0112616	0.389781
XP_001465651.1	XP_001465651.1	LinJ.22.1360	LinJ.22.1360	hypothetical protein, unknown function							0.0263427	0.855086
XP_001465652.1	XP_001465652.1	LinJ.22.1370	LinJ.22.1370	40S ribosomal protein L14, putative			0.015331	-0.558902	0.000493876	-1.12601	2.19771e-05	-1.38181
XP_001465660.1	XP_001465660.1	LinJ.22.1450	LinJ.22.1450	ser/thr protein phosphatase, putative							0.0130441	0.477479
XP_001465681.1	XP_001465681.1	LinJ.23.0040	LinJ.23.0040	beta propeller protein, putative					0.029083	-0.711696
XP_001465682.1	XP_001465682.1	LinJ.23.0050	LinJ.23.0050	peroxidoxin			0.0462341	0.289537			0.00239131	0.654944
XP_001465683.1	XP_001465683.1	LinJ.23.0060	LinJ.23.0060	cyclophilin 11, putative							0.0208452	0.556319
XP_001465686.1	XP_001465686.1	LinJ.23.0090	LinJ.23.0090	hypothetical protein, conserved			0.0135381	0.317785
XP_001465689.1	XP_001465689.1	LinJ.23.0120	LinJ.23.0120	GDP-mannose pyrophosphorylase							0.000950759	0.985062
XP_001465694.1	XP_001465694.1	LinJ.23.0170	LinJ.23.0170	hypothetical protein, conserved			0.046372	-0.864581
XP_001465699.1	XP_001465699.1	LinJ.23.0220	LinJ.23.0220	endoribonuclease L-PSP (pb5), putative			0.000503435	0.490619	0.00288496	0.743473	4.62489e-05	1.4807
XP_001465487.1	XP_001465487.1	LinJ.23.0580	LinJ.23.0580	acetyl-CoA synthetase, putative			0.0433506	0.515074			0.0480615	0.429152
XP_001465488.1	XP_001465488.1	LinJ.23.0600	LinJ.23.0600	5'-3' exonuclease XRNC, putative							0.00336531	0.706948
XP_001465746.1	XP_001465746.1	LinJ.23.0710	LinJ.23.0710	ubiquitin-activating enzyme e1, putative							0.0297586	0.473928
XP_001465756.1	XP_001465756.1	LinJ.23.0810	LinJ.23.0810	hypothetical protein, conserved							0.0182269	0.483796
XP_001465761.1	XP_001465761.1	LinJ.23.0860	LinJ.23.0860	3-ketoacyl-CoA thiolase, putative							0.0186887	0.506097
XP_001465768.1	XP_001465768.1	LinJ.23.0930	LinJ.23.0930	mitochondrial RNA binding protein, putative							0.0186536	0.575872
XP_001465780.1	XP_001465780.1	LinJ.23.1060	LinJ.23.1060	beta-fructosidase-like protein,invertase-like protein,sucrose hydrolase-like protein							0.00108257	1.01871
XP_001465792.1	XP_001465792.1	LinJ.23.1190	LinJ.23.1190	hypothetical protein, unknown function					0.0206332	0.743685
XP_001465813.1	XP_001465813.1	LinJ.23.1400	LinJ.23.1400	coronin							0.00155706	0.695468
XP_001465814.1	XP_001465814.1	LinJ.23.1410	LinJ.23.1410	hypothetical protein, conserved							0.00546697	0.842324
XP_001465816.1	XP_001465816.1	LinJ.23.1430	LinJ.23.1430	membrane-bound acid phosphatase 2			0.0125616	0.527039	0.0309509	0.686021	0.0227573	0.738239
XP_001465830.1	XP_001465830.1	LinJ.23.1570	LinJ.23.1570	dynein heavy chain, putative							0.00737297	0.498614
XP_001465841.1	XP_001465841.1	LinJ.23.1680	LinJ.23.1680	hypothetical protein, conserved							0.00651103	0.643647
XP_001465845.1	XP_001465845.1	LinJ.23.1720	LinJ.23.1720	hypothetical protein, conserved							0.0125668	0.845687
XP_001465853.1	XP_001465853.1	LinJ.23.1800	LinJ.23.1800	hypothetical protein, conserved							9.11781e-05	1.3257
XP_001465858.1	XP_001465858.1	LinJ.23.1860	LinJ.23.1860	hypothetical protein, conserved							0.045777	-0.799316
XP_001465863.1	XP_001465863.1	LinJ.23.1910	LinJ.23.1910	vacuolar proton translocating ATPase subunit A, putative					0.0315069	0.707892
XP_001465868.1	XP_001465868.1	LinJ.24.0040	LinJ.24.0040	60S ribosomal protein L17, putative					0.00396293	-0.872856	5.26979e-05	-1.71179
XP_001465872.1	XP_001465872.1	LinJ.24.0080	LinJ.24.0080	hypothetical protein, conserved							0.0354732	0.573261
XP_001465893.1	XP_001465893.1	LinJ.24.0650	LinJ.24.0650	MCAK-like kinesin, putative							0.000942843	1.31558
XP_001465906.1	XP_001465906.1	LinJ.24.0780	LinJ.24.0780	malic enzyme			0.00029309	0.577217	0.00042756	0.785535	1.92788e-05	0.919386
XP_001465914.1	XP_001465914.1	LinJ.24.0860	LinJ.24.0860	dynein arm light chain, putative							0.0101225	0.334221
XP_001465915.1	XP_001465915.1	LinJ.24.0870	LinJ.24.0870	triosephosphate isomerase							0.000924528	0.556757
XP_001465931.1	XP_001465931.1	LinJ.24.1050	LinJ.24.1050	dynein light chain, putative					0.0294235	0.635069
XP_001465965.1	XP_001465965.1	LinJ.24.1390	LinJ.24.1390	hypothetical protein, conserved							0.00359893	1.18864
XP_001463649.1	XP_001463649.1	LinJ.24.1630	LinJ.24.1630	hypothetical protein, conserved			0.0255983	0.435101	0.0079422	0.815217	0.000250277	1.13939
XP_001463643.1	XP_001463643.1	LinJ.24.1700	LinJ.24.1700	succinate dehydrogenase flavoprotein, putative							0.0284132	0.468892
XP_001463642.1	XP_001463642.1	LinJ.24.1710	LinJ.24.1710	hypothetical protein, conserved					0.0473456	-0.364541	0.0170927	-0.582899
XP_001463626.1	XP_001463626.1	LinJ.24.1870	LinJ.24.1870	hypothetical protein, conserved							0.000174724	0.952984
XP_001463622.1	XP_001463622.1	LinJ.24.1910	LinJ.24.1910	lysophospholipase, putative							0.022569	0.813785
XP_001465997.1	XP_001465997.1	LinJ.24.2060	LinJ.24.2060	hypothetical protein, conserved					0.0172328	0.669661	0.000485791	0.837528
XP_001466005.1	XP_001466005.1	LinJ.24.2140	LinJ.24.2140	60S ribosomal protein L26, putative			0.000691851	-0.773837	0.00040166	-1.1001	1.07695e-05	-1.6149
XP_001466006.1	XP_001466006.1	LinJ.24.2150	LinJ.24.2150	transketolase							0.000106313	0.892865
XP_001466007.1	XP_001466007.1	LinJ.24.2170	LinJ.24.2170	40S ribosomal protein S8, putative					0.000317114	-1.06088	2.29571e-05	-1.33451
XP_001466011.1	XP_001466011.1	LinJ.24.2200	LinJ.24.2200	hypothetical protein, conserved			0.00421309	0.41155	0.00604635	0.730233	3.17563e-05	1.21127
XP_001466026.1	XP_001466026.1	LinJ.24.2350	LinJ.24.2350	notchless homolog, putative							0.00092156	1.04564
XP_001466045.1	XP_001466045.1	LinJ.25.0120	LinJ.25.0120	electron transfer flavoprotein, putative							0.00287089	0.747499
XP_001466076.1	XP_001466076.1	LinJ.25.0430	LinJ.25.0430	hypothetical protein, conserved							0.0123677	0.76789
XP_001466084.1	XP_001466084.1	LinJ.25.0530	LinJ.25.0530	RNA-binding protein, putative							0.0183986	0.784223
XP_001466099.1	XP_001466099.1	LinJ.25.0680	LinJ.25.0680	epsin, putative							3.54155e-05	1.43762
XP_001466104.1	XP_001466104.1	LinJ.25.0730	LinJ.25.0730	hypothetical protein, conserved			0.038473	0.279433
XP_001466105.1	XP_001466105.1	LinJ.25.0760	LinJ.25.0760	eukaryotic initiation factor 5a, putative							0.0450291	0.222673
XP_001466108.1	XP_001466108.1	LinJ.25.0780	LinJ.25.0780	protein phosphatase, putative							0.025316	0.358794
XP_001466113.1	XP_001466113.1	LinJ.25.0830	LinJ.25.0830	hypothetical protein, conserved							0.0178711	0.598517
XP_001466115.1	XP_001466115.1	LinJ.25.0850	LinJ.25.0850	hypothetical protein, conserved							0.00810506	-0.458242
XP_001466123.1	XP_001466123.1	LinJ.25.0940	LinJ.25.0940	cyclophilin a							0.0107625	0.505226
XP_001466130.1	XP_001466130.1	LinJ.25.1010	LinJ.25.1010	dynein heavy chain, putative							0.00659519	0.513296
XP_001466132.1	XP_001466132.1	LinJ.25.1030	LinJ.25.1030	hypothetical protein, conserved					0.00205578	-1.53031	0.00534502	-1.0507
XP_001466135.1	XP_001466135.1	LinJ.25.1060	LinJ.25.1060	dehydrogenase-like protein							0.0275717	0.527992
XP_001466142.1	XP_001466142.1	LinJ.25.1130	LinJ.25.1130	MGT2 magnesium transporter	0.0287961	0.581336
XP_001466145.1	XP_001466145.1	LinJ.25.1160	LinJ.25.1160	aldehyde dehydrogenase, mitochondrial precursor			0.00301199	0.359146	0.00784106	0.585632	4.58953e-05	1.10787
XP_001466152.1	XP_001466152.1	LinJ.25.1210	LinJ.25.1210	ATPase beta subunit, putative							0.0267846	0.337763
XP_001466153.1	XP_001466153.1	LinJ.25.1220	LinJ.25.1220	ribosomal protein S25			0.0404848	-0.516285	0.019792	-0.749245	0.0245773	-0.509291
XP_001466155.1	XP_001466155.1	LinJ.25.1240	LinJ.25.1240	hypothetical protein, conserved					0.0417359	-0.821068
XP_001466181.1	XP_001466181.1	LinJ.25.1500	LinJ.25.1500	hypothetical protein, conserved			0.0189381	0.290004
XP_001466213.1	XP_001466213.1	LinJ.25.1820	LinJ.25.1820	hypothetical protein, conserved			0.0204001	0.380489
XP_001466216.1	XP_001466216.1	LinJ.25.1850	LinJ.25.1850	3-oxo-5-alpha-steroid 4-dehydrogenase, putative							0.0451118	0.338297
XP_001466221.1	XP_001466221.1	LinJ.25.1900	LinJ.25.1900	hypothetical protein, conserved	0.0457849	0.593676					0.00413197	0.533645
XP_001466225.1	XP_001466225.1	LinJ.25.1940	LinJ.25.1940	hypothetical protein, conserved					0.037656	0.574912
XP_001466240.1	XP_001466240.1	LinJ.25.2090	LinJ.25.2090	2,4-dihydroxyhept-2-ene-1,7-dioic acid aldolase, putative					0.0357785	0.530025	0.00373723	0.972349
XP_001466241.1	XP_001466241.1	LinJ.25.2100	LinJ.25.2100	hypothetical protein, conserved			0.00601813	0.427303			0.000103297	0.726536
XP_001466245.1	XP_001466245.1	LinJ.25.2140	LinJ.25.2140	hypothetical protein, conserved			0.0163706	-1.46055
XP_001466253.1	XP_001466253.1	LinJ.25.2230	LinJ.25.2230	succinyl-CoA synthetase alpha subunit, putative							0.00381025	0.557344
XP_001470353.1	XP_001470353.1	LinJ.26.0040	LinJ.26.0040	pyridoxal phosphate containing glycine decarboxylase, putative							9.03034e-05	2.35872
XP_001470362.1	XP_001470362.1	LinJ.26.0120	LinJ.26.0120	adenine phosphoribosyltransferase					0.0329958	0.364739	3.95225e-05	1.21472
XP_001470365.1	XP_001470365.1	LinJ.26.0150	LinJ.26.0150	60S ribosomal protein L7, putative			0.00887637	-0.525306	0.000871491	-0.89181	6.7188e-05	-1.5426
XP_001470369.1	XP_001470369.1	LinJ.26.0200	LinJ.26.0200	silent information regulator 2, putative							0.00853569	0.7455
XP_001470409.1	XP_001470409.1	LinJ.26.0630	LinJ.26.0630	protein disulfide isomerase, putative			0.0423469	0.286591			0.00286438	0.624839
XP_001470424.1	XP_001470424.1	LinJ.26.0790	LinJ.26.0790	asparagine synthetase a, putative,aspartate--ammonia ligase, putative			0.00357512	0.488099	0.0310272	0.433971	0.000327757	0.968646
XP_001470428.1	XP_001470428.1	LinJ.26.0830	LinJ.26.0830	hypothetical protein, conserved					0.00474999	-0.601007
XP_001470429.1	XP_001470429.1	LinJ.26.0840	LinJ.26.0840	40S ribosomal protein S16, putative			0.00301638	-0.72171	0.000119755	-1.3869	0.0135961	-0.724328
XP_001470440.1	XP_001470440.1	LinJ.26.0970	LinJ.26.0970	hypothetical protein, conserved							0.0361623	0.644279
XP_001470442.1	XP_001470442.1	LinJ.26.1000	LinJ.26.1000	dynein heavy chain, putative			0.0384227	-0.417738	0.029653	-0.421426
XP_001470444.1	XP_001470444.1	LinJ.26.1020	LinJ.26.1020	hypothetical protein, conserved							0.0286177	0.390212
XP_001470467.1	XP_001470467.1	LinJ.26.1250	LinJ.26.1250	hypothetical protein, conserved							0.00282372	0.911802
XP_001470481.1	XP_001470481.1	LinJ.26.1390	LinJ.26.1390	hypothetical protein, conserved							0.00327936	0.741606
XP_001470500.1	XP_001470500.1	LinJ.26.1530	LinJ.26.1530	trifunctional enzyme alpha subunit, mitochondrial precursor-like protein			0.023505	0.381945			0.000647144	0.8756
XP_001470502.1	XP_001470502.1	LinJ.26.1550	LinJ.26.1550	thimet oligopeptidase, putative,metallo-peptidase, Clan MA(E), Family M3							0.014434	0.423638
XP_001470505.1	XP_001470505.1	LinJ.26.1590	LinJ.26.1590	proline oxidase, mitochondrial precursor-like protein			0.00137806	-0.562574	0.000403087	-0.956962	0.0208673	-0.548257
XP_001470507.1	XP_001470507.1	LinJ.26.1630	LinJ.26.1630	40S ribosomal protein S33, putative			0.000664344	-0.762066	0.00637672	-0.915549	8.36302e-06	-1.45976
XP_001470514.1	XP_001470514.1	LinJ.26.1690	LinJ.26.1690	cytochrome c oxidase subunit V, putative							0.0102833	0.608116
XP_001470485.1	XP_001470485.1	LinJ.26.1860	LinJ.26.1860	hypothetical protein, conserved							0.0397659	0.470989
XP_001470530.1	XP_001470530.1	LinJ.26.1910	LinJ.26.1910	hypothetical protein, conserved							0.018356	0.505927
XP_001470535.1	XP_001470535.1	LinJ.26.1960	LinJ.26.1960	hypothetical protein, conserved			0.0402145	0.229854			0.00306854	0.523098
XP_001470543.1	XP_001470543.1	LinJ.26.2040	LinJ.26.2040	hypothetical protein, conserved							0.00105725	-0.781552
XP_001470553.1	XP_001470553.1	LinJ.26.2150	LinJ.26.2150	hypothetical protein, conserved							0.0492105	-0.41121
XP_001470566.1	XP_001470566.1	LinJ.26.2290	LinJ.26.2290	nitrilase, putative							0.0129346	0.408703
XP_001470572.1	XP_001470572.1	LinJ.26.2360	LinJ.26.2360	60S ribosomal protein L35, putative			0.0389876	-0.588009	0.00147202	-1.01263	2.0372e-05	-1.40645
XP_001470575.1	XP_001470575.1	LinJ.26.2380	LinJ.26.2380	sec1 family transport protein, putative							0.0308101	0.527565
XP_001470577.1	XP_001470577.1	LinJ.26.2400	LinJ.26.2400	hypothetical protein, conserved			0.0355273	0.538314
XP_001470597.1	XP_001470597.1	LinJ.26.2510	LinJ.26.2510	hypothetical protein, conserved			0.0173824	0.355388	0.0307158	0.397524	0.0140198	1.1579
XP_001470588.1	XP_001470588.1	LinJ.26.2580	LinJ.26.2580	hypothetical protein, conserved					0.0420188	0.371818	0.00141675	0.593927
XP_001470603.1	XP_001470603.1	LinJ.26.2690	LinJ.26.2690	hypothetical protein, conserved							5.47794e-05	-1.09261
XP_001470607.1	XP_001470607.1	LinJ.26.2740	LinJ.26.2740	glutamate 5-kinase, putative							0.0424123	0.751149
XP_001466490.1	XP_001466490.1	LinJ.27.0190	LinJ.27.0190	proteasome alpha 7 subunit, putative							0.0246651	0.489277
XP_001466305.1	XP_001466305.1	LinJ.27.0360	LinJ.27.0360	hypothetical protein, conserved							0.00103446	1.2822
XP_001466311.1	XP_001466311.1	LinJ.27.0430	LinJ.27.0430	ribokinase, putative					0.035678	0.911411	0.000370686	1.37331
XP_001466316.1	XP_001466316.1	LinJ.27.0480	LinJ.27.0480	ATP-binding cassette protein subfamily D, member 1, putative			0.0334142	-0.645869			1.53511e-05	-1.79837
XP_001466318.1	XP_001466318.1	LinJ.27.0500	LinJ.27.0500	calpain-like cysteine peptidase, putative,cysteine peptidase, Clan CA, family C2, putative			0.00608318	0.389533
XP_001466319.1	XP_001466319.1	LinJ.27.0510	LinJ.27.0510	calpain-like cysteine peptidase, putative,cysteine peptidase, Clan CA, family C2, putative							0.0105807	0.470792
XP_001467358.1	XP_001467358.1	LinJ.27.0620	LinJ.27.0620	small GTP-binding protein Rab1, putative							0.0267348	0.531305
XP_001466329.1	XP_001466329.1	LinJ.27.0740	LinJ.27.0740	2-oxoglutarate dehydrogenase subunit, putative							0.0427326	0.32251
XP_001466331.1	XP_001466331.1	LinJ.27.0830	LinJ.27.0830	ATP-binding cassette protein subfamily A, member 8, putative							0.000124906	1.02367
XP_001466337.1	XP_001466337.1	LinJ.27.0890	LinJ.27.0890	hypothetical protein, conserved							0.0230143	0.778609
XP_001466342.1	XP_001466342.1	LinJ.27.0940	LinJ.27.0940	vesicular-fusion ATPase-like protein, putative					0.0445352	0.798685	0.000887693	1.19898
XP_001466348.1	XP_001466348.1	LinJ.27.1020	LinJ.27.1020	hypothetical protein, conserved							0.0090088	0.506849
XP_001466355.1	XP_001466355.1	LinJ.27.1100	LinJ.27.1100	hypothetical protein, conserved							0.0404979	0.469996
XP_001466361.1	XP_001466361.1	LinJ.27.1170	LinJ.27.1170	ubiquitin hydrolase, putative,cysteine peptidase, Clan CA, family C19, putative							0.00529829	0.595261
XP_001466364.1	XP_001466364.1	LinJ.27.1200	LinJ.27.1200	hypothetical protein, conserved,predicted leucine-rich repeat protein					0.00438415	-0.66852
XP_001466503.1	XP_001466503.1	LinJ.27.1350	LinJ.27.1350	hypothetical protein, conserved					0.00376351	1.43455	0.0092755	1.33939
XP_001466391.1	XP_001466391.1	LinJ.27.1560	LinJ.27.1560	hypothetical protein, conserved					0.0242756	-0.63714
XP_001466393.1	XP_001466393.1	LinJ.27.1580	LinJ.27.1580	hypothetical protein, conserved			0.00590992	-0.52004
XP_001466396.1	XP_001466396.1	LinJ.27.1610	LinJ.27.1610	eukaryotic translation release factor, putative			0.0418031	-0.261064
XP_001466397.1	XP_001466397.1	LinJ.27.1630	LinJ.27.1630	hypothetical protein, conserved							0.0332658	0.558465
XP_001466398.1	XP_001466398.1	LinJ.27.1650	LinJ.27.1650	dynein heavy chain, putative							0.00523506	1.08947
XP_001466420.1	XP_001466420.1	LinJ.27.1710	LinJ.27.1710	glycosomal phosphoenolpyruvate carboxykinase, putative					0.0388343	0.526129	0.000234994	0.953549
XP_001466424.1	XP_001466424.1	LinJ.27.1750	LinJ.27.1750	paraflagellar rod protein-like protein			0.0130222	-0.581193	0.0154515	-1.17777
XP_001466440.1	XP_001466440.1	LinJ.27.1920	LinJ.27.1920	hypothetical protein, conserved			0.0491357	0.283567
XP_001466401.1	XP_001466401.1	LinJ.27.1950	LinJ.27.1950	branched-chain amino acid aminotransferase, putative							0.00632769	0.400218
XP_001466408.1	XP_001466408.1	LinJ.27.1970	LinJ.27.1970	ribonucleoside-diphosphate reductase small chain, putative					0.00200631	-0.776435	0.00798305	-0.82768
XP_001466412.1	XP_001466412.1	LinJ.27.2010	LinJ.27.2010	hypothetical protein, conserved							0.035963	0.677662
XP_001466413.1	XP_001466413.1	LinJ.27.2020	LinJ.27.2020	RNA-binding protein, putative							0.0138605	-0.374027
XP_001466446.1	XP_001466446.1	LinJ.27.2090	LinJ.27.2090	hypothetical protein, conserved	0.0104434	1.28975	0.0478333	0.87815
XP_001466449.1	XP_001466449.1	LinJ.27.2120	LinJ.27.2120	hypothetical protein, conserved					0.0075545	0.545863	0.0140158	0.540256
XP_001466463.1	XP_001466463.1	LinJ.27.2260	LinJ.27.2260	GTP binding protein, putative			0.0115772	-0.277773
XP_001466483.1	XP_001466483.1	LinJ.27.2430	LinJ.27.2430	hypothetical protein, conserved,WD-repeat protein							0.0448759	0.745412
XP_001466466.1	XP_001466466.1	LinJ.27.2460	LinJ.27.2460	dynein heavy chain (pseudogene), putative,dynein heavy chain, point mutation							0.00519403	0.47396
XP_001466374.1	XP_001466374.1	LinJ.27.2480	LinJ.27.2480	60S acidic ribosomal subunit protein			0.00420662	-0.483713	0.00187539	-0.973888	1.86931e-05	-1.30434
XP_001467311.1	XP_001467311.1	LinJ.27.2520	LinJ.27.2520	cysteine peptidase, Clan CA, family C2, putative							0.00564227	0.850972
XP_001467310.1	XP_001467310.1	LinJ.27.2530	LinJ.27.2530	radial spoke protein 3, putative							0.00731135	0.823983
XP_001467304.1	XP_001467304.1	LinJ.27.2590	LinJ.27.2590	hypothetical protein, conserved							0.0161672	0.806803
XP_001467299.1	XP_001467299.1	LinJ.27.2640	LinJ.27.2640	hypothetical protein, conserved							0.00409223	0.725742
XP_001467297.1	XP_001467297.1	LinJ.27.2660	LinJ.27.2660	hypothetical protein, conserved							0.0230913	0.413397
XP_001467295.1	XP_001467295.1	LinJ.27.2680	LinJ.27.2680	amino acid permease, putative							0.0211615	-0.296482
XP_001470085.1	XP_001470085.1	LinJ.28.0520	LinJ.28.0520	hypothetical protein, conserved							0.00735595	1.25798
XP_001470108.1	XP_001470108.1	LinJ.28.0760	LinJ.28.0760	hypothetical protein, conserved	0.0113982	-0.0868879					0.00810037	0.879497
XP_001470109.1	XP_001470109.1	LinJ.28.0770	LinJ.28.0770	hypothetical protein, conserved			0.0148661	-0.551866			0.0222172	-0.564959
XP_001470115.1	XP_001470115.1	LinJ.28.0840	LinJ.28.0840	RNA polymerase I							0.00181888	1.66342
XP_001470128.1	XP_001470128.1	LinJ.28.0980	LinJ.28.0980	ribonucleoside-diphosphate reductase large chain, putative			0.0227269	-0.372528
XP_001470135.1	XP_001470135.1	LinJ.28.1050	LinJ.28.1050	40S ribosomal protein S14			0.00131762	-0.507897	0.000379954	-1.06891	5.61903e-06	-1.4795
XP_001470140.1	XP_001470140.1	LinJ.28.1100	LinJ.28.1100	ribosomal protein S20, putative			0.00398585	-0.557834	0.00899638	-0.870005	5.70881e-07	-1.45968
XP_001470149.1	XP_001470149.1	LinJ.28.1210	LinJ.28.1210	hypothetical protein, conserved							0.0165842	0.4149
XP_001470152.1	XP_001470152.1	LinJ.28.1240	LinJ.28.1240	electron-transfer-flavoprotein, alpha polypeptide, putative							0.000487424	0.824106
XP_001470172.1	XP_001470172.1	LinJ.28.1420	LinJ.28.1420	ATP-dependent RNA helicase, putative					0.00915539	-1.05689
XP_001470176.1	XP_001470176.1	LinJ.28.1460	LinJ.28.1460	haloacid dehalogenase-like hydrolase-like protein							0.000787252	1.31749
XP_001470178.1	XP_001470178.1	LinJ.28.1480	LinJ.28.1480	haloacid dehalogenase-like hydrolase, putative			0.0193308	0.611421	0.00941359	0.914856	0.000740732	1.44929
XP_001470185.1	XP_001470185.1	LinJ.28.1560	LinJ.28.1560	hypothetical protein, conserved							0.0272867	0.528061
XP_001470212.1	XP_001470212.1	LinJ.28.1850	LinJ.28.1850	proteasome regulatory non-ATP-ase subunit 2, putative							0.00328311	0.738059
XP_001470215.1	XP_001470215.1	LinJ.28.1880	LinJ.28.1880	protein kinase, putative					0.00235339	-1.00982	0.000849214	-1.51176
XP_001470220.1	XP_001470220.1	LinJ.28.1940	LinJ.28.1940	replication factor A, 51kDa subunit, putative							0.00730049	0.591355
XP_001470233.1	XP_001470233.1	LinJ.28.2070	LinJ.28.2070	hypothetical protein, conserved							0.000270159	1.2918
XP_001470236.1	XP_001470236.1	LinJ.28.2100	LinJ.28.2100	ribose 5-phosphate isomerase, putative							0.0212249	1.36113
XP_001470257.1	XP_001470257.1	LinJ.28.2310	LinJ.28.2310	hypothetical protein, conserved							0.0120843	0.47197
XP_001470258.1	XP_001470258.1	LinJ.28.2320	LinJ.28.2320	hypothetical protein, conserved							0.020562	-0.625268
XP_001470262.1	XP_001470262.1	LinJ.28.2360	LinJ.28.2360	ribosomal protein S29, putative					0.0465522	-0.695508	0.0217511	-0.452701
XP_001470269.1	XP_001470269.1	LinJ.28.2430	LinJ.28.2430	glycosomal membrane protein, putative							0.006168	0.653039
XP_001470274.1	XP_001470274.1	LinJ.28.2480	LinJ.28.2480	eukaryotic translation initiation factor, putative							0.0181034	-0.379035
XP_001470285.1	XP_001470285.1	LinJ.28.2600	LinJ.28.2600	2-oxoglutarate dehydrogenase, E2 component, dihydrolipoamide succinyltransferase, putative							0.00187815	0.611233
XP_001470286.1	XP_001470286.1	LinJ.28.2610	LinJ.28.2610	vacuolar ATP synthase subunit b, putative							0.031523	0.333895
XP_001470294.1	XP_001470294.1	LinJ.28.2690	LinJ.28.2690	eukaryotic translation initiation factor, putative					0.01335	-0.49579	0.0115958	-0.675077
XP_001470295.1	XP_001470295.1	LinJ.28.2700	LinJ.28.2700	acyl-CoA dehydrogenase, putative							0.00214611	0.706093
XP_001470300.1	XP_001470300.1	LinJ.28.2750	LinJ.28.2750	40S ribosomal protein S17, putative					0.00687281	-0.800334	2.19822e-07	-1.44386
XP_001470318.1	XP_001470318.1	LinJ.28.2930	LinJ.28.2930	hypothetical protein, conserved							0.00196339	1.8316
XP_001470319.1	XP_001470319.1	LinJ.28.2940	LinJ.28.2940	activated protein kinase c receptor (LACK)			0.00331971	-0.294388	0.00206431	-0.888172	9.1923e-06	-1.37023
XP_001470322.1	XP_001470322.1	LinJ.28.2980	LinJ.28.2980	gamma-tubulin complex subunit, putative					0.0223588	0.722413
XP_001470333.1	XP_001470333.1	LinJ.28.3090	LinJ.28.3090	cytosolic malate dehydrogenase			0.0253009	0.277239
XP_001470335.1	XP_001470335.1	LinJ.28.3110	LinJ.28.3110	dynein heavy chain, putative							0.0017671	1.13253
XP_001470338.1	XP_001470338.1	LinJ.28.3140	LinJ.28.3140	glutamate dehydrogenase, putative					0.0444149	0.595293
XP_001470348.1	XP_001470348.1	LinJ.28.3250	LinJ.28.3250	glucose 6-phosphate N-acetyltransferase, putative							0.0172253	0.797823
XP_001466508.1	XP_001466508.1	LinJ.29.0020	LinJ.29.0020	transcription factor-like protein							0.0400604	0.629814
XP_001466517.1	XP_001466517.1	LinJ.29.0110	LinJ.29.0110	hypothetical protein, conserved							0.0114201	0.589387
XP_001466518.1	XP_001466518.1	LinJ.29.0120	LinJ.29.0120	proteasome regulatory non-ATPase subunit, putative							0.00998672	0.476166
XP_001466544.1	XP_001466544.1	LinJ.29.0230	LinJ.29.0230	protein transport protein Sec24A, putative							0.0155168	0.582882
XP_001466546.1	XP_001466546.1	LinJ.29.0250	LinJ.29.0250	hypothetical protein, conserved			0.00985203	-0.335277
XP_001466553.1	XP_001466553.1	LinJ.29.0330	LinJ.29.0330	hypothetical protein, conserved							0.041738	0.305504
XP_001466555.1	XP_001466555.1	LinJ.29.0350	LinJ.29.0350	hypothetical protein, conserved					0.00637401	-0.909561	0.000110302	-1.41363
XP_001466588.1	XP_001466588.1	LinJ.29.0690	LinJ.29.0690	flagellar radial spoke protein-like, putative	0.0479858	0.65988			0.0352085	0.533334	0.00318961	0.934891
XP_001466594.1	XP_001466594.1	LinJ.29.0750	LinJ.29.0750	hypothetical protein, conserved							0.0455634	0.35932
XP_001466598.1	XP_001466598.1	LinJ.29.0790	LinJ.29.0790	lipophosphoglycan biosynthetic protein, putative,heat shock protein 90, putative,glucose regulated protein 94, putative							0.0158002	0.489549
XP_001466600.1	XP_001466600.1	LinJ.29.0810	LinJ.29.0810	U-box domain protein, putative							0.00149965	0.631109
XP_001466605.1	XP_001466605.1	LinJ.29.0860	LinJ.29.0860	cysteine peptidase C (CPC),CPC cysteine peptidase, Clan CA, family C1, Cathepsin B-like			0.00715572	0.400726	0.00154652	0.917274	3.79796e-07	1.76489
XP_001466608.1	XP_001466608.1	LinJ.29.0890	LinJ.29.0890	high mobility group protein homolog tdp-1, putative			0.0214635	0.325438
XP_001466612.1	XP_001466612.1	LinJ.29.0940	LinJ.29.0940	hypothetical protein, conserved							0.0178897	0.49547
XP_001466613.1	XP_001466613.1	LinJ.29.0950	LinJ.29.0950	ADP ribosylation factor 3, putative							0.00179588	0.788574
XP_001466618.1	XP_001466618.1	LinJ.29.1000	LinJ.29.1000	hypothetical protein, conserved							0.0111225	0.508633
XP_001466627.1	XP_001466627.1	LinJ.29.1090	LinJ.29.1090	hypothetical protein, conserved			0.0284594	0.618952
XP_001466636.1	XP_001466636.1	LinJ.29.1180	LinJ.29.1180	ribosomal protein L1a, putative					2.56782e-05	-1.27119	1.63845e-05	-1.26246
XP_001466637.1	XP_001466637.1	LinJ.29.1190	LinJ.29.1190	hypothetical protein, conserved	0.0390365	0.638371					0.0112701	0.562466
XP_001466642.1	XP_001466642.1	LinJ.29.1250	LinJ.29.1250	tryparedoxin							0.000277814	0.9309
XP_001466643.1	XP_001466643.1	LinJ.29.1260	LinJ.29.1260	hypothetical protein, conserved			0.00853649	0.465441	0.00589106	0.605067	0.000168851	0.792889
XP_001466650.1	XP_001466650.1	LinJ.29.1330	LinJ.29.1330	hypothetical protein, unknown function							0.0490665	0.330833
XP_001466653.1	XP_001466653.1	LinJ.29.1360	LinJ.29.1360	ATP-dependent Clp protease subunit, heat shock protein 100 (HSP100), putative,serine peptidase, putative							0.0014258	0.825615
XP_001466657.1	XP_001466657.1	LinJ.29.1400	LinJ.29.1400	carnitine/choline acetyltransferase, putative							0.0153789	0.436997
XP_001466681.1	XP_001466681.1	LinJ.29.1600	LinJ.29.1600	hypothetical protein, conserved							0.00411198	-0.645256
XP_001466698.1	XP_001466698.1	LinJ.29.1820	LinJ.29.1820	hypothetical protein, conserved					0.0225446	0.404735	0.00195947	0.840252
XP_001466704.1	XP_001466704.1	LinJ.29.1890	LinJ.29.1890	paraflagellar rod protein 1D, putative	0.0394734	0.47084	0.000949768	0.52919	0.00326843	0.729867	0.00565053	0.559739
XP_001466734.1	XP_001466734.1	LinJ.29.2160	LinJ.29.2160	hypothetical protein, conserved							0.0133102	-0.60515
XP_001466739.1	XP_001466739.1	LinJ.29.2220	LinJ.29.2220	hypothetical protein, conserved							7.30648e-06	0.902664
XP_001466744.1	XP_001466744.1	LinJ.29.2270	LinJ.29.2270	rab-GDP dissociation inhibitor, putative							0.0120191	0.70023
XP_001466748.1	XP_001466748.1	LinJ.29.2310	LinJ.29.2310	GTP-binding protein, putative							0.0242616	0.34418
XP_001466752.1	XP_001466752.1	LinJ.29.2350	LinJ.29.2350	aminopeptidase, putative,metallo-peptidase, Clan MA(E), Family M1							0.0222413	0.27127
XP_001464605.1	XP_001464605.1	LinJ.29.2480	LinJ.29.2480	60S ribosomal protein L39, putative					0.0116101	-1.00355	0.0147146	-0.918039
XP_001466771.1	XP_001466771.1	LinJ.29.2490	LinJ.29.2490	kinesin, putative							0.00401384	1.16858
XP_001466776.1	XP_001466776.1	LinJ.29.2540	LinJ.29.2540	hypothetical protein, unknown function					0.00824178	-1.07857	0.00689934	-0.570856
XP_001466778.1	XP_001466778.1	LinJ.29.2560	LinJ.29.2560	heat shock protein 20, putative							0.000577616	1.23518
XP_001466779.1	XP_001466779.1	LinJ.29.2580	LinJ.29.2580	60S ribosomal protein L13, putative					9.91564e-05	-1.22661	2.71227e-07	-1.70431
XP_001466783.1	XP_001466783.1	LinJ.29.2610	LinJ.29.2610	vacuolar protein sorting-associated protein 4							0.00105781	1.03672
XP_001466784.1	XP_001466784.1	LinJ.29.2620	LinJ.29.2620	ATP-dependent phosphofructokinase			0.0190335	0.311448	0.0204312	0.624516	9.90619e-06	1.42131
XP_001466789.1	XP_001466789.1	LinJ.29.2680	LinJ.29.2680	serine/threonine-protein kinase, putative,protein kinase, putative			0.00838376	0.352763			2.73062e-05	1.12504
XP_001466808.1	XP_001466808.1	LinJ.29.2910	LinJ.29.2910	inosine-adenosine-guanosine-nucleoside hydrolase, putative			0.0191888	0.272959			0.00293235	0.515216
XP_001466806.1	XP_001466806.1	LinJ.29.2920	LinJ.29.2920	ribonuclease inhibitor-like protein					0.0152988	-0.370261
XP_001466804.1	XP_001466804.1	LinJ.29.2940	LinJ.29.2940	hypothetical protein, conserved							0.00815124	0.716854
XP_001466801.1	XP_001466801.1	LinJ.29.2970	LinJ.29.2970	40S ribosomal protein S19-like protein					0.000298286	-0.965996	0.00117814	-1.181
XP_001466800.1	XP_001466800.1	LinJ.29.2980	LinJ.29.2980	hypothetical protein, conserved							0.0389551	0.809136
XP_001466820.1	XP_001466820.1	LinJ.30.0060	LinJ.30.0060	hypothetical protein, conserved					0.0434379	0.560148	0.00151884	1.02276
XP_001466823.1	XP_001466823.1	LinJ.30.0090	LinJ.30.0090	hypothetical protein, conserved			0.0391732	0.371395
XP_001466826.1	XP_001466826.1	LinJ.30.0120	LinJ.30.0120	alkyldihydroxyacetonephosphate synthase							0.00354048	0.569215
XP_001466830.1	XP_001466830.1	LinJ.30.0160	LinJ.30.0160	hypothetical protein, conserved							0.000394128	0.99783
XP_001466881.1	XP_001466881.1	LinJ.30.0350	LinJ.30.0350	kinesin, putative							0.0134282	0.55498
XP_001466884.1	XP_001466884.1	LinJ.30.0380	LinJ.30.0380	phosphatase 2C, putative							0.00366074	0.526509
XP_001466905.1	XP_001466905.1	LinJ.30.0600	LinJ.30.0600	hypothetical protein, conserved							0.0232932	0.428633
XP_001466913.1	XP_001466913.1	LinJ.30.0680	LinJ.30.0680	hypothetical protein, conserved							0.0199579	0.744719
XP_001466914.1	XP_001466914.1	LinJ.30.0700	LinJ.30.0700	40S ribosomal protein S30, putative					0.000784565	-1.47089
XP_001466924.1	XP_001466924.1	LinJ.30.0790	LinJ.30.0790	hypothetical protein, conserved					0.000892396	0.914444
XP_001466925.1	XP_001466925.1	LinJ.30.0800	LinJ.30.0800	4-methyl-5(beta-hydroxyethyl)-thiazole monophosphate synthesis protein, putative			0.0429888	0.575282	0.0131324	0.903478	1.09874e-05	1.40074
XP_001466931.1	XP_001466931.1	LinJ.30.0860	LinJ.30.0860	hypothetical protein, conserved					0.000109289	-0.966715	0.000910276	-1.17314
XP_001466939.1	XP_001466939.1	LinJ.30.0940	LinJ.30.0940	adenosine kinase, putative			0.0160117	0.324539			0.00478502	0.652851
XP_001466965.1	XP_001466965.1	LinJ.30.1210	LinJ.30.1210	hypothetical protein, conserved					0.0460007	-0.620945
XP_001466970.1	XP_001466970.1	LinJ.30.1260	LinJ.30.1260	ubiquitin hydrolase, putative,cysteine peptidase, Clan CA, family C19, putative							0.0123036	2.07446
XP_001466975.1	XP_001466975.1	LinJ.30.1310	LinJ.30.1310	Pyridoxal kinase, putative							0.0119795	0.81377
XP_001466988.1	XP_001466988.1	LinJ.30.1440	LinJ.30.1440	N-acyl-L-amino acid amidohydrolase, putative			0.0036412	0.554249			0.000175425	1.38683
XP_001467023.1	XP_001467023.1	LinJ.30.1770	LinJ.30.1770	hypothetical protein, conserved							0.0118168	0.796547
XP_001467034.1	XP_001467034.1	LinJ.30.1880	LinJ.30.1880	hypothetical protein, conserved			0.00203662	-0.676467	0.0455669	-0.678319	0.000104907	-1.52269
XP_001467050.1	XP_001467050.1	LinJ.30.2040	LinJ.30.2040	calpain-like cysteine peptidase, putative,cysteine peptidase, Clan CA, family C2, putative							0.00304364	1.15531
XP_001467071.1	XP_001467071.1	LinJ.30.2250	LinJ.30.2250	hypothetical protein, conserved							0.0199974	1.68365
XP_001467072.1	XP_001467072.1	LinJ.30.2260	LinJ.30.2260	zinc-finger protein, conserved			0.000788585	-0.890099
XP_001467080.1	XP_001467080.1	LinJ.30.2340	LinJ.30.2340	hypothetical protein, unknown function			0.00708734	-0.289614			0.00660849	0.398632
XP_001467082.1	XP_001467082.1	LinJ.30.2360	LinJ.30.2360	sphingosine 1-phosphate lyase, putative;with							0.0133052	0.626192
XP_001467120.1	XP_001467120.1	LinJ.30.2740	LinJ.30.2740	small glutamine-rich tetratricopeptide repeat protein							0.00859005	-0.439661
XP_001467132.1	XP_001467132.1	LinJ.30.2860	LinJ.30.2860	hypothetical protein, conserved							0.00771511	0.749174
XP_001467133.1	XP_001467133.1	LinJ.30.2870	LinJ.30.2870	hypothetical protein, conserved			0.0100028	0.482233			0.000755702	0.751962
XP_001467137.1	XP_001467137.1	LinJ.30.2910	LinJ.30.2910	hypothetical protein, conserved							0.0189168	0.351133
XP_001467138.1	XP_001467138.1	LinJ.30.2920	LinJ.30.2920	aldehyde dehydrogenase, putative							0.0427608	0.408172
XP_001467139.1	XP_001467139.1	LinJ.30.2930	LinJ.30.2930	mitogen-activated protein kinase 5, putative,protein kinase, putative			0.0249742	0.685219	0.035445	0.529706	0.00315402	1.33919
XP_001467106.1	XP_001467106.1	LinJ.30.3000	LinJ.30.3000	glyceraldehyde 3-phosphate dehydrogenase, glycosomal							0.0061697	0.590142
XP_001467158.1	XP_001467158.1	LinJ.30.3120	LinJ.30.3120	homoserine kinase, putative							0.000962332	0.919502
XP_001467161.1	XP_001467161.1	LinJ.30.3150	LinJ.30.3150	S-adenosylmethionine decarboxylase							0.0468379	0.524993
XP_001470090.1	XP_001470090.1	LinJ.30.3240	LinJ.30.3240	ribosomal protein S26, putative					0.0105542	-0.936951	0.000403155	-1.09709
XP_001467178.1	XP_001467178.1	LinJ.30.3300	LinJ.30.3300	ATP-dependent RNA helicase, putative					0.0445719	1.7945	0.000254553	1.2644
XP_001467185.1	XP_001467185.1	LinJ.30.3370	LinJ.30.3370	hypothetical protein, conserved							0.00322361	1.68734
XP_001467187.1	XP_001467187.1	LinJ.30.3390	LinJ.30.3390	60S ribosomal protein L9, putative			0.0027897	-0.50775	0.00187739	-0.97255	0.000884807	-0.931033
XP_001467189.1	XP_001467189.1	LinJ.30.3410	LinJ.30.3410	calmodulin-related protein, putative							0.0115622	0.519948
XP_001467198.1	XP_001467198.1	LinJ.30.3440	LinJ.30.3440	CAS/CSE/importin domain protein, putative							0.0187807	0.601144
XP_001467200.1	XP_001467200.1	LinJ.30.3460	LinJ.30.3460	hypothetical protein, conserved							0.0163885	0.631581
XP_001467210.1	XP_001467210.1	LinJ.30.3560	LinJ.30.3560	S-adenosylmethionine synthetase			0.00475503	-0.471881	0.00262028	-0.743111	2.31116e-05	-1.0239
XP_001467215.1	XP_001467215.1	LinJ.30.3610	LinJ.30.3610	cytochrome p450-like protein							0.0240984	1.0168
XP_001467217.1	XP_001467217.1	LinJ.30.3630	LinJ.30.3630	zinc finger-domain protein, putative			0.0321175	-0.607063	0.00345994	-1.30784
XP_001467225.1	XP_001467225.1	LinJ.30.3710	LinJ.30.3710	ribosomal protein L15, putative			0.00441042	-1.02203	6.58907e-05	-1.58601	3.93112e-08	-2.23335
XP_001467229.1	XP_001467229.1	LinJ.30.3750	LinJ.30.3750	hypothetical protein, conserved							0.0146832	0.485111
XP_001467168.1	XP_001467168.1	LinJ.30.3780	LinJ.30.3780	60S acidic ribosomal protein P2, putative			0.000780612	-0.457576	0.00191598	-1.01959	1.06234e-06	-1.66617
XP_001467264.1	XP_001467264.1	LinJ.31.0010	LinJ.31.0010	5-methyltetrahydropteroyltriglutamate-homocysteine S-methyltransferase, putative							0.0218471	0.472566
XP_001467267.1	XP_001467267.1	LinJ.31.0060	LinJ.31.0060	cyclophilin 5, putative			0.0375222	0.41659			0.00449958	0.527893
XP_001467270.1	XP_001467270.1	LinJ.31.0090	LinJ.31.0090	hypothetical protein, conserved							0.0478103	-0.306558
XP_001467271.1	XP_001467271.1	LinJ.31.0100	LinJ.31.0100	hypothetical protein, conserved							0.0407993	0.562629
XP_001467284.1	XP_001467284.1	LinJ.31.0240	LinJ.31.0240	hypothetical protein, conserved							0.00635469	0.742796
XP_001467313.1	XP_001467313.1	LinJ.31.0450	LinJ.31.0450	cytoskeleton-associated protein CAP5.5, putative,cysteine peptidase, Clan CA, family C2, putative			0.00756431	0.403888	0.012074	0.752412	0.0001308	1.26099
XP_001467327.1	XP_001467327.1	LinJ.31.0670	LinJ.31.0670	hypothetical protein, conserved							0.03142	0.649452
XP_001467335.1	XP_001467335.1	LinJ.31.0750	LinJ.31.0750	hypothetical protein, conserved							0.00244745	0.645842
XP_001467406.1	XP_001467406.1	LinJ.31.1130	LinJ.31.1130	N-acyl-L-amino acid amidohydrolase, putative							0.00102977	1.0354
XP_001467407.1	XP_001467407.1	LinJ.31.1140	LinJ.31.1140	N-acyl-L-amino acid amidohydrolase, putative					0.0107279	0.773664	0.00110131	1.26725
XP_001467417.1	XP_001467417.1	LinJ.31.1240	LinJ.31.1240	vacuolar-type proton translocating pyrophosphatase 1, putative					0.00169119	0.92831	5.96079e-05	1.38819
XP_001467434.1	XP_001467434.1	LinJ.31.1410	LinJ.31.1410	hypothetical protein, unknown function	0.0344351	-0.991345	0.0133805	-1.00749			0.0275246	-0.99066
XP_001467459.1	XP_001467459.1	LinJ.31.1650	LinJ.31.1650	hypothetical protein, conserved							0.012898	0.419092
XP_001467460.1	XP_001467460.1	LinJ.31.1660	LinJ.31.1660	3-ketoacyl-CoA thiolase-like protein, putative			0.0410603	0.710272			0.00124123	1.17266
XP_001467461.1	XP_001467461.1	LinJ.31.1670	LinJ.31.1670	hypothetical protein, conserved							0.005334	0.799964
XP_001467463.1	XP_001467463.1	LinJ.31.1690	LinJ.31.1690	hypothetical protein, conserved	0.0289725	0.556758					0.000585902	1.34004
XP_001467496.1	XP_001467496.1	LinJ.31.2060	LinJ.31.2060	succinyl-diaminopimelate desuccinylase-like protein			0.00368492	0.475425	0.0235247	0.90487	0.0002925	1.05961
XP_001467513.1	XP_001467513.1	LinJ.31.2210	LinJ.31.2210	prostaglandin f2-alpha synthase/D-arabinose dehydrogenase			0.0132536	0.3289			0.00187097	0.628122
XP_001467515.1	XP_001467515.1	LinJ.31.2230	LinJ.31.2230	hypothetical protein, conserved							0.00180899	1.00575
XP_001467527.1	XP_001467527.1	LinJ.31.2320	LinJ.31.2320	3,2-trans-enoyl-CoA isomerase, mitochondrial precursor, putative							0.0449786	0.34883
XP_001467554.1	XP_001467554.1	LinJ.31.2360	LinJ.31.2360	phosphatidylethanolaminen-methyltransferase-lik e protein							0.00196636	0.991997
XP_001467555.1	XP_001467555.1	LinJ.31.2380	LinJ.31.2380	3'-nucleotidase/nuclease precursor, putative	0.0163149	0.783839	9.53193e-06	1.46567	0.000275526	2.03744	3.71763e-06	3.28164
XP_001467561.1	XP_001467561.1	LinJ.31.2440	LinJ.31.2440	hypothetical protein, conserved							0.000454012	2.25052
XP_001467580.1	XP_001467580.1	LinJ.31.2630	LinJ.31.2630	hypothetical protein, conserved			0.0241486	0.292988	0.0388315	0.393597
XP_001467584.1	XP_001467584.1	LinJ.31.2670	LinJ.31.2670	calreticulin, putative							0.000736964	0.50609
XP_001467585.1	XP_001467585.1	LinJ.31.2680	LinJ.31.2680	RNA polymerase ii largest subunit							0.0413646	0.482801
XP_001467588.1	XP_001467588.1	LinJ.31.2710	LinJ.31.2710	2-oxoglutarate dehydrogenase, e3 component, lipoamidedehydrogenase-like protein							0.0150412	0.353525
XP_001467610.1	XP_001467610.1	LinJ.31.2970	LinJ.31.2970	hypothetical protein, conserved							0.00430594	0.599493
XP_001467621.1	XP_001467621.1	LinJ.31.3080	LinJ.31.3080	acetyl-CoA carboxylase, putative			0.00456377	0.226608			0.0432844	0.323768
XP_001467631.1	XP_001467631.1	LinJ.31.3180	LinJ.31.3180	iron/zinc transporter protein-like protein							0.00148998	0.97709
XP_001467637.1	XP_001467637.1	LinJ.31.3240	LinJ.31.3240	hypothetical protein, conserved							0.0133975	0.955534
XP_001467638.1	XP_001467638.1	LinJ.31.3250	LinJ.31.3250	phosphatidylethanolaminen-methyltransferase-lik e protein							0.0250265	0.562472
XP_001467642.1	XP_001467642.1	LinJ.31.3290	LinJ.31.3290	hypothetical protein, conserved							0.0273065	-0.267277
XP_001467351.1	XP_001467351.1	LinJ.31.3400	LinJ.31.3400	sodium stibogluconate resistance protein, putative			0.0342423	0.306408
XP_001467687.1	XP_001467687.1	LinJ.32.0050	LinJ.32.0050	protein transport protein Sec13, putative							0.0043375	0.300367
XP_001467689.1	XP_001467689.1	LinJ.32.0070	LinJ.32.0070	Qa-SNARE protein							0.0153217	-0.73792
XP_001467691.1	XP_001467691.1	LinJ.32.0090	LinJ.32.0090	hypothetical protein, conserved							0.00171304	1.32118
XP_001467696.1	XP_001467696.1	LinJ.32.0140	LinJ.32.0140	hypothetical protein, conserved							0.0209487	-0.914312
XP_001467703.1	XP_001467703.1	LinJ.32.0210	LinJ.32.0210	hypothetical protein, conserved					0.0439403	-0.640318
XP_001467706.1	XP_001467706.1	LinJ.32.0240	LinJ.32.0240	dynein light chain, flagellar outer arm, putative							0.0059146	0.584446
XP_001467714.1	XP_001467714.1	LinJ.32.0320	LinJ.32.0320	hypothetical protein, conserved							0.00379732	0.858631
XP_001467718.1	XP_001467718.1	LinJ.32.0360	LinJ.32.0360	hypothetical protein, conserved					0.0283918	0.527405	0.00056771	1.00534
XP_001467719.1	XP_001467719.1	LinJ.32.0370	LinJ.32.0370	hypothetical protein, conserved							0.0244661	0.541253
XP_001467724.1	XP_001467724.1	LinJ.32.0420	LinJ.32.0420	hypothetical protein, conserved					0.0159997	0.686847	7.39967e-05	1.23063
XP_001467730.1	XP_001467730.1	LinJ.32.0480	LinJ.32.0480	hypothetical protein, conserved			0.0237514	-0.475918
XP_001467738.1	XP_001467738.1	LinJ.32.0660	LinJ.32.0660	hypothetical protein, conserved					0.041602	0.660877	7.88514e-05	1.51068
XP_001467758.1	XP_001467758.1	LinJ.32.0760	LinJ.32.0760	hypothetical protein, conserved							0.000736968	0.828914
XP_001467761.1	XP_001467761.1	LinJ.32.0790	LinJ.32.0790	RNA binding protein, putative					0.0124899	-0.726191	0.000694417	-0.91562
XP_001467773.1	XP_001467773.1	LinJ.32.0930	LinJ.32.0930	60S ribosomal protein L18a, putative			0.00247213	-0.738113	0.000167697	-1.30234	0.000170798	-1.21789
XP_001467774.1	XP_001467774.1	LinJ.32.0940	LinJ.32.0940	ethanolamine-phosphate cytidylyltransferase, putative					0.00841954	-0.565637	0.00475214	0.661021
XP_001467792.1	XP_001467792.1	LinJ.32.1120	LinJ.32.1120	dynein, putative	0.0124816	0.584758	0.0320745	0.393471	0.0450903	0.393945	0.00200413	0.777654
XP_001467801.1	XP_001467801.1	LinJ.32.1210	LinJ.32.1210	hypothetical protein, conserved							0.00381988	0.446112
XP_001467833.1	XP_001467833.1	LinJ.32.1530	LinJ.32.1530	hypothetical protein, conserved							0.00588207	-1.14789
XP_001467878.1	XP_001467878.1	LinJ.32.1570	LinJ.32.1570	ATP-dependent zinc metallopeptidase, putative,metallo-peptidase, Clan MA(E), Family M41							0.0186399	0.652468
XP_001467853.1	XP_001467853.1	LinJ.32.1770	LinJ.32.1770	protein phosphatase 2C, putative							0.0317125	0.763315
XP_001467860.1	XP_001467860.1	LinJ.32.1840	LinJ.32.1840	hypothetical protein, conserved							0.0233721	0.886339
XP_001467866.1	XP_001467866.1	LinJ.32.1910	LinJ.32.1910	iron superoxide dismutase, putative			0.0279163	0.29829	0.0187535	0.701311	7.80496e-05	1.04393
XP_001467869.1	XP_001467869.1	LinJ.32.1940	LinJ.32.1940	chaperonin HSP60, mitochondrial precursor, putative							0.005676	0.805092
XP_001467884.1	XP_001467884.1	LinJ.32.2050	LinJ.32.2050	heat shock protein-like protein, putative	0.0442137	0.438022	0.00159287	0.522748			0.00329579	0.957342
XP_001467891.1	XP_001467891.1	LinJ.32.2130	LinJ.32.2130	hypothetical protein, conserved	0.012112	0.506214
XP_001467906.1	XP_001467906.1	LinJ.32.2280	LinJ.32.2280	hypothetical protein, conserved			0.0312225	-0.257798
XP_001467908.1	XP_001467908.1	LinJ.32.2310	LinJ.32.2310	hypothetical protein, conserved			0.0374869	-0.499598
XP_001467918.1	XP_001467918.1	LinJ.32.2410	LinJ.32.2410	hypothetical protein, conserved							0.00202779	0.427089
XP_001467938.1	XP_001467938.1	LinJ.32.2620	LinJ.32.2620	hypothetical protein, conserved							0.0272374	0.501975
XP_001467945.1	XP_001467945.1	LinJ.32.2690	LinJ.32.2690	AMP deaminase, putative,adenosine monophosphate deaminase-like protein							0.000424814	2.23822
XP_001467959.1	XP_001467959.1	LinJ.32.2850	LinJ.32.2850	ribosomal protein L27, putative			0.00542095	-0.626922	0.00297578	-1.11884	0.00112568	-0.773044
XP_001467972.1	XP_001467972.1	LinJ.32.2960	LinJ.32.2960	proteasome regulatory non-ATP-ase subunit, putative					0.00226782	-0.680955	0.00879202	-0.640261
XP_001467979.1	XP_001467979.1	LinJ.32.3040	LinJ.32.3040	hypothetical protein, conserved							0.0235906	0.717371
XP_001467980.1	XP_001467980.1	LinJ.32.3050	LinJ.32.3050	outer dynein arm docking complex protein;with							0.00656381	0.759427
XP_001467981.1	XP_001467981.1	LinJ.32.3060	LinJ.32.3060	ubiquitin hydrolase, putative,cysteine peptidase, Clan CA, family C19, putative							0.00712462	1.05055
XP_001467982.1	XP_001467982.1	LinJ.32.3070	LinJ.32.3070	hypothetical protein, conserved							0.0356829	0.709071
XP_001467985.1	XP_001467985.1	LinJ.32.3110	LinJ.32.3110	nucleoside diphosphate kinase b							0.0334721	0.370603
XP_001467994.1	XP_001467994.1	LinJ.32.3200	LinJ.32.3200	hypothetical protein, conserved,leucine-rich repeat protein, putative							0.00156923	0.508994
XP_001468006.1	XP_001468006.1	LinJ.32.3320	LinJ.32.3320	ribosomal protein L3, putative			0.041038	-0.601104	0.000162588	-1.13684	1.93391e-07	-1.86005
XP_001468008.1	XP_001468008.1	LinJ.32.3340	LinJ.32.3340	pyrroline-5-carboxylate synthetase-like protein							0.000711077	1.48116
XP_001468009.1	XP_001468009.1	LinJ.32.3350	LinJ.32.3350	hypothetical protein, conserved					0.0470175	0.502066	0.00166031	0.428874
XP_001468010.1	XP_001468010.1	LinJ.32.3360	LinJ.32.3360	hypothetical protein, conserved							0.0189728	0.715543
XP_001468020.1	XP_001468020.1	LinJ.32.3460	LinJ.32.3460	glucosamine-6-phosphate isomerase, putative							0.00958577	0.566856
XP_001468025.1	XP_001468025.1	LinJ.32.3510	LinJ.32.3510	dihydrolipoamide dehydrogenase, putative							0.0163163	0.387116
XP_001468041.1	XP_001468041.1	LinJ.32.3680	LinJ.32.3680	hypothetical protein, conserved			0.0206175	0.739181			0.0118419	0.90081
XP_001468074.1	XP_001468074.1	LinJ.32.4020	LinJ.32.4020	myosin XXI							0.0303652	0.573417
XP_001468077.1	XP_001468077.1	LinJ.32.4050	LinJ.32.4050	60S ribosomal protein L2, putative			0.0246815	-0.545343	0.000153065	-1.27394	1.08247e-07	-1.63933
XP_001468086.1	XP_001468086.1	LinJ.33.0010	LinJ.33.0010	hypothetical protein, conserved			0.0407216	-0.357858
XP_001468098.1	XP_001468098.1	LinJ.33.0140	LinJ.33.0140	trans-splicing factor, putative							0.00012496	1.33239
XP_001468111.1	XP_001468111.1	LinJ.33.0260	LinJ.33.0260	thiol-dependent reductase 1			0.0134131	0.308721			0.0109442	0.552553
XP_001468137.1	XP_001468137.1	LinJ.33.0570	LinJ.33.0570	hypothetical protein, conserved							0.0454868	0.789681
XP_001468146.1	XP_001468146.1	LinJ.33.0660	LinJ.33.0660	hypothetical protein, conserved			0.00375889	0.485419	0.00159551	0.664984	0.000336748	0.737535
XP_001468153.1	XP_001468153.1	LinJ.33.0730	LinJ.33.0730	sterol C-24 reductase, putative							0.0330489	-0.634897
XP_001468155.1	XP_001468155.1	LinJ.33.0750	LinJ.33.0750	hypothetical protein, conserved	0.0446363	0.65713					0.0302181	0.464108
XP_001468165.1	XP_001468165.1	LinJ.33.0870	LinJ.33.0870	2,4-dienoyl-coa reductase fadh1, putative							0.00107368	1.81954
XP_001464434.1	XP_001464434.1	LinJ.33.0960	LinJ.33.0960	40S ribosomal protein S3, putative			0.00299502	-0.498331	0.000548945	-0.98097	1.94001e-05	-1.1339
XP_001468213.1	XP_001468213.1	LinJ.33.1350	LinJ.33.1350	hypothetical protein, conserved					0.0455883	0.725491	0.00687045	1.42697
XP_001468247.1	XP_001468247.1	LinJ.33.1660	LinJ.33.1660	ribulose-5-phosphate 3-epimerase, putative							0.000809224	0.944033
XP_001468250.1	XP_001468250.1	LinJ.33.1690	LinJ.33.1690	hypothetical protein, conserved							0.0138853	0.763481
XP_001468251.1	XP_001468251.1	LinJ.33.1700	LinJ.33.1700	hypothetical protein, conserved			0.0267697	-0.617831
XP_001464817.1	XP_001464817.1	LinJ.33.1710	LinJ.33.1710	peptidase M20/M25/M40, putative					0.0394859	0.390269
XP_001468253.1	XP_001468253.1	LinJ.33.1720	LinJ.33.1720	hypothetical protein, conserved			0.0316248	0.34986
XP_001468259.1	XP_001468259.1	LinJ.33.1780	LinJ.33.1780	thiamine biosynthesis-like protein							0.0123497	0.690344
XP_001468268.1	XP_001468268.1	LinJ.33.1970	LinJ.33.1970	nucleolar GTP-binding protein, putative					0.00524179	0.721832	0.000269019	1.01586
XP_001468274.1	XP_001468274.1	LinJ.33.2040	LinJ.33.2040	phosphoribosylpyrophosphate synthetase, putative,phosphoribosyl transferase, putative							0.0222191	0.70234
XP_001469332.1	XP_001469332.1	LinJ.33.2070	LinJ.33.2070	60S ribosomal protein L37			0.0306671	-0.420384	0.00225314	-1.10964	5.21451e-07	-1.79679
XP_001466854.1	XP_001466854.1	LinJ.33.2400	LinJ.33.2400	hypothetical protein, conserved	0.032589	0.503752
XP_001466847.1	XP_001466847.1	LinJ.33.2470	LinJ.33.2470	succinyl-coA:3-ketoacid-coenzyme A transferase, mitochondrial precursor, putative							0.0214837	0.387466
XP_001466875.1	XP_001466875.1	LinJ.33.2520	LinJ.33.2520	heat shock protein, putative							0.00750285	0.35637
XP_001466870.1	XP_001466870.1	LinJ.33.2570	LinJ.33.2570	hypothetical protein, conserved							0.00426198	0.466745
XP_001466864.1	XP_001466864.1	LinJ.33.2630	LinJ.33.2630	hypothetical protein, conserved							0.0014569	1.10117
XP_001466863.1	XP_001466863.1	LinJ.33.2640	LinJ.33.2640	hypothetical protein, conserved							0.0462737	-1.65433
XP_001466862.1	XP_001466862.1	LinJ.33.2650	LinJ.33.2650	UDP-N-acetylglucosamine pyrophosphorylase, putative							0.00604349	-0.930445
XP_001468312.1	XP_001468312.1	LinJ.33.2670	LinJ.33.2670	carboxypeptidase, putative,metallo-peptidase, Clan MA(E), Family M32							0.000330699	0.646904
XP_001468315.1	XP_001468315.1	LinJ.33.2700	LinJ.33.2700	aminopeptidase, putative,metallo-peptidase, Clan MF, Family M17			0.0209062	0.448723
XP_001468319.1	XP_001468319.1	LinJ.33.2740	LinJ.33.2740	enoyl-CoA hydratase/Enoyl-CoA isomerase/3- hydroxyacyl-CoA dehydrogenase, putative							0.0398807	-0.456298
XP_001468320.1	XP_001468320.1	LinJ.33.2750	LinJ.33.2750	mitochondrial processing peptidase alpha subunit, putative,metallo-peptidase, Clan ME, Family M16					0.0362164	-0.301191
XP_001468331.1	XP_001468331.1	LinJ.33.2860	LinJ.33.2860	beta-ketoacyl synthase family protein, putative,3-oxoacyl-acyl carrier protein synthase ii, putative	0.0214492	0.693687					0.0122925	0.637424
XP_001468368.1	XP_001468368.1	LinJ.33.3230	LinJ.33.3230	hypothetical protein, conserved			0.0091013	0.653084
XP_001462832.1	XP_001462832.1	LinJ.33.3380	LinJ.33.3380	60S ribosomal protein L44, putative			0.00328286	-0.948371	0.000737091	-1.52075	1.50605e-05	-2.01868
XP_001468384.1	XP_001468384.1	LinJ.33.3390	LinJ.33.3390	h1 histone-like protein					0.0448677	-0.615757	0.00895259	-0.537837
XP_001468388.1	XP_001468388.1	LinJ.34.0010	LinJ.34.0010	hypothetical protein, conserved							0.00275516	0.518731
XP_001468394.1	XP_001468394.1	LinJ.34.0070	LinJ.34.0070	ascorbate-dependent peroxidase, putative			0.0272412	0.514366	0.002636	1.05772	1.33827e-05	2.04124
XP_001468395.1	XP_001468395.1	LinJ.34.0080	LinJ.34.0080	glucose-6-phosphate 1-dehydrogenase, putative			0.0086081	0.477564	0.00562741	0.636516	1.30475e-05	1.37315
XP_001468400.1	XP_001468400.1	LinJ.34.0130	LinJ.34.0130	adenylate kinase 2							0.000946677	2.1699
XP_001468402.1	XP_001468402.1	LinJ.34.0150	LinJ.34.0150	malate dehydrogenase			0.0279156	0.270885			0.00125775	0.563222
XP_001468404.1	XP_001468404.1	LinJ.34.0170	LinJ.34.0170	mitochondrial malate dehydrogenase			0.0151397	0.373715			5.19887e-05	1.73811
XP_001468410.1	XP_001468410.1	LinJ.34.0230	LinJ.34.0230	hypothetical protein, conserved			0.0475086	-0.329604
XP_001468412.1	XP_001468412.1	LinJ.34.0250	LinJ.34.0250	hypothetical protein, conserved							0.037855	0.582426
XP_001468419.1	XP_001468419.1	LinJ.34.0320	LinJ.34.0320	hypothetical protein, conserved							0.012236	0.754518
XP_001468425.1	XP_001468425.1	LinJ.34.0380	LinJ.34.0380	DNA-directed RNA polymerase III largest subunit , putative							0.00246982	0.699172
XP_001468428.1	XP_001468428.1	LinJ.34.0410	LinJ.34.0410	hypothetical protein, unknown function			0.0148209	0.520351			0.00282396	0.654112
XP_001468430.1	XP_001468430.1	LinJ.34.0430	LinJ.34.0430	hypothetical protein, conserved							0.0317453	0.812454
XP_001468447.1	XP_001468447.1	LinJ.34.0600	LinJ.34.0600	hypothetical protein, conserved							0.00157486	0.923423
XP_001468454.1	XP_001468454.1	LinJ.34.0670	LinJ.34.0670	proteasome regulatory non-ATP-ase subunit 11, putative,19S proteasome regulatory subunit, Metallo- peptidase, Clan MP, Family M67							0.0253584	0.460514
XP_001468807.1	XP_001468807.1	LinJ.34.0720	LinJ.34.0720	hypothetical protein, conserved	0.003737	0.509625	0.0132969	0.354915	0.00856256	0.702356	1.78047e-06	1.0392
XP_001468482.1	XP_001468482.1	LinJ.34.1060	LinJ.34.1060	p-glycoprotein			0.00956305	-0.523011
XP_001468497.1	XP_001468497.1	LinJ.34.1260	LinJ.34.1260	hypothetical protein, conserved					0.0272302	0.5888
XP_001468504.1	XP_001468504.1	LinJ.34.1330	LinJ.34.1330	hypothetical protein, conserved							0.0473987	0.863884
XP_001468518.1	XP_001468518.1	LinJ.34.1470	LinJ.34.1470	hypothetical protein, conserved							0.0359346	0.398711
XP_001468530.1	XP_001468530.1	LinJ.34.1590	LinJ.34.1590	hypothetical protein, conserved							0.00122779	0.803068
XP_001468533.1	XP_001468533.1	LinJ.34.1620	LinJ.34.1620	hypothetical protein, conserved							0.000215103	0.945203
XP_001468794.1	XP_001468794.1	LinJ.34.1880	LinJ.34.1880	ubiquitin-like protein							0.000819387	0.970928
XP_001468561.1	XP_001468561.1	LinJ.34.1960	LinJ.34.1960	hypothetical protein, conserved							0.03012	0.809682
XP_001468578.1	XP_001468578.1	LinJ.34.2060	LinJ.34.2060	G-actin binding protein, putative,twinfilin, putative					0.0208437	-0.503146
XP_001468789.1	XP_001468789.1	LinJ.34.2150	LinJ.34.2150	hypothetical protein, unknown function							9.11448e-06	2.14619
XP_001468568.1	XP_001468568.1	LinJ.34.2180	LinJ.34.2180	hypothetical protein, conserved							0.00370939	0.84061
XP_001468591.1	XP_001468591.1	LinJ.34.2280	LinJ.34.2280	hypothetical protein, conserved							0.00414986	0.526488
XP_001468599.1	XP_001468599.1	LinJ.34.2370	LinJ.34.2370	hypothetical protein, conserved							0.0418191	0.624191
XP_001468601.1	XP_001468601.1	LinJ.34.2390	LinJ.34.2390	hypothetical protein, conserved					0.00507964	-1.48436
XP_001468624.1	XP_001468624.1	LinJ.34.2620	LinJ.34.2620	40S ribosomal protein S19 protein, putative					0.00412605	-1.19748	3.61332e-05	-1.59284
XP_001468630.1	XP_001468630.1	LinJ.34.2680	LinJ.34.2680	regulatory subunit of protein kinase a-like protein							0.0140089	0.408375
XP_001468007.1	XP_001468007.1	LinJ.34.2730	LinJ.34.2730	ribosomal protein L3, putative			0.0172941	-0.769937	0.000723541	-1.27276	1.01226e-07	-2.95891
XP_001468649.1	XP_001468649.1	LinJ.34.2870	LinJ.34.2870	hypothetical protein, conserved							0.0152077	0.567536
XP_001468650.1	XP_001468650.1	LinJ.34.2880	LinJ.34.2880	hypothetical protein, conserved							0.000402715	0.822681
XP_001468800.1	XP_001468800.1	LinJ.34.2970	LinJ.34.2970	hypothetical protein, conserved							0.0421527	0.354103
XP_001468671.1	XP_001468671.1	LinJ.34.3140	LinJ.34.3140	hypothetical protein, conserved							0.0110564	0.466474
XP_001468673.1	XP_001468673.1	LinJ.34.3160	LinJ.34.3160	aldose 1-epimerase-like protein							0.00202039	0.79615
XP_001468682.1	XP_001468682.1	LinJ.34.3250	LinJ.34.3250	hypothetical protein, conserved							0.0425899	0.495831
XP_001468703.1	XP_001468703.1	LinJ.34.3460	LinJ.34.3460	vacuolar ATP synthase catalytic subunit A, putative							0.0323999	0.351369
XP_001468710.1	XP_001468710.1	LinJ.34.3530	LinJ.34.3530	serine palmitoyltransferase-like protein							0.00331071	0.831826
XP_001468746.1	XP_001468746.1	LinJ.34.3890	LinJ.34.3890	ubiquitin hydrolase, putative,cysteine peptidase, Clan CA, family C19, putative							0.0406087	0.767473
XP_001468747.1	XP_001468747.1	LinJ.34.3900	LinJ.34.3900	hypothetical protein, conserved							0.0232359	-0.308206
XP_001468760.1	XP_001468760.1	LinJ.34.4030	LinJ.34.4030	hypothetical protein, unknown function							0.000470902	1.26449
XP_001468771.1	XP_001468771.1	LinJ.34.4140	LinJ.34.4140	coatomer alpha subunit, putative							0.0240513	0.339261
XP_001468781.1	XP_001468781.1	LinJ.34.4230	LinJ.34.4230	1,2-Dihydroxy-3-keto-5-methylthiopentene dioxygenase, putative;with			0.00398647	0.425031			0.0105871	0.529922
XP_001468768.1	XP_001468768.1	LinJ.34.4250	LinJ.34.4250	hypothetical protein, conserved							0.000553855	1.14602
XP_001468653.1	XP_001468653.1	LinJ.34.4330	LinJ.34.4330	exosome subunit rrp6p homologue, putative							0.0287987	0.936795
XP_001468522.1	XP_001468522.1	LinJ.34.4360	LinJ.34.4360	d-isomer specific 2-hydroxyacid dehydrogenase- like protein	0.0414726	0.506015	0.0340535	0.435085
XP_001468773.1	XP_001468773.1	LinJ.34.4390	LinJ.34.4390	20s proteasome beta 7 subunit, (putative)							0.0346492	0.346285
XP_001464339.1	XP_001464339.1	LinJ.35.0020	LinJ.35.0020	histone H4, putative, pseudogene							0.00228104	-0.356931
XP_001468827.1	XP_001468827.1	LinJ.35.0070	LinJ.35.0070	prohibitin, putative							0.0378662	0.788998
XP_001468830.1	XP_001468830.1	LinJ.35.0100	LinJ.35.0100	hypothetical protein, conserved							0.0322308	0.427984
XP_001468831.1	XP_001468831.1	LinJ.35.0110	LinJ.35.0110	coatomer zeta subunit, putative	0.0187714	0.582703
XP_001468844.1	XP_001468844.1	LinJ.35.0240	LinJ.35.0240	60S ribosomal protein L30			0.0320349	-0.513834	0.0431825	-0.586129	0.00545548	-0.754089
XP_001468856.1	XP_001468856.1	LinJ.35.0370	LinJ.35.0370	ATP-dependent DEAD-box RNA helicase, putative							0.0119626	0.487093
XP_001468859.1	XP_001468859.1	LinJ.35.0400	LinJ.35.0400	40S ribosomal protein S3A, putative			0.00141405	-0.597132	0.000646976	-1.09179	3.36911e-05	-1.43725
XP_001468892.1	XP_001468892.1	LinJ.35.0770	LinJ.35.0770	proteasome activator protein pa26, putative							0.00499824	0.808618
XP_001468898.1	XP_001468898.1	LinJ.35.0840	LinJ.35.0840	aspartate aminotransferase, putative			0.0292386	-0.292727
XP_001468914.1	XP_001468914.1	LinJ.35.0990	LinJ.35.0990	aldose 1-epimerase, putative			0.000353281	0.542737	0.0012678	1.202	0.00601507	1.14421
XP_001468913.1	XP_001468913.1	LinJ.35.0990	LinJ.35.0990	aldose 1-epimerase, putative			0.00021559	0.737628	0.00300419	0.825971	0.000106502	1.5145
XP_001468931.1	XP_001468931.1	LinJ.35.1190	LinJ.35.1190	NADH-dependent fumarate reductase, putative							0.000376825	0.768286
XP_001468933.1	XP_001468933.1	LinJ.35.1210	LinJ.35.1210	pre-mRNA splicing factor ATP-dependent RNA helicase, putative							0.0341737	-0.667797
XP_001468934.1	XP_001468934.1	LinJ.35.1220	LinJ.35.1220	hypothetical protein, conserved							0.0278329	0.537757
XP_001468935.1	XP_001468935.1	LinJ.35.1230	LinJ.35.1230	short chain dehydrogenase, putative							0.0315325	0.374333
XP_001468936.1	XP_001468936.1	LinJ.35.1240	LinJ.35.1240	short chain dehydrogenase, putative	0.0282262	0.809727	0.00150391	0.785547	0.00749781	0.741246	6.07013e-06	1.22237
XP_001468939.1	XP_001468939.1	LinJ.35.1270	LinJ.35.1270	hypothetical protein, conserved			0.025092	0.293114			0.0234018	0.510927
XP_001468946.1	XP_001468946.1	LinJ.35.1340	LinJ.35.1340	hypothetical protein, conserved							0.00940923	0.689869
XP_001468950.1	XP_001468950.1	LinJ.35.1390	LinJ.35.1390	mitochondrial processing peptidase, beta subunit, putative,metallo-peptidase, Clan ME, Family M16							0.0344448	0.362314
XP_001468957.1	XP_001468957.1	LinJ.35.1460	LinJ.35.1460	hypothetical protein, conserved					0.0235589	0.538817
XP_001468968.1	XP_001468968.1	LinJ.35.1490	LinJ.35.1490	arginase							0.0207852	0.613335
XP_001468974.1	XP_001468974.1	LinJ.35.1540	LinJ.35.1540	reiske iron-sulfur protein precursor, putative							0.0111837	0.471826
XP_001468996.1	XP_001468996.1	LinJ.35.1760	LinJ.35.1760	hypothetical protein, conserved							0.00116818	0.82196
XP_001469002.1	XP_001469002.1	LinJ.35.1820	LinJ.35.1820	hypothetical protein, conserved							0.00881744	0.686776
XP_001469004.1	XP_001469004.1	LinJ.35.1840	LinJ.35.1840	COP-coated vesicle membrane protein gp25L precursor, putative,ER--golgi transport protein gp25L, putative							0.00758122	0.675172
XP_001469007.1	XP_001469007.1	LinJ.35.1880	LinJ.35.1880	60S ribosomal protein L5, putative			0.00394312	-0.499248	0.000274812	-1.12277	7.54159e-05	-1.42524
XP_001465475.1	XP_001465475.1	LinJ.35.2000	LinJ.35.2000	40S ribosomal protein S6, putative			0.0195447	-0.397899	8.40741e-05	-0.971169	7.82929e-06	-1.38196
XP_001469022.1	XP_001469022.1	LinJ.35.2040	LinJ.35.2040	60S ribosomal protein L32					0.00326928	-0.912009	0.000596055	-1.37479
XP_001469026.1	XP_001469026.1	LinJ.35.2090	LinJ.35.2090	kinesin, putative							0.00475134	0.795876
XP_001465095.1	XP_001465095.1	LinJ.35.2190	LinJ.35.2190	hypothetical protein, conserved					0.0113934	0.806218	0.000815133	0.823901
XP_001465097.1	XP_001465097.1	LinJ.35.2210	LinJ.35.2210	hypothetical protein, conserved			0.0109273	-0.941204	0.00131711	-1.27364	0.00522917	-0.865028
XP_001465099.1	XP_001465099.1	LinJ.35.2230	LinJ.35.2230	60S ribosomal protein L12, putative			0.00293696	-0.480571	0.0179645	-0.718984	1.30445e-05	-1.45807
XP_001465100.1	XP_001465100.1	LinJ.35.2240	LinJ.35.2240	RNA-binding protein, putative							0.0063102	0.368758
XP_001469038.1	XP_001469038.1	LinJ.35.2320	LinJ.35.2320	ATP-dependent RNA helicase-like protein					0.00590734	-0.681973
XP_001469046.1	XP_001469046.1	LinJ.35.2400	LinJ.35.2400	aminopeptidase P, putative,metallo-peptidase, Clan MG, Family M24							5.60387e-05	1.0996
XP_001469069.1	XP_001469069.1	LinJ.35.2450	LinJ.35.2450	hypothetical protein, conserved			0.00741506	0.550032	0.0154242	0.47772	0.00174024	1.03572
XP_001469060.1	XP_001469060.1	LinJ.35.2780	LinJ.35.2780	acyl-CoA dehydrogenase, putative					0.0294249	-0.411086
XP_001469061.1	XP_001469061.1	LinJ.35.2790	LinJ.35.2790	galactokinase-like protein			0.00658971	0.410978	0.000635542	0.8489	1.25081e-05	1.19529
XP_001469098.1	XP_001469098.1	LinJ.35.2960	LinJ.35.2960	hypothetical protein, conserved					0.0223173	1.04531	0.00326239	0.759609
XP_001469101.1	XP_001469101.1	LinJ.35.2990	LinJ.35.2990	hypothetical protein, conserved							0.0152173	-1.06595
XP_001469113.1	XP_001469113.1	LinJ.35.3110	LinJ.35.3110	ubiquitin-activating enzyme e1, putative							0.0292321	0.465247
XP_001469118.1	XP_001469118.1	LinJ.35.3130	LinJ.35.3130	glycerol kinase, glycosomal, putative							0.00703585	1.19343
XP_001469120.1	XP_001469120.1	LinJ.35.3150	LinJ.35.3150	ATP-dependent RNA helicase, putative			0.0476445	-0.164141
XP_001469133.1	XP_001469133.1	LinJ.35.3280	LinJ.35.3280	cystathione gamma lyase, putative			0.00859538	0.44345	0.0203202	0.502232	0.000234506	0.891035
XP_001469136.1	XP_001469136.1	LinJ.35.3310	LinJ.35.3310	Peroxin 19			0.0211575	-0.610499
XP_001469138.1	XP_001469138.1	LinJ.35.3330	LinJ.35.3330	60S ribosomal subunit protein L31, putative					0.000498492	-1.21597	7.8646e-07	-1.63693
XP_001469143.1	XP_001469143.1	LinJ.35.3390	LinJ.35.3390	6-phosphogluconate dehydrogenase, decarboxylating, putative			0.000202193	0.428796	0.00822017	0.69424	2.1946e-05	0.966161
XP_001469145.1	XP_001469145.1	LinJ.35.3410	LinJ.35.3410	hypothetical protein, conserved					0.0338756	1.27205	0.00751016	1.32729
XP_001469153.1	XP_001469153.1	LinJ.35.3490	LinJ.35.3490	hypothetical protein, conserved							0.00652445	0.898862
XP_001469164.1	XP_001469164.1	LinJ.35.3590	LinJ.35.3590	hypothetical protein, conserved			0.0182894	-0.674347	0.000330797	-0.967454	0.0249189	-0.432952
XP_001469170.1	XP_001469170.1	LinJ.35.3670	LinJ.35.3670	iron-sulfur cluster assembly protein, putative	0.0296065	1.13455					0.000572509	1.26111
XP_001469178.1	XP_001469178.1	LinJ.35.3750	LinJ.35.3750	Gim5A protein, putative,glycosomal membrane protein					0.0134063	0.593195	0.00542019	0.858938
XP_001469180.1	XP_001469180.1	LinJ.35.3770	LinJ.35.3770	hypothetical protein, conserved							0.0328808	0.392725
XP_001469184.1	XP_001469184.1	LinJ.35.3810	LinJ.35.3810	60S ribosomal protein L27A/L29, putative			0.00549239	-0.611816	0.000131497	-1.19821	7.63067e-06	-1.61795
XP_001469187.1	XP_001469187.1	LinJ.35.3840	LinJ.35.3840	60S ribosomal protein L23, putative			0.0321809	-0.354071	0.0018554	-0.921527	0.000494449	-1.11087
XP_001469196.1	XP_001469196.1	LinJ.35.3930	LinJ.35.3930	calmodulin-like protein,EF hand containing protein							0.045227	0.366597
XP_001469203.1	XP_001469203.1	LinJ.35.4010	LinJ.35.4010	protein kinase A catalytic subunit isoform 2							0.0076069	0.814376
XP_001469207.1	XP_001469207.1	LinJ.35.4050	LinJ.35.4050	protein kinase, putative,MAP kinase kinase-like protein							0.0024217	0.741576
XP_001469214.1	XP_001469214.1	LinJ.35.4120	LinJ.35.4120	hypothetical protein, conserved							0.0316227	0.687227
XP_001469222.1	XP_001469222.1	LinJ.35.4200	LinJ.35.4200	poly(A)-binding protein 2,poly(a) binding protein, putative			0.00490515	-0.344906			0.00456946	-0.421964
XP_001469247.1	XP_001469247.1	LinJ.35.4450	LinJ.35.4450	hypothetical protein, conserved							0.0359334	0.625233
XP_001469264.1	XP_001469264.1	LinJ.35.4620	LinJ.35.4620	hypothetical protein, conserved					0.0298917	1.02241
XP_001469280.1	XP_001469280.1	LinJ.35.4790	LinJ.35.4790	lipoic acid containing carrier protein, putative					0.0247924	-0.87723
XP_001469283.1	XP_001469283.1	LinJ.35.4830	LinJ.35.4830	cyclophilin 40							0.0226132	0.569051
XP_001469290.1	XP_001469290.1	LinJ.35.4910	LinJ.35.4910	proteasome alpha 1 subunit, putative							0.031123	0.490771
XP_001469291.1	XP_001469291.1	LinJ.35.4920	LinJ.35.4920	hypothetical protein, conserved							0.0449414	0.545425
XP_001469336.1	XP_001469336.1	LinJ.35.5060	LinJ.35.5060	diacylglycerol kinase-like protein					0.0299293	-1.43262
XP_001469308.1	XP_001469308.1	LinJ.35.5180	LinJ.35.5180	hypothetical protein, conserved					0.0159057	0.724489
XP_001469313.1	XP_001469313.1	LinJ.35.5230	LinJ.35.5230	hypothetical protein, conserved	0.0440238	0.542846					0.010672	0.542533
XP_001469316.1	XP_001469316.1	LinJ.35.5260	LinJ.35.5260	p21 antigen protein	0.0304655	0.642402
XP_001469318.1	XP_001469318.1	LinJ.35.5280	LinJ.35.5280	GTP-binding protein, putative							0.00279798	0.813397
XP_001469320.1	XP_001469320.1	LinJ.35.5300	LinJ.35.5300	isopentenyl-diphosphate delta-isomerase, putative,isomerase, putative							0.0338386	0.576282
XP_001469321.1	XP_001469321.1	LinJ.35.5310	LinJ.35.5310	hypothetical protein, conserved			0.0151613	0.411872	0.0178129	0.516879	0.00715196	0.731009
XP_001469330.1	XP_001469330.1	LinJ.35.5400	LinJ.35.5400	hypothetical protein, conserved							0.00651747	1.30098
XP_001468819.1	XP_001468819.1	LinJ.35.5440	LinJ.35.5440	pyruvate kinase			0.0329573	0.356687			0.00786708	0.57021
XP_001468820.1	XP_001468820.1	LinJ.35.5450	LinJ.35.5450	pyruvate kinase			0.0329573	0.356687			0.0195391	0.433688
XP_001469599.1	XP_001469599.1	LinJ.36.0080	LinJ.36.0080	stress-inducible protein STI1 homolog							0.0170346	0.357416
XP_001469598.1	XP_001469598.1	LinJ.36.0090	LinJ.36.0090	leucine carboxyl methyltransferase, putative							0.0232388	0.821846
XP_001469595.1	XP_001469595.1	LinJ.36.0120	LinJ.36.0120	hypothetical protein, conserved							0.0180266	1.00209
XP_001469583.1	XP_001469583.1	LinJ.36.0250	LinJ.36.0250	peptidyl-prolyl cis-trans isomerase, putative					0.00601659	0.812541	0.000167979	1.40745
XP_001469580.1	XP_001469580.1	LinJ.36.0280	LinJ.36.0280	xylulokinase, putative							0.0138038	0.983901
XP_001469566.1	XP_001469566.1	LinJ.36.0430	LinJ.36.0430	hypothetical protein, conserved			0.0440352	0.292674	0.045924	0.600129
XP_001469560.1	XP_001469560.1	LinJ.36.0490	LinJ.36.0490	vacuolar protein sorting-associated protein, putative			0.0264256	-0.337293
XP_001469558.1	XP_001469558.1	LinJ.36.0510	LinJ.36.0510	hypothetical protein, conserved							0.00651225	0.726904
XP_001469548.1	XP_001469548.1	LinJ.36.0610	LinJ.36.0610	hypothetical protein, conserved							0.0499334	0.589763
XP_001469544.1	XP_001469544.1	LinJ.36.0650	LinJ.36.0650	hypothetical protein, conserved					0.0497577	1.82656
XP_001469529.1	XP_001469529.1	LinJ.36.0800	LinJ.36.0800	hypothetical protein, conserved					0.0288412	0.583956	6.15488e-06	1.10276
XP_001469528.1	XP_001469528.1	LinJ.36.0810	LinJ.36.0810	hypothetical protein, conserved					0.0226634	-0.531392
XP_001469509.1	XP_001469509.1	LinJ.36.1000	LinJ.36.1000	40S ribosomal protein S18, putative			0.011433	-0.416243	0.00706922	-0.858187	4.49813e-06	-1.35903
XP_001469508.1	XP_001469508.1	LinJ.36.1010	LinJ.36.1010	dynein heavy chain, putative							0.037772	0.447851
XP_001469506.1	XP_001469506.1	LinJ.36.1030	LinJ.36.1030	hypothetical protein, conserved							0.000588497	1.17637
XP_001469504.1	XP_001469504.1	LinJ.36.1040	LinJ.36.1040	40S ribosomal protein S10, putative			0.00855706	-0.380573	0.000380992	-0.937855	5.44556e-07	-1.37229
XP_001469496.1	XP_001469496.1	LinJ.36.1160	LinJ.36.1160	ribosomal protein L24, putative					0.0100917	-0.994044	0.0126061	-1.04863
XP_001469485.1	XP_001469485.1	LinJ.36.1240	LinJ.36.1240	hypothetical protein, conserved					0.00325796	-1.27441
XP_001469477.1	XP_001469477.1	LinJ.36.1320	LinJ.36.1320	fructose-1,6-bisphosphate aldolase			0.0276154	0.291038	0.0250271	0.567012	6.06255e-05	1.03781
XP_001469472.1	XP_001469472.1	LinJ.36.1380	LinJ.36.1380	hypothetical protein, conserved							0.0122597	0.764556
XP_001469471.1	XP_001469471.1	LinJ.36.1390	LinJ.36.1390	N-acetyltransferase subunit Nat1, putative			0.024662	-0.36641
XP_001469467.1	XP_001469467.1	LinJ.36.1430	LinJ.36.1430	hypothetical protein, conserved							0.0339479	0.536232
XP_001469465.1	XP_001469465.1	LinJ.36.1460	LinJ.36.1460	hypothetical protein, conserved							0.0223542	0.572936
XP_001469739.1	XP_001469739.1	LinJ.36.1570	LinJ.36.1570	hypothetical protein, conserved					0.00258797	-0.643715	3.83152e-06	-2.0466
XP_001469749.1	XP_001469749.1	LinJ.36.1670	LinJ.36.1670	proteasome alpha 1 subunit, putative							0.0189773	0.417501
XP_001469750.1	XP_001469750.1	LinJ.36.1680	LinJ.36.1680	universal minicircle sequence binding protein, putative	0.0293281	0.462729			0.000743885	-0.96827	1.36084e-05	-1.45015
XP_001469752.1	XP_001469752.1	LinJ.36.1700	LinJ.36.1700	clathrin heavy chain, putative							0.00652908	0.480087
XP_001469754.1	XP_001469754.1	LinJ.36.1720	LinJ.36.1720	universal minicircle sequence binding protein (UMSBP), putative			0.000675055	-0.728065	0.000222846	-1.15857	3.97483e-05	-1.28167
XP_001469755.1	XP_001469755.1	LinJ.36.1730	LinJ.36.1730	proteasome beta 5 subunit, putative							0.00852407	0.31167
XP_001469765.1	XP_001469765.1	LinJ.36.1830	LinJ.36.1830	hypothetical protein, conserved							0.000230391	-1.2322
XP_001469767.1	XP_001469767.1	LinJ.36.1850	LinJ.36.1850	hypothetical protein, conserved							0.00489244	0.85563
XP_001469774.1	XP_001469774.1	LinJ.36.1920	LinJ.36.1920	DEAD box RNA helicase, putative	0.0202007	0.530666			0.000261059	0.901562
XP_001469777.1	XP_001469777.1	LinJ.36.1950	LinJ.36.1950	hypothetical protein, conserved							0.00110195	0.639745
XP_001469785.1	XP_001469785.1	LinJ.36.2040	LinJ.36.2040	inosine-guanosine transporter	0.000538997	1.66851	6.38004e-07	2.4134	1.7397e-06	2.9054	1.80362e-07	4.0407
XP_001469786.1	XP_001469786.1	LinJ.36.2050	LinJ.36.2050	mismatch repair protein MSH8, putative							0.0345594	-0.688652
XP_001469787.1	XP_001469787.1	LinJ.36.2070	LinJ.36.2070	phosphomannomutase, putative							0.000825743	0.878444
XP_001469807.1	XP_001469807.1	LinJ.36.2270	LinJ.36.2270	hypothetical protein, conserved							0.0013428	-1.02057
XP_001469808.1	XP_001469808.1	LinJ.36.2280	LinJ.36.2280	COP-coated vesicle membrane protein erv25 precursor, putative,ER--golgi transport protein erv25 precursor, putative							0.027295	0.65021
XP_001469820.1	XP_001469820.1	LinJ.36.2400	LinJ.36.2400	hypothetical protein, unknown function							0.00413763	0.609076
XP_001469828.1	XP_001469828.1	LinJ.36.2480	LinJ.36.2480	glyceraldehyde 3-phosphate dehydrogenase, cytosolic							0.00178201	0.657912
XP_001469434.1	XP_001469434.1	LinJ.36.2720	LinJ.36.2720	membrane-bound acid phosphatase 2, putative	0.0215479	0.974045	1.62457e-05	1.43402	2.99634e-06	2.35614	5.24661e-07	3.32138
XP_001469441.1	XP_001469441.1	LinJ.36.2790	LinJ.36.2790	dihydrolipoamide acetyltransferase precursor, putative							0.000683264	0.581868
XP_001469459.1	XP_001469459.1	LinJ.36.2970	LinJ.36.2970	pre-mRNA splicing factor ATP-dependent RNA helicase, putative,dead/h helicase, putative							0.00446103	1.60117
XP_001469460.1	XP_001469460.1	LinJ.36.2980	LinJ.36.2980	hypothetical protein, conserved							0.00669774	0.743746
XP_001469693.1	XP_001469693.1	LinJ.36.3010	LinJ.36.3010	40S ribosomal protein S24e					0.000153346	-1.06885	5.94678e-05	-1.27897
XP_001469709.1	XP_001469709.1	LinJ.36.3170	LinJ.36.3170	exosome complex exonuclease rrp41, putative					0.00100731	-1.38019	1.54396e-06	-1.94365
XP_001469710.1	XP_001469710.1	LinJ.36.3180	LinJ.36.3180	clathrin coat assembly protein-like protein			0.0300641	-0.539509	4.42457e-05	-1.2731	0.0397253	-0.559716
XP_001469719.1	XP_001469719.1	LinJ.36.3270	LinJ.36.3270	hypothetical protein, conserved							8.21613e-05	1.10019
XP_001469720.1	XP_001469720.1	LinJ.36.3280	LinJ.36.3280	cyclophilin 10, putative							0.00138721	0.859568
XP_001469728.1	XP_001469728.1	LinJ.36.3360	LinJ.36.3360	14-3-3 protein-like protein							0.00295758	0.606751
XP_001469685.1	XP_001469685.1	LinJ.36.3470	LinJ.36.3470	actin-like protein, putative			0.0197528	-0.847661	0.0304182	-1.1872	0.00190923	-2.1346
XP_001469678.1	XP_001469678.1	LinJ.36.3540	LinJ.36.3540	hypothetical protein, conserved							0.0001277	1.44807
XP_001469676.1	XP_001469676.1	LinJ.36.3560	LinJ.36.3560	ribosomal protein L29, putative			0.00624243	-1.08152			0.000150191	-1.47401
XP_001469670.1	XP_001469670.1	LinJ.36.3620	LinJ.36.3620	hypothetical protein, conserved					0.0249148	0.450109	0.01148	0.92093
XP_001469660.1	XP_001469660.1	LinJ.36.3730	LinJ.36.3730	signal recognition particle receptor like protein, putative							0.000422912	1.01816
XP_001469659.1	XP_001469659.1	LinJ.36.3740	LinJ.36.3740	hypothetical protein, conserved							0.00653918	0.786008
XP_001469658.1	XP_001469658.1	LinJ.36.3750	LinJ.36.3750	cysteine synthase			0.00213971	0.574021			0.00232274	0.907905
XP_001469656.1	XP_001469656.1	LinJ.36.3780	LinJ.36.3780	hypothetical protein, conserved					0.010607	0.69213	0.0221096	0.592059
XP_001469646.1	XP_001469646.1	LinJ.36.3880	LinJ.36.3880	hypothetical protein, conserved			0.0343351	-0.469825
XP_001464951.1	XP_001464951.1	LinJ.36.3930	LinJ.36.3930	60S ribosomal protein L34, putative			0.00755528	-0.872927	0.0003207	-1.34053	2.3906e-06	-1.8095
XP_001469640.1	XP_001469640.1	LinJ.36.3940	LinJ.36.3940	40S ribosomal protein S27-1, putative			0.0252806	-0.504151	0.016347	-1.04863
XP_001469634.1	XP_001469634.1	LinJ.36.4000	LinJ.36.4000	glycine synthase, putative							0.000845795	0.633427
XP_001469620.1	XP_001469620.1	LinJ.36.4140	LinJ.36.4140	hypothetical protein, conserved							0.044499	0.47627
XP_001470025.1	XP_001470025.1	LinJ.36.4380	LinJ.36.4380	oxidoreductase, putative							0.0241776	0.313045
XP_001470019.1	XP_001470019.1	LinJ.36.4440	LinJ.36.4440	hypothetical protein, conserved			0.00554326	0.492063	0.00495888	0.73375	0.000214499	1.02302
XP_001470017.1	XP_001470017.1	LinJ.36.4470	LinJ.36.4470	hypothetical protein, conserved							0.00651747	1.30098
XP_001470007.1	XP_001470007.1	LinJ.36.4570	LinJ.36.4570	proteasome regulatory ATPase subunit	0.0480723	0.579899
XP_001469688.1	XP_001469688.1	LinJ.36.4640	LinJ.36.4640	60S ribosomal protein L22, putative			0.00111782	-0.898122	0.00541423	-1.16446	1.17445e-05	-1.57454
XP_001469850.1	XP_001469850.1	LinJ.36.4740	LinJ.36.4740	hypothetical protein, conserved							0.0415093	0.701939
XP_001469862.1	XP_001469862.1	LinJ.36.4880	LinJ.36.4880	60S acidic ribosomal protein, putative			0.0460925	-0.495435
XP_001469874.1	XP_001469874.1	LinJ.36.5000	LinJ.36.5000	hypothetical protein, conserved							0.00204988	1.09218
XP_001469875.1	XP_001469875.1	LinJ.36.5010	LinJ.36.5010	hypothetical protein, conserved			0.035074	0.368069
XP_001469888.1	XP_001469888.1	LinJ.36.5140	LinJ.36.5140	hypothetical protein, conserved							0.0334336	0.267013
XP_001469414.1	XP_001469414.1	LinJ.36.5160	LinJ.36.5160	translation initiation factor 2 subunit, putative							0.000600382	1.27526
XP_001469893.1	XP_001469893.1	LinJ.36.5240	LinJ.36.5240	40S ribosomal protein SA, putative			0.000642984	-0.536222	0.0017975	-0.961209	1.54026e-06	-1.41084
XP_001469904.1	XP_001469904.1	LinJ.36.5360	LinJ.36.5360	hypothetical protein, conserved			0.0341971	0.633722
XP_001469909.1	XP_001469909.1	LinJ.36.5410	LinJ.36.5410	aldehyde dehydrogenase, putative	0.0229915	0.572744	0.0302592	0.388616			0.00148392	0.648954
XP_001469345.1	XP_001469345.1	LinJ.36.5570	LinJ.36.5570	hypothetical protein, conserved					0.0467633	0.428124
XP_001469346.1	XP_001469346.1	LinJ.36.5580	LinJ.36.5580	protein kinase, putative					0.015378	0.577539
XP_001469347.1	XP_001469347.1	LinJ.36.5590	LinJ.36.5590	ubiquinone biosynthesis methyltransferase, putative							0.0031334	0.54969
XP_001469921.1	XP_001469921.1	LinJ.36.5620	LinJ.36.5620	NADH dehydrogenase, putative					0.0218322	-0.439103	0.0285892	-0.479316
XP_001469925.1	XP_001469925.1	LinJ.36.5660	LinJ.36.5660	branch point binding protein, putative							0.0177896	0.882209
XP_001469931.1	XP_001469931.1	LinJ.36.5720	LinJ.36.5720	hypothetical protein, conserved	0.0469931	0.551356	0.0121685	0.679807
XP_001469942.1	XP_001469942.1	LinJ.36.5830	LinJ.36.5830	G-actin binding protein, putative,CAP/Srv2p, putative	0.0144551	0.532367
XP_001469959.1	XP_001469959.1	LinJ.36.6010	LinJ.36.6010	hypothetical protein, conserved							0.00298142	0.881363
XP_001469966.1	XP_001469966.1	LinJ.36.6100	LinJ.36.6100	kinetoplast-associated protein, putative							0.0122109	0.774636
XP_001469967.1	XP_001469967.1	LinJ.36.6110	LinJ.36.6110	hypothetical protein, conserved			0.0142476	0.31004			0.0276224	0.340561
XP_001469969.1	XP_001469969.1	LinJ.36.6130	LinJ.36.6130	hypothetical protein, conserved					0.0154608	0.624663	0.00628593	0.830183
XP_001469971.1	XP_001469971.1	LinJ.36.6150	LinJ.36.6150	hypothetical protein, conserved							0.0184711	0.523697
XP_001469973.1	XP_001469973.1	LinJ.36.6170	LinJ.36.6170	hypothetical protein, conserved							0.0045873	0.647127
XP_001469975.1	XP_001469975.1	LinJ.36.6190	LinJ.36.6190	hypothetical protein, conserved			0.0379179	-0.660454			3.57465e-06	-1.27811
XP_001469990.1	XP_001469990.1	LinJ.36.6350	LinJ.36.6350	hypothetical protein, conserved							0.000795174	-1.6633
XP_001469343.1	XP_001469343.1	LinJ.36.6550	LinJ.36.6550	glucose transporter, lmgt2	0.0425083	0.62949
XP_001469356.1	XP_001469356.1	LinJ.36.6590	LinJ.36.6590	hypothetical protein, conserved			0.0265581	1.52077	0.00727274	1.40234	0.000307971	1.14838
XP_001469363.1	XP_001469363.1	LinJ.36.6660	LinJ.36.6660	hypothetical protein, conserved,rib72 protein-like protein			0.0177447	-0.729653			0.00411959	-0.980575
XP_001467195.1	XP_001467195.1	LinJ.36.7040	LinJ.36.7040	hypothetical protein, conserved			0.0255709	-0.516666
XP_001469384.1	XP_001469384.1	LinJ.36.7060	LinJ.36.7060	prolyl oligopeptidase, putative,serine peptidase clan SC, family S9A, putative	0.0399956	0.591248	0.000948022	0.414275
XP_001469386.1	XP_001469386.1	LinJ.36.7080	LinJ.36.7080	beta-adaptin, putative							0.00381707	0.785172
XP_001469404.1	XP_001469404.1	LinJ.36.7280	LinJ.36.7280	protein disulfide isomerase							0.00389872	0.42283

## Sheet: 6 h Protein Summary
RefSeq ID	RefSeq ID Link	TriTryp ID	TriTryp ID Link	Description	P-value	Q-value	Mean Log2 Value No Purine	# Non-missing Datapoints No Purine	Mean Log2 Value Plus Purine	# Non-missing Datapoints Plus Purine	Log2 Abundance Ratio (No Purine/Plus Purine)	Peptide Count	Leish_no_purine_Sample26	Leish_no_purine_Sample27	Leish_no_purine_Sample28	Leish_no_purine_Sample29	Leish_no_purine_Sample30	Leish_plus_purine_Sample6	Leish_plus_purine_Sample7	Leish_plus_purine_Sample8	Leish_plus_purine_Sample9	Leish_plus_purine_Sample10
XP_001462618.1	XP_001462618.1	LinJ.01.0050	LinJ.01.0050	carboxylase, putative			18.6726	1		0		2					18.6726
XP_001462620.1	XP_001462620.1	LinJ.01.0070	LinJ.01.0070	hypothetical protein, conserved	0.174842	0.442374	19.2528	5	19.0223	5	0.230517	3	19.3708	19.5789	19.1122	19.0986	19.1034	19.2985	18.9349	18.6103	19.2197	19.048
XP_001462621.1	XP_001462621.1	LinJ.01.0080	LinJ.01.0080	hypothetical protein, conserved				0	19.1386	2		3									19.3209	18.9563
XP_001462624.1	XP_001462624.1	LinJ.01.0110	LinJ.01.0110	glutaredoxin-like protein	0.195143	0.442374	17.736	5	17.2347	5	0.50134	5	17.0547	18.8343	17.7433	17.2819	17.7659	17.5317	17.2884	16.8596	17.697	16.7966
XP_001462626.1	XP_001462626.1	LinJ.01.0130	LinJ.01.0130	hypothetical protein, conserved	0.323039	0.442374	16.5292	4	16.0386	5	0.490599	3	16.079	17.7137	15.9791		16.345	16.4045	16.2016	15.4708	16.724	15.3921
XP_001462640.1	XP_001462640.1	LinJ.01.0270	LinJ.01.0270	thioredoxin, putative				0		0		3
XP_001462644.1	XP_001462644.1	LinJ.01.0310	LinJ.01.0310	acidocalcisomal exopolyphosphatase, putative	0.500098	0.458156	19.6341	5	19.4334	5	0.200715	4	19.4917	20.6476	19.1862	19.3686	19.4763	19.5863	19.5481	19.1577	19.7198	19.1551
XP_001462646.1	XP_001462646.1	LinJ.01.0330	LinJ.01.0330	poly(A) export protein, putative	0.747772	0.510812	17.1165	5	16.9169	3	0.199609	2	17.2842	18.5383	16.8871	15.8604	17.0128	17.3231	16.799	16.6288
XP_001462650.1	XP_001462650.1	LinJ.01.0370	LinJ.01.0370	hypothetical protein, conserved	0.411953	0.443058	17.143	4	16.8214	5	0.321552	3	17.3658	17.6928	17.1575	16.3558		17.2232	17.2463	16.0201	17.0894	16.5281
XP_001462653.1	XP_001462653.1	LinJ.01.0400	LinJ.01.0400	hypothetical protein, conserved				0	17.1809	1		2								17.1809
XP_001462656.1	XP_001462656.1	LinJ.01.0430	LinJ.01.0430	ribosomal protein S7, putative	0.167541	0.442374	23.3671	5	23.8687	5	-0.501607	23	23.0708	24.4755	23.0722	23.4221	22.7947	24.3081	23.6466	23.6203	24.1541	23.6143
XP_001462660.1	XP_001462660.1	LinJ.01.0470	LinJ.01.0470	alpha/beta-hydrolase-like protein	0.296132	0.442374	20.5395	5	20.7328	5	-0.19325	7	20.5545	20.529	20.3803	20.7164	20.5174	20.9851	20.6619	20.5255	21.2085	20.2828
XP_001462661.1	XP_001462661.1	LinJ.01.0480	LinJ.01.0480	hypothetical protein, conserved	0.211292	0.442374	22.0812	5	21.7275	5	0.353674	13	21.9094	23.0507	21.7518	22.0568	21.6372	21.7788	21.8121	21.6549	21.8724	21.5194
XP_001462662.1	XP_001462662.1	LinJ.01.0490	LinJ.01.0490	fatty acyl CoA syntetase 1, putative	0.732355	0.505987	20.3674	5	20.2884	4	0.0790251	5	20.3106	20.8784	19.9397	20.5444	20.1639	20.2924	20.3446		20.6058	19.9107
XP_001462663.1	XP_001462663.1	LinJ.01.0500	LinJ.01.0500	hypothetical protein, conserved	0.280938	0.442374	18.1164	5	17.4525	5	0.663917	6	18.0875	19.9957	17.4984	17.5908	17.4099	18.1555	18.0989	16.5749	17.4516	16.9816
XP_001462664.1	XP_001462664.1	LinJ.01.0510	LinJ.01.0510	long-chain-fatty-acid-CoA ligase, putative	0.855261	0.535714	21.5777	5	21.5291	5	0.0486152	13	21.3621	22.4779	21.4005	21.4908	21.1572	21.8778	21.6805	21.379	21.4783	21.2298
XP_001462665.1	XP_001462665.1	LinJ.01.0520	LinJ.01.0520	fatty acyl CoA synthetase 2, putative			19.414	1	20.3419	2	-0.927969	3				19.414					20.6882	19.9957
XP_001462667.1	XP_001462667.1	LinJ.01.0540	LinJ.01.0540	long-chain-fatty-acid-CoA ligase, putative	0.441426	0.448055	21.8971	5	21.6637	5	0.233386	21	21.6565	22.8902	21.6796	21.5496	21.7095	22.1012	21.8158	21.3462	21.7024	21.3529
XP_001462672.1	XP_001462672.1	LinJ.01.0590	LinJ.01.0590	tricarboxylate carrier, putative	0.415641	0.443058	19.9437	5	19.6317	5	0.311973	10	19.8847	21.1935	19.531	19.7841	19.3252	19.834	19.952	19.2105	19.874	19.2881
XP_001462677.1	XP_001462677.1	LinJ.01.0640	LinJ.01.0640	hypothetical protein, conserved	0.810495	0.5251	22.0081	5	21.9378	5	0.0702449	7	21.9658	22.9867	21.454	21.7108	21.923	22.224	21.8239	21.7037	22.1841	21.7533
XP_001462679.1	XP_001462679.1	LinJ.01.0660	LinJ.01.0660	HSP70-like protein	0.553795	0.466193	17.79	3	19.0977	3	-1.30771	5	19.3811	18.1655	15.8233			19.2347	22.0342	16.0242
XP_001462680.1	XP_001462680.1	LinJ.01.0670	LinJ.01.0670	mitochondrial processing peptide beta subunit, putative,metallo-peptidase, Clan ME, Family M16	0.467729	0.450801	22.0157	5	21.6721	5	0.343633	10	22.025	23.5797	21.6897	21.4516	21.3326	21.9737	22.2456	21.2441	21.556	21.341
XP_001462682.1	XP_001462682.1	LinJ.01.0690	LinJ.01.0690	hypothetical protein, conserved	0.932818	0.554998	17.3043	4	17.3376	5	-0.0333243	2		18.5299	16.585	16.9928	17.1094	17.6023	17.3333	17.1726	17.3459	17.234
XP_001462687.1	XP_001462687.1	LinJ.01.0740	LinJ.01.0740	hypothetical protein, conserved	0.622173	0.478807	20.2788	5	20.1586	5	0.120237	2	20.1819	20.6938	20.1616	20.2529	20.1038	20.659	20.3131	19.7348	20.4867	19.5993
XP_001462692.1	XP_001462692.1	LinJ.01.0790	LinJ.01.0790	eukaryotic initiation factor 4a, putative	0.438446	0.447296	24.504	5	24.2836	5	0.220448	61	24.3473	25.4861	24.2647	24.2443	24.1777	24.6092	24.328	24.0054	24.3989	24.0763
XP_001462698.1	XP_001462698.1	LinJ.02.0010	LinJ.02.0010	aminopeptidase P1, putative,metallo-peptidase, Clan MG, Family M24	0.856405	0.535714	20.3203	5	20.3591	5	-0.0388142	6	20.0785	20.4409	20.2014	20.1933	20.6875	20.6756	19.9616	19.9058	20.7218	20.5309
XP_001462699.1	XP_001462699.1	LinJ.02.0020	LinJ.02.0020	cytochrome b-domain protein, putative			20.7397	3	19.6023	2	1.13741	2	19.873	21.3771	20.969				19.5435			19.661
XP_001462704.1	XP_001462704.1	LinJ.02.0070	LinJ.02.0070	hypothetical protein, conserved	0.586803	0.474674	19.5671	3	19.6679	4	-0.100836	3	19.3279			19.8152	19.5581	19.4247	19.9242		19.7477	19.575
XP_001462710.1	XP_001462710.1	LinJ.02.0130	LinJ.02.0130	hypothetical protein, conserved			16.0136	3	19.3487	1	-3.33514	3		16.7121	15.3571		15.9715	19.3487
XP_001462764.1	XP_001462764.1	LinJ.02.0190	LinJ.02.0190	phosphoglycan beta 1,2 arabinosyltransferase				0		0		2
XP_001462715.1	XP_001462715.1	LinJ.02.0230	LinJ.02.0230	small GTP binding protein rab6-like protein				0		0		2
XP_001462717.1	XP_001462717.1	LinJ.02.0250	LinJ.02.0250	hypothetical protein, conserved				0		0		2
XP_001462718.1	XP_001462718.1	LinJ.02.0260	LinJ.02.0260	protein kinase, putative	0.501985	0.458156	18.9899	5	18.7882	5	0.201764	3	18.9512	19.9941	18.4044	18.9577	18.6424	18.8301	19.0173	18.4983	18.9284	18.6668
XP_001462720.1	XP_001462720.1	LinJ.02.0280	LinJ.02.0280	hypothetical protein, conserved	0.108662	0.442374	20.3416	5	19.8838	5	0.45777	21	20.5115	21.0611	20.1834	20.0128	19.9391	20.2631	19.9723	19.5478	20.1102	19.5256
XP_001462721.1	XP_001462721.1	LinJ.02.0290	LinJ.02.0290	ribosomal RNA processing protein, putative	0.520465	0.461345	16.7262	5	16.5415	5	0.184629	3	16.6018	17.5985	16.3888	16.41	16.6316	17.0107	16.8212	16.1663	16.3798	16.3296
XP_001462725.1	XP_001462725.1	LinJ.02.0330	LinJ.02.0330	casein kinase II, alpha chain, putative	0.547474	0.464861	23.2354	5	23.0297	5	0.205739	7	22.9137	24.5044	23.1432	22.7468	22.8689	23.1535	23.0753	23.0964	22.8891	22.934
XP_001462726.1	XP_001462726.1	LinJ.02.0340	LinJ.02.0340	proteasome regulatory non-ATPase subunit 6, putative	0.287219	0.442374	22.6689	5	22.363	5	0.305922	15	22.5645	23.481	22.7995	22.0988	22.4008	22.4523	22.6782	22.228	22.5395	21.917
XP_001462727.1	XP_001462727.1	LinJ.02.0350	LinJ.02.0350	FtsJ-like methyltransferase, putative			19.8018	3		0		3	19.1973		20.0819		20.1263
XP_001462733.1	XP_001462733.1	LinJ.02.0420	LinJ.02.0420	voltage-dependent anion-selective channel, putative	0.0713419	0.442374	19.8346	5	19.1295	5	0.705086	5	19.4507	20.9051	19.3305	19.8801	19.6066	19.4122	19.7081	19.0001	18.7957	18.7316
XP_001462734.1	XP_001462734.1	LinJ.02.0430	LinJ.02.0430	hypothetical protein, conserved	0.289572	0.442374	22.4249	5	22.057	5	0.367925	24	22.2219	23.5602	22.2884	22.1874	21.8668	22.3815	22.3457	21.7566	22.0745	21.7267
XP_001462742.1	XP_001462742.1	LinJ.02.0520	LinJ.02.0520	hypothetical protein, unknown function	0.159945	0.442374	22.0678	5	21.6634	5	0.404442	16	21.8839	22.9616	21.8569	21.7932	21.8436	21.9462	21.7299	21.2817	21.9342	21.4249
XP_001462743.1	XP_001462743.1	LinJ.02.0530	LinJ.02.0530	hypothetical protein, unknown function			19.3374	2	18.98	3	0.357436	3		19.7073		18.9675		19.1662			19.1805	18.5932
XP_001462748.1	XP_001462748.1	LinJ.02.0580	LinJ.02.0580	hypothetical protein, conserved			21.2604	1	21.4089	1	-0.148506	2					21.2604				21.4089
XP_001462752.1	XP_001462752.1	LinJ.02.0620	LinJ.02.0620	hypothetical protein, conserved			18.5819	2	19.0071	3	-0.425217	4	18.3428			18.8209		18.9019			19.4192	18.7001
XP_001462753.1	XP_001462753.1	LinJ.02.0630	LinJ.02.0630	hypothetical protein, conserved	0.333009	0.442374	22.5808	5	22.0459	5	0.534903	4	21.8599	24.0868	22.9652	21.6288	22.3632	22.3885	22.8876	21.8821	21.7885	21.2827
XP_001462754.1	XP_001462754.1	LinJ.02.0640	LinJ.02.0640	mitochondrial carrier protein, putative	0.734296	0.506551	19.482	5	19.3684	5	0.113542	11	19.4428	20.5409	19.0859	19.3447	18.9957	19.8338	19.5677	18.9388	19.455	19.0469
XP_001462758.1	XP_001462758.1	LinJ.02.0680	LinJ.02.0680	ATP-dependent Clp protease subunit, heat shock protein 78 (HSP78), putative,serine peptidase, putative	0.385694	0.442374	20.7822	5	20.5844	5	0.19785	29	20.9072	21.4164	20.5912	20.5886	20.4078	20.864	20.8087	20.5471	20.5231	20.179
XP_001462761.1	XP_001462761.1	LinJ.02.0710	LinJ.02.0710	dipeptylcarboxypeptidase	0.0360489	0.442374	21.3426	5	20.7727	5	0.569866	26	21.3462	22.0741	21.0698	21.0827	21.1403	21.0018	21.0267	20.4601	20.8865	20.4887
XP_001465319.1	XP_001465319.1	LinJ.03.0030	LinJ.03.0030	D-3-phosphoglycerate dehydrogenase-like protein	0.374301	0.442374	16.7878	5	16.325	4	0.462845	7	16.8786	16.7571	17.8221	16.1213	16.3601	16.6083		15.9975	17.2976	15.3966
XP_001465318.1	XP_001465318.1	LinJ.03.0040	LinJ.03.0040	2-aminoethylphosphonate:pyruvateaminotransferas e-like protein	0.39208	0.442374	19.9526	4	19.4998	5	0.452834	3	19.4023	20.8423	19.7565	19.8093		20.3269	19.4951	20.2481	18.3952	19.0337
XP_001465308.1	XP_001465308.1	LinJ.03.0140	LinJ.03.0140	hypothetical protein, conserved			17.8105	1	15.6835	1	2.12699	3		17.8105								15.6835
XP_001462772.1	XP_001462772.1	LinJ.03.0180	LinJ.03.0180	U2 splicing auxiliary factor, putative	0.696988	0.497472	20.443	5	20.2914	5	0.151602	3	19.9225	21.754	20.2829	20.461	19.7947	20.123	20.0981	19.9876	20.6726	20.5757
XP_001462773.1	XP_001462773.1	LinJ.03.0190	LinJ.03.0190	delta-1-pyrroline-5-carboxylate dehydrogenase, putative	0.23287	0.442374	23.0366	5	22.7263	5	0.310251	50	23.0657	23.7756	22.8434	22.6828	22.8153	22.9806	23.0182	22.4163	22.8565	22.3599
XP_001462775.1	XP_001462775.1	LinJ.03.0210	LinJ.03.0210	hypothetical protein, conserved			18.0268	4	18.6017	2	-0.5749	2	17.8545	19.0665	17.6826		17.5037	19.8097		17.3937
XP_001462776.1	XP_001462776.1	LinJ.03.0220	LinJ.03.0220	long chain fatty Acyl CoA synthetase, putative	0.470369	0.451434	20.2455	5	20.055	5	0.190531	24	20.1201	21.0688	20.022	20.1031	19.9137	20.5224	19.944	19.8643	20.2067	19.7376
XP_001462778.1	XP_001462778.1	LinJ.03.0240	LinJ.03.0240	ribosomal protein L38, putative	0.517707	0.460406	21.3178	5	20.8568	5	0.461088	5	21.429	23.086	21.8131	20.2766	19.9844	21.0451	22.2347	20.3723	20.694	19.9376
XP_001462780.1	XP_001462780.1	LinJ.03.0260	LinJ.03.0260	hypothetical protein	0.100501	0.442374	19.4308	5	18.8607	5	0.570074	6	19.3243	20.5098	19.1546	19.1037	19.0616	19.092	18.9815	18.592	19.1707	18.4674
XP_001462787.1	XP_001462787.1	LinJ.03.0330	LinJ.03.0330	protein kinase, putative			17.4061	1	17.5125	1	-0.106382	2				17.4061						17.5125
XP_001462793.1	XP_001462793.1	LinJ.03.0390	LinJ.03.0390	MFS transporter, putative				0	16.9636	1		2						16.9636
XP_001462795.1	XP_001462795.1	LinJ.03.0410	LinJ.03.0410	60S acidic ribosomal protein P2, putative	0.426566	0.445331	20.3722	5	20.5652	5	-0.192977	12	20.5082	19.7875	20.3543	20.5608	20.6502	20.8439	19.9371	20.564	20.9054	20.5753
XP_001462796.1	XP_001462796.1	LinJ.03.0420	LinJ.03.0420	60S acidic ribosomal protein P2, putative	0.858885	0.53698	23.4005	5	23.4551	5	-0.0545968	11	23.4342	24.3159	23.1244	23.0149	23.1131	23.5946	24.01	23.1238	23.5171	23.0299
XP_001467547.1	XP_001467547.1	LinJ.03.0500	LinJ.03.0500	hypothetical protein, conserved	0.193528	0.442374	18.37	5	18.1023	5	0.267717	12	18.3264	18.8827	18.1568	18.0388	18.4453	18.5138	18.1361	17.9264	18.1227	17.8125
XP_001467546.1	XP_001467546.1	LinJ.03.0510	LinJ.03.0510	hypothetical protein, conserved	0.341298	0.442374	21.7111	5	21.4491	3	0.261972	2	21.6359	22.1723	21.9996	21.642	21.1055	21.5177			21.5611	21.2684
XP_001467545.1	XP_001467545.1	LinJ.03.0520	LinJ.03.0520	26S protease regulatory subunit, putative,serine peptidase, Clan SJ, family S16, putative	0.26768	0.442374	20.0763	5	19.731	5	0.345286	11	19.9135	20.9155	20.0949	19.4468	20.0109	20.0636	19.7797	19.7425	19.958	19.1114
XP_001467542.1	XP_001467542.1	LinJ.03.0550	LinJ.03.0550	quinone oxidoreductase, putative				0	18.0732	1		2										18.0732
XP_001467539.1	XP_001467539.1	LinJ.03.0580	LinJ.03.0580	arginine N-methyltransferase, putative	0.745551	0.510735	19.6269	5	19.5741	5	0.0527767	7	19.6125	20.0198	19.4436	19.429	19.6296	19.8071	19.7097	19.3248	19.7638	19.2652
XP_001467537.1	XP_001467537.1	LinJ.03.0600	LinJ.03.0600	MP99, putative,mitochondrial	0.60834	0.478772	19.8362	4	19.7417	5	0.0945562	4	19.8817		20.0699	19.4487	19.9445	19.953	19.7061	19.8969	19.8407	19.3115
XP_001467535.1	XP_001467535.1	LinJ.03.0620	LinJ.03.0620	hypothetical protein, conserved	0.373751	0.442374	17.6463	3	18.0225	4	-0.376141	2	18.0085			17.3434	17.587	18.1534		17.5678	18.8047	17.5641
XP_001462799.1	XP_001462799.1	LinJ.03.0670	LinJ.03.0670	hypothetical protein, conserved	0.335088	0.442374	20.3471	5	20.1187	5	0.228355	34	20.2657	21.0549	20.0358	20.1923	20.1866	20.5162	20.1289	19.7863	20.2625	19.8995
XP_001462804.1	XP_001462804.1	LinJ.03.0720	LinJ.03.0720	cytochrome c oxidase copper chaperone, putative	0.470951	0.451434	18.725	4	18.3473	3	0.377679	2		19.1895	19.4304	18.0662	18.2139		18.9727		18.1261	17.9431
XP_001462806.1	XP_001462806.1	LinJ.03.0740	LinJ.03.0740	hypothetical protein, conserved			17.3925	2	18.9346	1	-1.54212	3			18.9084		15.8766			18.9346
XP_001462807.1	XP_001462807.1	LinJ.03.0750	LinJ.03.0750	hypothetical protein, conserved			21.01	3	19.8644	2	1.14561	2		21.5116	20.9855		20.5329			20.1073		19.6215
XP_001462816.1	XP_001462816.1	LinJ.03.0860	LinJ.03.0860	hypothetical protein, conserved				0		0		2
XP_001462819.1	XP_001462819.1	LinJ.03.0890	LinJ.03.0890	inorganic pyrophosphatase, putative	0.129886	0.442374	19.2123	5	18.6428	3	0.569512	3	19.1784	19.8513	19.2744	18.4157	19.342			18.9227	18.5433	18.4625
XP_001462821.1	XP_001462821.1	LinJ.03.0910	LinJ.03.0910	hypothetical protein			19.9189	2		0		2			19.8195		20.0182
XP_001462823.1	XP_001462823.1	LinJ.03.0930	LinJ.03.0930	hypothetical protein, conserved			19.7831	2	19.5837	2	0.199403	3	19.9397		19.6264			19.5152		19.6521
XP_001462824.1	XP_001462824.1	LinJ.03.0940	LinJ.03.0940	hypothetical protein, conserved	0.316118	0.442374	18.4893	5	18.1464	5	0.342847	3	18.0027	19.5676	18.1354	18.1615	18.5791	18.501	17.9795	17.6962	18.3895	18.1658
XP_001462826.1	XP_001462826.1	LinJ.03.0960	LinJ.03.0960	elongation initiation factor 2 alpha subunit, putative	0.173288	0.442374	21.3866	5	21.0691	5	0.317466	25	21.076	22.1586	21.2811	21.1399	21.2775	21.2252	21.0932	20.925	21.2502	20.8521
XP_001462838.1	XP_001462838.1	LinJ.04.0010	LinJ.04.0010	calcium-translocating P-type ATPase	0.547304	0.464861	20.2126	4	20.0109	5	0.201648	10	19.9734	21.0316	19.5933	20.252		20.2614	19.935	20.0436	20.3422	19.4725
XP_001462840.1	XP_001462840.1	LinJ.04.0030	LinJ.04.0030	cAMP-specific phosphodiesterase, putative			19.2726	1	18.9206	1	0.351967	4				19.2726					18.9206
XP_001462843.1	XP_001462843.1	LinJ.04.0060	LinJ.04.0060	hypothetical protein, conserved	0.304264	0.442374	20.6611	5	20.4216	5	0.239495	17	20.776	21.2771	20.2739	20.5245	20.454	20.7811	20.4289	19.9998	20.5892	20.3091
XP_001462844.1	XP_001462844.1	LinJ.04.0070	LinJ.04.0070	DNA topoisomerase type IB small subunit	0.791815	0.520747	22.6619	5	22.5967	5	0.0651832	2	22.6083	23.4665	22.5212	22.3668	22.3465	22.7582	22.6341	22.5806	22.8514	22.1591
XP_001462851.1	XP_001462851.1	LinJ.04.0140	LinJ.04.0140	hypothetical protein, conserved			19.5105	2	19.5605	1	-0.0499892	2				19.4251	19.5958				19.5605
XP_001462853.1	XP_001462853.1	LinJ.04.0160	LinJ.04.0160	hypothetical protein, conserved in leishmania				0	18.7081	2		2						18.8901	18.5261
XP_001462861.1	XP_001462861.1	LinJ.04.0230	LinJ.04.0230	hypothetical protein, conserved	0.0663315	0.442374	20.3659	5	19.8057	5	0.560185	6	20.0692	21.1413	20.0026	20.4389	20.1776	19.7214	20.0462	19.3981	20.2957	19.5672
XP_001462865.1	XP_001462865.1	LinJ.04.0270	LinJ.04.0270	adenosine monophosphate deaminase, putative,AMP deaminase, putative	0.173212	0.442374	19.2753	3	19.547	4	-0.271764	2			19.2959	19.3544	19.1755	19.7924	19.7846	19.3306		19.2806
XP_001462866.1	XP_001462866.1	LinJ.04.0280	LinJ.04.0280	hypothetical protein, conserved				0		0		3
XP_001462878.1	XP_001462878.1	LinJ.04.0400	LinJ.04.0400	hypothetical protein, conserved	0.345484	0.442374	20.6013	5	20.3641	5	0.237237	10	20.7451	21.1111	20.3465	20.4748	20.3291	20.6072	20.6316	19.7461	20.7061	20.1295
XP_001462879.1	XP_001462879.1	LinJ.04.0410	LinJ.04.0410	hypothetical protein, conserved	0.392007	0.442374	19.5992	5	19.3243	5	0.274877	2	19.7618	20.4909	19.3128	19.558	18.8725	19.3815	19.7064	18.9811	19.5417	19.0108
XP_001462881.1	XP_001462881.1	LinJ.04.0430	LinJ.04.0430	calpain-like cysteine peptidase, putative,cysteine peptidase, Clan CA, family C2, putative	0.124202	0.442374	21.207	5	20.8478	5	0.359182	15	21.2423	21.7846	21.288	20.5939	21.126	21.004	20.9854	20.7584	20.9439	20.5473
XP_001462882.1	XP_001462882.1	LinJ.04.0440	LinJ.04.0440	adenylosuccinate lyase, putative	0.224801	0.442374	19.2818	5	18.8656	5	0.416119	15	19.3131	20.3425	18.9074	18.9185	18.9273	19.243	19.0977	18.4276	18.9731	18.5868
XP_001462884.1	XP_001462884.1	LinJ.04.0460	LinJ.04.0460	60S ribosomal protein L11 (L5, L16)	0.542705	0.464861	23.1203	5	23.2975	5	-0.177171	15	22.9729	24.0735	22.8645	23.1045	22.5862	23.686	23.202	23.1352	23.4284	23.0358
XP_001462885.1	XP_001462885.1	LinJ.04.0470	LinJ.04.0470	ADP-ribosylation factor, putative	0.0425895	0.442374	19.4313	5	18.8407	4	0.590607	3	19.5237	20.0136	19.1097	19.08	19.4296	18.5873	19.1034	18.537		19.1351
XP_001462886.1	XP_001462886.1	LinJ.04.0480	LinJ.04.0480	hypothetical protein, conserved	0.404003	0.442374	19.3484	5	19.8409	5	-0.492511	4	19.6949	21.0663	18.3887	19.5665	18.0256	20.199	20.1907	19.7328	19.6379	19.4441
XP_001462887.1	XP_001462887.1	LinJ.04.0490	LinJ.04.0490	hypothetical protein, conserved			20.7194	1	20.0411	2	0.678302	3		20.7194					21.2491	18.833
XP_001462890.1	XP_001462890.1	LinJ.04.0520	LinJ.04.0520	hypothetical protein, conserved			17.1079	4		0		2		17.9931	16.0133	15.9738	18.4515
XP_001462892.1	XP_001462892.1	LinJ.04.0540	LinJ.04.0540	hypothetical protein, conserved	0.977057	0.565369	21.7199	5	21.7338	5	-0.0139109	8	22.1603	22.9155	21.4789	21.3712	20.6735	22.1881	21.6874	22.1827	21.9057	20.705
XP_001462895.1	XP_001462895.1	LinJ.04.0570	LinJ.04.0570	spermidine synthase, putative	0.318806	0.442374	21.3684	5	21.1871	5	0.181362	9	21.4194	21.8983	21.3061	21.1415	21.077	21.3433	21.4114	20.9474	21.2073	21.0261
XP_001462901.1	XP_001462901.1	LinJ.04.0630	LinJ.04.0630	hypothetical protein, conserved	0.220129	0.442374	20.5494	5	20.1618	4	0.387623	4	20.5264	21.4038	20.1327	20.1367	20.5474	20.5122	20.1955	19.8774		20.062
XP_001462906.1	XP_001462906.1	LinJ.04.0680	LinJ.04.0680	ubiquitin-conjugating enzyme e2, putative	0.185771	0.442374	20.0565	5	19.8771	5	0.179445	8	20.1614	20.2647	19.9251	19.7975	20.1339	20.0241	19.9154	19.5395	20.037	19.8694
XP_001462907.1	XP_001462907.1	LinJ.04.0690	LinJ.04.0690	hypothetical protein	0.231288	0.442374	21.3829	4	20.6652	5	0.717741	5	21.7268		21.1758	21.4496	21.1794	21.4717	19.7022	19.3752	21.6791	21.0976
XP_001462913.1	XP_001462913.1	LinJ.04.0750	LinJ.04.0750	60S ribosomal protein L10, putative	0.955555	0.56072	23.2196	5	23.2336	5	-0.0140522	21	23.0312	24.1231	22.9112	23.0814	22.951	23.5019	23.0545	23.2284	23.3477	23.0356
XP_001462914.1	XP_001462914.1	LinJ.04.0760	LinJ.04.0760	nascent polypeptide associated complex subunit- like protein, copy 2	0.505039	0.458156	22.7901	5	22.5931	5	0.197	20	22.6873	23.7624	22.6805	22.4311	22.389	22.9452	22.7338	22.1894	22.6611	22.4358
XP_001462919.1	XP_001462919.1	LinJ.04.0800	LinJ.04.0800	hypothetical protein, conserved				0	18.6856	1		2									18.6856
XP_001462920.1	XP_001462920.1	LinJ.04.0810	LinJ.04.0810	hypothetical protein, conserved	0.698677	0.498278	21.7949	5	21.7401	5	0.0547866	3	21.8969	21.9809	21.8334	21.6684	21.5948	21.8509	21.9925	21.5845	21.9086	21.3638
XP_001462922.1	XP_001462922.1	LinJ.04.0830	LinJ.04.0830	hypothetical protein, conserved	0.103881	0.442374	20.5453	5	19.6127	5	0.932553	2	21.8382	21.422	20.1097	19.1892	20.1673	19.741	19.6125	20.0664	19.0359	19.6079
XP_001462930.1	XP_001462930.1	LinJ.04.0890	LinJ.04.0890	hypothetical protein, conserved	0.47858	0.45253	20.1542	5	20.3341	5	-0.179915	3	20.1088	20.6812	19.7959	20.2272	19.9576	20.5936	20.8699	19.7803	20.3345	20.092
XP_001462935.1	XP_001462935.1	LinJ.04.0960	LinJ.04.0960	adenylate kinase, putative	0.0896934	0.442374	21.1388	5	20.7051	5	0.433627	8	21.1054	21.8762	20.9935	20.8412	20.8775	21.1435	20.7172	20.5479	20.6735	20.4435
XP_001462939.1	XP_001462939.1	LinJ.04.1000	LinJ.04.1000	hypothetical protein, conserved	0.377837	0.442374	20.2762	5	20.0436	5	0.232521	8	19.9488	21.0037	20.0359	20.2768	20.1155	20.4086	20.2463	19.4837	20.1679	19.9117
XP_001462944.1	XP_001462944.1	LinJ.04.1050	LinJ.04.1050	acyltransferase-like protein, copy 2				0		0		2
XP_001462947.1	XP_001462947.1	LinJ.04.1080	LinJ.04.1080	hypothetical protein, conserved	0.945971	0.558324	19.0572	5	19.0304	5	0.0267775	4	19.3595	19.6493	18.2994	19.2518	18.7259	19.7484	18.9418	18.9051	19.521	18.0357
XP_001462953.1	XP_001462953.1	LinJ.04.1140	LinJ.04.1140	cytochrome c oxidase assembly factor, putative			19.0564	2	18.396	4	0.660434	3		20.2715		17.8413		18.8846	18.7519		18.3319	17.6155
XP_001462956.1	XP_001462956.1	LinJ.04.1170	LinJ.04.1170	fructose-1,6-bisphosphatase, cytosolic, putative	0.234373	0.442374	20.8094	5	20.519	5	0.290465	9	20.6092	21.6303	20.6265	20.5873	20.594	20.7276	20.6231	20.4843	20.5833	20.1765
XP_001462957.1	XP_001462957.1	LinJ.04.1190	LinJ.04.1190	RNA-binding protein, putative	0.169948	0.442374	20.8786	5	20.4726	5	0.406028	8	20.8019	21.7514	20.7858	20.3279	20.7261	20.7707	20.5463	20.1036	20.7124	20.23
XP_001462958.1	XP_001462958.1	LinJ.04.1200	LinJ.04.1200	hypothetical protein, conserved			18.5966	3	18.3278	2	0.268756	2	18.407	19.3134	18.0693			18.3761		18.2795
XP_001462959.1	XP_001462959.1	LinJ.04.1210	LinJ.04.1210	tRNA nucleotidyltransferase, putative				0		0		2
XP_001462962.1	XP_001462962.1	LinJ.04.1240	LinJ.04.1240	hypothetical protein, conserved	0.884136	0.540538	20.4608	4	20.4189	5	0.0419563	2	20.8246		20.5046	20.4279	20.0862	20.8233	20.8576	20.3048	20.4342	19.6746
XP_001462963.1	XP_001462963.1	LinJ.04.1250	LinJ.04.1250	actin	0.0846787	0.442374	23.6434	5	23.2015	5	0.441895	40	23.483	24.4158	23.3614	23.4034	23.5535	23.5358	23.2933	22.9357	23.2585	22.9842
XP_001462967.1	XP_001462967.1	LinJ.05.0030	LinJ.05.0030	ras-like small GTPases, putative	0.371835	0.442374	21.8004	5	21.6101	5	0.190287	11	21.9732	22.3587	21.5182	21.5158	21.6361	21.9304	21.7534	21.3569	21.6931	21.317
XP_001462968.1	XP_001462968.1	LinJ.05.0040	LinJ.05.0040	paraflagellar rod component par4, putative	0.90136	0.543955	19.7156	5	19.6711	5	0.0444519	16	19.4842	20.7948	19.6056	19.2841	19.4093	20.1863	19.9899	19.2584	19.8335	19.0875
XP_001462969.1	XP_001462969.1	LinJ.05.0050	LinJ.05.0050	hypothetical protein, conserved	0.1843	0.442374	19.7898	4	19.1653	5	0.624485	3	19.7887		20.1471	19.2246	19.999	17.9512	19.6401	19.8355	19.4781	18.9218
XP_001462970.1	XP_001462970.1	LinJ.05.0060	LinJ.05.0060	major vault protein, putative	0.557509	0.4673	17.0334	5	16.8452	5	0.188228	2	17.0279	17.9296	16.1428	17.0732	16.9937	17.0488	16.508	16.7071	17.1825	16.7796
XP_001462980.1	XP_001462980.1	LinJ.05.0100	LinJ.05.0100	phosphoprotein phosphatase, putative	0.0957074	0.442374	21.8636	5	21.4723	5	0.391309	35	21.7241	22.516	21.7581	21.579	21.7409	21.797	21.4871	21.105	21.6677	21.3047
XP_001462983.1	XP_001462983.1	LinJ.05.0130	LinJ.05.0130	protein kinase, putative				0		0		2
XP_001462984.1	XP_001462984.1	LinJ.05.0140	LinJ.05.0140	nucleolar RNA helicase II, putative	0.980236	0.566376	19.2677	5	19.2754	5	-0.00764447	32	19.1288	20.2995	19.1933	19.0228	18.6942	19.4953	19.3946	18.8913	19.5212	19.0744
XP_001462971.1	XP_001462971.1	LinJ.05.0150	LinJ.05.0150	hypothetical protein, conserved	0.125284	0.442374	19.1867	5	18.8163	5	0.370463	4	19.1271	19.9165	18.9077	19.0458	18.9366	19.113	18.8895	18.4606	18.9097	18.7086
XP_001462974.1	XP_001462974.1	LinJ.05.0190	LinJ.05.0190	hypothetical protein, conserved	0.165402	0.442374	21.3801	5	20.9541	5	0.426055	4	21.0495	22.2344	21.6409	20.8702	21.1057	21.1143	21.1915	20.6521	21.1687	20.6438
XP_001462975.1	XP_001462975.1	LinJ.05.0200	LinJ.05.0200	hypothetical protein, conserved	0.620028	0.478807	15.8629	5	15.3977	4	0.465264	4	15.0583	15.7025	18.9084	14.8375	14.8081	15.6006	15.4079		15.7059	14.8763
XP_001462986.1	XP_001462986.1	LinJ.05.0260	LinJ.05.0260	hypothetical protein, conserved	0.33469	0.442374	19.9424	5	19.4537	4	0.488713	4	19.7465	21.3253	19.8724	19.1965	19.5714		20.1911	19.2714	19.3781	18.9743
XP_001462988.1	XP_001462988.1	LinJ.05.0280	LinJ.05.0280	protein tyrosine phosphatase, putative	0.712749	0.50138	22.3444	5	22.4863	5	-0.141882	10	22.0928	23.6378	21.8858	21.8504	22.255	22.9852	22.7071	22.0649	22.4913	22.1827
XP_001462992.1	XP_001462992.1	LinJ.05.0320	LinJ.05.0320	glutaredoxin-like protein	0.237655	0.442374	18.856	5	18.3872	5	0.468718	2	18.6252	20.0975	18.6255	18.0761	18.8555	18.7805	18.6319	18.1441	18.4016	17.978
XP_001462998.1	XP_001462998.1	LinJ.05.0350	LinJ.05.0350	trypanothione reductase	0.17035	0.442374	23.4346	5	23.1043	5	0.330236	28	23.3149	24.1126	23.2361	23.0882	23.4212	23.4132	23.3112	22.7596	23.1859	22.8519
XP_001463001.1	XP_001463001.1	LinJ.05.0380	LinJ.05.0380	microtubule-associated protein, putative	0.0268903	0.442374	25.7571	5	25.2563	5	0.500845	44	25.6867	26.3237	25.6791	25.5012	25.595	25.5215	25.2948	25.0167	25.48	24.9685
XP_001463002.1	XP_001463002.1	LinJ.05.0390	LinJ.05.0390	protein kinase, putative	0.543065	0.464861	19.4461	5	19.2628	5	0.183241	4	19.3503	20.3522	19.4399	19.0007	19.0873	19.66	19.5512	18.8702	19.3025	18.9302
XP_001463008.1	XP_001463008.1	LinJ.05.0450	LinJ.05.0450	hypothetical protein, conserved	0.62179	0.478807	21.5722	5	21.4421	5	0.130137	12	21.5412	22.3719	21.0121	21.3219	21.6139	21.8094	21.2047	21.2555	21.6128	21.3281
XP_001463012.1	XP_001463012.1	LinJ.05.0490	LinJ.05.0490	hypothetical protein, conserved	0.253725	0.442374	18.609	5	17.9226	4	0.686443	4	18.0177	18.7876	17.6568	18.2814	20.3018	17.9445		17.3797	18.3388	18.0274
XP_001463014.1	XP_001463014.1	LinJ.05.0500	LinJ.05.0500	ATPase alpha subunit	0.34729	0.442374	23.7538	5	23.5171	5	0.236725	53	23.6535	24.5618	23.6268	23.6508	23.276	23.7931	23.4706	23.336	23.7095	23.2762
XP_001463019.1	XP_001463019.1	LinJ.05.0560	LinJ.05.0560	hypothetical protein, conserved			19.614	2	18.9303	1	0.683763	2		19.888	19.34					18.9303
XP_001463020.1	XP_001463020.1	LinJ.05.0570	LinJ.05.0570	hypothetical protein, conserved	0.22004	0.442374	19.8562	3	19.567	5	0.289151	2	20.0711	19.902		19.5954		19.7749	19.7727	19.156	19.8218	19.3096
XP_001463021.1	XP_001463021.1	LinJ.05.0580	LinJ.05.0580	hypothetical protein, conserved			20.3115	3	20.1429	1	0.168604	2		21.0589	20.0924		19.7831	20.1429
XP_001463022.1	XP_001463022.1	LinJ.05.0590	LinJ.05.0590	ATP-dependent RNA helicase, putative	0.0287379	0.442374	22.3126	5	21.8709	5	0.44164	2	22.1594	22.8122	22.2098	22.1601	22.2214	21.6501	21.9701	21.597	22.1772	21.9603
XP_001463023.1	XP_001463023.1	LinJ.05.0600	LinJ.05.0600	hypothetical protein, conserved			19.0317	1	17.4872	2	1.54445	2				19.0317					16.0979	18.8766
XP_001463024.1	XP_001463024.1	LinJ.05.0610	LinJ.05.0610	hypothetical protein, conserved			16.35	1	17.0121	1	-0.66215	2	16.35					17.0121
XP_001463026.1	XP_001463026.1	LinJ.05.0630	LinJ.05.0630	kinesin, putative			20.2364	3	20.4939	1	-0.257419	2		20.8585	20.5294	19.3215			20.4939
XP_001463027.1	XP_001463027.1	LinJ.05.0640	LinJ.05.0640	hypothetical protein, conserved	0.862514	0.537742	18.2992	4	18.2062	4	0.0929962	5	18.627	19.3719	17.7028		17.4951	18.7643	18.5838	17.6286	17.8481
XP_001463031.1	XP_001463031.1	LinJ.05.0680	LinJ.05.0680	sre-2/carboxylate carrier-like protein	0.575218	0.471482	20.2829	5	20.0689	5	0.213933	2	20.3147	21.5366	19.7123	20.0963	19.7545	20.0692	20.2472	19.6564	20.533	19.8389
XP_001463036.1	XP_001463036.1	LinJ.05.0730	LinJ.05.0730	hypothetical protein, conserved			20.7515	1	19.964	3	0.7875	3		20.7515					20.1129	19.8487	19.9304
XP_001463037.1	XP_001463037.1	LinJ.05.0740	LinJ.05.0740	hypothetical protein, conserved			16.9756	2		0		5		16.964			16.9872
XP_001463038.1	XP_001463038.1	LinJ.05.0750	LinJ.05.0750	hypothetical protein, conserved			19.1884	2	18.0631	3	1.12535	3				19.4492	18.9277	19.3219		15.1722	19.6953
XP_001463041.1	XP_001463041.1	LinJ.05.0780	LinJ.05.0780	hypothetical protein, conserved	0.609964	0.478772	20.1159	5	19.9952	5	0.120748	3	20.0356	20.7828	20.0993	19.7542	19.9078	20.1802	20.1158	20.2839	19.9223	19.4737
XP_001463043.1	XP_001463043.1	LinJ.05.0800	LinJ.05.0800	MYND zinc finger (ZnF) domain-like protein	0.680965	0.495055	17.0075	5	16.8307	5	0.176758	6	16.8969	18.2485	16.7774	16.2242	16.8903	17.4644	17.3607	16.5716	16.5258	16.231
XP_001463045.1	XP_001463045.1	LinJ.05.0820	LinJ.05.0820	hypothetical protein, conserved	0.664103	0.489954	17.5166	5	17.6601	4	-0.143562	7	17.3058	17.9229	17.125	17.2976	17.9317	17.8256		17.0149	18.3577	17.4424
XP_001463046.1	XP_001463046.1	LinJ.05.0830	LinJ.05.0830	methylthioadenosine phosphorylase, putative	0.0594154	0.442374	23.8232	5	23.3207	5	0.502446	28	23.9582	24.5398	23.5435	23.4519	23.6225	23.4708	23.6236	23.2076	23.3441	22.9577
XP_001463048.1	XP_001463048.1	LinJ.05.0850	LinJ.05.0850	hypothetical protein, conserved	0.116624	0.442374	20.2533	4	19.5255	4	0.727783	2	20.4794	21.0994	19.6003		19.8339	19.6156		20.0161	19.0045	19.4658
XP_001463051.1	XP_001463051.1	LinJ.05.0880	LinJ.05.0880	hypothetical protein, conserved			19.2492	3	19.3461	1	-0.0968948	3	19.5603			19.2729	18.9144				19.3461
XP_001463052.1	XP_001463052.1	LinJ.05.0890	LinJ.05.0890	hypothetical protein, conserved	0.188358	0.442374	19.8756	4	18.2296	3	1.64606	10	20.1796	20.289	19.1236	19.9104		19.1821	15.775		19.7316
XP_001463055.1	XP_001463055.1	LinJ.05.0920	LinJ.05.0920	paraflagellar rod protein, putative	0.277633	0.442374	20.818	3	19.1827	4	1.63527	3		24.0175	19.1369	19.2996		19.4124	19.1869		19.1248	19.0068
XP_001463059.1	XP_001463059.1	LinJ.05.0960	LinJ.05.0960	dipeptidyl-peptidase III, putative,metallo-peptidase, Clan M-, Family M49	0.125701	0.442374	21.7363	5	21.3515	5	0.384796	49	21.7826	22.5164	21.5513	21.3915	21.4396	21.5437	21.3623	21.1861	21.552	21.1134
XP_001463060.1	XP_001463060.1	LinJ.05.0970	LinJ.05.0970	3-mercaptopyruvate sulfurtransferase	0.0922365	0.442374	20.0831	5	19.6743	5	0.408778	6	19.9205	20.708	19.847	20.0156	19.9242	20.0388	19.6745	19.2288	19.911	19.5184
XP_001463061.1	XP_001463061.1	LinJ.05.0980	LinJ.05.0980	NADH-ubiquinone oxidoreductase, mitochondrial, putative			19.5536	3		0		2	18.6659	20.6907	19.3041
XP_001463065.1	XP_001463065.1	LinJ.05.1020	LinJ.05.1020	hypothetical protein, conserved			18.9105	2	18.7092	3	0.201221	4		19.634	18.187			19.1632	18.8711	18.0935
XP_001463066.1	XP_001463066.1	LinJ.05.1030	LinJ.05.1030	hypothetical protein, conserved	0.750378	0.510941	21.3855	5	21.2914	5	0.0941272	3	21.2825	22.3509	21.367	21.0336	20.8933	21.4643	21.0681	21.5158	21.504	20.9045
XP_001463067.1	XP_001463067.1	LinJ.05.1040	LinJ.05.1040	stomatin-like protein	0.229701	0.442374	18.866	5	18.3935	5	0.472432	10	18.7871	19.9461	18.6392	18.131	18.8264	18.8673	18.8259	18.4386	17.9815	17.8543
XP_001463068.1	XP_001463068.1	LinJ.05.1050	LinJ.05.1050	hypothetical protein, unknown function	0.689728	0.49622	18.3874	4	18.2905	5	0.0968727	5	18.6226		18.2338	18.3095	18.3836	18.5512	18.156	17.6194	18.7539	18.372
XP_001463069.1	XP_001463069.1	LinJ.05.1060	LinJ.05.1060	ATPase, putative	0.353651	0.442374	15.8507	3	16.4082	3	-0.557582	3	15.8132			15.6135	16.1253	17.376			16.2066	15.6421
XP_001463070.1	XP_001463070.1	LinJ.05.1070	LinJ.05.1070	hypothetical protein, conserved			20.0014	2	20.2725	2	-0.271091	2				20.3311	19.6717	20.0493			20.4957
XP_001463071.1	XP_001463071.1	LinJ.05.1080	LinJ.05.1080	hypothetical protein, conserved	0.142442	0.442374	20.7633	5	20.272	5	0.491301	11	20.7461	21.78	20.4744	20.3132	20.503	20.6125	20.4161	20.1004	20.4483	19.7828
XP_001463073.1	XP_001463073.1	LinJ.05.1100	LinJ.05.1100	hypothetical protein, conserved	0.248684	0.442374	18.6722	5	18.2819	5	0.390293	8	18.8158	19.5846	18.3502	18.4313	18.1793	18.5451	18.8837	17.9207	18.1346	17.9256
XP_001463076.1	XP_001463076.1	LinJ.05.1130	LinJ.05.1130	hypothetical protein, conserved	0.173468	0.442374	21.0531	5	20.6514	5	0.401699	4	20.6943	21.6778	21.4185	20.7276	20.7472	20.8227	21.1535	20.436	20.7056	20.1391
XP_001463077.1	XP_001463077.1	LinJ.05.1140	LinJ.05.1140	vacuolar ATPase subunit-like protein			19.2647	1	19.3586	3	-0.0939021	4					19.2647			19.2965	19.5467	19.2327
XP_001463081.1	XP_001463081.1	LinJ.05.1180	LinJ.05.1180	hypothetical protein, conserved	0.688809	0.49622	19.7559	5	19.5327	4	0.22322	4	19.8378	20.9403	19.6784	18.6239	19.6993	20.3403	20.0249	18.9428	18.8229
XP_001463082.1	XP_001463082.1	LinJ.05.1190	LinJ.05.1190	prefoldin subunit, putative	0.147928	0.442374	23.3356	5	23.0876	5	0.248009	9	23.3306	23.7612	23.1442	23.3135	23.1287	23.3341	23.2234	22.8325	23.206	22.8421
XP_001463083.1	XP_001463083.1	LinJ.05.1200	LinJ.05.1200	protein phosphatase type 1 regulator-like protein	0.789631	0.520115	20.4762	4	20.3417	5	0.134439	4	20.9022		19.2617	21.0057	20.735	20.4033	19.277	20.3275	20.8429	20.8578
XP_001463085.1	XP_001463085.1	LinJ.06.0010	LinJ.06.0010	histone H4	0.759608	0.513514	24.2493	5	24.3453	5	-0.096065	15	24.0174	25.2884	23.9273	24.3385	23.6747	24.7298	24.202	24.1952	24.4873	24.1124
XP_001463087.1	XP_001463087.1	LinJ.06.0030	LinJ.06.0030	hypothetical protein, conserved	0.101301	0.442374	21.7058	5	21.381	5	0.324805	23	21.7446	22.194	21.4789	21.46	21.6516	21.7318	21.474	21.1374	21.439	21.1228
XP_001463094.1	XP_001463094.1	LinJ.06.0120	LinJ.06.0120	cyclophilin 2	0.048273	0.442374	21.9261	5	21.5331	5	0.393026	12	21.8317	22.5031	21.8323	21.6887	21.7748	21.6901	21.6008	21.3627	21.7061	21.3057
XP_001463096.1	XP_001463096.1	LinJ.06.0140	LinJ.06.0140	proteasome beta 6 subunit, putative,20S proteasome beta 6 subunit, putative	0.178546	0.442374	21.0382	5	20.6702	5	0.368065	7	21.0211	21.8728	20.8753	20.382	21.04	20.6278	20.8595	20.6395	20.7648	20.4593
XP_001463099.1	XP_001463099.1	LinJ.06.0170	LinJ.06.0170	hypothetical protein, conserved	0.195776	0.442374	19.2003	4	18.8528	5	0.34745	2	19.0504		19.2191	19.1016	19.43	19.0853	19.1603	18.9908	18.9804	18.0472
XP_001463104.1	XP_001463104.1	LinJ.06.0220	LinJ.06.0220	hypothetical protein, conserved			18.1965	1		0		2					18.1965
XP_001463107.1	XP_001463107.1	LinJ.06.0250	LinJ.06.0250	hypothetical protein, conserved			17.3688	2	16.4269	2	0.941924	2				17.9221	16.8156		15.012			17.8419
XP_001463108.1	XP_001463108.1	LinJ.06.0260	LinJ.06.0260	5'-3' exonuclease, putative	0.285295	0.442374	19.4796	5	19.06	5	0.419595	18	19.3044	20.6919	19.3286	19.0509	19.0225	19.3317	19.4593	18.9815	19.1851	18.3426
XP_001463109.1	XP_001463109.1	LinJ.06.0270	LinJ.06.0270	hypothetical protein, conserved	0.166417	0.442374	20.7341	4	20.2162	4	0.517861	2	21.0047	21.4065		20.3572	20.168	20.6371	20.2956		19.9941	19.9382
XP_001463112.1	XP_001463112.1	LinJ.06.0300	LinJ.06.0300	MYND finger domain-like protein	0.894933	0.542028	15.8748	3	15.825	3	0.0497792	2	15.6973	16.5263	15.4007			15.75	15.686		16.039
XP_001463115.1	XP_001463115.1	LinJ.06.0330	LinJ.06.0330	hypothetical protein, conserved				0		0		2
XP_001463117.1	XP_001463117.1	LinJ.06.0350	LinJ.06.0350	NAD(p)-dependent steroid dehydrogenase-like protein	0.00101951	0.442374	21.1448	4	18.8606	4	2.28426	4	21.1194	21.9142	20.6917	20.854			18.9974	19.1266	19.2605	18.0578
XP_001463119.1	XP_001463119.1	LinJ.06.0370	LinJ.06.0370	glutamine synthetase, putative	0.437052	0.447296	21.8793	5	21.6904	5	0.188893	16	21.8763	22.6136	21.801	21.4673	21.6383	21.9601	21.8666	21.4315	21.8262	21.3676
XP_001463121.1	XP_001463121.1	LinJ.06.0390	LinJ.06.0390	hypothetical protein, conserved	0.302851	0.442374	21.9563	5	22.6982	5	-0.741898	2	23.1249	21.3841	19.579	22.9939	22.6997	22.8291	22.8108	22.5485	22.8063	22.4962
XP_001463122.1	XP_001463122.1	LinJ.06.0410	LinJ.06.0410	60S ribosomal protein L19, putative	0.609702	0.478772	24.2685	5	24.4169	5	-0.148434	8	24.2662	25.1809	24.1016	24.1197	23.6741	24.5773	24.4986	24.4953	24.6003	23.9132
XP_001463127.1	XP_001463127.1	LinJ.06.0460	LinJ.06.0460	hypothetical protein, conserved				0		0		2
XP_001463129.1	XP_001463129.1	LinJ.06.0480	LinJ.06.0480	ATP-NAD kinase-like protein	0.61259	0.478807	21.6446	4	21.5873	5	0.0572484	2	21.8273		21.5328	21.4409	21.7772	21.8132	21.618	21.46	21.5153	21.5302
XP_001463132.1	XP_001463132.1	LinJ.06.0510	LinJ.06.0510	hypothetical protein, conserved			18.9847	1	19.1076	1	-0.122893	2			18.9847							19.1076
XP_001463139.1	XP_001463139.1	LinJ.06.0580	LinJ.06.0580	deoxyuridine triphosphatase, putative,dUTP diphosphatase	0.364136	0.442374	19.8885	5	19.5906	5	0.297911	9	20.002	20.8135	19.5396	19.4805	19.607	20.1642	19.6702	19.2315	19.7384	19.1487
XP_001463140.1	XP_001463140.1	LinJ.06.0590	LinJ.06.0590	60S ribosomal protein L23a, putative	0.626483	0.479511	23.4111	5	23.2231	5	0.18798	14	22.9832	24.7024	23.4118	22.9491	23.009	23.4012	23.4972	23.2239	23.3998	22.5936
XP_001463144.1	XP_001463144.1	LinJ.06.0640	LinJ.06.0640	hypothetical protein, conserved	0.426817	0.445331	17.6052	5	17.2518	5	0.353343	12	17.1526	19.143	17.1006	16.8981	17.7316	17.2965	17.3102	16.9293	17.5728	17.1504
XP_001463147.1	XP_001463147.1	LinJ.06.0670	LinJ.06.0670	lanosterol synthase, putative	0.916752	0.550054	19.9214	5	19.9577	5	-0.0362011	4	20.0935	21.0066	19.7116	19.2766	19.5189	20.4273	20.1559	19.6367	19.7936	19.7747
XP_001463153.1	XP_001463153.1	LinJ.06.0730	LinJ.06.0730	hypothetical protein, conserved	0.961422	0.562491	18.991	5	18.9654	5	0.0256318	2	19.1445	20.6855	18.7325	18.0988	18.2936	19.5995	19.3079	18.8206	18.8189	18.2798
XP_001463156.1	XP_001463156.1	LinJ.06.0760	LinJ.06.0760	serine-threonine dehydratase, putative;with			19.0437	2		0		2				18.9195	19.1679
XP_001463169.1	XP_001463169.1	LinJ.06.0890	LinJ.06.0890	dihydrofolate reductase-thymidylate synthase	0.243643	0.442374	20.1015	3	19.625	3	0.476462	4	19.6672	20.6825			19.9548	19.9733		19.4555	19.4462
XP_001463170.1	XP_001463170.1	LinJ.06.0900	LinJ.06.0900	arginine N-methyltransferase, type III, putative;with	0.587528	0.474875	17.5372	5	17.264	5	0.273121	3	17.4187	19.2372	17.4219	16.7353	16.8727	17.387	17.4198	17.0387	17.7755	16.6992
XP_001463171.1	XP_001463171.1	LinJ.06.0910	LinJ.06.0910	acyl-coenzyme a dehydrogenase, putative	0.180898	0.442374	20.4842	4	19.8592	4	0.624986	2	19.9977	21.3996	20.7814		19.7581	19.7882	20.2106		19.4124	20.0256
XP_001463175.1	XP_001463175.1	LinJ.06.0950	LinJ.06.0950	hypothetical protein, conserved	0.123244	0.442374	20.9842	5	20.6322	5	0.352059	11	21.049	21.5187	20.7516	20.7445	20.8573	20.8501	21.0405	20.3036	20.6433	20.3234
XP_001463176.1	XP_001463176.1	LinJ.06.0960	LinJ.06.0960	2,4-dienoyl-coa reductase-like protein			19.1822	1		0		2			19.1822
XP_001463178.1	XP_001463178.1	LinJ.06.0980	LinJ.06.0980	glucosamine-fructose-6-phosphate aminotransferase, putative	0.114389	0.442374	16.1517	5	15.7687	5	0.383048	3	15.8666	16.7783	15.9229	16.072	16.1187	15.9046	15.9176	15.974	15.8384	15.2087
XP_001463179.1	XP_001463179.1	LinJ.06.0990	LinJ.06.0990	cell cycle associated protein MOB1, putative	0.198189	0.442374	20.6338	5	20.2706	5	0.36315	2	20.4606	20.7999	20.5909	20.5235	20.7939	20.5663	20.862	20.3584	19.3816	20.1848
XP_001463187.1	XP_001463187.1	LinJ.06.1080	LinJ.06.1080	hypothetical protein, conserved	0.319826	0.442374	18.0255	3	18.9867	5	-0.961273	3	19.3198			19.0881	15.6686	19.2612	19.0919	18.4755	19.302	18.8031
XP_001463188.1	XP_001463188.1	LinJ.06.1090	LinJ.06.1090	protein disulfide isomerase	0.141527	0.442374	21.3145	5	20.9265	5	0.38802	8	21.3174	22.0298	21.3072	20.8915	21.0267	21.1874	20.7265	20.5704	21.2742	20.8741
XP_001463190.1	XP_001463190.1	LinJ.06.1110	LinJ.06.1110	deoxyribose-phosphate aldolase, putative	0.125048	0.442374	20.7476	5	20.3662	5	0.381448	12	20.7999	21.3999	20.7786	20.3025	20.4571	20.5272	20.612	20.1984	20.5083	19.985
XP_001463193.1	XP_001463193.1	LinJ.06.1140	LinJ.06.1140	hypothetical protein, conserved	0.633773	0.480729	19.2418	5	19.0807	5	0.161145	10	19.2718	20.3224	18.8658	19.1647	18.5843	19.2449	19.0602	18.8209	19.5048	18.7725
XP_001463197.1	XP_001463197.1	LinJ.06.1180	LinJ.06.1180	hypothetical protein, conserved	0.397506	0.442374	19.903	5	19.6629	5	0.240072	2	19.9441	20.7187	19.9283	19.6119	19.3119	19.8758	19.9635	19.2126	19.6143	19.6483
XP_001463199.1	XP_001463199.1	LinJ.06.1210	LinJ.06.1210	nuclear transport factor 2 protein(NFT2), putative	0.956204	0.56072	20.6887	5	20.7012	5	-0.0124645	3	20.8266	21.1724	20.8354	20.4085	20.2009	21.1038	20.8631	20.5911	20.6653	20.2827
XP_001463200.1	XP_001463200.1	LinJ.06.1220	LinJ.06.1220	protein kinase, putative	0.973357	0.564711	20.5217	5	20.5116	5	0.0101258	7	20.6187	21.3484	20.0859	20.2341	20.3216	20.833	20.9407	19.9551	20.1848	20.6444
XP_001463209.1	XP_001463209.1	LinJ.06.1330	LinJ.06.1330	coproporphyrinogen III oxidase	0.505935	0.458156	19.5794	4	19.2337	5	0.345684	2		20.679	19.1143	19.0477	19.4765	19.7561	19.3022	18.074	19.8922	19.1439
XP_001463218.1	XP_001463218.1	LinJ.07.0060	LinJ.07.0060	alpha-adaptin-like protein			17.3622	2	16.9511	4	0.411129	5		18.4956		16.2288		17.3378	17.2207		16.8022	16.4437
XP_001463224.1	XP_001463224.1	LinJ.07.0130	LinJ.07.0130	ATP-dependent DEAD/H RNA helicase, putative	0.829381	0.52844	21.9849	5	21.9339	5	0.0509303	24	21.8862	22.7944	21.827	21.8553	21.5615	22.0818	22.0858	21.7575	22.0683	21.6764
XP_001463259.1	XP_001463259.1	LinJ.07.0150	LinJ.07.0150	acyl-CoA dehydrogenase, mitochondrial precursor, putative	0.55536	0.466193	18.345	5	18.1763	5	0.168754	8	18.2957	19.2322	18.2831	17.9284	17.9858	18.6332	18.154	17.9096	18.3303	17.8544
XP_001463256.1	XP_001463256.1	LinJ.07.0180	LinJ.07.0180	3-hydroxyacyl-ACP dehydratase, putative	0.185466	0.442374	19.8293	5	19.4767	5	0.352611	8	20.0249	20.5084	19.8173	19.5332	19.2626	19.7208	19.5451	19.1429	19.7116	19.263
XP_001463254.1	XP_001463254.1	LinJ.07.0210	LinJ.07.0210	cytochrome c1, heme protein, mitochondrial precursor, putative	0.58267	0.47411	21.4252	5	21.2722	5	0.153012	8	21.2433	22.2513	21.5914	21.0901	20.95	21.6073	21.4234	20.877	21.3875	21.0659
XP_001463251.1	XP_001463251.1	LinJ.07.0240	LinJ.07.0240	cobalamin-dependent methionine synthase, putative	0.358855	0.442374	20.8494	5	20.6479	5	0.201542	5	20.9043	21.4204	20.9754	20.7344	20.2125	20.5805	20.8795	20.4804	20.5887	20.7101
XP_001463250.1	XP_001463250.1	LinJ.07.0250	LinJ.07.0250	pitrilysin-like metalloprotease,metallo-peptidase, Clan ME, Family M16C	0.601295	0.478203	16.8927	5	16.6465	5	0.246207	10	16.7436	18.4104	15.8361	16.7536	16.7198	16.8769	16.7771	16.0715	17.0555	16.4516
XP_001463248.1	XP_001463248.1	LinJ.07.0270	LinJ.07.0270	hypothetical protein, conserved			16.2764	2	15.8806	3	0.395759	4	15.4414	17.1114				16.5599	15.8405	15.2414
XP_001463229.1	XP_001463229.1	LinJ.07.0360	LinJ.07.0360	phosphatidylglycerophosphate synthase, putative	0.505471	0.458156	21.01	5	20.8063	5	0.20365	3	21.1087	21.8947	20.7705	20.9473	20.3286	20.6496	21.3024	20.528	20.9148	20.6368
XP_001463231.1	XP_001463231.1	LinJ.07.0380	LinJ.07.0380	hypothetical protein, conserved	0.456012	0.450801	21.131	5	20.9628	5	0.168208	11	21.1468	21.7252	20.8716	21.2639	20.6477	21.1154	20.9936	20.8093	21.2659	20.63
XP_001463232.1	XP_001463232.1	LinJ.07.0390	LinJ.07.0390	hypothetical protein, conserved	0.296443	0.442374	19.891	5	19.6345	5	0.25645	2	19.7895	20.5593	19.7218	19.6397	19.7446	19.7387	19.6004	19.1136	20.0827	19.6373
XP_001463233.1	XP_001463233.1	LinJ.07.0400	LinJ.07.0400	hypothetical protein, conserved			18.9258	1	18.8839	1	0.0418955	2				18.9258					18.8839
XP_001463235.1	XP_001463235.1	LinJ.07.0420	LinJ.07.0420	homoserine dehydrogenase-like protein				0		0		2
XP_001463236.1	XP_001463236.1	LinJ.07.0430	LinJ.07.0430	acetylornithine deacetylase-like protein	0.236252	0.442374	19.6746	5	19.2179	5	0.456709	10	19.6123	20.9159	19.3657	19.0714	19.4074	19.7508	19.3242	18.8474	19.0732	19.0936
XP_001463237.1	XP_001463237.1	LinJ.07.0440	LinJ.07.0440	ubiquitin-protein ligase-like, putative	0.609093	0.478772	21.3291	5	21.2057	5	0.12339	5	21.2232	22.1767	21.2674	21.0537	20.9245	21.3022	21.3096	20.9251	21.2345	21.2571
XP_001463238.1	XP_001463238.1	LinJ.07.0450	LinJ.07.0450	hypothetical protein, conserved	0.10669	0.442374	20.8543	5	20.4397	5	0.414613	10	20.6711	21.5537	20.6216	20.6759	20.7493	20.7142	20.7102	20.106	20.5979	20.0703
XP_001463240.1	XP_001463240.1	LinJ.07.0470	LinJ.07.0470	hypothetical protein, conserved	0.744262	0.510147	24.0996	5	24.019	5	0.0805464	19	24.0869	24.8228	23.5108	24.3165	23.7609	24.0012	23.9806	23.8609	24.2938	23.9586
XP_001463241.1	XP_001463241.1	LinJ.07.0480	LinJ.07.0480	hypothetical protein, conserved			19.1865	1	19.0624	2	0.124153	2			19.1865					18.9687		19.1561
XP_001463273.1	XP_001463273.1	LinJ.07.0510	LinJ.07.0510	vacuolar-type Ca2 -ATPase, putative	0.159005	0.442374	20.3063	5	19.7983	5	0.50799	10	19.9379	20.9652	20.1835	20.2159	20.2289	19.5159	20.1255	19.8184	20.5877	18.9438
XP_001463271.1	XP_001463271.1	LinJ.07.0530	LinJ.07.0530	hypothetical protein, conserved				0	20.0682	1		2							20.0682
XP_001463268.1	XP_001463268.1	LinJ.07.0560	LinJ.07.0560	60S ribosomal protein L7a, putative	0.85291	0.535228	24.1251	5	24.1789	5	-0.0537078	30	23.8452	25.0771	23.8622	24.1396	23.7015	24.5385	24.0455	23.9867	24.4404	23.8833
XP_001463262.1	XP_001463262.1	LinJ.07.0620	LinJ.07.0620	hypothetical protein, conserved			21.1243	1	20.633	3	0.491242	3		21.1243				20.7285	20.653	20.5175
XP_001463274.1	XP_001463274.1	LinJ.07.0650	LinJ.07.0650	hypothetical protein, conserved			18.3069	3	17.8269	1	0.479911	2	17.182	19.0361			18.7024			17.8269
XP_001463275.1	XP_001463275.1	LinJ.07.0660	LinJ.07.0660	electron transfer flavoprotein-ubiquinone oxidoreductase, putative	0.40649	0.442374	19.7051	5	19.3756	5	0.329542	8	19.6863	20.9387	19.7721	19.1377	18.9908	19.9237	19.3245	19.3279	19.3302	18.9716
XP_001463278.1	XP_001463278.1	LinJ.07.0690	LinJ.07.0690	hypothetical protein, conserved	0.118283	0.442374	19.8984	4	19.0284	3	0.869994	3	20.1026		19.075	20.2734	20.1425	18.9415	18.4022	19.7415
XP_001463279.1	XP_001463279.1	LinJ.07.0700	LinJ.07.0700	vacuolar-type Ca2 -ATPase, putative				0		0		2
XP_001463340.1	XP_001463340.1	LinJ.07.0710	LinJ.07.0710	hypothetical protein, conserved	0.435789	0.447153	20.8562	5	20.5892	5	0.267064	26	20.8949	21.9613	20.6894	20.2352	20.5003	20.9709	20.7683	20.3772	20.6063	20.2232
XP_001463281.1	XP_001463281.1	LinJ.07.0740	LinJ.07.0740	hypothetical protein, conserved			17.9772	3	18.0824	1	-0.10517	2	18.0757			17.6471	18.2089				18.0824
XP_001463282.1	XP_001463282.1	LinJ.07.0750	LinJ.07.0750	Qa-SNARE protein, putative	0.881457	0.540538	20.035	5	20.0681	5	-0.0330729	3	20.0492	20.5948	20.1412	19.6257	19.7643	20.3741	20.305	19.8754	20.1266	19.6595
XP_001463283.1	XP_001463283.1	LinJ.07.0760	LinJ.07.0760	40S ribosomal protein S9, putative	0.711196	0.50138	23.6764	5	23.8024	5	-0.125932	18	23.4457	24.8177	23.4091	23.568	23.1417	24.2934	23.7509	23.5556	23.9364	23.4756
XP_001463285.1	XP_001463285.1	LinJ.07.0780	LinJ.07.0780	topoisomerase-related function protein-like protein			20.4369	2	19.9849	4	0.451974	2		21.1499		19.7238		20.3164	20.36	19.9431		19.3201
XP_001463286.1	XP_001463286.1	LinJ.07.0790	LinJ.07.0790	centrin, putative,caltractin, putative	0.867326	0.537742	19.5825	4	19.6613	3	-0.0787788	3	18.8372	20.4261		19.2939	19.7729	19.8535			19.9383	19.1921
XP_001463288.1	XP_001463288.1	LinJ.07.0810	LinJ.07.0810	hypothetical protein, conserved	0.802254	0.5226	18.1604	5	18.0522	5	0.10813	11	17.908	19.7062	17.8083	17.7836	17.5959	18.5411	18.193	17.7376	18.0427	17.7469
XP_001463290.1	XP_001463290.1	LinJ.07.0830	LinJ.07.0830	hypothetical protein, conserved			19.1177	1		0		2				19.1177
XP_001463297.1	XP_001463297.1	LinJ.07.0910	LinJ.07.0910	flavoprotein subunit-like protein	0.222141	0.442374	23.0903	5	23.4159	5	-0.32558	3	22.9634	23.8211	22.4779	23.3387	22.8506	23.595	23.3836	23.1865	23.6526	23.2619
XP_001463299.1	XP_001463299.1	LinJ.07.0930	LinJ.07.0930	phosphoacetylglucosamine mutase-like protein,acetylglucosaminephosphomutase, putative,N-acetylglucosamine-phosphate mutase, putative			19.0957	1	18.7492	1	0.346482	3				19.0957						18.7492
XP_001463301.1	XP_001463301.1	LinJ.07.0990	LinJ.07.0990	hypothetical protein, conserved	0.0641948	0.442374	19.0082	5	17.9161	4	1.09211	3	18.6711	20.1442	19.2238	17.9024	19.0995	18.4278	18.4222	17.6648		17.1495
XP_001463302.1	XP_001463302.1	LinJ.07.1000	LinJ.07.1000	ubiquitin-conjugating enzyme e2, putative,ubiquitin-protein ligase, putative,ubiquitin carrier protein, putative	0.464792	0.450801	20.0362	5	19.705	5	0.331184	3	19.7501	21.4968	19.8521	19.5465	19.5356	20.3328	19.9894	19.216	19.7937	19.1933
XP_001463304.1	XP_001463304.1	LinJ.07.1020	LinJ.07.1020	splicing factor ptsr1-like protein	0.339583	0.442374	22.6008	5	22.342	5	0.258885	19	22.5546	23.4881	22.4552	22.2871	22.2193	22.6274	22.3699	22.088	22.5322	22.0923
XP_001463305.1	XP_001463305.1	LinJ.07.1030	LinJ.07.1030	serine/threonine kinase, putative,protein kinase, putative	0.232462	0.442374	21.4977	5	21.1352	5	0.362557	13	21.4228	22.426	21.3377	21.2238	21.0783	21.4346	21.4355	20.9089	21.204	20.6929
XP_001463308.1	XP_001463308.1	LinJ.07.1080	LinJ.07.1080	hypothetical protein, conserved	0.251114	0.442374	21.1485	5	20.8228	5	0.325764	6	21.1666	22.0832	21.0737	20.7016	20.7176	20.8032	20.9888	20.647	21.0142	20.6606
XP_001463309.1	XP_001463309.1	LinJ.07.1090	LinJ.07.1090	hypothetical protein, conserved	0.991699	0.568221	18.7477	5	18.751	5	-0.00331941	2	18.8498	19.5544	18.3552	18.6102	18.369	19.3314	19.0455	18.0712	18.5297	18.7772
XP_001463314.1	XP_001463314.1	LinJ.07.1140	LinJ.07.1140	nucleolar RNA-binding protein, putative	0.770027	0.515917	21.1622	5	21.0489	5	0.113368	5	21.2578	22.4461	20.706	20.6046	20.7968	21.3945	21.3884	20.7354	21.0841	20.6419
XP_001463315.1	XP_001463315.1	LinJ.07.1150	LinJ.07.1150	RNA binding protein-like protein	0.361286	0.442374	21.588	5	21.3125	5	0.27552	7	21.5353	22.4092	21.5461	21.0171	21.4322	21.634	21.6023	21.103	21.4846	20.7384
XP_001463318.1	XP_001463318.1	LinJ.07.1180	LinJ.07.1180	peptidyl-prolyl cis-trans isomerase/rotamase, putative,PPIase, putative	0.881928	0.540538	19.9101	5	19.9769	5	-0.0668025	4	20.116	21.2356	19.6094	19.4281	19.1614	20.5562	20.363	19.7965	19.9637	19.2051
XP_001463321.1	XP_001463321.1	LinJ.07.1210	LinJ.07.1210	cation-transporting ATPase, putative	0.546581	0.464861	19.0406	5	19.3055	5	-0.264844	16	19.007	20.2841	18.7311	19.1818	17.9992	19.7535	19.5631	19.3072	19.3228	18.5809
XP_001463325.1	XP_001463325.1	LinJ.07.1250	LinJ.07.1250	hypothetical protein, conserved	0.472451	0.451434	19.178	3	19.4351	5	-0.257134	2	19.501			19.1865	18.8465	20.167	19.4962	19.0607	19.6032	18.8486
XP_001463329.1	XP_001463329.1	LinJ.07.1300	LinJ.07.1300	proteasome regulatory non-ATP-ase subunit, putative	0.0416013	0.442374	19.9329	5	19.425	5	0.50796	8	19.865	20.6239	19.7842	19.4588	19.9328	19.5966	19.502	19.4446	19.4878	19.0938
XP_001463330.1	XP_001463330.1	LinJ.07.1310	LinJ.07.1310	hypothetical protein, conserved	0.771496	0.515917	18.1236	5	18.2244	5	-0.100742	2	18.3382	19.087	17.8066	17.8541	17.5325	18.7693	18.5555	17.7	18.1143	17.9829
XP_001463331.1	XP_001463331.1	LinJ.07.1320	LinJ.07.1320	peptide methionine sulfoxide reductase-like,peptide Met(O) reductase, putative,methionine-S-sulfoxide reductase, putative	0.413937	0.443058	18.0739	5	17.733	5	0.340892	7	17.9769	19.4675	17.8563	17.6306	17.4382	18.0251	17.9882	17.2485	17.9693	17.4338
XP_001463332.1	XP_001463332.1	LinJ.07.1330	LinJ.07.1330	hypothetical protein, conserved	0.218611	0.442374	16.5638	5	15.6829	3	0.880972	3	16.2633	18.3581	16.3857	15.9118	15.9002			16.0263	15.8591	15.1631
XP_001463333.1	XP_001463333.1	LinJ.07.1340	LinJ.07.1340	amino acid transporter, putative	0.851583	0.534841	21.8155	5	21.7301	3	0.0853755	4	22.0058	22.7089	20.7685	21.6532	21.9409		21.4017		21.9802	21.8083
XP_001463342.1	XP_001463342.1	LinJ.08.0010	LinJ.08.0010	adaptor complex protein (AP) 3 delta subunit 1, putative			19.1564	2	19.0446	3	0.111734	5				18.6456	19.6671	19.1935			19.2302	18.7102
XP_001463344.1	XP_001463344.1	LinJ.08.0030	LinJ.08.0030	vesicle-associated membrane protein, putative	0.868149	0.537742	18.9442	5	18.8726	5	0.071612	13	18.7906	20.4266	18.2786	18.5469	18.6784	19.4645	18.8731	18.6161	18.955	18.4544
XP_001463348.1	XP_001463348.1	LinJ.08.0070	LinJ.08.0070	hypothetical protein, conserved	0.123365	0.442374	19.7013	5	19.0177	5	0.683587	2	20.0149	20.561	19.4631	19.1889	19.2786	19.2535	20.0034	18.8224	18.8399	18.1696
XP_001463349.1	XP_001463349.1	LinJ.08.0080	LinJ.08.0080	ATP-dependent DEAD/H RNA helicase, putative			19.2732	2	17.4032	2	1.87001	3		21.4465		17.1					17.4169	17.3896
XP_001463350.1	XP_001463350.1	LinJ.08.0090	LinJ.08.0090	adaptor complex protein (AP) 3 delta subunit 1, putative			18.1093	1		0		2			18.1093
XP_001463352.1	XP_001463352.1	LinJ.08.0110	LinJ.08.0110	hypothetical protein, unknown function			18.0106	1	20.6482	1	-2.63761	2					18.0106					20.6482
XP_001463359.1	XP_001463359.1	LinJ.08.0180	LinJ.08.0180	hypothetical protein, unknown function	0.702562	0.500142	24.6816	5	24.7963	5	-0.114651	4	24.6926	25.1913	24.1872	25.0882	24.2487	25.2482	24.1274	24.8007	25.1731	24.632
XP_001463362.1	XP_001463362.1	LinJ.08.0210	LinJ.08.0210	inositol phosphosphingolipid phospholipase C-Like;with	0.158733	0.442374	19.8389	3	19.1697	3	0.669143	7	19.2504	20.5244	19.7418				19.2319		19.3209	18.9563
XP_001463365.1	XP_001463365.1	LinJ.08.0240	LinJ.08.0240	hypothetical protein, conserved	0.381115	0.442374	20.2384	4	19.8487	4	0.389768	3	19.8524	20.7037		19.9747	20.4229	19.9447	19.2729		20.8356	19.3415
XP_001463371.1	XP_001463371.1	LinJ.08.0300	LinJ.08.0300	iron superoxide dismutase	0.0685898	0.442374	21.8978	5	21.5271	5	0.370707	4	21.9937	22.2932	21.9445	21.4174	21.8403	21.5324	21.8338	21.6453	21.4095	21.2146
XP_001463374.1	XP_001463374.1	LinJ.08.0330	LinJ.08.0330	mitochondrial associated ribonuclease, putative	0.0276849	0.442374	21.7825	5	21.1987	5	0.583802	3	21.5697	22.5394	21.7507	21.3521	21.7007	21.1237	21.4786	21.0867	21.281	21.0235
XP_001463381.1	XP_001463381.1	LinJ.08.0420	LinJ.08.0420	hypothetical protein, conserved	0.46287	0.450801	18.1474	5	17.9528	5	0.19465	13	18.2183	19.0011	17.9962	17.6857	17.8358	17.9958	18.0287	17.7021	18.2722	17.7649
XP_001463382.1	XP_001463382.1	LinJ.08.0430	LinJ.08.0430	hypothetical protein, conserved	0.755825	0.511957	19.9445	5	19.8723	5	0.0721918	7	20.1042	20.5648	19.7054	19.7991	19.5489	20.2734	19.9687	19.7175	19.9338	19.4682
XP_001463383.1	XP_001463383.1	LinJ.08.0440	LinJ.08.0440	hypothetical protein, conserved	0.889564	0.542028	19.1814	5	19.1542	5	0.0272838	5	19.0563	19.7519	18.932	18.9992	19.1678	19.4424	19.1353	18.877	19.4107	18.9054
XP_001463384.1	XP_001463384.1	LinJ.08.0450	LinJ.08.0450	hypothetical protein, conserved	0.0873451	0.442374	23.1627	4	22.3532	5	0.809414	4	22.7469	24.2514		22.276	23.3763	21.9054	22.726	22.2999	22.5626	22.2724
XP_001463386.1	XP_001463386.1	LinJ.08.0480	LinJ.08.0480	small ubiquitin protein, putative			19.3859	5	18.9908	1	0.395071	3	19.8533	19.4637	19.4284	19.1342	19.0498			18.9908
XP_001463390.1	XP_001463390.1	LinJ.08.0520	LinJ.08.0520	ribose-phosphate pyrophosphokinase, putative	0.24839	0.442374	20.5008	5	20.1059	5	0.394863	8	20.3377	21.5015	19.8706	20.2598	20.5342	19.9715	20.5837	19.6338	20.3285	20.0119
XP_001463395.1	XP_001463395.1	LinJ.08.0570	LinJ.08.0570	translation initiation factor-like protein	0.313388	0.442374	20.9957	5	20.7414	5	0.254248	16	20.9769	21.7727	20.8634	20.7434	20.6219	20.9612	20.8477	20.3951	20.9886	20.5145
XP_001463396.1	XP_001463396.1	LinJ.08.0580	LinJ.08.0580	hypothetical protein, conserved			20.24	2		0		2		20.3851		20.0949
XP_001463402.1	XP_001463402.1	LinJ.08.0640	LinJ.08.0640	hypothetical protein, unknown function			16.2524	1		0		2			16.2524
XP_001463420.1	XP_001463420.1	LinJ.08.0830	LinJ.08.0830	mitochondrial DNA polymerase beta	0.308117	0.442374	19.5318	5	19.2371	5	0.294743	12	19.4461	20.4925	19.1794	19.2121	19.329	19.5245	19.4187	18.932	19.3082	19.0021
XP_001463424.1	XP_001463424.1	LinJ.08.0870	LinJ.08.0870	protein kinase, putative				0	16.8042	1		2									16.8042
XP_001463427.1	XP_001463427.1	LinJ.08.0900	LinJ.08.0900	hypothetical protein, conserved	0.289396	0.442374	19.4155	5	19.0833	5	0.332254	9	19.4332	20.2401	19.0093	19.016	19.3791	19.5124	19.4428	18.6234	19.174	18.6638
XP_001463431.1	XP_001463431.1	LinJ.08.0950	LinJ.08.0950	cathepsin L-like protease	0.835897	0.531042	18.2686	5	18.6118	5	-0.343143	3	20.9629	19.5163	19.0856	15.5697	16.2088	20.9658	20.48	15.7064	20.41	15.4967
XP_001463434.1	XP_001463434.1	LinJ.08.1010	LinJ.08.1010	hypothetical protein, conserved	0.0804711	0.442374	22.3114	5	21.93	5	0.381369	35	22.3261	22.955	22.1095	22.1014	22.065	22.0482	22.0734	21.6469	22.102	21.7797
XP_001463435.1	XP_001463435.1	LinJ.08.1020	LinJ.08.1020	stress-induced protein sti1	0.226871	0.442374	22.5422	5	22.1828	5	0.359437	38	22.4875	23.4352	22.3042	22.1973	22.2868	22.4437	22.3823	21.761	22.4635	21.8633
XP_001463436.1	XP_001463436.1	LinJ.08.1030	LinJ.08.1030	hypothetical protein, conserved	0.218742	0.442374	19.1139	5	18.8195	5	0.294378	6	19.1715	19.7596	18.6929	19.0089	18.9365	18.905	19.0398	18.3649	19.0665	18.7213
XP_001463437.1	XP_001463437.1	LinJ.08.1040	LinJ.08.1040	phosphoribosylpyrophosphate synthetase	0.323666	0.442374	18.8001	3	18.4089	4	0.391227	3	18.7056	19.4979	18.1967			18.4745	18.5981	17.9961	18.5667
XP_001463443.1	XP_001463443.1	LinJ.08.1100	LinJ.08.1100	hypothetical protein, conserved	0.553596	0.466193	18.2868	5	18.1449	5	0.141944	6	18.3019	19.0233	18.157	17.9238	18.0282	18.3398	18.1501	18.4817	17.8895	17.8634
XP_001463448.1	XP_001463448.1	LinJ.08.1190	LinJ.08.1190	hypothetical protein, conserved	0.210309	0.442374	20.7749	5	20.485	5	0.289841	5	20.9777	21.2973	20.6802	20.4631	20.4561	20.7436	20.843	20.2205	20.4779	20.1402
XP_001463449.1	XP_001463449.1	LinJ.08.1220	LinJ.08.1220	hypothetical protein, unknown function	0.106783	0.442374	20.5199	5	20.1036	5	0.416204	10	20.4199	21.2441	20.4875	19.9893	20.4584	20.3108	20.3111	20.024	20.1369	19.7355
XP_001463451.1	XP_001463451.1	LinJ.08.1280	LinJ.08.1280	beta tubulin	0.105401	0.442374	27.1182	5	26.7625	5	0.355724	191	27.0797	27.7562	26.9479	26.8771	26.9301	26.9937	26.741	26.6562	26.9919	26.4296
XP_001463452.1	XP_001463452.1	LinJ.08.1290	LinJ.08.1290	beta tubulin	0.0843892	0.442374	25.7706	5	25.3758	5	0.394803	10	25.7098	26.2839	25.6875	25.2911	25.8809	25.6601	25.5719	25.2029	25.4354	25.0088
XP_001463453.1	XP_001463453.1	LinJ.08.1300	LinJ.08.1300	histone deacetylase, putative				0		0		2
XP_001463459.1	XP_001463459.1	LinJ.09.0020	LinJ.09.0020	hypothetical protein, conserved	0.130649	0.442374	20.3212	5	20.0155	5	0.305755	2	20.2408	20.6626	20.5272	19.9673	20.2082	20.2648	20.041	20.0471	20.2121	19.5123
XP_001463460.1	XP_001463460.1	LinJ.09.0030	LinJ.09.0030	hypothetical protein, conserved	0.855661	0.535714	19.469	5	19.4187	5	0.0502792	3	19.4311	20.4321	19.3465	19.2946	18.8405	19.5483	19.4782	19.4535	19.3977	19.2157
XP_001463466.1	XP_001463466.1	LinJ.09.0090	LinJ.09.0090	RNA helicase, putative	0.26519	0.442374	18.0693	3	15.9026	3	2.16673	5		19.9446	19.2363	15.0269		15.3498	17.2321		15.1258
XP_001463469.1	XP_001463469.1	LinJ.09.0120	LinJ.09.0120	hypothetical protein, conserved,calmodulin-like protein containing EF hand domain	0.162874	0.442374	20.3515	5	19.86	5	0.491509	17	20.2523	21.3349	20.1713	20.2422	19.7568	20.1349	19.9085	19.2422	20.2966	19.7177
XP_001463470.1	XP_001463470.1	LinJ.09.0130	LinJ.09.0130	hypothetical protein, conserved	0.948152	0.558773	20.9492	5	20.9747	5	-0.025477	2	21.0347	22.1365	20.7538	20.5094	20.3116	21.6816	20.9742	20.4328	20.7884	20.9962
XP_001463473.1	XP_001463473.1	LinJ.09.0160	LinJ.09.0160	hypothetical protein, conserved	0.525107	0.46315	19.0477	4	18.8636	4	0.184024	3	18.7517	19.6652	18.9256		18.8482	19.2567	19.0362	18.4684		18.6933
XP_001463480.1	XP_001463480.1	LinJ.09.0230	LinJ.09.0230	hypothetical protein, conserved			19.0256	5		0		4	19.0802	19.0571	18.9493	19.1359	18.9057
XP_001463491.1	XP_001463491.1	LinJ.09.0340	LinJ.09.0340	hypothetical protein, conserved	0.200281	0.442374	27.1128	3	26.2099	3	0.902952	2	26.2495	27.3518		27.7372		25.7188	26.9703		25.9406
XP_001463511.1	XP_001463511.1	LinJ.09.0380	LinJ.09.0380	heat shock protein HslVU, ATPase subunit HslU, putative,ATP-dependent hsl protease ATP-binding subunit hslU, putative	0.056129	0.442374	21.8533	5	21.3854	5	0.467968	11	21.8477	22.4291	21.7848	21.6362	21.5689	20.977	21.7352	21.5601	21.5377	21.1168
XP_001463516.1	XP_001463516.1	LinJ.09.0430	LinJ.09.0430	hypothetical protein, conserved			20.5032	2	20.267	3	0.236164	6	20.974			20.0324			21.1133		20.4125	19.2753
XP_001463495.1	XP_001463495.1	LinJ.09.0450	LinJ.09.0450	protein kinase, putative	0.718735	0.50138	16.5832	5	16.3948	5	0.188404	4	16.2743	17.7871	16.2608	16.1633	16.4303	16.4314	16.4016	15.3877	17.8174	15.9357
XP_001463502.1	XP_001463502.1	LinJ.09.0520	LinJ.09.0520	serine/threonine protein phosphatase, putative			17.3588	2	17.3499	2	0.00890412	3				17.3354	17.3822				17.6325	17.0674
XP_001465599.1	XP_001465599.1	LinJ.09.0560	LinJ.09.0560	hypothetical protein, conserved	0.319165	0.442374	22.7095	5	22.4813	5	0.228228	13	22.6866	23.4578	22.5774	22.4624	22.3634	22.6989	22.4066	22.2791	22.6966	22.3253
XP_001463507.1	XP_001463507.1	LinJ.09.0570	LinJ.09.0570	hypothetical protein, conserved	0.260653	0.442374	19.2682	3	18.5135	4	0.754733	10		20.5817	18.5793		18.6438	18.5481	18.578	17.9965	18.9313
XP_001463508.1	XP_001463508.1	LinJ.09.0580	LinJ.09.0580	leucine-rich repeat protein, putative	0.59588	0.478203	16.1326	4	15.8791	4	0.253507	6	15.8443	17.4085	15.5182	15.7592		15.6086	15.8036	15.8348	16.2692
XP_001463522.1	XP_001463522.1	LinJ.09.0650	LinJ.09.0650	cyclin 1, putative,serine peptidase family S51, peptidase E, putative	0.627105	0.479677	19.8597	5	19.5617	3	0.298035	5	18.8093	21.0791	19.5587	19.7209	20.1306		20.2525		18.8124	19.6201
XP_001463529.1	XP_001463529.1	LinJ.09.0720	LinJ.09.0720	prefoldin subunit 2, putative	0.736326	0.507062	21.9334	5	21.8469	5	0.0864537	12	22.1213	22.6582	21.6236	21.6589	21.6047	22.2409	21.9871	21.4945	21.9483	21.5638
XP_001463536.1	XP_001463536.1	LinJ.09.0790	LinJ.09.0790	ubiquitin ligase, putative	0.462213	0.450801	18.2692	5	17.9675	5	0.301726	4	18.2156	19.5075	17.5401	18.142	17.9409	18.4717	17.3919	17.6757	18.3995	17.8987
XP_001463537.1	XP_001463537.1	LinJ.09.0800	LinJ.09.0800	acyl-CoA binding protein, putative			19.3262	3	18.6939	2	0.632296	5		19.4355		19.6705	18.8725				18.5778	18.81
XP_001463538.1	XP_001463538.1	LinJ.09.0810	LinJ.09.0810	hypothetical protein, conserved	0.797994	0.521265	21.9821	5	22.0784	5	-0.0963073	5	22.0109	23.1594	21.7076	21.8808	21.1519	22.4967	22.0816	21.8419	22.332	21.64
XP_001463539.1	XP_001463539.1	LinJ.09.0820	LinJ.09.0820	oligopeptidase b;with	0.187081	0.442374	22.9491	5	22.6467	5	0.302371	23	23.0206	23.6582	22.6822	22.6854	22.6992	22.777	22.8231	22.333	22.7522	22.5484
XP_001463542.1	XP_001463542.1	LinJ.09.0850	LinJ.09.0850	kinetoplast-associated protein-like protein	0.965489	0.562812	21.0112	4	21.0244	5	-0.0132062	2	20.2248		21.2055	21.4216	21.1928	21.4486	21.2906	20.6211	20.7444	21.0171
XP_001463546.1	XP_001463546.1	LinJ.09.0890	LinJ.09.0890	hypothetical protein, conserved	0.867185	0.537742	17.9197	5	17.9731	5	-0.0534315	6	18.009	18.7827	17.8048	17.6475	17.3543	18.4222	18.3504	17.535	18.0469	17.5109
XP_001463552.1	XP_001463552.1	LinJ.09.0950	LinJ.09.0950	polyubiquitin	0.0121432	0.442374	22.9599	5	21.9415	5	1.01836	11	23.0435	24.0913	22.5558	22.4842	22.6246	22.0965	21.586	22.1733	21.9388	21.9131
XP_001463554.1	XP_001463554.1	LinJ.09.0970	LinJ.09.0970	calmodulin, putative	0.227101	0.442374	22.1052	5	21.6181	5	0.487071	9	22.6051	22.9018	21.6681	21.7644	21.5866	21.8882	22.1239	20.956	22.0797	21.0428
XP_001463556.1	XP_001463556.1	LinJ.09.0990	LinJ.09.0990	hypothetical protein, conserved	0.0872173	0.442374	22.1071	5	21.5323	5	0.574865	7	22.4009	22.6879	21.6681	22.1046	21.6743	21.6767	21.8403	20.956	22.0851	21.1033
XP_001463559.1	XP_001463559.1	LinJ.09.1020	LinJ.09.1020	elongation factor-1 gamma	0.35048	0.442374	24.3418	5	24.0981	5	0.243707	33	24.2054	25.2407	24.2348	24.043	23.985	24.2616	24.1766	23.9467	24.2694	23.8363
XP_001463564.1	XP_001463564.1	LinJ.09.1070	LinJ.09.1070	hypothetical protein, conserved	0.294598	0.442374	20.5347	5	20.3085	5	0.226167	24	20.5696	21.1315	20.3229	20.4012	20.248	20.6085	20.3677	19.9574	20.5214	20.0874
XP_001463568.1	XP_001463568.1	LinJ.09.1110	LinJ.09.1110	hypothetical protein, conserved	0.132085	0.442374	19.6569	4	19.0055	3	0.651385	5		20.144	19.9519	18.9073	19.6243	19.3497	18.6604		19.0064
XP_001463570.1	XP_001463570.1	LinJ.09.1130	LinJ.09.1130	eukaryotic translation initiation factor 2 subunit, putative	0.47182	0.451434	21.434	5	21.2197	5	0.214246	21	21.374	22.4309	21.1118	21.1769	21.0763	21.5243	21.366	20.8605	21.3575	20.9903
XP_001463574.1	XP_001463574.1	LinJ.09.1170	LinJ.09.1170	hypothetical protein, conserved	0.566682	0.470316	20.646	5	20.4671	5	0.178903	4	20.6968	21.6206	20.2042	20.4903	20.2183	20.7295	20.5501	20.016	20.7969	20.2432
XP_001463575.1	XP_001463575.1	LinJ.09.1180	LinJ.09.1180	mitochondrial RNA binding protein 2,MRP2, gBP25	0.220481	0.442374	18.0229	5	17.5589	5	0.463946	4	18.0465	19.19	17.7676	17.5911	17.5193	17.9148	17.8065	17.1274	17.7732	17.1728
XP_001463577.1	XP_001463577.1	LinJ.09.1200	LinJ.09.1200	hypothetical protein, conserved	0.979866	0.566376	19.0421	4	19.0478	4	-0.00576674	4	18.7097		19.2639	18.6865	19.5082	19.1071	18.8214	19.0842	19.1787
XP_001463578.1	XP_001463578.1	LinJ.09.1210	LinJ.09.1210	hypothetical protein, conserved	0.440698	0.448055	19.4838	4	19.2053	4	0.278483	2	20.0966	19.8265	19.1813	18.8306		19.6296	19.333	18.9845		18.874
XP_001463580.1	XP_001463580.1	LinJ.09.1230	LinJ.09.1230	hypothetical protein, conserved	0.522085	0.461865	19.868	5	19.687	5	0.180965	7	19.8121	20.7042	19.853	19.3301	19.6403	19.7947	19.8971	19.4528	20.0349	19.2554
XP_001463581.1	XP_001463581.1	LinJ.09.1240	LinJ.09.1240	hypothetical protein, conserved				0		0		2
XP_001463585.1	XP_001463585.1	LinJ.09.1280	LinJ.09.1280	AAA family ATPase, putative				0		0		2
XP_001463589.1	XP_001463589.1	LinJ.09.1320	LinJ.09.1320	hypothetical protein, conserved	0.386472	0.442374	19.2652	4	18.8889	3	0.376312	3	19.0751	20.17		18.9639	18.8517	19.2455			18.8556	18.5656
XP_001463596.1	XP_001463596.1	LinJ.09.1390	LinJ.09.1390	paraflagellar rod component, putative	0.107101	0.442374	20.2925	5	19.9357	5	0.356873	21	20.3129	20.9154	20.0346	19.9204	20.2793	20.0454	20.094	19.7847	20.1149	19.6394
XP_001463598.1	XP_001463598.1	LinJ.09.1410	LinJ.09.1410	histone H2B	0.234148	0.442374	26.3673	5	26.0192	5	0.348065	17	26.3054	27.2658	26.269	25.9609	26.0355	26.4496	26.1695	25.8073	25.9876	25.6822
XP_001463604.1	XP_001463604.1	LinJ.09.1480	LinJ.09.1480	hypothetical protein, conserved	0.780722	0.516262	16.2951	5	16.0934	3	0.201736	2	16.1135	17.9503	16.2008	15.2391	15.972	17.0259		15.4094	15.845
XP_001463605.1	XP_001463605.1	LinJ.09.1490	LinJ.09.1490	hypothetical protein, conserved	0.98395	0.56696	21.09	5	21.0957	5	-0.00576582	7	20.9231	21.9734	21.1005	20.8067	20.6462	21.4921	21.1241	21.1127	21.1927	20.5569
XP_001463608.1	XP_001463608.1	LinJ.09.1530	LinJ.09.1530	hypothetical protein, conserved	0.392263	0.442374	19.4713	4	19.222	4	0.249358	3	19.5255	20.1561	18.9826		19.2211	19.4719	19.0194	19.1839	19.2127
XP_001463610.1	XP_001463610.1	LinJ.09.1550	LinJ.09.1550	hypothetical protein, conserved	0.43833	0.447296	21.0888	5	20.7889	5	0.299904	4	21.3394	22.1605	20.5815	20.4672	20.8954	21.3471	21.0268	20.2258	20.895	20.4497
XP_001463612.1	XP_001463612.1	LinJ.09.1570	LinJ.09.1570	cytochrome b5-like protein, putative	0.448495	0.448501	19.7747	4	19.9701	3	-0.195356	3	19.9089	19.8223		19.9712	19.3965	20.3365			19.988	19.5858
XP_001463615.1	XP_001463615.1	LinJ.09.1600	LinJ.09.1600	hypothetical protein, conserved	0.611692	0.478807	16.492	3	16.1834	3	0.308652	7		17.3435		16.4217	15.7109			15.9597	16.7828	15.8076
XP_001463616.1	XP_001463616.1	LinJ.09.1610	LinJ.09.1610	hypothetical protein, conserved			18.9827	1	17.5814	2	1.40125	2			18.9827				17.9699		17.1929
XP_001463617.1	XP_001463617.1	LinJ.09.1620	LinJ.09.1620	hypothetical protein, conserved	0.154417	0.442374	20.6704	4	20.1863	3	0.484179	2		21.3599	20.3282	20.6133	20.3804			20.3354	20.0861	20.1372
XP_001463618.1	XP_001463618.1	LinJ.09.1630	LinJ.09.1630	hypothetical protein, conserved			19.3545	2	19.4796	1	-0.125113	2				19.4575	19.2514					19.4796
XP_001463619.1	XP_001463619.1	LinJ.09.1640	LinJ.09.1640	hypothetical protein, conserved			19.0517	3	18.4415	1	0.61017	4	18.3311	20.6113		18.2127					18.4415
XP_001463652.1	XP_001463652.1	LinJ.10.0020	LinJ.10.0020	hypothetical protein, conserved			19.8404	2		0		3		20.5095			19.1713
XP_001463655.1	XP_001463655.1	LinJ.10.0050	LinJ.10.0050	ribosomal protein l35a, putative	0.936611	0.556414	21.9607	5	21.9381	5	0.0225386	13	21.8733	22.8259	21.6357	22.1039	21.3645	22.1916	22.0146	21.7719	22.1387	21.5738
XP_001463657.1	XP_001463657.1	LinJ.10.0070	LinJ.10.0070	dehydrogenase-like protein			19.3926	2	19.5407	4	-0.148074	3		19.427		19.3582			19.8117	19.6287	19.6353	19.0868
XP_001463659.1	XP_001463659.1	LinJ.10.0090	LinJ.10.0090	hypothetical protein, conserved,WD-repeat containing protein			19.0872	2	19.1776	1	-0.0903836	2	19.1636		19.0107				19.1776
XP_001463661.1	XP_001463661.1	LinJ.10.0110	LinJ.10.0110	hypothetical protein, conserved	0.598465	0.478203	20.3869	5	20.2806	5	0.106318	10	20.7917	20.6397	19.9915	20.2701	20.2415	20.6069	20.5405	19.9658	20.2527	20.037
XP_001463666.1	XP_001463666.1	LinJ.10.0160	LinJ.10.0160	leucine-rich repeat protein, putative	0.341903	0.442374	21.0149	5	21.2185	5	-0.203604	7	21.232	21.3314	20.9431	21.0606	20.5076	21.6766	21.3628	20.8519	21.1619	21.0395
XP_001463669.1	XP_001463669.1	LinJ.10.0200	LinJ.10.0200	mitogen-activated protein kinase, putative,map kinase-like protein	0.405271	0.442374	19.7934	5	19.5918	5	0.201676	9	19.9656	20.4337	19.395	19.7785	19.3944	19.5537	19.8209	19.179	19.8564	19.5487
XP_001463670.1	XP_001463670.1	LinJ.10.0210	LinJ.10.0210	nucleolar protein, putative	0.600928	0.478203	21.305	5	21.1535	5	0.151472	26	21.1305	22.2478	21.1751	21.0517	20.9198	21.4196	21.4013	20.8673	21.3214	20.7579
XP_001463672.1	XP_001463672.1	LinJ.10.0230	LinJ.10.0230	hypothetical protein, unknown function	0.47914	0.452604	19.3998	3	19.0741	3	0.325775	2		19.6665		19.8718	18.6612	18.811	18.9773		19.4339
XP_001463680.1	XP_001463680.1	LinJ.10.0310	LinJ.10.0310	isocitrate dehydrogenase [NADP], mitochondrial precursor, putative	0.225498	0.442374	23.3082	5	22.9899	5	0.318324	37	23.2637	24.111	23.0717	23.0987	22.9958	23.2424	23.1501	22.6248	23.1976	22.7345
XP_001463681.1	XP_001463681.1	LinJ.10.0320	LinJ.10.0320	hypothetical protein, conserved	0.340632	0.442374	20.9691	5	20.6759	5	0.293167	2	21.0548	21.8523	20.8205	20.8073	20.3104	20.9547	21.0453	20.3898	20.6419	20.3478
XP_001463682.1	XP_001463682.1	LinJ.10.0330	LinJ.10.0330	protein transport protein Sec23, putative			18.3778	5	18.599	2	-0.221162	5	18.4625	18.8578	18.272	18.5834	17.7135				18.9931	18.2049
XP_001463686.1	XP_001463686.1	LinJ.10.0370	LinJ.10.0370	S-adenosylmethionine transporter	0.0796915	0.442374	21.2923	3	20.5079	4	0.784366	8	21.6507			20.8391	21.387		20.9077	19.7752	20.6558	20.6929
XP_001463696.1	XP_001463696.1	LinJ.10.0420	LinJ.10.0420	folate/biopterin transporter, putative	0.254044	0.442374	20.415	3	20.7129	3	-0.297874	4		19.9801		20.6081	20.6569	20.6255	20.8024	20.7108
XP_001463690.1	XP_001463690.1	LinJ.10.0430	LinJ.10.0430	dihydroxyacetone kinase 1-like protein	0.806382	0.524422	20.5114	5	20.4363	5	0.0750772	6	20.7793	21.3223	20.0551	20.4338	19.9665	20.6293	20.6136	20.2162	20.8014	19.9212
XP_001463694.1	XP_001463694.1	LinJ.10.0480	LinJ.10.0480	hypothetical protein, unknown function	0.252414	0.442374	20.5417	5	20.0474	5	0.494309	2	20.7412	21.5935	20.2801	20.3945	19.699	20.5208	20.6927	19.5231	20.0447	19.4556
XP_001463698.1	XP_001463698.1	LinJ.10.0500	LinJ.10.0500	GP63, leishmanolysin,metallo-peptidase, Clan MA(M), Family M8	0.270474	0.442374	22.2485	5	21.9099	5	0.338645	6	22.3843	23.112	21.8515	22.1973	21.6976	22.1533	22.1713	21.5982	22.101	21.5256
XP_001463700.1	XP_001463700.1	LinJ.10.0510	LinJ.10.0510	GP63, leishmanolysin,metallo-peptidase, Clan MA(M), Family M8	0.260243	0.442374	21.4773	5	20.6396	5	0.837695	2	21.9439	22.6225	21.9728	19.8555	20.9917	21.3586	21.6964	21.1943	19.8368	19.1118
XP_001463697.1	XP_001463697.1	LinJ.10.0530	LinJ.10.0530	GP63, leishmanolysin,metallo-peptidase, Clan MA(M), Family M8	0.319764	0.442374	22.6628	5	22.4034	5	0.259402	20	22.8487	23.4059	22.4266	22.2753	22.3578	22.6463	22.5815	22.3013	22.5253	21.9627
XP_001463702.1	XP_001463702.1	LinJ.10.0540	LinJ.10.0540	mitogen-activated protein kinase 3, putative,map kinase 3, putative	0.161328	0.442374	20.3125	5	19.9466	5	0.365923	7	20.2313	21.1094	20.0724	20.1414	20.0081	20.309	19.825	19.5882	20.1093	19.9014
XP_001463704.1	XP_001463704.1	LinJ.10.0560	LinJ.10.0560	glycerol-3-phosphate dehydrogenase [NAD ], glycosomal	0.468354	0.450801	19.9083	5	19.6967	5	0.211597	14	19.5747	20.8172	19.9255	19.5379	19.6861	20.0192	19.9955	19.4528	19.7281	19.2878
XP_001463706.1	XP_001463706.1	LinJ.10.0580	LinJ.10.0580	hypothetical protein, conserved	0.681738	0.495055	21.0628	5	20.9807	5	0.0820895	4	21.1101	21.6199	20.8402	21.1357	20.6078	21.2781	21.0186	20.8146	21.0344	20.7576
XP_001463711.1	XP_001463711.1	LinJ.10.0630	LinJ.10.0630	hypothetical protein, conserved			18.3689	1	19.2437	1	-0.87476	2				18.3689					19.2437
XP_001463723.1	XP_001463723.1	LinJ.10.0750	LinJ.10.0750	hypothetical protein, conserved	0.841091	0.532052	20.2602	5	20.209	5	0.051206	3	20.4464	20.9278	19.829	20.1022	19.9956	20.5557	20.4583	20.0806	20.2516	19.6987
XP_001463724.1	XP_001463724.1	LinJ.10.0760	LinJ.10.0760	amino acid transporter, putative	0.985087	0.56696	20.9958	5	21.0004	5	-0.00469125	7	20.9419	21.8548	20.6374	20.9705	20.5742	21.2651	21.008	20.8328	21.0752	20.8211
XP_001463727.1	XP_001463727.1	LinJ.10.0790	LinJ.10.0790	hypothetical protein, conserved	0.076161	0.442374	20.666	5	20.247	5	0.419051	4	20.515	21.2274	20.3612	20.7521	20.4745	20.393	20.5231	19.8125	20.4605	20.0458
XP_001463731.1	XP_001463731.1	LinJ.10.0830	LinJ.10.0830	hypothetical protein, conserved	0.644446	0.484796	17.9273	5	17.768	5	0.159292	7	17.7682	19.0439	17.4998	17.5247	17.7996	18.363	17.7842	17.4498	17.8162	17.4266
XP_001463732.1	XP_001463732.1	LinJ.10.0840	LinJ.10.0840	hypothetical protein, conserved	0.383865	0.442374	22.1342	5	21.8245	5	0.309707	6	22.2864	22.7545	22.007	21.9508	21.6722	22.2137	22.2218	20.777	22.2274	21.6825
XP_001463733.1	XP_001463733.1	LinJ.10.0850	LinJ.10.0850	hypothetical protein, conserved	0.868004	0.537742	20.447	5	20.4201	5	0.0269773	3	20.4127	20.7663	20.3858	20.4642	20.2061	20.8326	20.2727	20.1083	20.5827	20.3039
XP_001463734.1	XP_001463734.1	LinJ.10.0860	LinJ.10.0860	hypothetical protein, conserved	0.272633	0.442374	20.2221	5	20.6319	5	-0.40978	3	20.8044	18.9621	20.2782	20.5819	20.4841	21.0501	20.6716	20.3636	20.6501	20.4241
XP_001463735.1	XP_001463735.1	LinJ.10.0870	LinJ.10.0870	hypothetical protein, conserved				0		0		3
XP_001463737.1	XP_001463737.1	LinJ.10.0890	LinJ.10.0890	hypothetical protein, conserved	0.250206	0.442374	19.9607	4	19.6274	4	0.333316	2		20.5975	19.7489	19.7761	19.7202		19.6559	20.0144	19.5673	19.2718
XP_001463738.1	XP_001463738.1	LinJ.10.0900	LinJ.10.0900	nuclear transport factor 2, putative,ntf2-like	0.614069	0.478807	20.997	5	20.8033	5	0.193662	3	21.4363	21.8636	21.102	20.2508	20.3323	21.017	21.4263	20.7472	20.5359	20.2902
XP_001463740.1	XP_001463740.1	LinJ.10.0920	LinJ.10.0920	histone H3	0.515531	0.458934	24.4654	5	24.1805	5	0.284927	23	24.1335	25.9532	23.9076	24.3015	24.0312	24.6803	24.3956	23.7911	24.2983	23.7371
XP_001463742.1	XP_001463742.1	LinJ.10.0940	LinJ.10.0940	FKBP-type peptidyl-prolyl cis-trans isomerase, putative	0.378696	0.442374	21.8979	5	21.6685	5	0.229436	8	21.7949	22.4631	21.6473	21.8187	21.7656	21.9882	21.6223	20.9952	22.1497	21.5869
XP_001463744.1	XP_001463744.1	LinJ.10.0960	LinJ.10.0960	small GTP-binding protein Rab11, putative	0.0557019	0.442374	21.167	5	20.7754	5	0.391685	12	20.9581	21.7888	21.0943	20.9223	21.0717	20.9719	20.7847	20.6945	20.8797	20.5461
XP_001463745.1	XP_001463745.1	LinJ.10.0980	LinJ.10.0980	hypothetical protein, conserved	0.458479	0.450801	20.6864	5	20.4663	5	0.220186	2	20.5161	21.6184	20.4899	20.7637	20.0441	20.737	20.4824	20.2864	20.6695	20.1559
XP_001463749.1	XP_001463749.1	LinJ.10.1030	LinJ.10.1030	translation initiation factor eif-2b beta subunit, putative,eIF-2B GDP-GTP exchange factor, putative	0.695701	0.497056	17.4629	5	17.315	5	0.147916	4	17.3134	18.6895	16.9356	17.157	17.2189	17.6665	17.3936	16.7631	17.7368	17.0147
XP_001463750.1	XP_001463750.1	LinJ.10.1040	LinJ.10.1040	hypothetical protein, conserved	0.198303	0.442374	19.5955	5	19.0272	5	0.568279	3	19.4474	21.0405	19.2107	19.0986	19.1801	19.1282	19.0541	18.8888	19.5686	18.4962
XP_001463753.1	XP_001463753.1	LinJ.10.1090	LinJ.10.1090	nucleoside phosphorylase-like protein			19.6784	2	19.3896	5	0.288857	3	19.8015				19.5554	19.6148	18.9429	19.5168	19.6936	19.1797
XP_001463755.1	XP_001463755.1	LinJ.10.1110	LinJ.10.1110	RNA-binding protein-like protein			20.3335	2	19.7023	4	0.631202	4		20.2284		20.4385		20.3061	19.9555	19.5205	19.027
XP_001463756.1	XP_001463756.1	LinJ.10.1120	LinJ.10.1120	hypothetical protein, conserved			19.1939	1	19.652	2	-0.458107	3					19.1939			19.5515		19.7526
XP_001463758.1	XP_001463758.1	LinJ.10.1140	LinJ.10.1140	hypothetical protein, conserved	0.173436	0.442374	20.1948	5	19.4413	5	0.753536	3	20.072	22.0412	19.632	19.3119	19.917	19.6321	19.6019	19.1032	19.829	19.0403
XP_001463760.1	XP_001463760.1	LinJ.10.1160	LinJ.10.1160	hypothetical protein, conserved	0.584995	0.47445	18.586	5	18.4338	5	0.15219	8	18.4453	19.4085	18.6043	18.1717	18.3003	18.9103	18.5898	18.046	18.4687	18.1544
XP_001463762.1	XP_001463762.1	LinJ.10.1180	LinJ.10.1180	hypothetical protein, conserved	0.0854442	0.442374	21.216	5	20.7882	5	0.427817	2	20.8857	21.8971	20.9566	21.4578	20.8829	20.9371	20.9254	20.771	20.8327	20.4748
XP_001463764.1	XP_001463764.1	LinJ.10.1200	LinJ.10.1200	hypothetical protein, conserved	0.0622301	0.442374	20.2019	5	19.7946	5	0.407366	14	20.0831	20.8031	20.0665	19.7837	20.2734	19.9124	19.8403	19.6553	20.0039	19.561
XP_001463766.1	XP_001463766.1	LinJ.10.1220	LinJ.10.1220	hypothetical protein, conserved			17.9611	3	18.2543	2	-0.293175	2		17.4486		18.4002	18.0345				18.5238	17.9847
XP_001463768.1	XP_001463768.1	LinJ.10.1240	LinJ.10.1240	hypothetical protein, conserved	0.248064	0.442374	22.2904	5	21.9162	5	0.374176	9	22.1312	23.2281	22.0761	21.9743	22.0424	22.1217	21.4252	22.4303	22.0453	21.5588
XP_001463769.1	XP_001463769.1	LinJ.10.1250	LinJ.10.1250	rab1 small GTP-binding protein, putative	0.224563	0.442374	20.3128	5	19.9998	5	0.313057	6	20.1895	20.9356	20.1113	20.0782	20.2495	20.2835	20.1492	19.6934	20.3969	19.476
XP_001463770.1	XP_001463770.1	LinJ.10.1260	LinJ.10.1260	small GTP-binding protein Rab7, putative			18.9186	2	18.5822	1	0.336348	2		18.8209		19.0162						18.5822
XP_001463772.1	XP_001463772.1	LinJ.10.1280	LinJ.10.1280	flagellar protofilament ribbon protein-like protein	0.374886	0.442374	22.6401	5	22.3526	5	0.287534	6	22.4253	23.7867	22.2139	22.3489	22.4259	22.3943	22.5474	22.0376	22.5615	22.2222
XP_001463779.1	XP_001463779.1	LinJ.10.1370	LinJ.10.1370	hypothetical protein, conserved	0.50774	0.458254	20.8404	4	20.6716	5	0.168809	10		21.5753	20.5204	20.7116	20.5545	20.8524	20.7891	20.5467	20.7997	20.3703
XP_001463780.1	XP_001463780.1	LinJ.10.1380	LinJ.10.1380	hypothetical protein, conserved	0.431001	0.44617	19.5757	5	19.2647	5	0.310966	3	19.4577	20.8172	18.9128	19.4276	19.2631	19.864	19.3316	18.7201	19.3269	19.0809
XP_001463781.1	XP_001463781.1	LinJ.10.1390	LinJ.10.1390	hypothetical protein, conserved	0.184059	0.442374	19.9104	5	19.56	5	0.350427	3	19.8707	20.8159	19.5076	19.7091	19.6488	19.6674	19.6515	19.5159	19.6155	19.3498
XP_001463782.1	XP_001463782.1	LinJ.10.1400	LinJ.10.1400	hypothetical protein, conserved	0.305306	0.442374	20.1118	4	19.462	3	0.649855	3	20.4784	21.2456		19.0662	19.6572	19.2665		19.5693	19.5503
XP_001463783.1	XP_001463783.1	LinJ.10.1410	LinJ.10.1410	hypothetical protein, conserved	0.42254	0.443058	20.0094	5	19.8093	5	0.200071	2	19.8658	20.8602	19.6217	20.0032	19.6961	19.8565	19.8404	19.7373	20.0503	19.5622
XP_001463784.1	XP_001463784.1	LinJ.10.1420	LinJ.10.1420	hypothetical protein, conserved	0.0174502	0.442374	17.0686	5	16.4002	5	0.668406	6	16.7343	17.8652	16.7454	16.8583	17.1398	16.4877	16.4826	16.1373	16.5317	16.3615
XP_001463788.1	XP_001463788.1	LinJ.10.1460	LinJ.10.1460	fatty acid desaturase, putative			19.3989	2	18.7541	3	0.644878	2		19.5819		19.216		18.8734			19.1896	18.1992
XP_001463809.1	XP_001463809.1	LinJ.11.0060	LinJ.11.0060	protein kinase, putative	0.495045	0.457076	22.2961	5	22.1116	5	0.184479	4	22.3603	23.0569	21.8508	22.2788	21.9334	22.3231	22.4851	21.7376	22.1966	21.8155
XP_001463810.1	XP_001463810.1	LinJ.11.0070	LinJ.11.0070	hypothetical protein, conserved	0.238779	0.442374	24.3664	5	24.0534	5	0.31302	6	24.4095	25.0352	24.101	24.2386	24.048	24.3745	24.2166	23.4456	24.2958	23.9347
XP_001463813.1	XP_001463813.1	LinJ.11.0100	LinJ.11.0100	seryl-tRNA synthetase, putative	0.185318	0.442374	21.8093	5	21.5089	5	0.300459	32	21.782	22.5091	21.7019	21.4653	21.5883	21.6082	21.6123	21.2775	21.764	21.2823
XP_001463817.1	XP_001463817.1	LinJ.11.0140	LinJ.11.0140	hypothetical protein, conserved	0.995007	0.568789	17.0484	3	17.0453	5	0.00314482	2	16.7311		16.7358	17.6784		16.4284	17.3252	16.2702	18.0148	17.1879
XP_001463821.1	XP_001463821.1	LinJ.11.0180	LinJ.11.0180	hypothetical protein, conserved	0.379619	0.442374	19.4247	5	19.2032	5	0.221498	2	19.576	20.1469	19.056	19.2091	19.1355	19.634	19.1545	18.8497	19.2628	19.1151
XP_001463824.1	XP_001463824.1	LinJ.11.0210	LinJ.11.0210	acidocalcisomal pyrophosphatase	0.826105	0.528231	20.9082	4	20.7946	4	0.11365	8	20.4791	21.8702	20.7904		20.4932	21.803	20.125	20.3757	20.8746
XP_001463825.1	XP_001463825.1	LinJ.11.0220	LinJ.11.0220	pterin-4-alpha-carbinolamine dehydratase, putative	0.451693	0.44999	18.5394	5	18.3249	5	0.214568	5	18.6927	19.1255	18.4116	18.3196	18.1477	18.7173	18.5186	17.6381	18.7052	18.0451
XP_001463827.1	XP_001463827.1	LinJ.11.0240	LinJ.11.0240	proteasome alpha 7 subunit, putative	0.0595675	0.442374	21.1429	5	20.7698	5	0.373157	15	21.0094	21.664	21.1441	20.9733	20.9237	20.9006	20.9303	20.4287	20.956	20.6332
XP_001463829.1	XP_001463829.1	LinJ.11.0260	LinJ.11.0260	hypothetical protein, conserved			19.4987	2	20.0633	2	-0.564667	4		19.7745		19.2229			20.0974		20.0293
XP_001463837.1	XP_001463837.1	LinJ.11.0350	LinJ.11.0350	14-3-3 protein, putative	0.257559	0.442374	22.7827	5	22.4994	5	0.283261	24	22.758	23.4969	22.6557	22.5852	22.4177	22.7987	22.6495	22.0684	22.6938	22.2868
XP_001463842.1	XP_001463842.1	LinJ.11.0400	LinJ.11.0400	tubulin-tyrsoine ligase-like protein	0.800774	0.521924	17.768	5	17.9499	5	-0.181907	2	17.6069	19.3186	18.3795	16.7797	16.755	18.9383	19.1447	17.879	17.2652	16.5221
XP_001463849.1	XP_001463849.1	LinJ.11.0470	LinJ.11.0470	pumillio protein 10, putative	0.635921	0.48174	21.4763	5	21.2685	5	0.207803	15	21.1625	23.0158	21.329	21.0378	20.8362	21.672	21.4157	21.015	21.4218	20.8177
XP_001463851.1	XP_001463851.1	LinJ.11.0490	LinJ.11.0490	cytochrome b5, putative	0.689991	0.49622	20.4998	4	20.3742	5	0.12565	2	20.5029	21.287	20.3232		19.8861	20.3404	20.7796	20.2897	20.5296	19.9314
XP_001463853.1	XP_001463853.1	LinJ.11.0520	LinJ.11.0520	nucleobase transporter	0.269018	0.442374	19.0041	4	18.6137	5	0.390331	4	18.836	19.6846	18.4717	19.0239		18.6606	18.5788	18.2176	19.3695	18.2422
XP_001463860.1	XP_001463860.1	LinJ.11.0590	LinJ.11.0590	hypothetical protein, conserved	0.894124	0.542028	18.6591	5	18.7173	5	-0.0582137	7	18.5873	20.1237	18.4643	18.1902	17.93	19.3273	18.8992	18.3372	18.6039	18.419
XP_001463861.1	XP_001463861.1	LinJ.11.0600	LinJ.11.0600	3-methylcrotonoyl-CoA carboxylase beta subunit, putative	0.0118718	0.442374	20.9603	5	20.2782	5	0.68202	8	20.6107	21.6887	20.8517	20.6222	21.0281	20.2898	20.3962	20.2708	20.4184	20.0159
XP_001463863.1	XP_001463863.1	LinJ.11.0630	LinJ.11.0630	aminopeptidase, putative,metallo-peptidase, Clan MF, Family M17	0.289197	0.442374	21.5124	5	21.1726	5	0.339778	14	21.3807	22.357	21.4158	21.0522	21.3563	21.5206	21.5489	20.6206	21.4283	20.7447
XP_001463864.1	XP_001463864.1	LinJ.11.0640	LinJ.11.0640	aminopeptidase, putative,metallo-peptidase, Clan MF, Family M17	0.0657613	0.442374	20.5393	5	20.077	5	0.462238	10	20.268	21.2196	20.5341	20.564	20.1107	20.0457	20.2888	19.8031	20.3424	19.9051
XP_001463871.1	XP_001463871.1	LinJ.11.0710	LinJ.11.0710	anion-transporting ATPase-like protein	0.598293	0.478203	20.226	5	20.0716	5	0.154434	8	20.2332	21.1431	19.9417	19.7046	20.1077	20.5187	20.1119	19.7395	20.1576	19.8304
XP_001463876.1	XP_001463876.1	LinJ.11.0760	LinJ.11.0760	hypothetical protein, conserved	0.856133	0.535714	19.4763	5	19.5078	5	-0.0314225	4	19.4753	19.9374	19.2504	19.3974	19.3211	19.4813	19.8708	19.5657	19.1438	19.4771
XP_001463877.1	XP_001463877.1	LinJ.11.0770	LinJ.11.0770	40S ribosomal protein S21, putative	0.836835	0.531228	23.1049	5	23.1531	5	-0.0482622	2	23.1608	23.7957	22.8363	23.0431	22.6884	23.4978	23.08	22.767	23.3094	23.1114
XP_001463881.1	XP_001463881.1	LinJ.11.0810	LinJ.11.0810	hypothetical protein, conserved	0.280363	0.442374	20.0637	5	19.5776	5	0.486144	8	19.8591	21.5195	19.7437	19.4627	19.7334	19.9081	19.874	18.9171	19.8758	19.3127
XP_001463882.1	XP_001463882.1	LinJ.11.0820	LinJ.11.0820	hypothetical protein, conserved	0.240671	0.442374	23.9506	5	23.6761	5	0.274549	20	23.7969	24.6507	23.845	23.5155	23.9451	23.8712	23.8237	23.418	23.8509	23.4167
XP_001463883.1	XP_001463883.1	LinJ.11.0830	LinJ.11.0830	hypothetical protein, conserved	0.255913	0.442374	19.0838	5	18.701	5	0.382797	10	19.1584	20.1096	18.7298	18.5873	18.8341	18.8805	19.0389	18.4843	18.8875	18.2139
XP_001463887.1	XP_001463887.1	LinJ.11.0870	LinJ.11.0870	kinesin, putative			20.7549	3	20.2901	2	0.4648	2		21.6475	20.0378		20.5793		20.6706	19.9095
XP_001463889.1	XP_001463889.1	LinJ.11.0890	LinJ.11.0890	hypothetical protein, conserved	0.432827	0.44617	18.7949	5	18.3745	5	0.420373	7	18.1442	19.9476	18.0518	18.8264	19.0046	18.5254	17.9767	17.3831	19.6653	18.3222
XP_001463890.1	XP_001463890.1	LinJ.11.0900	LinJ.11.0900	60S ribosomal protein L24, putative			18.334	2	18.1583	3	0.175658	3		18.5221		18.1458			17.9758		18.8146	17.6845
XP_001463891.1	XP_001463891.1	LinJ.11.0910	LinJ.11.0910	ATPase, putative	0.407845	0.442374	15.4167	5	15.1248	4	0.291847	3	15.3563	16.5174	15.0672	15.0257	15.1168	15.4097	15.1477	14.9617	14.9802
XP_001463896.1	XP_001463896.1	LinJ.11.0960	LinJ.11.0960	40S ribosomal protein S5	0.5064	0.458156	22.6824	5	22.5356	5	0.146817	27	22.6399	23.2538	22.6501	22.3795	22.4889	22.8977	22.4349	22.2629	22.8706	22.2121
XP_001463899.1	XP_001463899.1	LinJ.11.0990	LinJ.11.0990	adaptin-related protein-like protein	0.206528	0.442374	21.7344	4	21.3946	5	0.339796	6	21.6303	22.3558	21.4432	21.5083		21.6306	21.5761	20.8726	21.33	21.5638
XP_001463900.1	XP_001463900.1	LinJ.11.1000	LinJ.11.1000	pyruvate phosphate dikinase, putative	0.191521	0.442374	21.4066	5	21.04	5	0.36655	42	21.4209	22.2436	21.2924	20.9767	21.0991	21.3757	21.2441	20.7457	21.0846	20.7499
XP_001463901.1	XP_001463901.1	LinJ.11.1010	LinJ.11.1010	inositol-1,4,5-trisphosphate (IP3) 5-phosphatase, putative	0.545452	0.464861	19.582	5	19.2861	5	0.295888	4	19.602	21.1316	19.6395	18.9085	18.6286	19.6285	19.7117	18.8086	19.3101	18.9717
XP_001463903.1	XP_001463903.1	LinJ.11.1030	LinJ.11.1030	hypothetical protein, conserved	0.284652	0.442374	21.2876	5	21.0588	5	0.228846	11	21.2011	21.8798	21.3936	20.9541	21.0094	21.4391	21.0103	20.9463	21.1146	20.7835
XP_001463905.1	XP_001463905.1	LinJ.11.1050	LinJ.11.1050	pretranslocation protein, alpha subunit, putative,SEC61-like (pretranslocation process) protein, putative	0.681071	0.495055	19.5036	4	19.3285	5	0.175142	4	18.8276	20.6885	19.2307	19.2677		19.6808	19.7337	18.8193	19.3219	19.0868
XP_001463909.1	XP_001463909.1	LinJ.11.1100	LinJ.11.1100	lanosterol 14-alpha-demethylase, putative	0.541563	0.464861	18.9153	5	18.6893	5	0.226031	15	18.4532	20.2269	18.6634	18.6952	18.5378	19.0621	18.788	18.5923	18.7222	18.2817
XP_001463910.1	XP_001463910.1	LinJ.11.1110	LinJ.11.1110	60S ribosomal protein L28, putative	0.951338	0.560092	24.43	5	24.4501	5	-0.0201081	14	24.2212	25.5257	24.248	24.1468	24.0082	24.7858	24.6777	24.2455	24.6125	23.929
XP_001463911.1	XP_001463911.1	LinJ.11.1120	LinJ.11.1120	hypothetical protein, conserved			19.0408	1		0		2				19.0408
XP_001463913.1	XP_001463913.1	LinJ.11.1140	LinJ.11.1140	protein transport protein Sec31, putative	0.235692	0.442374	22.0009	5	21.7807	5	0.220125	5	22.036	22.4163	22.1234	21.7486	21.68	21.938	21.7043	21.6829	22.1005	21.478
XP_001463914.1	XP_001463914.1	LinJ.11.1150	LinJ.11.1150	protein transport protein Sec31, putative (No starting Met)				0		0		2
XP_001463915.1	XP_001463915.1	LinJ.11.1160	LinJ.11.1160	eukaryotic release factor 3, putative	0.218548	0.442374	21.9712	5	21.4776	5	0.493514	24	21.4102	22.9582	21.4904	22.1341	21.8629	21.3691	21.0383	20.9348	22.2226	21.8234
XP_001463917.1	XP_001463917.1	LinJ.11.1180	LinJ.11.1180	40S ribosomal protein S15A, putative	0.693216	0.49622	24.3942	5	24.47	5	-0.0758061	16	24.2365	25.0671	24.3106	24.2973	24.0595	24.601	24.4815	24.2333	24.5559	24.4782
XP_001463919.1	XP_001463919.1	LinJ.11.1200	LinJ.11.1200	S-phase kinase-associated protein, putative,Skp1 family protein, putative,Cyclin A/CDK2- associated protein	0.305293	0.442374	19.6641	5	19.3045	5	0.359593	7	19.6768	20.6715	19.39	18.9878	19.5946	19.6282	19.3999	19.169	19.6272	18.6984
XP_001463920.1	XP_001463920.1	LinJ.11.1210	LinJ.11.1210	ATP-binding cassette protein subfamily A, member 2, putative			19.0768	1		0		3					19.0768
XP_001463928.1	XP_001463928.1	LinJ.11.1300	LinJ.11.1300	hypothetical protein, conserved			22.7062	3	21.8717	2	0.834556	3		24.2751		21.8685	21.9751	22.0367				21.7066
XP_001463933.1	XP_001463933.1	LinJ.11.1350	LinJ.11.1350	hypothetical protein, conserved	0.98492	0.56696	19.1732	5	19.1786	5	-0.00538446	3	18.8553	20.1043	18.9328	19.2399	18.7338	19.3742	19.2124	18.8913	19.5058	18.9093
XP_001463790.1	XP_001463790.1	LinJ.12.0002	LinJ.12.0002	hypothetical protein, conserved	0.893629	0.542028	20.4827	5	20.4595	4	0.0231853	3	20.5986	20.249	20.8265	20.1696	20.5698	20.668	20.571	20.4338	20.1653
XP_001463791.1	XP_001463791.1	LinJ.12.0003	LinJ.12.0003	proteasome beta-1 subunit, putative	0.335326	0.442374	21.2784	5	21.0341	5	0.244243	6	21.2182	22.034	20.7722	21.1357	21.2318	21.2233	21.2034	20.6846	21.2483	20.8112
XP_001463794.1	XP_001463794.1	LinJ.12.0007	LinJ.12.0007	MAR1 ribonuclease, putative	0.70607	0.501129	19.229	5	19.1103	5	0.118648	3	19.3354	20.0206	19.1023	19.2786	18.408	18.9947	19.5442	18.6452	19.3878	18.9798
XP_001463797.1	XP_001463797.1	LinJ.12.0012	LinJ.12.0012	hypothetical protein, conserved				0		0		2
XP_001463799.1	XP_001463799.1	LinJ.12.0014	LinJ.12.0014	hypothetical protein, conserved	0.526088	0.46315	21.5226	5	21.3627	5	0.159882	3	21.5886	22.187	21.039	21.6408	21.1577	21.4778	21.3884	20.9254	21.7206	21.3015
XP_001463945.1	XP_001463945.1	LinJ.12.0100	LinJ.12.0100	ornithine decarboxylase, putative	0.147941	0.442374	19.4529	5	19.1193	5	0.333605	4	19.1811	19.9877	19.2616	19.5668	19.2672	19.3892	19.2289	18.7047	19.4254	18.8482
XP_001463954.1	XP_001463954.1	LinJ.12.0190	LinJ.12.0190	proteasome regulatory ATPase subunittcc1l8.3, putative	0.198464	0.442374	19.3968	5	18.8994	5	0.497418	15	19.2532	20.6525	18.9717	18.8423	19.2643	18.9631	19.2108	18.7259	19.1608	18.4362
XP_001463955.1	XP_001463955.1	LinJ.12.0200	LinJ.12.0200	glyoxalase II, putative				0	21.0309	3		4						19.9845			22.0671	21.0409
XP_001464062.1	XP_001464062.1	LinJ.12.0230	LinJ.12.0230	cysteinyl-tRNA synthetase, putative	0.491344	0.454768	19.2298	5	19.0969	5	0.132933	15	19.1302	19.8667	19.2789	18.8576	19.0155	19.0211	19.0988	19.2905	19.1525	18.9214
XP_001463965.1	XP_001463965.1	LinJ.12.0300	LinJ.12.0300	hypothetical protein, conserved			19.393	3	20.5453	2	-1.15233	4			18.582	20.4748	19.122				20.7216	20.3689
XP_001463966.1	XP_001463966.1	LinJ.12.0310	LinJ.12.0310	hypothetical protein, conserved	0.873475	0.539251	20.9611	5	20.928	5	0.0331308	3	20.9541	21.5034	20.6733	20.9068	20.768	21.1697	20.8487	20.4212	21.0169	21.1835
XP_001463969.1	XP_001463969.1	LinJ.12.0340	LinJ.12.0340	hypothetical protein, conserved	0.760642	0.513625	20.6651	4	21.026	3	-0.360906	6		23.0851	18.9953	20.3697	20.2103	22.1039			20.2619	20.7123
XP_001463970.1	XP_001463970.1	LinJ.12.0350	LinJ.12.0350	3'-nucleotidase/nuclease, putative	0.004692	0.442374	20.3963	5	19.4878	5	0.908435	11	20.5447	21.0569	19.916	20.2574	20.2063	19.5558	19.8017	19.3221	19.6954	19.064
XP_001463972.1	XP_001463972.1	LinJ.12.0370	LinJ.12.0370	hypothetical protein, conserved	0.576948	0.471482	20.5114	5	20.3414	5	0.169923	3	20.8012	21.1894	20.3552	19.8725	20.3385	20.8819	20.4462	19.9255	20.5426	19.911
XP_001463976.1	XP_001463976.1	LinJ.12.0410	LinJ.12.0410	hypothetical protein, unknown function			21.2125	1	20.8238	5	0.388729	2				21.2125		21.3455	20.0561	20.4414	21.5997	20.6764
XP_001463982.1	XP_001463982.1	LinJ.12.0470	LinJ.12.0470	hypothetical protein, conserved	0.0504324	0.442374	20.6059	5	21.0932	5	-0.487339	2	20.9183	20.8281	20.2481	20.858	20.1768	21.5241	21.1696	20.7798	21.1784	20.8141
XP_001463983.1	XP_001463983.1	LinJ.12.0480	LinJ.12.0480	vacuolar ATP synthase subunit, putative	0.306119	0.442374	20.3862	5	20.0816	5	0.304601	4	20.3982	21.3301	20.123	19.7452	20.3346	20.3683	20.1451	19.8405	20.1466	19.9076
XP_001463984.1	XP_001463984.1	LinJ.12.0490	LinJ.12.0490	glucose-6-phosphate isomerase	0.0994783	0.442374	21.703	5	21.2501	5	0.45295	34	21.6413	22.5441	21.4624	21.3597	21.5076	21.5155	21.368	21.1561	21.3524	20.8584
XP_001463993.1	XP_001463993.1	LinJ.12.0580	LinJ.12.0580	alanine aminotransferase	0.300986	0.442374	20.9949	5	20.7636	5	0.231258	17	20.9293	21.6333	20.7851	20.9576	20.6692	20.9907	20.9131	20.6259	20.9526	20.3359
XP_001463997.1	XP_001463997.1	LinJ.12.0620	LinJ.12.0620	cytochrome c oxidase subunit IV	0.539546	0.464861	22.1139	5	21.9654	5	0.148471	16	22.1753	22.8067	21.961	21.9321	21.6944	22.1504	21.9796	21.5376	22.3183	21.8413
XP_001463938.1	XP_001463938.1	LinJ.12.0661	LinJ.12.0661	hypothetical protein, conserved	0.406291	0.442374	20.0851	3	19.8332	5	0.251852	2		20.5536		20.1657	19.5359	20.2286	19.516	19.7366	20.0671	19.6178
XP_001463946.1	XP_001463946.1	LinJ.12.0671	LinJ.12.0671	surface antigen protein, putative				0		0		2
XP_001464006.1	XP_001464006.1	LinJ.12.0720	LinJ.12.0720	hypothetical protein, conserved			20.8208	5	20.6868	2	0.134057	4	20.3516	22.3802	20.0293	20.9419	20.401				20.9258	20.4478
XP_001464007.1	XP_001464007.1	LinJ.12.0730	LinJ.12.0730	NADH:flavin oxidoreductase/NADH oxidase, putative	0.377949	0.442374	20.7969	5	20.5075	5	0.289382	4	20.6233	21.8289	20.7533	20.547	20.232	20.9794	20.3622	20.107	20.6806	20.4085
XP_001464019.1	XP_001464019.1	LinJ.12.0850	LinJ.12.0850	arginine N-methyltransferase-like protein	0.289643	0.442374	18.9576	5	18.6396	5	0.318004	8	18.9439	19.9485	18.7177	18.592	18.5858	19.022	18.727	18.5659	18.5499	18.3331
[truncated: 2,185 more rows]

## Sheet: 12 h Protein Summary
RefSeq ID	RefSeq ID Link	TriTryp ID	TriTryp ID Link	Description	P-value	Q-value	Mean Log2 Value No Purine	# Non-missing Datapoints No Purine	Mean Log2 Value Plus Purine	# Non-missing Datapoints Plus Purine	Log2 Abundance Ratio (No Purine/Plus Purine)	Peptide Count	Leish_plus_purine_Sample11	Leish_plus_purine_Sample12	Leish_plus_purine_Sample13	Leish_plus_purine_Sample14	Leish_plus_purine_Sample15	Leish_no_purine_Sample31	Leish_no_purine_Sample32	Leish_no_purine_Sample33	Leish_no_purine_Sample34	Leish_no_purine_Sample35
[truncated: 2,661 more rows]

[truncated: 5 more sheets: 24 h Protein Summary, 48 h Protein Summary, All Protein Summary, Percent Coverage Proteins, Relative Peptide Abundance]
