# Supplementary material for: Metabolic Reprogramming during Purine Stress in the Protozoan Pathogen Leishmania donovani
Source: PLoS Pathog. 2014 Feb 27;10(2):e1003938. doi: 10.1371/journal.ppat.1003938 (PMC3937319; doi:10.1371/journal.ppat.1003938)
Supplement: Table S2 — Summary of the spectral counting data derived from purine-starved and purine-replete cells at 24 h. The data for all proteins identified by spectral counting can be found under the ‘Proteome’ tab and peptide information under the ‘Peptide Summary’ tab. Analysis of the spectral counting distributions between purine-starved and purine-replete cells can be found under the ‘Quant_Analysis’ tab (see Text S1 for an explanation of the data analyses). A comparison of the AMT tag and spectral counting data for those candidates significantly changed at 24 h by the AMT tag method is given under the ‘AMT vs. SpC Data at 24 h’ tab. Accession numbers correspond to the annotated L. infantum genome in TriTrypDB version 4.0. (XLS) [file ppat.1003938.s008.xls]

## Sheet: Data files
RAW data files generated at OHSU are available at www.ChorusProject.org under the project name “L. donovani, purine starvation, MudPIT spectral counting”. Access via www.ChorusProject.org is restricted to registered chorus users (account creation is free). Public links to the data for non-chorus users is also available and the links are listed below. Data will download as Zip archives.
LAN741 minus purine, replicate 1:
https://chorusproject.org/anonymous/download/experiment/f660df31580940aa9597ab8beaeb19f1
LAN741 minus purine, replicate 2:
https://chorusproject.org/anonymous/download/experiment/d5707d9873f04b539c071f447430612e
LAN741 plus purine, replicate 1:
https://chorusproject.org/anonymous/download/experiment/308537714d874369b5d816dfef462ba7
LAN741 plus purine, replicate 2:
https://chorusproject.org/anonymous/download/experiment/4c68f4908847448394fd95f5a319d8e6

## Sheet: Quant_Analysis
Explore differential candidates using this sheet.																																													B-H
Column headings of note/interest are colored.																																													Significance
Column AQ has the most useful information.																							Totals:										min_ave						mean	0.0333035					0.02
																							59924.4	61449.3	62953.1	85368.9	67423.9	67532.5	67548.4	67592.9	67501.1	67543.7	2.5						sigma	1.17499
	Visible Proteins																						Un-norm	Un-norm	Un-norm	Un-norm	Un-norm	Normalized	Normalized	Normalized	Normalized	Normalized		Normalized	Normalized										No. tests
	2604														Total	Total	Total	Total	Unique	Unique	Unique	Unique	Corrected	Corrected	Corrected	Corrected	Corrected	Corrected	Corrected	Corrected	Corrected	Corrected		Corrected	Corrected										598
ProtGroup	Counter	Accession	Link	tritryp	Coverage	SeqLength	MW	Description	CountsTot	UniqueTot	UniqFrac	how many minus	how many plus	seen multiple times	LAN741_minus_purine_20100126	LAN741_minus_purine_digest2_20101004	LAN741_plus_purine_20100201	LAN741_plus_purine_digest2_20101009	LAN741_minus_purine_20100126	LAN741_minus_purine_digest2_20101004	LAN741_plus_purine_20100201	LAN741_plus_purine_digest2_20101009	LAN741_minus_purine_20100126	LAN741_minus_purine_digest2_20101004	LAN741_plus_purine_20100201	LAN741_plus_purine_digest2_20101009	4-run Average	LAN741_minus_purine_20100126	LAN741_minus_purine_digest2_20101004	LAN741_plus_purine_20100201	LAN741_plus_purine_digest2_20101009	4-run Average	Exceeds minimum Average	Minus_Ave	Plus_Ave	AveSpC	Log2(A/B)	Z-score	ChiSq	Z-score p-value	ChiSq p-value	p-value	rank (inversed p-value)	Rank calculator	B-H CriticalVal	B-H Significant	Z-score Candidates	ChiSq Candidates	Conditional Chi Square
107	1	gi|146075110	146075110	LinJ.01.0710	29.2	233	24974	hypothetical protein [Leishmania infantum JPCM5].	11	11	1	2	2	TRUE	3	2	3	3	3	2	3	3	3	2	3	3	2.75	3.5	2.25	3.75	2	2.875	TRUE	2.875	2.875	2.88	0	-0.3327	0	0.755423	1	1	0	0	0.0100167	FALSE	non	non	non
152	1	gi|146075703	146075703	LinJ.02.0210	17.2	902	99398	hypothetical protein [Leishmania infantum JPCM5].	14	14	1	2	1	TRUE	3	3	1	7	3	3	1	7	3	3	1	7	3.5	3.75	3.25	2	5	3.5	TRUE	3.5	3.5	3.5	0	0.037	0	0.99749	1	1	0	0	0.0100167	FALSE	non	non	non
382	1	gi|146077668	146077668	LinJ.07.1290	24	362	40426	hypothetical protein [Leishmania infantum JPCM5].	13	13	1	1	2	TRUE	5	1	3	4	5	1	3	4	5	1	3	4	3.25	5.5	1.25	4	2.75	3.375	TRUE	3.375	3.375	3.38	0	0.2288	0	0.867856	1	1	0	0	0.0100167	FALSE	non	non	non
13	1	gi|146070732	146070732	LinJ.06.0050	6.4	481	52646	hypothetical protein [Leishmania infantum].	2	2	1	0	1	FALSE	0	0	0	2	0	0	0	2	0	0	0	2	0.5	0	0	0	0.75	0.1875	FALSE	0	0.375
407	1	gi|146077907	146077907	LinJ.08.0330	36.9	225	24898	mitochondrial associated ribonuclease [Leishmania infantum JPCM5].	34	34	1	2	2	TRUE	8	8	9	9	8	8	9	9	8	8	9	9	8.5	9.25	8.5	11	6.75	8.875	TRUE	8.875	8.875	8.88	0	0.0375	0	0.99715	1	1	0	0	0.0100167	FALSE	non	non	non
439	1	gi|146078079; gi|146097634	146078079	LinJ.08.1290	74.5	443	49740	beta tubulin [Leishmania infantum JPCM5].	8292	725	0.087	2	2	TRUE	2146	1751	2371	2024	165	155	217	188	2031.25	1696.14	2293.74	1932.08	1988.3	1988.3	1988.3	1988.3	1988.3	1988.3	TRUE	1988.3	1988.3	1988.3	0	-0.0195	0	0.964155	1	1	0	0	0.0100167	FALSE	non	non	non
442	1	gi|146078112	146078112	LinJ.09.0030	56.1	107	12394	hypothetical protein [Leishmania infantum JPCM5].	76	76	1	2	2	TRUE	19	17	17	23	19	17	17	23	19	17	17	23	19	20.25	17.75	20.25	17.75	19	TRUE	19	19	19	0	0.0795	0	0.968638	1	1	0	0	0.0100167	FALSE	non	non	non
17	1	gi|146070776	146070776	LinJ.06.0160	6.6	454	51167	hypothetical protein [Leishmania infantum].	2	2	1	0	1	FALSE	0	0	0	2	0	0	0	2	0	0	0	2	0.5	0	0	0	0.75	0.1875	FALSE	0	0.375
461	1	gi|146078335	146078335	LinJ.09.0610	56.9	262	28862	hypothetical protein [Leishmania infantum JPCM5].	73	73	1	2	2	TRUE	19	16	19	19	19	16	19	19	19	16	19	19	18.25	20.25	16.75	22.5	14.5	18.5	TRUE	18.5	18.5	18.5	0	0.0635	0	0.979497	1	1	0	0	0.0100167	FALSE	non	non	non
19	1	gi|146070791	146070791	LinJ.06.0190	5.8	587	61734	hypothetical protein [Leishmania infantum].	4	4	1	1	0	FALSE	0	3	0	1	0	3	0	1	0	3	0	1	1	0.25	2.75	0.25	0.25	0.875	FALSE	1.5	0.25
20	1	gi|146070800	146070800	LinJ.06.0210	5.7	667	70610	hypothetical protein [Leishmania infantum].	2	2	1	0	1	FALSE	0	0	2	0	0	0	2	0	0	0	2	0	0.5	0	0	2.25	0	0.5625	FALSE	0	1.125
499	1	gi|146078587	146078587	LinJ.09.1200	34.6	231	24861	hypothetical protein [Leishmania infantum JPCM5].	28	28	1	2	2	TRUE	9	4	7	8	9	4	7	8	9	4	7	8	7	10.25	4.25	8.5	6	7.25	TRUE	7.25	7.25	7.25	0	-0.2336	0	0.820303	1	1	0	0	0.0100167	FALSE	non	non	non
22	1	gi|146070816	146070816	LinJ.06.0240	5.1	847	89621	hypothetical protein [Leishmania infantum].	4	4	1	1	0	FALSE	2	0	1	1	2	0	1	1	2	0	1	1	1	2	0.25	1.25	0.25	0.9375	FALSE	1.125	0.75
23	1	gi|146070819	146070819	LinJ.06.0250	22.3	278	30985	hypothetical protein [Leishmania infantum].	9	9	1	1	2	TRUE	1	3	2	3	1	3	2	3	1	3	2	3	2.25	1.5	2.75	2.75	2	2.25	FALSE	2.125	2.375
525	1	gi|146078879	146078879	LinJ.24.1840	32.8	174	19289	hypothetical protein [Leishmania infantum JPCM5].	29	29	1	2	2	TRUE	6	7	5	11	6	7	5	11	6	7	5	11	7.25	7.25	7.25	6.5	8	7.25	TRUE	7.25	7.25	7.25	0	-0.2423	0	0.814551	1	1	0	0	0.0100167	FALSE	non	non	non
742	1	gi|146080657	146080657	LinJ.13.0330	84.3	451	49760	alpha tubulin [Leishmania infantum JPCM5].	6719	6719	1	2	2	TRUE	1636	1367	1938	1778	1636	1367	1938	1778	1636	1367	1938	1778	1679.75	1679.75	1679.75	1679.75	1679.75	1679.75	TRUE	1679.75	1679.75	1679.75	0	-0.0195	0	0.964155	1	1	0	0	0.0100167	FALSE	non	non	non
26	1	gi|146070864	146070864	LinJ.06.0340	5.6	905	104096	oligopeptidase B-like protein; serine peptidase, clan SC, family S9A-like protein [Leishmania infantum].	3	3	1	1	0	FALSE	3	0	0	0	3	0	0	0	3	0	0	0	0.75	3	0	0.25	0	0.8125	FALSE	1.5	0.125
956	1	gi|146082133	146082133	LinJ.15.1310	13.7	1236	139159	mitochondrial DNA topoisomerase II [Leishmania infantum JPCM5].	13	13	1	2	2	TRUE	3	3	3	4	3	3	3	4	3	3	3	4	3.25	3.5	3.25	4	2.75	3.375	TRUE	3.375	3.375	3.38	0	0.2128	0	0.878584	1	1	0	0	0.0100167	FALSE	non	non	non
1020	1	gi|146082728	146082728	LinJ.16.0980	10.4	761	84486	hypothetical protein [Leishmania infantum JPCM5].	11	11	1	2	1	TRUE	2	3	1	5	2	3	1	5	2	3	1	5	2.75	2.5	3	2	3.5	2.75	TRUE	2.75	2.75	2.75	0	-0.3163	0	0.766055	1	1	0	0	0.0100167	FALSE	non	non	non
29	1	gi|146070889	146070889	LinJ.06.0390	5.3	907	98086	hypothetical protein [Leishmania infantum].	5	5	1	0	2	TRUE	0	0	2	3	0	0	2	3	0	0	2	3	1.25	0.25	0.25	2.25	1.75	1.125	FALSE	0.25	2
1062	1	gi|146083153	146083153	LinJ.17.0090	77.7	449	49130	elongation factor 1-alpha [Leishmania infantum JPCM5].	4253	4253	1	2	2	TRUE	840	820	1360	1233	840	820	1360	1233	840	820	1360	1233	1063.25	1063.25	1063.25	1063.25	1063.25	1063.25	TRUE	1063.25	1063.25	1063.25	0	-0.0195	0	0.964155	1	1	0	0	0.0100167	FALSE	non	non	non
1109	1	gi|146083507	146083507	LinJ.17.1010	18.7	477	54564	hypothetical protein [Leishmania infantum JPCM5].	24	24	1	2	2	TRUE	8	3	6	7	8	3	6	7	8	3	6	7	6	8.75	3.5	7.25	5	6.125	TRUE	6.125	6.125	6.13	0	0.0633	0	0.979633	1	1	0	0	0.0100167	FALSE	non	non	non
32	1	gi|146071480	146071480	LinJ.06.0480	10.1	1276	136008	ATP-NAD kinase-like protein [Leishmania infantum].	7	7	1	2	1	TRUE	2	3	0	2	2	3	0	2	2	3	0	2	1.75	2.25	2.75	0.75	1.25	1.75	FALSE	2.5	1
1220	1	gi|146084260	146084260	LinJ.18.1630	31.8	255	29052	hypothetical protein [Leishmania infantum JPCM5].	11	11	1	2	2	TRUE	2	3	2	4	2	3	2	4	2	3	2	4	2.75	2.5	3	2.75	2.75	2.75	TRUE	2.75	2.75	2.75	0	-0.3391	0	0.751287	1	1	0	0	0.0100167	FALSE	non	non	non
34	1	gi|146071517	146071517	LinJ.06.0550	19.8	293	31672	hypothetical protein [Leishmania infantum].	7	7	1	1	1	FALSE	3	1	2	1	3	1	2	1	3	1	2	1	1.75	3.25	1.25	2.5	0.25	1.8125	FALSE	2.25	1.375
35	1	gi|146071526	146071526	LinJ.06.0570	4.8	1747	183572	hypothetical protein [Leishmania infantum].	8	8	1	1	2	TRUE	3	0	2	3	3	0	2	3	3	0	2	3	2	3.25	0.25	2.75	2	2.0625	FALSE	1.75	2.375
1386	1	gi|146085706	146085706	LinJ.21.0250	12	724	78638	hypothetical protein [Leishmania infantum JPCM5].	15	15	1	2	2	TRUE	4	3	3	5	4	3	3	5	4	3	3	5	3.75	4.25	3.25	4	3.5	3.75	TRUE	3.75	3.75	3.75	0	0.0939	0	0.95887	1	1	0	0	0.0100167	FALSE	non	non	non
1600	1	gi|146087288; gi|146087290	146087288	LinJ.23.1060	7.4	552	62233	beta-fructosidase-like protein [Leishmania infantum JPCM5].	13	13	1	1	2	TRUE	1	5	3	4	1	5	3	4	1	5	3	4	3.25	1.75	5	4	2.75	3.375	TRUE	3.375	3.375	3.38	0	0.1963	0	0.88967	1	1	0	0	0.0100167	FALSE	non	non	non
1790	1	gi|146088980	146088980	LinJ.25.1660	17.9	1250	135286	hypothetical protein [Leishmania infantum JPCM5].	47	47	1	2	2	TRUE	7	15	12	13	7	15	12	13	7	15	12	13	11.75	8.5	15.5	14.5	9.5	12	TRUE	12	12	12	0	0.0514	0	0.987712	1	1	0	0	0.0100167	FALSE	non	non	non
1799	1	gi|146089029	146089029	LinJ.25.1800	8.2	1570	169906	hypothetical protein [Leishmania infantum JPCM5].	23	23	1	2	2	TRUE	4	6	2	11	4	6	2	11	4	6	2	11	5.75	5	6.25	3.25	8	5.625	TRUE	5.625	5.625	5.63	0	0.0983	0	0.955886	1	1	0	0	0.0100167	FALSE	non	non	non
2052	1	gi|146090955	146090955	LinJ.22.1070	24.3	452	47251	hypothetical protein [Leishmania infantum JPCM5].	19	19	1	2	2	TRUE	5	4	6	4	5	4	6	4	5	4	6	4	4.75	6	4.25	7.25	3	5.125	TRUE	5.125	5.125	5.13	0	0.0227	0	0.9928	1	1	0	0	0.0100167	FALSE	non	non	non
2068	1	gi|146091071	146091071	LinJ.27.1860	10.2	955	101066	protein kinase-like protein [Leishmania infantum JPCM5].	11	11	1	2	1	TRUE	2	3	1	5	2	3	1	5	2	3	1	5	2.75	2.5	3	2	3.5	2.75	TRUE	2.75	2.75	2.75	0	-0.362	0	0.736545	1	1	0	0	0.0100167	FALSE	non	non	non
2095	1	gi|146091282	146091282	LinJ.27.0190	50	238	25637	proteasome alpha 7 subunit [Leishmania infantum JPCM5].	144	144	1	2	2	TRUE	35	30	27	52	35	30	27	52	35	30	27	52	36	38.5725	32.6722	30.75	40.4108	35.6014	TRUE	35.6224	35.5804	35.6	0.0016	0.1618	0	0.912917	1	1	0	0	0.0100167	FALSE	non	non	non
2157	1	gi|146091930	146091930	LinJ.28.1310	71	658	71864	glucose-regulated protein 78 [Leishmania infantum].	871	871	1	2	2	TRUE	199	187	201	284	199	187	201	284	199	187	201	284	217.75	223	209.582	202.25	230.25	216.27	TRUE	216.291	216.25	216.27	0.0003	-0.0187	0	0.964698	1	1	0	0	0.0100167	FALSE	non	non	non
2234	1	gi|146092550	146092550	LinJ.28.2960	69.7	654	71269	heat-shock protein hsp70 [Leishmania infantum].	3584	3581	0.999	2	2	TRUE	837	708	1060	979	837	707	1059	978	837	707.778	1059.94	978.734	895.864	895.864	895.864	895.864	895.864	895.864	TRUE	895.864	895.864	895.86	0	-0.0195	0	0.964155	1	1	0	0	0.0100167	FALSE	non	non	non
45	1	gi|146071601	146071601	LinJ.06.0750	7.7	1417	146918	hypothetical protein [Leishmania infantum].	7	7	1	0	1	FALSE	0	1	1	5	0	1	1	5	0	1	1	5	1.75	0.75	1.25	1.75	3.25	1.75	FALSE	1	2.5
2270	1	gi|146092855	146092855	LinJ.29.0180	64.2	137	15631	hypothetical protein [Leishmania infantum].	16	16	1	2	2	TRUE	4	3	2	7	4	3	2	7	4	3	2	7	4	4.58325	3.5	3.0715	5	4.03869	TRUE	4.04162	4.03575	4.04	0	0.2125	0	0.878785	1	1	0	0	0.0100167	FALSE	non	non	non
47	1	gi|146071649	146071649	LinJ.06.0860	9.1	1389	143109	lipin [Leishmania infantum].	5	5	1	0	1	FALSE	1	1	1	2	1	1	1	2	1	1	1	2	1.25	1.25	1	1.25	1.25	1.1875	FALSE	1.125	1.25
48	1	gi|146071653	146071653	LinJ.06.0870	18.5	232	24293	hypothetical protein [Leishmania infantum].	6	6	1	1	1	FALSE	2	1	0	3	2	1	0	3	2	1	0	3	1.5	2	1.25	0.75	2	1.5	FALSE	1.625	1.375
49	1	gi|146071659	146071659	LinJ.06.0880	1.3	3586	373436	hypothetical protein [Leishmania infantum].	4	4	1	0	1	FALSE	0	1	0	3	0	1	0	3	0	1	0	3	1	0.25	0.75	0.25	1.75	0.75	FALSE	0.5	1
2444	1	gi|146093554	146093554	LinJ.30.0420	33.2	479	52623	WD-40 repeat protein [Leishmania infantum JPCM5].	26	26	1	2	2	TRUE	5	7	7	7	5	7	7	7	5	7	7	7	6.5	6.25	7.25	8.5	5	6.75	TRUE	6.75	6.75	6.75	0	-0.0796	0	0.92345	1	1	0	0	0.0100167	FALSE	non	non	non
2493	1	gi|146093700	146093700	LinJ.30.1170	33.9	619	67436	RNA-binding protein [Leishmania infantum JPCM5].	77	77	1	2	2	TRUE	16	20	16	25	16	20	16	25	16	20	16	25	19.25	17.75	21.05	19	19.75	19.3875	TRUE	19.4	19.375	19.39	0.0015	-0.0081	0	0.97189	1	1	0	0	0.0100167	FALSE	non	non	non
2842	1	gi|146096265	146096265	LinJ.32.0550	62	150	16146	profilin [Leishmania infantum JPCM5].	113	113	1	2	2	TRUE	27	25	24	37	27	25	24	37	27	25	24	37	28.25	30	26.5	27.6485	28.75	28.2246	TRUE	28.25	28.1992	28.225	0.0026	-0.0651	0	0.933256	1	1	0	0	0.0100167	FALSE	non	non	non
53	1	gi|146071680	146071680	LinJ.06.0930	1.4	1849	188097	hypothetical protein [Leishmania infantum].	2	2	1	0	1	FALSE	0	0	0	2	0	0	0	2	0	0	0	2	0.5	0	0	0	0.75	0.1875	FALSE	0	0.375
2955	1	gi|146096995	146096995	LinJ.32.3280	10.5	704	77417	ABC transporter [Leishmania infantum JPCM5].	12	12	1	2	1	TRUE	2	3	1	6	2	3	1	6	2	3	1	6	3	2.75	3.25	2	4	3	TRUE	3	3	3	0	-0.182	0	0.85461	1	1	0	0	0.0100167	FALSE	non	non	non
55	1	gi|146071693	146071693	LinJ.06.0960	5.8	730	80434	2,4-dienoyl-coa reductase-like protein [Leishmania infantum].	4	4	1	0	1	FALSE	0	1	0	3	0	1	0	3	0	1	0	3	1	0.25	0.75	0.25	1.75	0.75	FALSE	0.5	1
56	1	gi|146071698	146071698	LinJ.06.0970	11.4	588	63095	hypothetical protein [Leishmania infantum].	4	4	1	1	0	FALSE	1	2	1	0	1	2	1	0	1	2	1	0	1	1.25	1.75	1.25	0	1.0625	FALSE	1.5	0.625
57	1	gi|146071703	146071703	LinJ.06.0980	11.3	670	73102	glucosamine-fructose-6-phosphate aminotransferase [Leishmania infantum].	9	9	1	2	1	TRUE	2	5	0	2	2	5	0	2	2	5	0	2	2.25	2.5	5	1	1.25	2.4375	FALSE	3.75	1.125
3084	1	gi|146097998	146097998	LinJ.33.1820	16.2	408	44848	hypothetical protein [Leishmania infantum].	11	11	1	2	1	TRUE	2	3	1	5	2	3	1	5	2	3	1	5	2.75	2.5	3	2	3.5	2.75	TRUE	2.75	2.75	2.75	0	-0.3644	0	0.735005	1	1	0	0	0.0100167	FALSE	non	non	non
59	1	gi|146071712	146071712	LinJ.06.1000	2.3	1660	176943	hypothetical protein [Leishmania infantum].	4	4	1	0	1	FALSE	1	0	2	1	1	0	2	1	1	0	2	1	1	1.25	0.25	2.25	0.25	1	FALSE	0.75	1.25
3092	1	gi|146098054	146098054	LinJ.33.2270	23.9	873	92084	hypothetical protein [Leishmania infantum].	46	46	1	2	2	TRUE	10	11	7	18	10	11	7	18	10	11	7	18	11.5	11.25	11.575	9.25	13.5	11.3938	TRUE	11.4125	11.375	11.395	0.0038	-0.1073	0	0.904749	1	1	0	0	0.0100167	FALSE	non	non	non
61	1	gi|146071727	146071727	LinJ.06.1040	19.2	501	54202	hypothetical protein [Leishmania infantum].	6	6	1	1	1	FALSE	1	2	2	1	1	2	2	1	1	2	2	1	1.5	1.25	2	2.5	0.25	1.5	FALSE	1.625	1.375
62	1	gi|146071737	146071737	LinJ.06.1060	17	230	24644	hypothetical protein [Leishmania infantum].	8	8	1	1	1	FALSE	1	2	0	5	1	2	0	5	1	2	0	5	2	1.25	2	0.75	3.25	1.8125	FALSE	1.625	2
63	1	gi|146071742	146071742	LinJ.06.1070	5.1	891	94755	kinesin [Leishmania infantum].	5	5	1	0	2	TRUE	0	0	2	3	0	0	2	3	0	0	2	3	1.25	0.25	0.25	2.25	1.75	1.125	FALSE	0.25	2
3303	1	gi|146099776	146099776	LinJ.34.3840	27.9	104	12205	hypothetical protein [Leishmania infantum].	45	45	1	2	2	TRUE	9	12	10	14	9	12	10	14	9	12	10	14	11.25	10.25	12.5	12.5	10.25	11.375	TRUE	11.375	11.375	11.38	0	-0.1168	0	0.898347	1	1	0	0	0.0100167	FALSE	non	non	non
3352	1	gi|146100385	146100385	LinJ.35.0300	11.4	332	35866	hypothetical protein [Leishmania infantum].	12	12	1	2	1	TRUE	2	3	1	6	2	3	1	6	2	3	1	6	3	2.75	3.25	2	4	3	TRUE	3	3	3	0	-0.1938	0	0.846738	1	1	0	0	0.0100167	FALSE	non	non	non
66	1	gi|146071754	146071754	LinJ.06.1100	15.7	267	28982	hypothetical protein [Leishmania infantum].	7	7	1	0	2	TRUE	0	1	3	3	0	1	3	3	0	1	3	3	1.75	0.75	1.25	3.5	2	1.875	FALSE	1	2.75
3400	1	gi|146100778	146100778	LinJ.35.1310	58.8	148	16652	ubiquitin-conjugating enzyme E2 [Leishmania infantum].	170	170	1	2	2	TRUE	40	36	39	55	40	36	39	55	40	36	39	55	42.5	45.7878	39.5832	42.75	42.75	42.7178	TRUE	42.6855	42.75	42.72	-0.002	0.029	0	0.997078	1	1	0	0	0.0100167	FALSE	non	non	non
3491	1	gi|146101498	146101498	LinJ.35.3250	18.3	704	74563	hypothetical protein [Leishmania infantum].	26	26	1	2	1	TRUE	2	9	1	14	2	9	1	14	2	9	1	14	6.5	2.75	9.25	2	10	6	TRUE	6	6	6	0	0.0787	0	0.969181	1	1	0	0	0.0100167	FALSE	non	non	non
3891	1	gi|146104832	146104832	LinJ.36.5630	33	358	39264	phosphoribosylpyrophosphate synthetase [Leishmania infantum].	85	85	1	2	2	TRUE	21	19	19	26	21	19	19	26	21	19	19	26	21.25	22.75	20.25	22.5	20.5	21.5	TRUE	21.5	21.5	21.5	0	0.043	0	0.993416	1	1	0	0	0.0100167	FALSE	non	non	non
425	1	gi|146078013	146078013	LinJ.08.0840	1.8	1481	153717	mitochondrial DNA polymerase beta-PAK [Leishmania infantum JPCM5].	16	11	0.688	2	2	TRUE	4	4	4	4	3	2	4	2	3.086	2.2	4	2.108	2.8485	4.0215	2.55	5	1.527	3.27463	TRUE	3.28575	3.2635	3.275	0.0132	0.1687	0.0001	0.908261	0.992021	0.992021	0	0	0.0100167	FALSE	non	non	non
633	1	gi|146079677	146079677	LinJ.11.0240	48.6	247	27820	proteasome alpha 7 subunit [Leishmania infantum JPCM5].	93	93	1	2	2	TRUE	25	19	31	18	25	19	31	18	25	19	31	18	23.25	27.5	20.25	34.1485	13.5	23.8496	TRUE	23.875	23.8242	23.85	0.0036	0.1169	0.0001	0.943281	0.992021	0.992021	0	0	0.0100167	FALSE	non	non	non
913	1	gi|146081824	146081824	LinJ.15.0270	51.4	586	67190	lysyl-tRNA synthetase [Leishmania infantum JPCM5].	264	264	1	2	2	TRUE	48	71	62	83	48	71	62	83	48	71	62	83	66	55.25	76.5	65.5	66	65.8125	TRUE	65.875	65.75	65.815	0.0028	-0.0734	0.0001	0.927642	0.992021	0.992021	0	0	0.0100167	FALSE	non	non	non
1150	1	gi|146083793	146083793	LinJ.18.0200	21.1	492	54906	hypothetical protein [Leishmania infantum JPCM5].	31	31	1	2	2	TRUE	7	8	8	8	7	8	8	8	7	8	8	8	7.75	8	8.063	10	6	8.01575	TRUE	8.0315	8	8.015	0.0054	-0.1111	0.0001	0.902188	0.992021	0.992021	0	0	0.0100167	FALSE	non	non	non
2291	1	gi|146092921	146092921	LinJ.29.0520	70.5	139	15802	cofilin-like protein [Leishmania infantum].	296	296	1	2	2	TRUE	56	76	73	91	56	76	73	91	56	76	73	91	74	64.75	84.75	76.5	72.75	74.6875	TRUE	74.75	74.625	74.69	0.0023	0.0593	0.0001	0.982348	0.992021	0.992021	0	0	0.0100167	FALSE	non	non	non
2686	1	gi|146094843	146094843	LinJ.31.1070	58.2	263	28623	biotin/lipoate protein ligase-like protein [Leishmania infantum JPCM5].	145	145	1	2	2	TRUE	20	44	20	61	20	44	20	61	20	44	20	61	36.25	21.75	49.25	24.5	46.75	35.5625	TRUE	35.5	35.625	35.565	-0.0053	0.1656	0.0002	0.910352	0.988717	0.988717	0	0	0.0100167	FALSE	non	non	non
76	1	gi|146074837	146074837	LinJ.01.0070	5.9	579	61900	hypothetical protein [Leishmania infantum JPCM5].	4	4	1	1	0	FALSE	0	3	0	1	0	3	0	1	0	3	0	1	1	0.25	2.75	0.25	0.25	0.875	FALSE	1.5	0.25
1540	1	gi|146086774	146086774	LinJ.22.1260	61.7	149	16477	Ca2+-binding EF-hand protein [Leishmania infantum JPCM5].	137	137	1	2	2	TRUE	31	31	30	45	31	31	30	45	31	31	30	45	34.25	34.75	33.9843	33.7045	34.75	34.2972	TRUE	34.3671	34.2272	34.3	0.0059	0.203	0.0003	0.885165	0.986181	0.986181	0	0	0.0100167	FALSE	non	non	non
78	1	gi|146074859	146074859	LinJ.01.0120	7.8	657	70113	hypothetical protein [Leishmania infantum JPCM5].	6	6	1	1	1	FALSE	0	3	0	3	0	3	0	3	0	3	0	3	1.5	0.75	2.75	0.75	2	1.5625	FALSE	1.75	1.375
79	1	gi|146074863	146074863	LinJ.01.0130	11	364	38900	hypothetical protein [Leishmania infantum JPCM5].	6	6	1	1	1	FALSE	0	4	0	2	0	4	0	2	0	4	0	2	1.5	0.75	3.75	0.75	1.25	1.625	FALSE	2.25	1
80	1	gi|146074889	146074889	LinJ.01.0190	32.9	207	22528	hypothetical protein [Leishmania infantum JPCM5].	9	9	1	2	1	TRUE	4	2	1	2	4	2	1	2	4	2	1	2	2.25	4.25	2	1.75	1.25	2.3125	FALSE	3.125	1.5
3564	1	gi|146102097	146102097	LinJ.35.4810	27.5	349	36217	glyceraldehyde-3-phosphate dehydrogenase-like protein [Leishmania infantum].	30	30	1	2	2	TRUE	8	6	7	9	8	6	7	9	8	6	7	9	7.5	8.872	6.25	8.75	6.5	7.593	TRUE	7.561	7.625	7.595	-0.0133	-0.1942	0.0003	0.846472	0.986181	0.986181	0	0	0.0100167	FALSE	non	non	non
82	1	gi|146074919	146074919	LinJ.01.0260	22.4	281	30619	hypothetical protein [Leishmania infantum JPCM5].	5	5	1	0	1	FALSE	0	1	1	3	0	1	1	3	0	1	1	3	1.25	0.25	1	1.25	1.75	1.0625	FALSE	0.625	1.5
83	1	gi|146074923	146074923	LinJ.01.0270	27.1	107	12057	thioredoxin [Leishmania infantum JPCM5].	9	9	1	1	2	TRUE	0	2	2	5	0	2	2	5	0	2	2	5	2.25	0.75	2	2.75	3.25	2.1875	FALSE	1.375	3
84	1	gi|146074933	146074933	LinJ.01.0290	18	172	20227	hypothetical protein [Leishmania infantum JPCM5].	2	2	1	0	1	FALSE	0	0	0	2	0	0	0	2	0	0	0	2	0.5	0	0	0	0.75	0.1875	FALSE	0	0.375
70	1	gi|146071803	146071803	LinJ.06.1220	31.6	455	51122	protein kinase [Leishmania infantum].	35	35	1	2	2	TRUE	7	10	11	7	7	10	11	7	7	10	11	7	8.75	8	10.25	13.4375	5	9.17188	TRUE	9.125	9.21875	9.175	-0.0142	0.082	0.0004	0.966942	0.984043	0.984043	0	0	0.0100167	FALSE	non	non	non
725	1	gi|146080351	146080351	LinJ.12.0620	49.2	325	37255	cytochrome c oxidase subunit iv [Leishmania infantum JPCM5].	286	286	1	2	2	TRUE	54	74	76	82	54	74	76	82	54	74	76	82	71.5	62.25	81.2605	79.25	64.75	71.8776	TRUE	71.7553	72	71.88	-0.0048	0.0854	0.0004	0.964635	0.984043	0.984043	0	0	0.0100167	FALSE	non	non	non
1073	1	gi|146083233	146083233	LinJ.17.0320	18.7	273	30611	NADH-ubiquinone oxidoreductase, mitochondrial [Leishmania infantum JPCM5].	16	16	1	2	2	TRUE	5	2	2	7	5	2	2	7	5	2	2	7	4	5.5	2.5	3.125	5	4.03125	TRUE	4	4.0625	4.03	-0.0215	0.173	0.0004	0.905361	0.984043	0.984043	0	0	0.0100167	FALSE	non	non	non
88	1	gi|146074962	146074962	LinJ.01.0360	11.6	258	27680	hypothetical protein [Leishmania infantum JPCM5].	2	2	1	0	1	FALSE	0	0	0	2	0	0	0	2	0	0	0	2	0.5	0	0	0	0.75	0.1875	FALSE	0	0.375
3284	1	gi|146099597	146099597	LinJ.34.3300	15	954	102392	peroxisome biosynthesis protein-like protein [Leishmania infantum].	19	19	1	2	2	TRUE	7	2	5	5	7	2	5	5	7	2	5	5	4.75	7.5	2.5	6.25	3.625	4.96875	TRUE	5	4.9375	4.97	0.0174	0.1283	0.0004	0.935562	0.984043	0.984043	0	0	0.0100167	FALSE	non	non	non
54	1	gi|146071688	146071688	LinJ.06.0950	36.1	449	48862	hypothetical protein [Leishmania infantum].	78	78	1	2	2	TRUE	16	21	18	23	16	21	18	23	16	21	18	23	19.5	17.75	21.75	21.4695	17.7595	19.6822	TRUE	19.75	19.6145	19.68	0.0103	-0.004	0.0005	0.974673	0.98216	0.98216	0	0	0.0100167	FALSE	non	non	non
361	1	gi|146077494	146077494	LinJ.07.0780	13.3	917	99686	topoisomerase-related function protein-like protein [Leishmania infantum JPCM5].	28	28	1	2	2	TRUE	5	7	2	14	5	7	2	14	5	7	2	14	7	6.25	7.25	3.25	10.0817	6.70794	TRUE	6.75	6.66587	6.71	0.0172	-0.075	0.0005	0.92656	0.98216	0.98216	0	0	0.0100167	FALSE	non	non	non
2262	1	gi|146092819	146092819	LinJ.19.0150	52.1	380	42531	aminopeptidase [Leishmania infantum].	277	277	1	2	2	TRUE	57	67	63	90	57	67	63	90	57	67	63	90	69.25	65.5	71.75	66	71.75	68.75	TRUE	68.625	68.875	68.755	-0.0052	-0.043	0.0005	0.948222	0.98216	0.98216	0	0	0.0100167	FALSE	non	non	non
3508	1	gi|146101630	146101630	LinJ.35.3610	28	372	43704	hypothetical protein [Leishmania infantum].	26	26	1	2	2	TRUE	5	8	10	3	5	8	10	3	5	8	10	3	6.5	6.25	8	11.8588	2.25	7.08969	TRUE	7.125	7.05438	7.09	0.0163	-0.1015	0.0005	0.908661	0.98216	0.98216	0	0	0.0100167	FALSE	non	non	non
728	1	gi|146080387	146080387	LinJ.12.0720	20.7	1287	143896	hypothetical protein [Leishmania infantum JPCM5].	56	56	1	2	2	TRUE	12	13	6	25	12	13	6	25	12	13	6	25	14	13.5	13.5	8	19.25	13.5625	TRUE	13.5	13.625	13.565	-0.0138	0.0322	0.0006	0.999251	0.980458	0.980458	0	0	0.0100167	FALSE	non	non	non
837	1	gi|146081283	146081283	LinJ.14.0310	53.7	285	32208	proteasome alpha 3 subunit [Leishmania infantum JPCM5].	162	162	1	2	2	TRUE	28	45	40	49	28	45	40	49	28	45	40	49	40.5	32.2045	50.25	43.5	38.5	41.1136	TRUE	41.2272	41	41.115	0.0081	-0.0104	0.0006	0.97033	0.980458	0.980458	0	0	0.0100167	FALSE	non	non	non
2077	1	gi|146091120	146091120	LinJ.27.2130	41.8	352	38602	dual specificity protein phosphatase [Leishmania infantum JPCM5].	47	47	1	2	2	TRUE	13	9	10	15	13	9	10	15	13	9	10	15	11.75	14.5	9.5	12.5	11.25	11.9375	TRUE	12	11.875	11.94	0.0145	0.0877	0.0006	0.963075	0.980458	0.980458	0	0	0.0100167	FALSE	non	non	non
97	1	gi|146075030	146075030	LinJ.01.0520	8.6	707	78406	fatty acyl CoA synthetase 2 [Leishmania infantum JPCM5].	6	2	0.333	1	1	FALSE	0	3	1	2	0	1	0	1	0	1.057	0	1.011	0.517	0	1.26425	0	0.50275	0.44175	FALSE	0.632125	0.251375
3305	1	gi|146099787	146099787	LinJ.34.3890	19.5	906	102597	cysteine peptidase, Clan CA, family C19; ubiquitin hydrolase [Leishmania infantum].	51	51	1	2	2	TRUE	12	12	13	14	12	12	13	14	12	12	13	14	12.75	13.5	12.5	15.5	10.25	12.9375	TRUE	13	12.875	12.94	0.0134	0.0861	0.0006	0.96416	0.980458	0.980458	0	0	0.0100167	FALSE	non	non	non
612	1	gi|146079452	146079452	LinJ.12.0003	36.4	283	30303	hypothetical protein [Leishmania infantum JPCM5].	53	53	1	2	2	TRUE	13	12	13	15	13	12	13	15	13	12	13	15	13.25	14.5	12.5358	15.5	11.25	13.4464	TRUE	13.5179	13.375	13.45	0.015	0.0942	0.0007	0.958666	0.978892	0.978892	0	0	0.0100167	FALSE	non	non	non
100	1	gi|146075051	146075051	LinJ.01.0570	26.1	287	29737	hypothetical protein [Leishmania infantum JPCM5].	8	8	1	1	2	TRUE	1	2	2	3	1	2	2	3	1	2	2	3	2	1.25	2	2.75	2	2	FALSE	1.625	2.375
101	1	gi|146075055	146075055	LinJ.01.0580	9.5	622	67394	hypothetical protein [Leishmania infantum JPCM5].	4	4	1	0	1	FALSE	0	0	1	3	0	0	1	3	0	0	1	3	1	0.25	0.25	1.25	1.75	0.875	FALSE	0.25	1.5
2402	1	gi|146093385	146093385	LinJ.29.2940	42.9	210	23564	hypothetical protein [Leishmania infantum].	46	46	1	2	2	TRUE	7	14	9	16	7	14	9	16	7	14	9	16	11.5	8.5	14.5	11.25	12	11.5625	TRUE	11.5	11.625	11.565	-0.0162	-0.1758	0.0007	0.858752	0.978892	0.978892	0	0	0.0100167	FALSE	non	non	non
103	1	gi|146075064	146075064	LinJ.01.0600	10.1	964	100989	hypothetical protein [Leishmania infantum JPCM5].	6	6	1	2	0	TRUE	2	3	0	1	2	3	0	1	2	3	0	1	1.5	2	2.75	0.75	0.25	1.4375	FALSE	2.375	0.5
3738	1	gi|146103754	146103754	LinJ.36.3970	56.7	314	35673	hypothetical protein [Leishmania infantum].	86	86	1	2	2	TRUE	27	12	14	33	27	12	14	33	27	12	14	33	21.5	29.541	13.25	17.2	25.25	21.3102	TRUE	21.3955	21.225	21.315	0.0115	0.0784	0.0007	0.969384	0.978892	0.978892	0	0	0.0100167	FALSE	non	non	non
769	1	gi|146080852	146080852	LinJ.13.0670	26.6	715	78853	protein kinase [Leishmania infantum JPCM5].	53	53	1	2	2	TRUE	12	12	6	23	12	12	6	23	12	12	6	23	13.25	13.5	12.5358	8	17.75	12.9464	TRUE	13.0179	12.875	12.95	0.0156	0.1107	0.0008	0.947481	0.977435	0.977435	0	0	0.0100167	FALSE	non	non	non
1995	1	gi|146090649	146090649	LinJ.27.0240	65.3	303	32578	kinetoplast-associated protein-like protein [Leishmania infantum JPCM5].	16	16	1	2	2	TRUE	4	3	3	6	4	3	3	6	4	3	3	6	4	4.603	3.5	4	4.25	4.08825	TRUE	4.0515	4.125	4.09	-0.0282	0.1241	0.0008	0.938405	0.977435	0.977435	0	0	0.0100167	FALSE	non	non	non
2279	1	gi|146092883	146092883	LinJ.29.0330	49.4	352	36941	hypothetical protein [Leishmania infantum].	191	191	1	2	2	TRUE	49	36	43	63	49	36	43	63	49	36	43	63	47.75	56.25	39.809	46.75	48.75	47.8897	TRUE	48.0295	47.75	47.89	0.0084	0.1399	0.0008	0.927714	0.977435	0.977435	0	0	0.0100167	FALSE	non	non	non
108	1	gi|146075122	146075122	LinJ.01.0740	3.9	1303	136749	hypothetical protein [Leishmania infantum JPCM5].	3	3	1	0	1	FALSE	0	0	0	3	0	0	0	3	0	0	0	3	0.75	0.25	0	0.25	1.75	0.5625	FALSE	0.125	1
109	1	gi|146075126	146075126	LinJ.01.0750	3.4	2342	251466	hypothetical protein [Leishmania infantum JPCM5].	4	4	1	1	1	FALSE	0	2	0	2	0	2	0	2	0	2	0	2	1	0.25	1.75	0.25	1	0.8125	FALSE	1	0.625
3909	1	gi|146105006	146105006	LinJ.36.6030	17.9	464	50988	hypothetical protein [Leishmania infantum].	12	12	1	2	1	TRUE	2	3	1	6	2	3	1	6	2	3	1	6	3	2.74325	3.125	2	4	2.96706	TRUE	2.93412	3	2.965	-0.0341	-0.254	0.0008	0.806831	0.977435	0.977435	0	0	0.0100167	FALSE	non	non	non
111	1	gi|146075137	146075137	LinJ.01.0780	14.1	198	21013	hypothetical protein [Leishmania infantum JPCM5].	4	4	1	1	1	FALSE	0	2	0	2	0	2	0	2	0	2	0	2	1	0.25	1.75	0.25	1	0.8125	FALSE	1	0.625
519	1	gi|146078848	146078848	LinJ.24.1920	33.4	413	44097	hypothetical protein [Leishmania infantum JPCM5].	31	31	1	2	2	TRUE	9	5	7	10	9	5	7	10	9	5	7	10	7.75	10.25	5.5	8.75	7.25	7.9375	TRUE	7.875	8	7.94	-0.0218	-0.1846	0.0009	0.852874	0.976067	0.976067	0	0	0.0100167	FALSE	non	non	non
113	1	gi|146075149	146075149	LinJ.01.0810	9.1	530	56228	hypothetical protein [Leishmania infantum JPCM5].	3	3	1	0	1	FALSE	0	0	0	3	0	0	0	3	0	0	0	3	0.75	0.25	0	0.25	1.75	0.5625	FALSE	0.125	1
2486	1	gi|146093680	146093680	LinJ.30.1070	26.2	1022	114630	ubiquitin conjugation factor E4 B [Leishmania infantum JPCM5].	71	71	1	2	2	TRUE	16	17	12	26	16	17	12	26	16	17	12	26	17.75	17.6	17.75	14.5318	20.45	17.5829	TRUE	17.675	17.4909	17.585	0.0156	0.0645	0.001	0.978818	0.974773	0.974773	0	0	0.0100167	FALSE	non	non	non
3799	1	gi|146104184	146104184	LinJ.36.1710	60	135	14555	poly-zinc finger protein 2 [Leishmania infantum].	133	133	1	2	2	TRUE	41	20	40	32	41	20	40	32	41	20	40	32	33.25	46.25	21.4695	43.235	25	33.9886	TRUE	33.8597	34.1175	33.99	-0.011	0.0998	0.001	0.954869	0.974773	0.974773	0	0	0.0100167	FALSE	non	non	non
3839	1	gi|146104441	146104441	LinJ.36.2450	31.6	411	44388	glucokinase 1-like protein [Leishmania infantum].	36	36	1	2	2	TRUE	6	10	5	15	6	10	5	15	6	10	5	15	9	7.25	10.25	6.75	11	8.8125	TRUE	8.75	8.875	8.815	-0.0213	-0.0117	0.001	0.969447	0.974773	0.974773	0	0	0.0100167	FALSE	non	non	non
117	1	gi|146075221	146075221	LinJ.02.0110	32.6	239	26944	hypothetical protein [Leishmania infantum JPCM5].	4	4	1	0	1	FALSE	1	0	2	1	1	0	2	1	1	0	2	1	1	1.25	0.25	2.25	0.25	1	FALSE	0.75	1.25
472	1	gi|146078415	146078415	LinJ.09.0800	14.3	998	106684	acyl-CoA binding protein [Leishmania infantum JPCM5].	26	26	1	2	2	TRUE	4	8	4	10	4	8	4	10	4	8	4	10	6.5	5	8	5.5	7.25	6.4375	TRUE	6.5	6.375	6.44	0.0269	0.0132	0.0011	0.986349	0.973542	0.973542	0	0	0.0100167	FALSE	non	non	non
119	1	gi|146075489	146075489	LinJ.02.0150	7.5	737	81752	phosphoglycan beta 1,3 galactosyltransferase-like protein [Leishmania infantum JPCM5].	6	2	0.333	0	1	FALSE	1	1	0	4	0	1	0	1	0	1	0	2.5	0.875	0.25	0.75	0.25	1.625	0.71875	FALSE	0.5	0.9375
121	1	gi|146075493	146075493	LinJ.02.0220	7	1146	123465	hypothetical protein [Leishmania infantum JPCM5].	5	5	1	0	1	FALSE	0	0	0	5	0	0	0	5	0	0	0	5	1.25	0.25	0.25	0.51925	3.25	1.06731	FALSE	0.25	1.88462
2709	1	gi|146095001	146095001	LinJ.31.1530	16.7	1148	120201	hypothetical protein [Leishmania infantum JPCM5].	26	26	1	1	2	TRUE	1	11	4	10	1	11	4	10	1	11	4	10	6.5	1.75	11.25	5.5	7.25	6.4375	TRUE	6.5	6.375	6.44	0.0269	0.0162	0.0011	0.988386	0.973542	0.973542	0	0	0.0100167	FALSE	non	non	non
3708	1	gi|146103502	146103502	LinJ.36.0330	54.3	230	25407	hypothetical protein [Leishmania infantum].	27	27	1	2	2	TRUE	8	4	3	12	8	4	3	12	8	4	3	12	6.75	8.75	4.25	4.25	8.5	6.4375	TRUE	6.5	6.375	6.44	0.0269	0.0124	0.0011	0.985806	0.973542	0.973542	0	0	0.0100167	FALSE	non	non	non
147	1	gi|146075665	146075665	LinJ.02.0670	20	936	106314	hypothetical protein [Leishmania infantum JPCM5].	16	16	1	2	2	TRUE	4	3	3	6	4	3	3	6	4	3	3	6	4	4.95	3.5	4	4.25	4.175	TRUE	4.225	4.125	4.18	0.0345	0.3828	0.0012	0.766125	0.972366	0.972366	0	0	0.0100167	FALSE	non	non	non
524	1	gi|146078875	146078875	LinJ.24.1850	12.4	1316	144143	hypothetical protein [Leishmania infantum JPCM5].	29	29	1	2	2	TRUE	5	8	4	12	5	8	4	12	5	8	4	12	7.25	6.25	8	5.5	8.5	7.0625	TRUE	7.125	7	7.065	0.0265	-0.0613	0.0012	0.935828	0.972366	0.972366	0	0	0.0100167	FALSE	non	non	non
126	1	gi|146075517	146075517	LinJ.02.0290	23.1	324	33627	ribosomal RNA processing protein [Leishmania infantum JPCM5].	9	9	1	1	2	TRUE	3	0	3	3	3	0	3	3	3	0	3	3	2.25	3.25	0.25	3.5	2	2.25	FALSE	1.75	2.75
1249	1	gi|146084513	146084513	LinJ.19.0650	28.5	1931	203637	hypothetical protein [Leishmania infantum JPCM5].	89	89	1	2	2	TRUE	14	27	17	31	14	27	17	31	14	27	17	31	22.25	15.5	28.5	20.45	24	22.1125	TRUE	22	22.225	22.115	-0.015	0.0215	0.0012	0.991985	0.972366	0.972366	0	0	0.0100167	FALSE	non	non	non
2531	1	gi|146093888	146093888	LinJ.30.2080	30.3	208	24852	hypothetical protein [Leishmania infantum JPCM5].	25	25	1	2	2	TRUE	2	9	2	12	2	9	2	12	2	9	2	12	6.25	2.75	9.25	3.25	8.5	5.9375	TRUE	6	5.875	5.94	0.0291	0.157	0.0012	0.916158	0.972366	0.972366	0	0	0.0100167	FALSE	non	non	non
1247	1	gi|146084501	146084501	LinJ.19.0620	22	744	81173	hypothetical protein [Leishmania infantum JPCM5].	21	21	1	2	2	TRUE	5	4	4	8	5	4	4	8	5	4	4	8	5.25	6	4.25	5	5.5	5.1875	TRUE	5.125	5.25	5.19	-0.0334	-0.032	0.0014	0.955678	0.970153	0.970153	0	0	0.0100167	FALSE	non	non	non
130	1	gi|146075544	146075544	LinJ.02.0360	38.8	152	17001	ubiquitin-conjugating enzyme e2 [Leishmania infantum JPCM5].	8	8	1	1	1	FALSE	0	4	1	3	0	4	1	3	0	4	1	3	2	0.75	3.75	1.75	2	2.0625	FALSE	2.25	1.875
131	1	gi|146075552	146075552	LinJ.02.0380	9.6	1108	115469	RNA-editing complex protein MP81 [Leishmania infantum JPCM5].	5	5	1	1	1	FALSE	0	3	0	2	0	3	0	2	0	3	0	2	1.25	0.25	2.75	0.5045	1.25	1.18863	FALSE	1.5	0.87725
1499	1	gi|146086488	146086488	LinJ.22.0290	13.2	1186	128379	hypothetical protein [Leishmania infantum JPCM5].	21	21	1	2	2	TRUE	3	6	3	9	3	6	3	9	3	6	3	9	5.25	4	6.25	4.25	6.25	5.1875	TRUE	5.125	5.25	5.19	-0.0334	-0.0171	0.0014	0.965784	0.970153	0.970153	0	0	0.0100167	FALSE	non	non	non
2624	1	gi|146094284; gi|146094286	146094284	LinJ.21.1170	31.8	132	13906	histone H2A [Leishmania infantum JPCM5].	317	317	1	2	2	TRUE	72	71	81	93	72	71	81	93	72	71	81	93	79.25	82.3425	77	83	75.4	79.4356	TRUE	79.6713	79.2	79.435	0.0085	0.2065	0.0014	0.882814	0.970153	0.970153	0	0	0.0100167	FALSE	non	non	non
3652	1	gi|146103004	146103004	LinJ.36.3000	48.8	260	28562	hypothetical protein [Leishmania infantum].	39	39	1	2	2	TRUE	7	11	7	14	7	11	7	14	7	11	7	14	9.75	8.33325	11.5	9.25	10.25	9.83331	TRUE	9.91662	9.75	9.835	0.0249	0.2437	0.0015	0.857888	0.969106	0.969106	0	0	0.0100167	FALSE	non	non	non
135	1	gi|146075590	146075590	LinJ.02.0490	2.1	2091	216477	hypothetical protein [Leishmania infantum JPCM5].	4	4	1	1	0	FALSE	0	2	1	1	0	2	1	1	0	2	1	1	1	0.25	1.75	1.25	0.25	0.875	FALSE	1	0.75
136	1	gi|146075595	146075595	LinJ.02.0500	13.2	863	87414	hypothetical protein [Leishmania infantum JPCM5].	7	7	1	1	0	FALSE	6	1	0	0	6	1	0	0	6	1	0	0	1.75	6.5	1.25	0.75	0	2.125	FALSE	3.875	0.375
137	1	gi|146075599	146075599	LinJ.02.0510	7.4	326	35412	hypothetical protein [Leishmania infantum JPCM5].	3	3	1	1	0	FALSE	0	3	0	0	0	3	0	0	0	3	0	0	0.75	0.25	2.75	0.25	0	0.8125	FALSE	1.5	0.125
3701	1	gi|146103431	146103431	LinJ.36.0490	14.9	617	69402	vacuolar protein sorting-associated protein [Leishmania infantum].	19	19	1	2	2	TRUE	2	7	3	7	2	7	3	7	2	7	3	7	4.75	2.75	6.75	4.25	5	4.6875	TRUE	4.75	4.625	4.69	0.0369	0.0096	0.0015	0.983905	0.969106	0.969106	0	0	0.0100167	FALSE	non	non	non
217	1	gi|146076361	146076361	LinJ.04.0680	61.5	148	17051	ubiquitin-conjugating enzyme E2 [Leishmania infantum JPCM5].	124	124	1	2	2	TRUE	30	26	28	40	30	26	28	40	30	26	28	40	31	33.75	27.75	31.375	30.75	30.9062	TRUE	30.75	31.0625	30.905	-0.0145	-0.0983	0.0016	0.91082	0.968093	0.968093	0	0	0.0100167	FALSE	non	non	non
140	1	gi|146075612	146075612	LinJ.02.0540	4.4	981	107884	protein kinase [Leishmania infantum JPCM5].	3	3	1	1	0	FALSE	1	2	0	0	1	2	0	0	1	2	0	0	0.75	1	1.75	0.25	0	0.75	FALSE	1.375	0.125
141	1	gi|146075616	146075616	LinJ.02.0550	3.6	3600	381157	hypothetical protein [Leishmania infantum JPCM5].	8	8	1	2	1	TRUE	3	2	1	2	3	2	1	2	3	2	1	2	2	3.25	2	1.75	1.25	2.0625	FALSE	2.625	1.5
142	1	gi|146075620	146075620	LinJ.02.0560	10.3	524	55723	hypothetical protein [Leishmania infantum JPCM5].	9	9	1	2	1	TRUE	3	3	1	2	3	3	1	2	3	3	1	2	2.25	3.25	2.75	1.75	1.25	2.25	FALSE	3	1.5
143	1	gi|146075629	146075629	LinJ.02.0580	12.8	321	35448	hypothetical protein [Leishmania infantum JPCM5].	5	5	1	0	1	FALSE	0	0	1	4	0	0	1	4	0	0	1	4	1.25	0.25	0.25	1.25	2.5	1.0625	FALSE	0.25	1.875
144	1	gi|146075637	146075637	LinJ.02.0600	11.7	659	68646	gamma-glutamyl phosphate reductase-like protein [Leishmania infantum JPCM5].	5	5	1	1	1	FALSE	2	1	0	2	2	1	0	2	2	1	0	2	1.25	2	1	0.50275	1.25	1.18819	FALSE	1.5	0.876375
2490	1	gi|146093692	146093692	LinJ.30.1130	25.3	233	25666	hypothetical protein [Leishmania infantum JPCM5].	17	17	1	2	2	TRUE	3	5	5	4	3	5	5	4	3	5	5	4	4.25	4	5	6	2.75	4.4375	TRUE	4.5	4.375	4.44	0.039	0.3106	0.0016	0.813433	0.968093	0.968093	0	0	0.0100167	FALSE	non	non	non
3671	1	gi|146103178	146103178	LinJ.36.1080	14.8	548	60861	hypothetical protein [Leishmania infantum].	22	22	1	2	2	TRUE	2	8	2	10	2	8	2	10	2	8	2	10	5.5	2.75	8	3.25	7.25	5.3125	TRUE	5.375	5.25	5.315	0.0353	0.1524	0.0016	0.919265	0.968093	0.968093	0	0	0.0100167	FALSE	non	non	non
1461	1	gi|146086183	146086183	LinJ.21.2230	60.8	79	8575	hypothetical protein [Leishmania infantum JPCM5].	20	20	1	2	2	TRUE	3	6	4	7	3	6	4	7	3	6	4	7	5	4	6.25	5	5	5.0625	TRUE	5.125	5	5.065	0.037	0.17	0.0017	0.907384	0.967112	0.967112	0	0	0.0100167	FALSE	non	non	non
1507	1	gi|146086546	146086546	LinJ.22.0440	58.8	437	49036	proteasome regulatory ATPase subunit 1 [Leishmania infantum JPCM5].	144	124	0.861	2	2	TRUE	33	35	37	39	27	29	33	35	28.059	30.055	33.88	35.598	31.898	32.2647	33.0138	36.97	27.6495	32.4745	TRUE	32.6393	32.3098	32.475	0.0147	0.0913	0.0017	0.960633	0.967112	0.967112	0	0	0.0100167	FALSE	non	non	non
1812	1	gi|146089087	146089087	LinJ.25.1990	33.5	346	37691	hypothetical protein [Leishmania infantum JPCM5].	19	19	1	2	2	TRUE	5	4	5	5	5	4	5	5	5	4	5	5	4.75	6	4.25	6.25	3.75	5.0625	TRUE	5.125	5	5.065	0.037	0.1555	0.0017	0.917171	0.967112	0.967112	0	0	0.0100167	FALSE	non	non	non
150	1	gi|146075695	146075695	LinJ.02.0190	10	832	91958	phosphoglycan beta 1,2 arabinosyltransferase [Leishmania infantum JPCM5].	7	7	1	0	2	TRUE	0	0	2	5	0	0	2	5	0	0	2	5	1.75	0.75	0.25	2.5	3.25	1.6875	FALSE	0.5	2.875
151	1	gi|146075699	146075699	LinJ.02.0200	6.8	993	109360	phosphoglycan beta 1,3 galactosyltransferase-like protein [Leishmania infantum JPCM5].	5	5	1	1	1	FALSE	0	2	2	1	0	2	2	1	0	2	2	1	1.25	0.25	1.75	2.25	0.25	1.125	FALSE	1	1.25
3369	1	gi|146100564	146100564	LinJ.35.0780	23.1	481	52300	CBS domain protein [Leishmania infantum].	32	32	1	2	2	TRUE	7	8	8	9	7	8	8	9	7	8	8	9	8	8	8.1595	10	6.5	8.16488	TRUE	8.07975	8.25	8.165	-0.03	0.0121	0.0018	0.985602	0.966159	0.966159	0	0	0.0100167	FALSE	non	non	non
384	1	gi|146077676	146077676	LinJ.07.1310	16.3	576	63842	hypothetical protein [Leishmania infantum JPCM5].	18	18	1	2	2	TRUE	3	5	4	6	3	5	4	6	3	5	4	6	4.5	4	5	5	4.25	4.5625	TRUE	4.5	4.625	4.565	-0.0411	-0.1053	0.0019	0.906098	0.965232	0.965232	0	0	0.0100167	FALSE	non	non	non
522	1	gi|146078868	146078868	LinJ.24.1870	34.9	106	11599	hypothetical protein [Leishmania infantum JPCM5].	18	18	1	2	2	TRUE	3	5	4	6	3	5	4	6	3	5	4	6	4.5	4	5	5	4.25	4.5625	TRUE	4.5	4.625	4.565	-0.0411	-0.0994	0.0019	0.910078	0.965232	0.965232	0	0	0.0100167	FALSE	non	non	non
1248	1	gi|146084505	146084505	LinJ.19.0630	40	145	16532	histone H3 variant [Leishmania infantum JPCM5].	81	54	0.667	2	2	TRUE	18	17	18	28	16	13	10	15	17.455	16.714	14.444	23.478	18.0228	18.8637	17.1785	17.4085	18.1195	17.8926	TRUE	18.0211	17.764	17.89	0.021	0.0942	0.0019	0.958666	0.965232	0.965232	0	0	0.0100167	FALSE	non	non	non
2892	1	gi|146096600	146096600	LinJ.32.1850	10.9	513	58155	hypothetical protein [Leishmania infantum JPCM5].	18	18	1	2	2	TRUE	3	5	4	6	3	5	4	6	3	5	4	6	4.5	4	5	5	4.25	4.5625	TRUE	4.5	4.625	4.565	-0.0411	-0.1133	0.0019	0.900705	0.965232	0.965232	0	0	0.0100167	FALSE	non	non	non
3104	1	gi|146098107	146098107	LinJ.33.2780	17.5	429	45063	hypothetical protein [Leishmania infantum].	18	18	1	2	2	TRUE	5	3	4	6	5	3	4	6	5	3	4	6	4.5	5.5	3.5	5	4.25	4.5625	TRUE	4.5	4.625	4.565	-0.0411	-0.1016	0.0019	0.908593	0.965232	0.965232	0	0	0.0100167	FALSE	non	non	non
3122	1	gi|146098223	146098223	LinJ.33.3170	12.6	1112	120286	hypothetical protein [Leishmania infantum].	18	18	1	2	2	TRUE	4	4	3	7	4	4	3	7	4	4	3	7	4.5	5	4.25	4	5	4.5625	TRUE	4.625	4.5	4.565	0.0411	0.0443	0.0019	0.992533	0.965232	0.965232	0	0	0.0100167	FALSE	non	non	non
159	1	gi|146075810	146075810	LinJ.03.0250	5.6	302	33423	hypothetical protein [Leishmania infantum JPCM5].	5	5	1	1	1	FALSE	1	2	2	0	1	2	2	0	1	2	2	0	1.25	1.25	1.75	2.25	0	1.3125	FALSE	1.5	1.125
160	1	gi|146075814	146075814	LinJ.03.0260	32.8	2143	236895	hypothetical protein [Leishmania infantum JPCM5].	6	6	1	1	1	FALSE	2	1	1	2	2	1	1	2	2	1	1	2	1.5	2	1.25	1.25	1.25	1.4375	FALSE	1.625	1.25
3577	1	gi|146102239	146102239	LinJ.35.5250	37.6	255	28902	hypothetical protein [Leishmania infantum].	18	18	1	2	2	TRUE	3	5	4	6	3	5	4	6	3	5	4	6	4.5	4	5	5	4.25	4.5625	TRUE	4.5	4.625	4.565	-0.0411	-0.0855	0.0019	0.919463	0.965232	0.965232	0	0	0.0100167	FALSE	non	non	non
118	1	gi|146075228	146075228	LinJ.02.0130	6.5	1970	204034	hypothetical protein [Leishmania infantum JPCM5].	16	16	1	2	2	TRUE	3	4	3	6	3	4	3	6	3	4	3	6	4	3.75	4.25	4	4.25	4.0625	TRUE	4	4.125	4.065	-0.0461	0.1195	0.0021	0.94152	0.963449	0.963449	0	0	0.0100167	FALSE	non	non	non
163	1	gi|146075883	146075883	LinJ.03.0430	6.3	1691	177127	TLD domain protein, conserved [Leishmania infantum JPCM5].	9	9	1	1	2	TRUE	2	1	3	3	2	1	3	3	2	1	3	3	2.25	2.5	1.25	3.5	2	2.3125	FALSE	1.875	2.75
2090	1	gi|146091250	146091250	LinJ.27.2420	12.3	563	63040	protein kinase [Leishmania infantum JPCM5].	14	14	1	1	1	FALSE	1	5	1	7	1	5	1	7	1	5	1	7	3.5	1.75	5	2	5	3.4375	TRUE	3.375	3.5	3.44	-0.0503	0.0117	0.0021	0.985331	0.963449	0.963449	0	0	0.0100167	FALSE	non	non	non
165	1	gi|146075899	146075899	LinJ.03.0690	21.1	228	24363	hypothetical protein [Leishmania infantum JPCM5].	8	8	1	2	1	TRUE	2	2	1	3	2	2	1	3	2	2	1	3	2	2.4265	2	1.75	2	2.04413	FALSE	2.21325	1.875
2869	1	gi|146096421	146096421	LinJ.32.1210	23.9	305	33481	hypothetical protein [Leishmania infantum JPCM5].	24	24	1	2	2	TRUE	7	4	5	8	7	4	5	8	7	4	5	8	6	7.83325	4.25	6.25	5.51775	5.96275	TRUE	6.04162	5.88387	5.96	0.0387	0.1685	0.0021	0.908396	0.963449	0.963449	0	0	0.0100167	FALSE	non	non	non
167	1	gi|146075914	146075914	LinJ.03.0730	3.8	716	75897	hypothetical protein [Leishmania infantum JPCM5].	3	3	1	0	1	FALSE	0	0	1	2	0	0	1	2	0	0	1	2	0.75	0.25	0	1.25	1	0.625	FALSE	0.125	1.125
534	1	gi|146078986	146078986	LinJ.10.0070	28.2	412	44930	dehydrogenase-like protein [Leishmania infantum JPCM5].	14	14	1	1	1	FALSE	6	1	6	1	6	1	6	1	6	1	6	1	3.5	6.5	1.25	7.25	0.25	3.8125	TRUE	3.875	3.75	3.815	0.0492	0.053	0.0022	0.986626	0.96259	0.96259	0	0	0.0100167	FALSE	non	non	non
2370	1	gi|146093271	146093271	LinJ.29.2300	14	1436	155510	hypothetical protein [Leishmania infantum].	53	53	1	2	2	TRUE	13	11	9	20	13	11	9	20	13	11	9	20	13.25	14.5	12	11.486	15.5	13.3715	TRUE	13.25	13.493	13.37	-0.0259	0.0317	0.0022	0.998911	0.96259	0.96259	0	0	0.0100167	FALSE	non	non	non
170	1	gi|146075958	146075958	LinJ.03.0810	2.2	2904	301376	hypothetical protein [Leishmania infantum JPCM5].	4	4	1	0	1	FALSE	0	1	1	2	0	1	1	2	0	1	1	2	1	0.25	0.75	1.25	1	0.8125	FALSE	0.5	1.125
171	1	gi|146075972	146075972	LinJ.03.0860	6.7	2000	212305	hypothetical protein [Leishmania infantum JPCM5].	7	7	1	1	1	FALSE	2	1	3	1	2	1	3	1	2	1	3	1	1.75	2.25	1.25	3.5	0.25	1.8125	FALSE	1.75	1.875
2747	1	gi|146095304	146095304	LinJ.03.0580	41.2	405	44285	arginine N-methyltransferase [Leishmania infantum JPCM5].	57	57	1	2	2	TRUE	8	18	10	21	8	18	10	21	8	18	10	21	14.25	9.5	18.75	12.5	16.25	14.25	TRUE	14.125	14.375	14.255	-0.0253	-0.2093	0.0022	0.836421	0.96259	0.96259	0	0	0.0100167	FALSE	non	non	non
3320	1	gi|146099871	146099871	LinJ.34.4390	66.8	220	24752	20s proteasome beta 7 subunit [Leishmania infantum].	148	148	1	2	2	TRUE	32	34	33	49	32	34	33	49	32	34	33	49	37	36.25	37.25	36.25	38.05	36.95	TRUE	36.75	37.15	36.95	-0.0156	0.0469	0.0022	0.990767	0.96259	0.96259	0	0	0.0100167	FALSE	non	non	non
660	1	gi|146079848	146079848	LinJ.11.0800	53.1	147	15740	hypothetical protein [Leishmania infantum JPCM5].	12	12	1	2	1	TRUE	4	2	5	1	4	2	5	1	4	2	5	1	3	4.25	2.25	6	0.25	3.1875	TRUE	3.25	3.125	3.19	0.0543	0.1385	0.0023	0.928661	0.961749	0.961749	0	0	0.0100167	FALSE	non	non	non
175	1	gi|146075987	146075987	LinJ.03.0930	11	635	71107	hypothetical protein [Leishmania infantum JPCM5].	5	5	1	1	1	FALSE	2	0	2	1	2	0	2	1	2	0	2	1	1.25	2	0.25	2.25	0.25	1.1875	FALSE	1.125	1.25
679	1	gi|146079935	146079935	LinJ.11.1080	10	520	57467	zinc finger domain protein [Leishmania infantum JPCM5].	12	12	1	2	2	TRUE	4	2	4	2	4	2	4	2	4	2	4	2	3	4.25	2.25	5	1.25	3.1875	TRUE	3.25	3.125	3.19	0.0543	0.1138	0.0023	0.945381	0.961749	0.961749	0	0	0.0100167	FALSE	non	non	non
2646	1	gi|146094529	146094529	LinJ.27.2600	13.7	593	66450	hypothetical protein [Leishmania infantum JPCM5].	12	12	1	2	2	TRUE	4	2	4	2	4	2	4	2	4	2	4	2	3	4.25	2.25	5	1.25	3.1875	TRUE	3.25	3.125	3.19	0.0543	0.1647	0.0023	0.91096	0.961749	0.961749	0	0	0.0100167	FALSE	non	non	non
2794	1	gi|146095664	146095664	LinJ.31.3210	21.7	1130	123815	metallo-peptidase, Clan ME, Family M16 [Leishmania infantum JPCM5].	104	104	1	2	2	TRUE	24	25	26	29	24	25	26	29	24	25	26	29	26	26.5	26.5	29.547	22.75	26.3242	TRUE	26.5	26.1485	26.325	0.0192	0.0663	0.0023	0.977596	0.961749	0.961749	0	0	0.0100167	FALSE	non	non	non
3690	1	gi|146103351	146103351	LinJ.36.0680	16.6	265	30178	hypothetical protein [Leishmania infantum].	54	54	1	2	2	TRUE	14	11	11	18	14	11	11	18	14	11	11	18	13.5	15.5	12	13.5	13.5	13.625	TRUE	13.75	13.5	13.625	0.0265	0.0606	0.0023	0.981466	0.961749	0.961749	0	0	0.0100167	FALSE	non	non	non
293	1	gi|146076967	146076967	LinJ.05.0860	21.9	155	18069	hypothetical protein [Leishmania infantum JPCM5].	12	12	1	2	1	TRUE	3	2	1	6	3	2	1	6	3	2	1	6	3	3.5	2.25	2	4	2.9375	TRUE	2.875	3	2.94	-0.0589	-0.4752	0.0024	0.665179	0.960927	0.960927	0	0	0.0100167	FALSE	non	non	non
1890	1	gi|146089681	146089681	LinJ.26.1040	27.1	328	34752	hypothetical protein [Leishmania infantum JPCM5].	12	12	1	1	1	FALSE	0	5	1	6	0	5	1	6	0	5	1	6	3	0.75	5	2	4	2.9375	TRUE	2.875	3	2.94	-0.0589	-0.4666	0.0024	0.670505	0.960927	0.960927	0	0	0.0100167	FALSE	non	non	non
371	1	gi|146077578	146077578	LinJ.07.1030	51	296	33622	protein kinase [Leishmania infantum JPCM5].	77	56	0.727	2	2	TRUE	18	19	20	20	11	16	12	17	16.923	19	19.385	20	18.827	17.9808	20	23.0963	15.5	19.1442	TRUE	18.9904	19.2981	19.145	-0.0234	0.0259	0.0025	0.994973	0.960122	0.960122	0	0	0.0100167	FALSE	non	non	non
969	1	gi|146082207	146082207	LinJ.15.1510	15.7	458	48832	phosphomevalonate kinase-like protein [Leishmania infantum JPCM5].	14	14	1	1	1	FALSE	5	1	0	8	5	1	0	8	5	1	0	8	3.5	5.5	1.25	1	5.5	3.3125	TRUE	3.375	3.25	3.315	0.0566	0.2422	0.0025	0.858891	0.960122	0.960122	0	0	0.0100167	FALSE	non	non	non
2692	1	gi|146094887	146094887	LinJ.31.1200	26.5	162	17226	hypothetical protein [Leishmania infantum JPCM5].	13	13	1	2	2	TRUE	3	3	3	4	3	3	3	4	3	3	3	4	3.25	3.5	3.25	3.75	2.75	3.3125	TRUE	3.375	3.25	3.315	0.0566	0.2327	0.0025	0.865245	0.960122	0.960122	0	0	0.0100167	FALSE	non	non	non
3098	1	gi|146098087	146098087	LinJ.33.2700	49.3	527	55681	aminopeptidase; metallo-peptidase, Clan MF, Family M17 [Leishmania infantum].	142	142	1	2	2	TRUE	32	32	36	42	32	32	36	42	32	32	36	42	35.5	36.25	34.875	39.5832	32.375	35.7708	TRUE	35.5625	35.9791	35.77	-0.0169	0.0676	0.0025	0.976714	0.960122	0.960122	0	0	0.0100167	FALSE	non	non	non
333	1	gi|146077300	146077300	LinJ.07.0450	37	254	27040	hypothetical protein [Leishmania infantum JPCM5].	45	45	1	2	2	TRUE	12	8	8	17	12	8	8	17	12	8	8	17	11.25	13.5	8.75	10.25	12.5	11.25	TRUE	11.125	11.375	11.255	-0.032	-0.1767	0.0028	0.858151	0.9578	0.9578	0	0	0.0100167	FALSE	non	non	non
1421	1	gi|146085927	146085927	LinJ.21.0890	48.2	747	84199	methionyl-tRNA synthetase [Leishmania infantum JPCM5].	218	218	1	2	2	TRUE	50	45	53	70	50	45	53	70	50	45	53	70	54.5	57.8702	51.021	55.5	54.5	54.7228	TRUE	54.4456	55	54.725	-0.0145	-0.2199	0.0028	0.829381	0.9578	0.9578	0	0	0.0100167	FALSE	non	non	non
3439	1	gi|146101060	146101060	LinJ.35.1980	24.9	1061	115782	hypothetical protein [Leishmania infantum].	44	44	1	2	2	TRUE	10	11	11	12	10	11	11	12	10	11	11	12	11	11.25	11.5	13.5	8.75	11.25	TRUE	11.375	11.125	11.255	0.032	-0.0189	0.0028	0.964562	0.9578	0.9578	0	0	0.0100167	FALSE	non	non	non
189	1	gi|146076136	146076136	LinJ.04.0130	27.7	300	31945	exosome complex exonuclease RRP40 [Leishmania infantum JPCM5].	6	6	1	1	1	FALSE	1	2	3	0	1	2	3	0	1	2	3	0	1.5	1.25	2	3.5	0	1.6875	FALSE	1.625	1.75
2737	1	gi|146095215	146095215	LinJ.31.2230	22.1	1257	139366	hypothetical protein [Leishmania infantum JPCM5].	40	40	1	2	2	TRUE	7	11	6	16	7	11	6	16	7	11	6	16	10	8.5	11.5	8	11.5265	9.88162	TRUE	10	9.76325	9.88	0.035	0.3556	0.0029	0.783855	0.957053	0.957053	0	0	0.0100167	FALSE	non	non	non
191	1	gi|146076140	146076140	LinJ.04.0150	6	434	47430	hypothetical protein [Leishmania infantum JPCM5].	2	2	1	0	1	FALSE	0	0	0	2	0	0	0	2	0	0	0	2	0.5	0	0	0	0.75	0.1875	FALSE	0	0.375
638	1	gi|146079711	146079711	LinJ.11.0370	26.4	618	67445	hypothetical protein [Leishmania infantum JPCM5].	11	11	1	1	2	TRUE	4	1	3	3	4	1	3	3	4	1	3	3	2.75	4.25	1.25	3.75	2	2.8125	TRUE	2.75	2.875	2.815	-0.0666	-0.3367	0.003	0.752837	0.95632	0.95632	0	0	0.0100167	FALSE	non	non	non
1254	1	gi|146084534	146084534	LinJ.19.0720	24.3	304	34037	hypothetical protein [Leishmania infantum JPCM5].	11	11	1	1	2	TRUE	1	4	2	4	1	4	2	4	1	4	2	4	2.75	1.75	4	2.75	2.75	2.8125	TRUE	2.875	2.75	2.815	0.0666	-0.1699	0.003	0.862698	0.95632	0.95632	0	0	0.0100167	FALSE	non	non	non
1255	1	gi|146084542	146084542	LinJ.19.0740	19.7	447	48156	hypothetical protein [Leishmania infantum JPCM5].	11	11	1	1	2	TRUE	4	1	3	3	4	1	3	3	4	1	3	3	2.75	4.25	1.25	3.75	2	2.8125	TRUE	2.75	2.875	2.815	-0.0666	-0.3614	0.003	0.73693	0.95632	0.95632	0	0	0.0100167	FALSE	non	non	non
2855	1	gi|146096338	146096338	LinJ.32.0940	44.3	402	45300	ethanolamine-phosphate cytidylyltransferase [Leishmania infantum JPCM5].	42	42	1	2	2	TRUE	13	6	8	15	13	6	8	15	13	6	8	15	10.5	14.25	6.5	10.25	11	10.5	TRUE	10.375	10.625	10.505	-0.0343	0.0019	0.003	0.978678	0.95632	0.95632	0	0	0.0100167	FALSE	non	non	non
3056	1	gi|146097813	146097813	LinJ.33.1440	36.2	163	18758	hypothetical protein [Leishmania infantum].	11	11	1	2	2	TRUE	3	2	3	3	3	2	3	3	3	2	3	3	2.75	3.5	2.25	3.5	2	2.8125	TRUE	2.875	2.75	2.815	0.0666	-0.1645	0.003	0.866311	0.95632	0.95632	0	0	0.0100167	FALSE	non	non	non
3534	1	gi|146101840	146101840	LinJ.35.4170	47.1	206	23226	hypothetical protein [Leishmania infantum].	11	11	1	1	2	TRUE	1	4	2	4	1	4	2	4	1	4	2	4	2.75	1.75	4	2.75	2.75	2.8125	TRUE	2.875	2.75	2.815	0.0666	-0.1587	0.003	0.870196	0.95632	0.95632	0	0	0.0100167	FALSE	non	non	non
96	1	gi|146075025	146075025	LinJ.01.0510	35.1	698	77024	long chain fatty acid CoA ligase [Leishmania infantum JPCM5].	141	117	0.83	2	2	TRUE	34	28	33	46	26	25	24	42	29.41	27.164	26.204	43.818	31.649	33.3298	29.541	30.051	33.7045	31.6566	TRUE	31.4354	31.8777	31.66	-0.0201	-0.1266	0.0031	0.89175	0.955599	0.955599	0	0	0.0100167	FALSE	non	non	non
3664	1	gi|146103125	146103125	LinJ.36.1200	23.9	305	33007	short chain 3-hydroxyacyl-coa dehydrogenase [Leishmania infantum].	38	38	1	2	2	TRUE	9	9	11	9	9	9	11	9	9	9	11	9	9.5	10.25	9.5	13.5	6.75	10	TRUE	9.875	10.125	10.005	-0.0361	0.2347	0.0031	0.863907	0.955599	0.955599	0	0	0.0100167	FALSE	non	non	non
200	1	gi|146076204	146076204	LinJ.04.0320	3.7	854	93743	mitochondrial exoribonuclease DSS-1 [Leishmania infantum JPCM5].	2	2	1	1	0	FALSE	0	2	0	0	0	2	0	0	0	2	0	0	0.5	0	1.527	0	0	0.38175	FALSE	0.7635	0
201	1	gi|146076216	146076216	LinJ.04.0350	14.7	190	21390	hypothetical protein [Leishmania infantum JPCM5].	7	7	1	1	1	FALSE	0	2	1	4	0	2	1	4	0	2	1	4	1.75	0.75	2	1.75	2.5	1.75	FALSE	1.375	2.125
666	1	gi|146079872	146079872	LinJ.11.0890	34.6	1010	106474	hypothetical protein [Leishmania infantum JPCM5].	86	86	1	2	2	TRUE	16	24	14	32	16	24	14	32	16	24	14	32	21.5	17.75	24.75	17.25	24.5	21.0625	TRUE	21.25	20.875	21.065	0.0253	0.0963	0.0032	0.957242	0.954889	0.954889	0	0	0.0100167	FALSE	non	non	non
203	1	gi|146076242	146076242	LinJ.04.0410	1.4	4120	432522	hypothetical protein [Leishmania infantum JPCM5].	5	5	1	1	0	FALSE	3	1	1	0	3	1	1	0	3	1	1	0	1.25	3	1	1.25	0	1.3125	FALSE	2	0.625
1605	1	gi|146087328	146087328	LinJ.23.1180	17.2	1106	113375	hypothetical protein [Leishmania infantum JPCM5].	36	36	1	2	2	TRUE	10	7	8	11	10	7	8	11	10	7	8	11	9	11.25	7.5	10.25	8	9.25	TRUE	9.375	9.125	9.255	0.039	0.1501	0.0034	0.920819	0.953502	0.953502	0	0	0.0100167	FALSE	non	non	non
2949	1	gi|146096931	146096931	LinJ.32.3070	21.5	727	80719	hypothetical protein [Leishmania infantum JPCM5].	22	22	1	2	2	TRUE	3	7	4	8	3	7	4	8	3	7	4	8	5.5	4	6.87325	5	5.5	5.34331	TRUE	5.43663	5.25	5.345	0.0513	0.2222	0.0034	0.872278	0.953502	0.953502	0	0	0.0100167	FALSE	non	non	non
1268	1	gi|146084635	146084635	LinJ.19.1010	52.4	633	70504	phenylalanyl-tRNA synthetase [Leishmania infantum JPCM5].	183	183	1	2	2	TRUE	42	40	46	55	42	40	46	55	42	40	46	55	45.75	48	44.6475	48.75	42.75	46.0369	TRUE	46.3238	45.75	46.035	0.0179	0.1561	0.0035	0.916765	0.952824	0.952824	0	0	0.0100167	FALSE	non	non	non
3617	1	gi|146102718	146102718	LinJ.36.7220	17.3	1306	143756	nuclear pore complex protein (NUP155); nucleoporin [Leishmania infantum].	36	36	1	2	2	TRUE	7	10	7	12	7	10	7	12	7	10	7	12	9	8.0385	10.25	9.035	8.75	9.01837	TRUE	9.14425	8.8925	9.015	0.04	0.1638	0.0035	0.911567	0.952824	0.952824	0	0	0.0100167	FALSE	non	non	non
208	1	gi|146076278	146076278	LinJ.04.0490	1.8	3002	308072	hypothetical protein [Leishmania infantum JPCM5].	4	4	1	1	0	FALSE	3	0	0	1	3	0	0	1	3	0	0	1	1	3	0.25	0.25	0.25	0.9375	FALSE	1.625	0.25
236	1	gi|146076509	146076509	LinJ.04.1050	23.3	356	39859	acyltransferase-like protein, copy 2 [Leishmania infantum].	19	6	0.316	2	2	TRUE	4	6	3	6	1	1	1	3	1.6	3.5	1.667	4.286	2.76325	1.9	3.625	2.16675	3.0715	2.69081	TRUE	2.7625	2.61912	2.69	0.0751	-0.0463	0.0036	0.945986	0.952156	0.952156	0	0	0.0100167	FALSE	non	non	non
210	1	gi|146076289	146076289	LinJ.04.0520	10.7	347	36019	hypothetical protein [Leishmania infantum JPCM5].	3	3	1	0	1	FALSE	0	1	0	2	0	1	0	2	0	1	0	2	0.75	0.25	0.75	0.25	1	0.5625	FALSE	0.5	0.625
494	1	gi|146078547	146078547	LinJ.09.1110	38.8	250	26510	hypothetical protein [Leishmania infantum JPCM5].	40	40	1	2	2	TRUE	10	8	9	13	10	8	9	13	10	8	9	13	10	11.25	8.5	11	9.3	10.0125	TRUE	9.875	10.15	10.015	-0.0389	0.1504	0.0036	0.920616	0.952156	0.952156	0	0	0.0100167	FALSE	non	non	non
212	1	gi|146076306	146076306	LinJ.04.0560	6.8	1568	163674	hypothetical protein [Leishmania infantum JPCM5].	6	6	1	2	0	TRUE	2	2	1	1	2	2	1	1	2	2	1	1	1.5	2	2	1.25	0.25	1.375	FALSE	2	0.75
1180	1	gi|146083999	146083999	LinJ.18.0800	33.3	306	34292	hypothetical protein [Leishmania infantum JPCM5].	16	16	1	2	2	TRUE	2	5	2	7	2	5	2	7	2	5	2	7	4	2.75	5	3.1	5	3.9625	TRUE	3.875	4.05	3.965	-0.0619	-0.056	0.0036	0.939416	0.952156	0.952156	0	0	0.0100167	FALSE	non	non	non
2038	1	gi|146090858	146090858	LinJ.27.1430	86.1	108	11434	hypothetical protein [Leishmania infantum JPCM5].	35	35	1	2	2	TRUE	4	12	5	14	4	12	5	14	4	12	5	14	8.75	5	12.5	6.75	10.25	8.625	TRUE	8.75	8.5	8.625	0.0418	0.1662	0.0036	0.909947	0.952156	0.952156	0	0	0.0100167	FALSE	non	non	non
2981	1	gi|146097145; gi|146097147	146097145	LinJ.32.3810	66.9	362	39111	3-hydroxyisobutyryl-coenzyme a hydrolase-like protein [Leishmania infantum JPCM5].	376	376	1	2	2	TRUE	91	73	95	117	91	73	95	117	91	73	95	117	94	107.25	80.3392	97.5	91.75	94.2098	TRUE	93.7946	94.625	94.21	-0.0129	0.0233	0.0037	0.993207	0.951496	0.951496	0	0	0.0100167	FALSE	non	non	non
676	1	gi|146079913	146079913	LinJ.11.1010	33.6	688	73945	inositol-1,4,5-trisphosphate (IP3) 5-phosphatase [Leishmania infantum JPCM5].	32	32	1	2	2	TRUE	10	5	7	10	10	5	7	10	10	5	7	10	8	11	5.5	8.75	7.25	8.125	TRUE	8.25	8	8.125	0.0444	0.0824	0.0038	0.96667	0.950846	0.950846	0	0	0.0100167	FALSE	non	non	non
1779	1	gi|146088901	146088901	LinJ.25.1460	47.7	216	24225	GTP-binding protein [Leishmania infantum JPCM5].	207	207	1	2	2	TRUE	43	48	56	60	43	48	56	60	43	48	56	60	51.75	49.5	54.5	59	46.25	52.3125	TRUE	52	52.625	52.315	-0.0174	-0.049	0.0038	0.944157	0.950846	0.950846	0	0	0.0100167	FALSE	non	non	non
246	1	gi|146076657	146076657	LinJ.05.0060	17.6	833	93171	major vault protein [Leishmania infantum JPCM5].	22	22	1	2	2	TRUE	3	7	6	6	3	7	6	6	3	7	6	6	5.5	4	7.08325	7.25	4.25	5.64581	TRUE	5.54162	5.75	5.645	-0.0537	0.0122	0.0039	0.98567	0.950204	0.950204	0	0	0.0100167	FALSE	non	non	non
219	1	gi|146076376	146076376	LinJ.04.0730	5	636	67927	hypothetical protein [Leishmania infantum JPCM5].	4	4	1	0	1	FALSE	1	1	0	2	1	1	0	2	1	1	0	2	1	1.25	0.75	0.25	1	0.8125	FALSE	1	0.625
3161	1	gi|146098621	146098621	LinJ.34.0410	36.7	572	62120	hypothetical protein [Leishmania infantum JPCM5].	74	74	1	2	2	TRUE	18	17	18	21	18	17	18	21	18	17	18	21	18.5	19.25	17.75	21.25	16.5	18.6875	TRUE	18.5	18.875	18.69	-0.0293	-0.0562	0.0039	0.939281	0.950204	0.950204	0	0	0.0100167	FALSE	non	non	non
255	1	gi|146076732	146076732	LinJ.05.0280	19.2	224	25056	protein tyrosine phosphatase [Leishmania infantum JPCM5].	31	31	1	2	2	TRUE	4	10	4	13	4	10	4	13	4	10	4	13	7.75	5	10.25	5.5	9.25	7.5	TRUE	7.625	7.375	7.505	0.0481	-0.1513	0.0042	0.875157	0.948327	0.948327	0	0	0.0100167	FALSE	non	non	non
334	1	gi|146077304	146077304	LinJ.07.0460	18.4	850	90856	hypothetical protein [Leishmania infantum JPCM5].	29	29	1	2	2	TRUE	6	8	7	8	6	8	7	8	6	8	7	8	7.25	7.25	8	8.75	6	7.5	TRUE	7.625	7.375	7.505	0.0481	-0.1407	0.0042	0.882272	0.948327	0.948327	0	0	0.0100167	FALSE	non	non	non
577	1	gi|146079242	146079242	LinJ.10.0850	18.5	1274	135942	hypothetical protein [Leishmania infantum JPCM5].	29	29	1	2	2	TRUE	6	7	6	10	6	7	6	10	6	7	6	10	7.25	7.25	7.25	7.75	7.25	7.375	TRUE	7.25	7.5	7.375	-0.0489	-0.3844	0.0042	0.722217	0.948327	0.948327	0	0	0.0100167	FALSE	non	non	non
1615	1	gi|146087421	146087421	LinJ.23.1410	36.5	351	39482	hypothetical protein [Leishmania infantum JPCM5].	31	31	1	2	2	TRUE	6	8	4	13	6	8	4	13	6	8	4	13	7.75	7.25	8	5.5	9.25	7.5	TRUE	7.625	7.375	7.505	0.0481	-0.1559	0.0042	0.872073	0.948327	0.948327	0	0	0.0100167	FALSE	non	non	non
1633	1	gi|146087564	146087564	LinJ.23.1870	32.7	220	23922	hypothetical protein [Leishmania infantum JPCM5].	20	20	1	2	2	TRUE	7	2	5	6	7	2	5	6	7	2	5	6	5	7.5715	2.5	6.25	4.25	5.14288	TRUE	5.03575	5.25	5.145	-0.0589	-0.0766	0.0043	0.925478	0.947717	0.947717	0	0	0.0100167	FALSE	non	non	non
226	1	gi|146076419	146076419	LinJ.04.0830	5.4	1396	145791	hypothetical protein [Leishmania infantum JPCM5].	4	4	1	1	1	FALSE	2	0	0	2	2	0	0	2	2	0	0	2	1	2	0.25	0.25	1	0.875	FALSE	1.125	0.625
227	1	gi|146076432	146076432	LinJ.04.0860	12.8	266	29956	hypothetical protein [Leishmania infantum JPCM5].	5	5	1	0	1	FALSE	0	1	1	3	0	1	1	3	0	1	1	3	1.25	0.25	1	1.25	1.75	1.0625	FALSE	0.625	1.5
228	1	gi|146076436	146076436	LinJ.04.0910	12.1	248	26482	hypothetical protein [Leishmania infantum JPCM5].	6	6	1	1	1	FALSE	0	2	0	4	0	2	0	4	0	2	0	4	1.5	0.75	2	0.75	2.5	1.5	FALSE	1.375	1.625
155	1	gi|146075787	146075787	LinJ.03.0190	63	560	61956	delta-1-pyrroline-5-carboxylate dehydrogenase [Leishmania infantum JPCM5].	705	705	1	2	2	TRUE	156	157	176	216	156	157	176	216	156	157	176	216	176.25	179.75	170.75	173.25	179.75	175.875	TRUE	175.25	176.5	175.875	-0.0103	-0.0486	0.0044	0.944428	0.947113	0.947113	0	0	0.0100167	FALSE	non	non	non
230	1	gi|146076453	146076453	LinJ.04.0880	19	174	18616	hypothetical protein [Leishmania infantum JPCM5].	3	3	1	0	1	FALSE	0	1	2	0	0	1	2	0	0	1	2	0	0.75	0.25	0.75	2.25	0	0.8125	FALSE	0.5	1.125
231	1	gi|146076457	146076457	LinJ.04.0870	5.4	1184	124150	hypothetical protein [Leishmania infantum JPCM5].	8	8	1	2	1	TRUE	3	3	0	2	3	3	0	2	3	3	0	2	2	3.25	2.75	0.75	1.25	2	FALSE	3	1
1857	1	gi|146089485	146089485	LinJ.26.0490	51.3	429	45197	hypothetical protein [Leishmania infantum JPCM5].	66	66	1	2	2	TRUE	18	13	17	18	18	13	17	18	18	13	17	18	16.5	19	13.5	19.75	13.5	16.4375	TRUE	16.25	16.625	16.44	-0.0333	-0.0702	0.0044	0.929806	0.947113	0.947113	0	0	0.0100167	FALSE	non	non	non
2066	1	gi|146091037	146091037	LinJ.27.1770	56.1	652	74231	trypanothione synthetase [Leishmania infantum JPCM5].	293	293	1	2	2	TRUE	67	65	71	90	67	65	71	90	67	65	71	90	73.25	77	70.35	74	71.75	73.275	TRUE	73.675	72.875	73.28	0.0158	0.0519	0.0044	0.987372	0.947113	0.947113	0	0	0.0100167	FALSE	non	non	non
2803	1	gi|146096033	146096033	LinJ.32.0020	51.4	494	56355	hypothetical protein [Leishmania infantum JPCM5].	168	168	1	2	2	TRUE	31	42	23	72	31	42	23	72	31	42	23	72	42	34.9162	47.25	27.1225	56.25	41.3847	TRUE	41.0831	41.6863	41.385	-0.0213	-0.1087	0.0045	0.903805	0.946516	0.946516	0	0	0.0100167	FALSE	non	non	non
3490	1	gi|146101482	146101482	LinJ.35.3210	32.8	183	20532	riboflavin kinase/fmn adenylyltransferase-like protein [Leishmania infantum].	27	27	1	2	2	TRUE	5	7	6	9	5	7	6	9	5	7	6	9	6.75	6.25	7.25	7.5	6.5	6.875	TRUE	6.75	7	6.875	-0.0525	-0.1399	0.0045	0.882809	0.946516	0.946516	0	0	0.0100167	FALSE	non	non	non
2786	1	gi|146095571	146095571	LinJ.31.3000	27.5	451	47212	nucleoporin (NUP54/57) [Leishmania infantum JPCM5].	42	42	1	2	2	TRUE	12	8	10	12	12	8	10	12	12	8	10	12	10.5	13.3172	8.58325	12.5	8.75	10.7876	TRUE	10.9503	10.625	10.79	0.0428	0.1224	0.0047	0.939556	0.945343	0.945343	0	0	0.0100167	FALSE	non	non	non
237	1	gi|146076521	146076521	LinJ.04.1080	5.7	876	95244	hypothetical protein [Leishmania infantum JPCM5].	4	4	1	0	1	FALSE	0	0	1	3	0	0	1	3	0	0	1	3	1	0.25	0.25	1.25	1.75	0.875	FALSE	0.25	1.5
3432	1	gi|146100999	146100999	LinJ.35.1820	28.7	739	81843	hypothetical protein [Leishmania infantum].	61	61	1	2	2	TRUE	14	15	13	19	14	15	13	19	14	15	13	19	15.25	15.5	15.5	15.7315	14.5	15.3079	TRUE	15.5	15.1158	15.31	0.0358	-0.0703	0.0047	0.929738	0.945343	0.945343	0	0	0.0100167	FALSE	non	non	non
2592	1	gi|146094146	146094146	LinJ.30.3360	76.3	358	40836	hypothetical protein [Leishmania infantum JPCM5].	243	243	1	2	2	TRUE	43	64	50	86	43	64	50	86	43	64	50	86	60.75	50.2127	69.5	53	68.25	60.2407	TRUE	59.8564	60.625	60.245	-0.0184	-0.239	0.0049	0.816732	0.944194	0.944194	0	0	0.0100167	FALSE	non	non	non
2738	1	gi|146095229	146095229	LinJ.21.1060	10.2	1279	133468	hypothetical protein [Leishmania infantum JPCM5].	22	22	1	2	2	TRUE	3	7	4	8	3	7	4	8	3	7	4	8	5.5	4	6.96875	5	5.5	5.36719	TRUE	5.48438	5.25	5.365	0.0619	0.2207	0.0049	0.873284	0.944194	0.944194	0	0	0.0100167	FALSE	non	non	non
241	1	gi|146076582	146076582	LinJ.04.1240	7.4	1061	120713	hypothetical protein [Leishmania infantum JPCM5].	5	5	1	1	1	FALSE	3	0	0	2	3	0	0	2	3	0	0	2	1.25	3	0.25	0.5	1.25	1.25	FALSE	1.625	0.875
2539	1	gi|146093942	146093942	LinJ.30.2360	27.4	537	59273	sphingosine phosphate lyase-like protein [Leishmania infantum JPCM5].	55	55	1	2	2	TRUE	7	18	11	19	7	18	11	19	7	18	11	19	13.75	8.5	18.75	13.5	14.5	13.8125	TRUE	13.625	14	13.815	-0.0386	-0.1099	0.005	0.902997	0.943628	0.943628	0	0	0.0100167	FALSE	non	non	non
2820	1	gi|146096124	146096124	LinJ.32.0280	20.4	1302	140629	hypothetical protein [Leishmania infantum JPCM5].	54	54	1	2	2	TRUE	12	13	7	22	12	13	7	22	12	13	7	22	13.5	13.5	13.5	9.25	17	13.3125	TRUE	13.5	13.125	13.315	0.0401	0.2405	0.0051	0.860027	0.943068	0.943068	0	0	0.0100167	FALSE	non	non	non
3228	1	gi|146099160	146099160	LinJ.34.2160	37.6	181	20785	centrin [Leishmania infantum].	17	17	1	2	2	TRUE	3	5	4	5	3	5	4	5	3	5	4	5	4.25	3.9285	5	5	3.5	4.35712	TRUE	4.46425	4.25	4.355	0.0696	0.4862	0.0051	0.699905	0.943068	0.943068	0	0	0.0100167	FALSE	non	non	non
245	1	gi|146076653	146076653	LinJ.05.0050	13.8	833	94068	hypothetical protein [Leishmania infantum JPCM5].	7	7	1	0	1	FALSE	1	1	0	5	1	1	0	5	1	1	0	5	1.75	1.25	1.25	0.75	3.25	1.625	FALSE	1.25	2
73	1	gi|146071844	146071844	LinJ.06.1330	41.9	301	34508	coproporphyrinogen iii oxidase [Leishmania infantum].	25	25	1	2	2	TRUE	4	7	2	12	4	7	2	12	4	7	2	12	6.25	5	7.25	3.25	8.5	6	TRUE	6.125	5.875	6.005	0.0601	0.2143	0.0052	0.877577	0.942514	0.942514	0	0	0.0100167	FALSE	non	non	non
883	1	gi|146081709	146081709	LinJ.14.1400	37.8	465	50620	serine hydroxymethyltransferase [Leishmania infantum JPCM5].	63	63	1	2	2	TRUE	17	14	18	14	17	14	18	14	17	14	18	14	15.75	18	14.5	21.25	10.4168	16.0417	TRUE	16.25	15.8334	16.04	0.0378	-0.0058	0.0055	0.973451	0.940881	0.940881	0	0	0.0100167	FALSE	non	non	non
2145	1	gi|146091834	146091834	LinJ.28.1040	46.8	126	14605	hypothetical protein [Leishmania infantum].	52	52	1	2	2	TRUE	11	13	13	15	11	13	13	15	11	13	13	15	13	12.5	13.5	15.5	11.25	13.1875	TRUE	13	13.375	13.19	-0.0416	0.0788	0.0055	0.969113	0.940881	0.940881	0	0	0.0100167	FALSE	non	non	non
3796	1	gi|146104175	146104175	LinJ.36.1680	53	115	12567	universal minicircle sequence binding protein [Leishmania infantum].	213	57	0.268	2	2	TRUE	42	52	61	58	11	16	14	16	36.863	47.556	51.508	50.828	46.6887	40.7157	54.139	53.969	39.457	47.0702	TRUE	47.4274	46.713	47.07	0.0221	0.1913	0.0055	0.893033	0.940881	0.940881	0	0	0.0100167	FALSE	non	non	non
410	1	gi|146077929	146077929	LinJ.08.0430	17.1	1984	212080	hypothetical protein [Leishmania infantum JPCM5].	49	49	1	2	2	TRUE	14	8	10	17	14	8	10	17	14	8	10	17	12.25	15.5	8.75	12.5	12.5	12.3125	TRUE	12.125	12.5	12.315	-0.0433	-0.0643	0.0056	0.933798	0.940347	0.940347	0	0	0.0100167	FALSE	non	non	non
1194	1	gi|146084114	146084114	LinJ.18.1120	15.8	847	92080	methyltransferase [Leishmania infantum JPCM5].	23	23	1	2	2	TRUE	6	4	3	10	6	4	3	10	6	4	3	10	5.75	6.75	4.25	4.25	7.25	5.625	TRUE	5.5	5.75	5.625	-0.0641	0.0036	0.0056	0.979832	0.940347	0.940347	0	0	0.0100167	FALSE	non	non	non
3113	1	gi|146098153	146098153	LinJ.33.2940	36.4	151	17100	hypothetical protein [Leishmania infantum].	39	39	1	2	2	TRUE	8	10	6	15	8	10	6	15	8	10	6	15	9.75	9.25	10.4168	8	11	9.66669	TRUE	9.83338	9.5	9.665	0.0493	0.3452	0.0056	0.790665	0.940347	0.940347	0	0	0.0100167	FALSE	non	non	non
1576	1	gi|146087073	146087073	LinJ.23.0420	34.7	118	14116	hypothetical protein [Leishmania infantum JPCM5].	85	85	1	2	2	TRUE	24	17	25	19	24	17	25	19	24	17	25	19	21.25	26.25	18	28.75	14.5	21.875	TRUE	22.125	21.625	21.88	0.033	0.1113	0.0057	0.947075	0.939818	0.939818	0	0	0.0100167	FALSE	non	non	non
1720	1	gi|146088442	146088442	LinJ.25.0190	39.9	233	25155	cysteine peptidase, Clan CA, family C12 [Leishmania infantum JPCM5].	61	61	1	2	2	TRUE	17	12	11	21	17	12	11	21	17	12	11	21	15.25	18	13.1668	14.0655	16.25	15.3706	TRUE	15.5834	15.1578	15.37	0.0394	-0.1195	0.0057	0.896529	0.939818	0.939818	0	0	0.0100167	FALSE	non	non	non
3074	1	gi|146097933	146097933	LinJ.33.1940	53.5	217	23681	ras-related protein; small GTP-binding protein Rab18 [Leishmania infantum].	22	22	1	2	2	TRUE	2	8	5	7	2	8	5	7	2	8	5	7	5.5	2.75	8	6.25	5	5.5	TRUE	5.375	5.625	5.505	-0.0655	0.0397	0.0057	0.995656	0.939818	0.939818	0	0	0.0100167	FALSE	non	non	non
3142	1	gi|146098500	146098500	LinJ.34.0130	33.6	229	26195	adenylate kinase b [Leishmania infantum].	23	23	1	2	2	TRUE	2	8	2	11	2	8	2	11	2	8	2	11	5.75	2.75	8	3.25	8	5.5	TRUE	5.375	5.625	5.505	-0.0655	0.0199	0.0057	0.990898	0.939818	0.939818	0	0	0.0100167	FALSE	non	non	non
289	1	gi|146076942	146076942	LinJ.05.0800	23.3	494	53777	MYND zinc finger (ZnF) domain-like protein [Leishmania infantum].	22	22	1	2	2	TRUE	6	4	3	9	6	4	3	9	6	4	3	9	5.5	6.75	4.25	4.25	6.25	5.375	TRUE	5.5	5.25	5.375	0.0671	0.2204	0.0058	0.873485	0.939294	0.939294	0	0	0.0100167	FALSE	non	non	non
258	1	gi|146076768	146076768	LinJ.05.0240	13.1	854	93417	viscerotropic leishmaniasis antigen [Leishmania infantum JPCM5].	2	2	1	1	0	FALSE	2	0	0	0	2	0	0	0	2	0	0	0	0.5	2	0	0	0	0.5	FALSE	1	0
378	1	gi|146077641	146077641	LinJ.07.1210	24	1244	139541	cation-transporting ATPase [Leishmania infantum JPCM5].	85	85	1	2	2	TRUE	19	20	17	29	19	20	17	29	19	20	17	29	21.25	20.5	21.25	20.25	22.5	21.125	TRUE	20.875	21.375	21.13	-0.0341	-0.0863	0.0059	0.918922	0.938774	0.938774	0	0	0.0100167	FALSE	non	non	non
997	1	gi|146082558	146082558	LinJ.16.0560	61.1	457	49710	OMPDCase-OPRTase [Leishmania infantum JPCM5]; or UMP synthase (UMPS).	192	192	1	2	2	TRUE	47	39	46	60	47	39	46	60	47	39	46	60	48	53.5	43.25	49	46.25	48	TRUE	48.375	47.625	48.005	0.0225	0.1605	0.0059	0.913794	0.938774	0.938774	0	0	0.0100167	FALSE	non	non	non
261	1	gi|146076779	146076779	LinJ.05.0370	9.8	328	34322	hypothetical protein [Leishmania infantum JPCM5].	4	4	1	0	1	FALSE	1	1	0	2	1	1	0	2	1	1	0	2	1	1.25	0.75	0.25	1	0.8125	FALSE	1	0.625
92	1	gi|146075008	146075008	LinJ.01.0470	17.4	218	22999	alpha/beta-hydrolase-like protein [Leishmania infantum].	20	20	1	2	2	TRUE	3	6	3	8	3	6	3	8	3	6	3	8	5	4	6.25	4.25	5.5	5	TRUE	5.125	4.875	5.005	0.0721	0.2994	0.0062	0.820837	0.937239	0.937239	0	0	0.0100167	FALSE	non	non	non
2463	1	gi|146093612	146093612	LinJ.30.0720	39.8	161	17878	NUDC-like protein [Leishmania infantum JPCM5].	20	20	1	2	2	TRUE	4	5	2	9	4	5	2	9	4	5	2	9	5	5	5	3.25	6.25	4.875	TRUE	5	4.75	4.875	0.074	0.0427	0.0064	0.993619	0.936237	0.936237	0	0	0.0100167	FALSE	non	non	non
264	1	gi|146076788	146076788	LinJ.05.0400	6.5	1151	130465	structural maintenance of chromosome (SMC) [Leishmania infantum JPCM5].	5	5	1	1	1	FALSE	2	0	0	3	2	0	0	3	2	0	0	3	1.25	2	0.25	0.5	1.75	1.125	FALSE	1.125	1.125
265	1	gi|146076792	146076792	LinJ.05.0410	15.3	920	99243	hypothetical protein [Leishmania infantum JPCM5].	10	10	1	1	2	TRUE	2	1	3	4	2	1	3	4	2	1	3	4	2.5	2.5	1.25	3.5	2.75	2.5	FALSE	1.875	3.125
266	1	gi|146076800	146076800	LinJ.05.0430	5.3	675	72951	hypothetical protein [Leishmania infantum JPCM5].	4	4	1	0	1	FALSE	1	0	2	1	1	0	2	1	1	0	2	1	1	1.25	0.25	2.25	0.25	1	FALSE	0.75	1.25
597	1	gi|146079360	146079360	LinJ.10.1220	13.5	1526	164407	hypothetical protein [Leishmania infantum JPCM5].	22	22	1	2	2	TRUE	5	5	4	8	5	5	4	8	5	5	4	8	5.5	6	5.5	5.45825	5.5	5.61456	TRUE	5.75	5.47912	5.615	0.0694	0.2482	0.0065	0.854882	0.935742	0.935742	0	0	0.0100167	FALSE	non	non	non
1061	1	gi|146083149	146083149	LinJ.17.0080	43.3	187	20850	ADP-ribosylation factor [Leishmania infantum JPCM5].	41	41	1	2	2	TRUE	9	10	11	11	9	10	11	11	9	10	11	11	10.25	10.25	10.5	13.5	8	10.5625	TRUE	10.375	10.75	10.565	-0.0505	-0.0604	0.0065	0.936437	0.935742	0.935742	0	0	0.0100167	FALSE	non	non	non
3158	1	gi|146098608	146098608	LinJ.34.0380	8.2	1590	174314	DNA-directed RNA polymerase III largest subunit [Leishmania infantum].	11	11	1	1	1	FALSE	1	4	1	5	1	4	1	5	1	4	1	5	2.75	1.75	4	2	3.375	2.78125	TRUE	2.875	2.6875	2.785	0.0985	-0.1601	0.0065	0.869258	0.935742	0.935742	0	0	0.0100167	FALSE	non	non	non
1091	1	gi|146083385	146083385	LinJ.17.0660	16.2	1134	122223	p-type Atpase [Leishmania infantum JPCM5].	43	43	1	2	2	TRUE	12	8	9	14	12	8	9	14	12	8	9	14	10.75	13.5	8.75	11.25	10.25	10.9375	TRUE	11.125	10.75	10.94	0.0501	0.1021	0.0066	0.95331	0.935251	0.935251	0	0	0.0100167	FALSE	non	non	non
1932	1	gi|146089936	146089936	LinJ.26.1680	15.8	361	42224	fatty acid desaturase; sphingolipid delta 4 desaturase [Leishmania infantum JPCM5].	19	19	1	1	2	TRUE	1	8	3	7	1	8	3	7	1	8	3	7	4.75	1.75	8	4.25	5	4.75	TRUE	4.875	4.625	4.755	0.0759	0.0559	0.0066	0.984657	0.935251	0.935251	0	0	0.0100167	FALSE	non	non	non
2220	1	gi|146092414	146092414	LinJ.28.2620	14.3	673	71079	hypothetical protein [Leishmania infantum].	19	19	1	2	2	TRUE	4	4	3	8	4	4	3	8	4	4	3	8	4.75	5	4.25	4.25	5.5	4.75	TRUE	4.625	4.875	4.755	-0.0759	-0.2061	0.0066	0.838549	0.935251	0.935251	0	0	0.0100167	FALSE	non	non	non
273	1	gi|146076850	146076850	LinJ.05.0560	16.7	419	44533	hypothetical protein [Leishmania infantum JPCM5].	7	7	1	1	1	FALSE	4	0	1	2	4	0	1	2	4	0	1	2	1.75	4.25	0.25	1.75	1.25	1.875	FALSE	2.25	1.5
274	1	gi|146076854	146076854	LinJ.05.0570	23.2	410	46634	hypothetical protein [Leishmania infantum JPCM5].	9	9	1	1	2	TRUE	1	3	2	3	1	3	2	3	1	3	2	3	2.25	1.5	2.75	2.75	2	2.25	FALSE	2.125	2.375
932	1	gi|146081949	146081949	LinJ.15.0720	55.8	491	53479	hypothetical protein [Leishmania infantum JPCM5].	100	100	1	2	2	TRUE	25	22	19	34	25	22	19	34	25	22	19	34	25	27.5755	23.0832	23	26.5	25.0397	TRUE	25.3294	24.75	25.04	0.0334	0.1171	0.0067	0.943145	0.934763	0.934763	0	0	0.0100167	FALSE	non	non	non
276	1	gi|146076866	146076866	LinJ.05.0600	6.7	906	96834	hypothetical protein [Leishmania infantum JPCM5].	3	3	1	0	1	FALSE	0	1	0	2	0	1	0	2	0	1	0	2	0.75	0.25	0.75	0.25	0.75	0.5	FALSE	0.5	0.5
277	1	gi|146076870	146076870	LinJ.05.0610	5.5	980	102641	hypothetical protein [Leishmania infantum JPCM5].	9	9	1	2	2	TRUE	2	2	3	2	2	2	3	2	2	2	3	2	2.25	2.5	2	3.5	1.25	2.3125	FALSE	2.25	2.375
3879	1	gi|146104762	146104762	LinJ.36.5380	42.7	625	71159	hypothetical protein [Leishmania infantum].	134	134	1	2	2	TRUE	27	33	30	44	27	33	30	44	27	33	30	44	33.5	30.1732	35.75	33.5	33.75	33.2933	TRUE	32.9616	33.625	33.295	-0.029	-0.0112	0.0067	0.969787	0.934763	0.934763	0	0	0.0100167	FALSE	non	non	non
280	1	gi|146076885	146076885	LinJ.05.0650	4.7	867	91695	hypothetical protein [Leishmania infantum JPCM5].	6	6	1	2	0	TRUE	3	2	0	1	3	2	0	1	3	2	0	1	1.5	3.25	2	0.75	0.25	1.5625	FALSE	2.625	0.5
281	1	gi|146076889	146076889	LinJ.05.0660	23.5	323	34591	nitroreductase-like protein [Leishmania infantum].	4	4	1	0	1	FALSE	1	0	1	2	1	0	1	2	1	0	1	2	1	1.25	0.25	1.25	1	0.9375	FALSE	0.75	1.125
555	1	gi|146079098	146079098	LinJ.10.0430	38.2	589	61171	dihydroxyacetone kinase 1-like protein [Leishmania infantum JPCM5].	41	41	1	2	2	TRUE	13	7	11	10	13	7	11	10	13	7	11	10	10.25	14.25	7.5	13.5	7.5	10.6875	TRUE	10.875	10.5	10.69	0.0513	0.1618	0.0068	0.912917	0.934279	0.934279	0	0	0.0100167	FALSE	non	non	non
927	1	gi|146081915	146081915	LinJ.15.0600	31.1	325	36499	hypothetical protein [Leishmania infantum JPCM5].	17	17	1	2	2	TRUE	3	5	6	3	3	5	6	3	3	5	6	3	4.25	4	5	7.25	2.25	4.625	TRUE	4.5	4.75	4.625	-0.078	-0.154	0.0068	0.873346	0.934279	0.934279	0	0	0.0100167	FALSE	non	non	non
2616	1	gi|146094254	146094254	LinJ.21.1320	23.6	301	34432	CRK1, cell division protein kinase 2 [Leishmania infantum JPCM5].	20	20	1	2	1	TRUE	2	6	0	12	2	6	0	12	2	6	0	12	5	2.75	6.25	1	8.5	4.625	TRUE	4.5	4.75	4.625	-0.078	-0.1663	0.0068	0.865107	0.934279	0.934279	0	0	0.0100167	FALSE	non	non	non
285	1	gi|146076922	146076922	LinJ.05.0750	8.5	824	90938	hypothetical protein [Leishmania infantum JPCM5].	6	6	1	1	1	FALSE	2	1	0	3	2	1	0	3	2	1	0	3	1.5	2	1.25	0.75	2	1.5	FALSE	1.625	1.375
286	1	gi|146076926	146076926	LinJ.05.0760	3.2	1530	159827	kinesin-like protein [Leishmania infantum].	4	4	1	1	0	FALSE	0	2	1	1	0	2	1	1	0	2	1	1	1	0.25	1.75	1.25	0.25	0.875	FALSE	1	0.75
3357	1	gi|146100408	146100408	LinJ.35.0370	56.5	405	46396	ATP-dependent DEAD-box RNA helicase [Leishmania infantum].	292	292	1	2	2	TRUE	63	67	70	92	63	67	70	92	63	67	70	92	73	73.25	71.75	73.5	73.5	73	TRUE	72.5	73.5	73	-0.0198	0.0028	0.0068	0.979289	0.934279	0.934279	0	0	0.0100167	FALSE	non	non	non
3657	1	gi|146103039	146103039	LinJ.36.1400	19.2	286	31335	hypothetical protein [Leishmania infantum].	18	18	1	2	2	TRUE	4	4	2	8	4	4	2	8	4	4	2	8	4.5	5	4.25	3.25	5.5	4.5	TRUE	4.625	4.375	4.505	0.0801	0.1113	0.0069	0.947075	0.933799	0.933799	0	0	0.0100167	FALSE	non	non	non
1403	1	gi|146085801	146085801	LinJ.21.0570	32.9	438	45671	hypothetical protein [Leishmania infantum JPCM5].	18	18	1	2	2	TRUE	4	4	5	5	4	4	5	5	4	4	5	5	4.5	5	4.25	6.25	3.52275	4.75569	TRUE	4.625	4.88638	4.76	-0.0788	-0.2447	0.0071	0.812966	0.932849	0.932849	0	0	0.0100167	FALSE	non	non	non
2018	1	gi|146090753	146090753	LinJ.27.0920	18.8	666	72751	vesicular transport protein (CDC48 homologue) [Leishmania infantum JPCM5].	17	17	1	2	2	TRUE	4	3	3	7	4	3	3	7	4	3	3	7	4.25	5	3.5	4	5	4.375	TRUE	4.25	4.5	4.375	-0.0825	0.2537	0.0071	0.851211	0.932849	0.932849	0	0	0.0100167	FALSE	non	non	non
3036	1	gi|146097690	146097690	LinJ.33.1090	57.1	177	18601	hypothetical protein [Leishmania infantum].	111	111	1	2	2	TRUE	28	23	29	31	28	23	29	31	28	23	29	31	27.75	31	24	32.25	24	27.8125	TRUE	27.5	28.125	27.815	-0.0327	-0.1398	0.0071	0.882876	0.932849	0.932849	0	0	0.0100167	FALSE	non	non	non
3088	1	gi|146098024	146098024	LinJ.33.1910	17.5	388	43930	hypothetical protein [Leishmania infantum].	17	17	1	2	2	TRUE	4	3	3	7	4	3	3	7	4	3	3	7	4.25	5	3.5	4	5	4.375	TRUE	4.25	4.5	4.375	-0.0825	0.258	0.0071	0.848343	0.932849	0.932849	0	0	0.0100167	FALSE	non	non	non
2190	1	gi|146092193	146092193	LinJ.28.2040	48.7	113	12996	hypothetical protein [Leishmania infantum].	38	38	1	2	2	TRUE	8	9	7	14	8	9	7	14	8	9	7	14	9.5	9.25	9.5	9.25	10.25	9.5625	TRUE	9.375	9.75	9.565	-0.0558	0.0857	0.0072	0.964431	0.932378	0.932378	0	0	0.0100167	FALSE	non	non	non
1290	1	gi|146084812	146084812	LinJ.19.1380	17.5	400	44505	phosphatidic acid phosphatase protein-like protein [Leishmania infantum JPCM5].	16	16	1	2	2	TRUE	4	3	5	4	4	3	5	4	4	3	5	4	4	4.75	3.5	6	2.75	4.25	TRUE	4.125	4.375	4.255	-0.0848	0.1869	0.0073	0.895995	0.931912	0.931912	0	0	0.0100167	FALSE	non	non	non
1331	1	gi|146085221	146085221	LinJ.20.0820	54.2	738	81106	N-ethylmaleimide-sensitive factor [Leishmania infantum JPCM5].	145	125	0.862	2	2	TRUE	36	32	34	43	30	26	30	39	31.176	26.945	30.8	39.667	32.147	35.044	27.9862	33.9843	30.4168	31.8578	TRUE	31.5151	32.2005	31.86	-0.0308	-0.1302	0.0073	0.889329	0.931912	0.931912	0	0	0.0100167	FALSE	non	non	non
2647	1	gi|146094537	146094537	LinJ.27.2570	25.7	327	37372	protein kinase [Leishmania infantum JPCM5].	21	20	0.952	2	1	TRUE	3	6	1	11	3	6	1	10	3	6	1	10.909	5.22725	4	6.25	2	7.72725	4.99431	TRUE	5.125	4.86362	4.995	0.078	0.2547	0.0073	0.850544	0.931912	0.931912	0	0	0.0100167	FALSE	non	non	non
2412	1	gi|146093430	146093430	LinJ.30.0120	47.2	621	69419	alkyl dihydroxyacetonephosphate synthase [Leishmania infantum JPCM5].	177	177	1	2	2	TRUE	39	38	31	69	39	38	31	69	39	38	31	69	44.25	44.2415	41.75	34.75	52.8498	43.3978	TRUE	42.9958	43.7999	43.4	-0.0266	0.0122	0.0074	0.98567	0.931448	0.931448	0	0	0.0100167	FALSE	non	non	non
2088	1	gi|146091235	146091235	LinJ.27.2390	45.2	241	25269	3-oxoacyl-(acyl-carrier protein) reductase-like protein [Leishmania infantum JPCM5].	16	16	1	2	2	TRUE	5	2	4	5	5	2	4	5	5	2	4	5	4	5.5	2.5	5	3.5	4.125	TRUE	4	4.25	4.125	-0.0875	0.0607	0.0076	0.981398	0.93053	0.93053	0	0	0.0100167	FALSE	non	non	non
299	1	gi|146076993	146076993	LinJ.05.0930	16.3	465	49393	ubiquitin-conjugating enzyme [Leishmania infantum JPCM5].	4	4	1	1	1	FALSE	0	2	2	0	0	2	2	0	0	2	2	0	1	0.25	1.75	2.25	0	1.0625	FALSE	1	1.125
300	1	gi|146076997	146076997	LinJ.05.0940	8.3	1317	137896	hypothetical protein [Leishmania infantum JPCM5].	8	8	1	1	1	FALSE	5	1	0	2	5	1	0	2	5	1	0	2	2	5.5	1.25	0.75	1.25	2.1875	FALSE	3.375	1
2634	1	gi|146094444	146094444	LinJ.31.0170	26.9	1181	133268	DNA-directed RNA polymerase II subunit 2 [Leishmania infantum JPCM5].	84	84	1	2	2	TRUE	17	22	18	27	17	22	18	27	17	22	18	27	21	18.75	23	21.6562	21.25	21.1641	TRUE	20.875	21.4531	21.165	-0.0389	-0.1049	0.0077	0.906368	0.930076	0.930076	0	0	0.0100167	FALSE	non	non	non
225	1	gi|146076416	146076416	LinJ.04.0820	22.6	393	43690	metalloprotease-like protein [Leishmania infantum].	17	17	1	1	1	FALSE	1	6	1	9	1	6	1	9	1	6	1	9	4.25	1.75	6	2	6.25	4	TRUE	3.875	4.125	4.005	-0.0901	0.0123	0.0078	0.985738	0.929624	0.929624	0	0	0.0100167	FALSE	non	non	non
572	1	gi|146079207	146079207	LinJ.10.0750	11.8	954	102910	hypothetical protein [Leishmania infantum JPCM5].	16	16	1	2	2	TRUE	2	5	2	7	2	5	2	7	2	5	2	7	4	2.75	5	3.25	5	4	TRUE	3.875	4.125	4.005	-0.0901	0.0227	0.0078	0.9928	0.929624	0.929624	0	0	0.0100167	FALSE	non	non	non
1628	1	gi|146087538	146087538	LinJ.23.1780	27.4	398	42656	hypothetical protein [Leishmania infantum JPCM5].	15	15	1	2	2	TRUE	2	5	5	3	2	5	5	3	2	5	5	3	3.75	2.75	5	6	2.25	4	TRUE	3.875	4.125	4.005	-0.0901	0.0069	0.0078	0.982072	0.929624	0.929624	0	0	0.0100167	FALSE	non	non	non
305	1	gi|146077025	146077025	LinJ.05.1010	11.9	614	67111	methyltransferase-like protein [Leishmania infantum].	7	7	1	1	2	TRUE	0	3	2	2	0	3	2	2	0	3	2	2	1.75	0.75	2.75	2.5	1.25	1.8125	FALSE	1.75	1.875
2735	1	gi|146095202	146095202	LinJ.31.2190	16.3	929	103181	hypothetical protein [Leishmania infantum JPCM5].	17	17	1	2	1	TRUE	2	5	0	10	2	5	0	10	2	5	0	10	4.25	2.75	5	1	7.25	4	TRUE	3.875	4.125	4.005	-0.0901	0.0166	0.0078	0.988658	0.929624	0.929624	0	0	0.0100167	FALSE	non	non	non
2971	1	gi|146097053	146097053	LinJ.32.3500	30.8	400	44990	chaperone protein DNAJ [Leishmania infantum JPCM5].	35	35	1	2	2	TRUE	9	8	10	8	9	8	10	8	9	8	10	8	8.75	10.25	8.5	12	6	9.1875	TRUE	9.375	9	9.19	0.0597	0.2463	0.0079	0.856151	0.929176	0.929176	0	0	0.0100167	FALSE	non	non	non
1161	1	gi|146083858	146083858	LinJ.18.0450	39.8	462	51983	serine carboxypeptidase (CBP1) [Leishmania infantum JPCM5].	34	34	1	2	2	TRUE	6	10	6	12	6	10	6	12	6	10	6	12	8.5	7.25	10.25	8	8.75	8.5625	TRUE	8.75	8.375	8.565	0.0623	0.1573	0.008	0.915955	0.92873	0.92873	0	0	0.0100167	FALSE	non	non	non
309	1	gi|146077042	146077042	LinJ.05.1050	19.4	443	50779	hypothetical protein [Leishmania infantum JPCM5].	9	9	1	1	1	FALSE	3	1	1	4	3	1	1	4	3	1	1	4	2.25	3.25	1.25	1.75	2.75	2.25	FALSE	2.25	2.25
2517	1	gi|146093824	146093824	LinJ.30.1770	32	362	40128	hypothetical protein [Leishmania infantum JPCM5].	34	34	1	2	2	TRUE	12	4	6	12	12	4	6	12	12	4	6	12	8.5	13.2233	4.26875	8	8.75	8.5605	TRUE	8.746	8.375	8.565	0.0623	0.1725	0.008	0.905698	0.92873	0.92873	0	0	0.0100167	FALSE	non	non	non
3108	1	gi|146098130	146098130	LinJ.33.2860	28.3	459	47187	3-oxoacyl-acyl carrier protein synthase ii; beta-ketoacyl synthase family protein [Leishmania infantum].	34	34	1	2	2	TRUE	10	6	7	11	10	6	7	11	10	6	7	11	8.5	11	6.5	8.75	8	8.5625	TRUE	8.75	8.375	8.565	0.0623	0.1579	0.008	0.91555	0.92873	0.92873	0	0	0.0100167	FALSE	non	non	non
898	1	gi|146081771	146081771	LinJ.35.0020	54	100	11423	histone h4 [Leishmania infantum JPCM5].	587	150	0.256	2	2	TRUE	140	117	168	162	34	31	38	47	93.472	77.706	110.31	114.084	98.893	109.868	87.9265	111.328	89.021	99.5358	TRUE	98.8972	100.174	99.535	-0.0184	0.0439	0.0081	0.992804	0.928287	0.928287	0	0	0.0100167	FALSE	non	non	non
1502	1	gi|146086503	146086503	LinJ.22.0330	24.9	289	32281	hypothetical protein [Leishmania infantum JPCM5].	15	15	1	2	2	TRUE	5	2	3	5	5	2	3	5	5	2	3	5	3.75	5.5	2.5	4	3.5	3.875	TRUE	4	3.75	3.875	0.0931	0.1144	0.0081	0.944974	0.928287	0.928287	0	0	0.0100167	FALSE	non	non	non
314	1	gi|146077058	146077058	LinJ.05.1110	5.1	1243	132507	hypothetical protein [Leishmania infantum JPCM5].	5	5	1	1	0	FALSE	4	0	1	0	4	0	1	0	4	0	1	0	1.25	4.25	0.25	1.25	0	1.4375	FALSE	2.25	0.625
315	1	gi|146077062	146077062	LinJ.05.1130	14.2	508	56372	hypothetical protein [Leishmania infantum JPCM5].	6	6	1	2	0	TRUE	3	2	0	1	3	2	0	1	3	2	0	1	1.5	3.25	2	0.75	0.25	1.5625	FALSE	2.625	0.5
3018	1	gi|146097573	146097573	LinJ.33.0630	15.9	875	101400	hypothetical protein [Leishmania infantum].	15	15	1	2	2	TRUE	5	2	3	5	5	2	3	5	5	2	3	5	3.75	5.5	2.5	4	3.5	3.875	TRUE	4	3.75	3.875	0.0931	0.1232	0.0081	0.939014	0.928287	0.928287	0	0	0.0100167	FALSE	non	non	non
317	1	gi|146077082	146077082	LinJ.05.1180	4.8	1959	212154	hypothetical protein [Leishmania infantum JPCM5].	7	7	1	2	1	TRUE	2	2	1	2	2	2	1	2	2	2	1	2	1.75	2.25	2	1.75	1.25	1.8125	FALSE	2.125	1.5
1658	1	gi|146087824	146087824	LinJ.24.0870	76.5	251	27194	triosephosphate isomerase [Leishmania infantum JPCM5].	308	308	1	2	2	TRUE	75	62	78	93	75	62	78	93	75	62	78	93	77	85.25	68.25	80.75	75	77.3125	TRUE	76.75	77.875	77.315	-0.0211	0.104	0.0083	0.952022	0.92741	0.92741	0	0	0.0100167	FALSE	non	non	non
2572	1	gi|146094086	146094086	LinJ.30.3080	43.1	531	60557	eukaryotic translation initiation factor 3 subunit 7-like protein [Leishmania infantum JPCM5].	185	185	1	2	2	TRUE	42	39	42	62	42	39	42	62	42	39	42	62	46.25	48.25	43.25	45.25	48	46.1875	TRUE	45.75	46.625	46.19	-0.0275	0.0559	0.0084	0.984657	0.926975	0.926975	0	0	0.0100167	FALSE	non	non	non
320	1	gi|146077221	146077221	LinJ.07.0060	8.9	961	107547	alpha-adaptin-like protein [Leishmania infantum JPCM5].	6	6	1	1	1	FALSE	1	3	0	2	1	3	0	2	1	3	0	2	1.5	1.25	2.75	0.75	1.25	1.5	FALSE	2	1
321	1	gi|146077234	146077234	LinJ.07.0090	1.7	3756	391149	hypothetical protein [Leishmania infantum JPCM5].	4	4	1	0	1	FALSE	0	1	2	1	0	1	2	1	0	1	2	1	1	0.25	0.75	2.25	0.25	0.875	FALSE	0.5	1.25
322	1	gi|146077242	146077242	LinJ.07.0120	9.8	656	68506	hypothetical protein [Leishmania infantum JPCM5].	6	6	1	0	2	TRUE	0	1	2	3	0	1	2	3	0	1	2	3	1.5	0.75	1.25	2.5	1.9905	1.62262	FALSE	1	2.24525
3513	1	gi|146101688	146101688	LinJ.35.3730	31.2	253	27678	ribulose-phosphate 3-epimerase [Leishmania infantum].	37	37	1	2	2	TRUE	5	12	10	10	5	12	10	10	5	12	10	10	9.25	6.25	12.5	12.25	7.30875	9.57719	TRUE	9.375	9.77937	9.58	-0.0602	0.0935	0.0084	0.959141	0.926975	0.926975	0	0	0.0100167	FALSE	non	non	non
324	1	gi|146077250	146077250	LinJ.07.0320	5.9	848	91097	protein kinase [Leishmania infantum JPCM5].	3	3	1	0	1	FALSE	1	0	2	0	1	0	2	0	1	0	2	0	0.75	1	0	2.25	0	0.8125	FALSE	0.5	1.125
154	1	gi|146075783	146075783	LinJ.03.0180	39.5	210	25208	U2 splicing auxiliary factor [Leishmania infantum JPCM5].	59	59	1	2	2	TRUE	11	16	12	20	11	16	12	20	11	16	12	20	14.75	12.5	16.5	14.5	15.5	14.75	TRUE	14.5	15	14.75	-0.0489	-0.2992	0.0085	0.777188	0.926543	0.926543	0	0	0.0100167	FALSE	non	non	non
711	1	gi|146080233	146080233	LinJ.12.0340	38.5	416	44010	hypothetical protein [Leishmania infantum JPCM5].	33	33	1	2	2	TRUE	6	9	4	14	6	9	4	14	6	9	4	14	8.25	7.25	9.25	5.5	10.25	8.0625	TRUE	8.25	7.875	8.065	0.0662	0.0529	0.0085	0.986693	0.926543	0.926543	0	0	0.0100167	FALSE	non	non	non
2160	1	gi|146091945	146091945	LinJ.28.1350	33.6	645	72451	p450 reductase [Leishmania infantum].	100	100	1	2	2	TRUE	20	26	24	30	20	26	24	30	20	26	24	30	25	21.75	27.5	27.5	23.0515	24.9504	TRUE	24.625	25.2758	24.955	-0.0376	-0.0524	0.0085	0.941854	0.926543	0.926543	0	0	0.0100167	FALSE	non	non	non
3578	1	gi|146102243	146102243	LinJ.35.5260	41.4	191	21372	p21 antigen protein [Leishmania infantum].	59	59	1	2	2	TRUE	17	11	12	19	17	11	12	19	17	11	12	19	14.75	18	12	14.5	14.5	14.75	TRUE	15	14.5	14.75	0.0489	-0.0533	0.0085	0.941244	0.926543	0.926543	0	0	0.0100167	FALSE	non	non	non
329	1	gi|146077285	146077285	LinJ.07.0410	1.8	1867	190494	protein kinase [Leishmania infantum JPCM5].	2	2	1	1	0	FALSE	0	2	0	0	0	2	0	0	0	2	0	0	0.5	0	1.50625	0	0	0.376563	FALSE	0.753125	0
1663	1	gi|146087863	146087863	LinJ.24.1010	25.4	570	62597	replication factor C, subunit 1 [Leishmania infantum JPCM5].	15	15	1	2	2	TRUE	4	3	2	6	4	3	2	6	4	3	2	6	3.75	4.25	3.25	3	4	3.625	TRUE	3.75	3.5	3.625	0.0995	0.1751	0.0086	0.903945	0.926113	0.926113	0	0	0.0100167	FALSE	non	non	non
94	1	gi|146075016	146075016	LinJ.01.0490	28.2	696	77569	fatty acyl CoA syntetase 1 [Leishmania infantum JPCM5].	53	52	0.981	2	2	TRUE	11	14	13	15	11	14	13	14	11	14	13	14.136	13.034	12.5	14.5	15.5	10.534	13.2585	TRUE	13.5	13.017	13.26	0.0522	0.2828	0.0087	0.831842	0.925686	0.925686	0	0	0.0100167	FALSE	non	non	non
1578	1	gi|146087090	146087090	LinJ.23.0470	45.8	408	44334	aldose 1-epimerase-like protein [Leishmania infantum JPCM5].	57	57	1	2	2	TRUE	13	13	14	17	13	13	14	17	13	13	14	17	14.25	14.5	13.5	16.5	12.5	14.25	TRUE	14	14.5	14.25	-0.0506	-0.2175	0.0088	0.830974	0.925261	0.925261	0	0	0.0100167	FALSE	non	non	non
247	1	gi|146076661	146076661	LinJ.05.0150	23.1	441	47056	hypothetical protein [Leishmania infantum JPCM5].	13	13	1	1	2	TRUE	5	1	5	2	5	1	5	2	5	1	5	2	3.25	5.5	1.25	6	1.25	3.5	TRUE	3.375	3.625	3.505	-0.1029	-0.1069	0.0089	0.905019	0.924839	0.924839	0	0	0.0100167	FALSE	non	non	non
593	1	gi|146079324	146079324	LinJ.10.1120	12.5	1266	131469	hypothetical protein [Leishmania infantum JPCM5].	15	15	1	2	1	TRUE	2	4	0	9	2	4	0	9	2	4	0	9	3.75	2.75	4	1	6.25	3.5	TRUE	3.375	3.625	3.505	-0.1029	-0.0964	0.0089	0.912102	0.924839	0.924839	0	0	0.0100167	FALSE	non	non	non
643	1	gi|146079723	146079723	LinJ.11.0420	17.3	775	81041	chromatin binding protein [Leishmania infantum JPCM5].	13	13	1	1	2	TRUE	5	1	5	2	5	1	5	2	5	1	5	2	3.25	5.5	1.25	6	1.25	3.5	TRUE	3.375	3.625	3.505	-0.1029	-0.0997	0.0089	0.909875	0.924839	0.924839	0	0	0.0100167	FALSE	non	non	non
2133	1	gi|146091747	146091747	LinJ.28.0780	28.6	185	22042	hypothetical protein [Leishmania infantum].	13	13	1	2	2	TRUE	2	4	4	3	2	4	4	3	2	4	4	3	3.25	2.75	4	5	2.25	3.5	TRUE	3.375	3.625	3.505	-0.1029	-0.1236	0.0089	0.893769	0.924839	0.924839	0	0	0.0100167	FALSE	non	non	non
337	1	gi|146077318	146077318	LinJ.07.0500	4.1	918	99017	hypothetical protein [Leishmania infantum JPCM5].	2	2	1	1	0	FALSE	0	2	0	0	0	2	0	0	0	2	0	0	0.5	0	1.5	0	0	0.375	FALSE	0.75	0
3249	1	gi|146099311	146099311	LinJ.34.2500	12.8	624	67945	NADPH-cytochrome p450 reductase-like protein [Leishmania infantum].	13	13	1	2	2	TRUE	3	3	4	3	3	3	4	3	3	3	4	3	3.25	3.5	3.25	5	2.25	3.5	TRUE	3.375	3.625	3.505	-0.1029	-0.1125	0.0089	0.901244	0.924839	0.924839	0	0	0.0100167	FALSE	non	non	non
781	1	gi|146080924	146080924	LinJ.13.0860	18.8	643	67835	hypothetical protein [Leishmania infantum JPCM5].	18	18	1	2	2	TRUE	5	3	2	8	5	3	2	8	5	3	2	8	4.5	5.83325	3.5	3.25	5.5	4.52081	TRUE	4.66662	4.375	4.525	0.0925	0.1421	0.0093	0.926226	0.923174	0.923174	0	0	0.0100167	FALSE	non	non	non
3130	1	gi|146098280	146098280	LinJ.33.3360	29.4	884	97677	beta prime cop protein [Leishmania infantum].	83	83	1	2	2	TRUE	19	19	17	28	19	19	17	28	19	19	17	28	20.75	20.5	20.25	20.25	21.75	20.6875	TRUE	20.375	21	20.69	-0.0432	-0.0629	0.0093	0.934745	0.923174	0.923174	0	0	0.0100167	FALSE	non	non	non
341	1	gi|146077355	146077355	LinJ.07.0230	4	624	68808	Golgi/lysosome glycoprotein [Leishmania infantum JPCM5].	6	6	1	1	1	FALSE	0	2	0	4	0	2	0	4	0	2	0	4	1.5	0.75	2	0.75	2.5	1.5	FALSE	1.375	1.625
3263	1	gi|146099450	146099450	LinJ.34.2850	11.4	941	100101	protein kinase [Leishmania infantum].	14	14	1	2	1	TRUE	4	2	1	7	4	2	1	7	4	2	1	7	3.5	4.25	2.25	2	5	3.375	TRUE	3.25	3.5	3.375	-0.1069	0.0229	0.0093	0.992936	0.923174	0.923174	0	0	0.0100167	FALSE	non	non	non
2846	1	gi|146096288	146096288	LinJ.32.0760	20.6	481	54572	hypothetical protein [Leishmania infantum JPCM5].	30	30	1	2	2	TRUE	5	8	5	12	5	8	5	12	5	8	5	12	7.5	6.25	8	6.5	8.5	7.3125	TRUE	7.125	7.5	7.315	-0.073	-0.3891	0.0094	0.719223	0.922763	0.922763	0	0	0.0100167	FALSE	non	non	non
344	1	gi|146077375	146077375	LinJ.07.0170	22.3	157	17217	maoc family dehydratase-like protein [Leishmania infantum JPCM5].	9	9	1	2	2	TRUE	3	2	2	2	3	2	2	2	3	2	2	2	2.25	3.25	2	2.75	1.25	2.3125	FALSE	2.625	2
467	1	gi|146078381	146078381	LinJ.09.0720	42	138	15428	prefoldin subunit 2 [Leishmania infantum JPCM5].	51	51	1	2	2	TRUE	16	8	15	12	16	8	15	12	16	8	15	12	12.75	17	8.75	17.75	9	13.125	TRUE	12.875	13.375	13.13	-0.0549	0.0676	0.0095	0.976714	0.922355	0.922355	0	0	0.0100167	FALSE	non	non	non
346	1	gi|146077405	146077405	LinJ.07.0630	2.6	1501	158774	hypothetical protein [Leishmania infantum JPCM5].	7	7	1	1	1	FALSE	0	3	1	3	0	3	1	3	0	3	1	3	1.75	0.75	2.75	1.75	2	1.8125	FALSE	1.75	1.875
166	1	gi|146075910	146075910	LinJ.03.0720	46.4	84	9361	cytochrome c oxidase copper chaperone [Leishmania infantum JPCM5].	12	12	1	2	2	TRUE	3	3	4	2	3	3	4	2	3	3	4	2	3	3.5	3.25	5	1.25	3.25	TRUE	3.375	3.125	3.255	0.1109	0.3679	0.0096	0.775823	0.921949	0.921949	0	0	0.0100167	FALSE	non	non	non
1378	1	gi|146085568	146085568	LinJ.03.0070	9.5	717	79794	glycerol-3-phosphate acyltransferase [Leishmania infantum JPCM5].	12	12	1	2	1	TRUE	3	3	5	1	3	3	5	1	3	3	5	1	3	3.5	3.25	6	0.25	3.25	TRUE	3.375	3.125	3.255	0.1109	0.3772	0.0096	0.769766	0.921949	0.921949	0	0	0.0100167	FALSE	non	non	non
349	1	gi|146077417	146077417	LinJ.07.0600	2.4	1904	197588	hypothetical protein [Leishmania infantum JPCM5].	6	6	1	0	1	FALSE	0	0	1	5	0	0	1	5	0	0	1	5	1.5	0.75	0.25	1.25	3.25	1.375	FALSE	0.5	2.25
3846	1	gi|146104478	146104478	LinJ.36.4610	16.5	865	94120	gamma-tubulin complex subunit [Leishmania infantum].	13	13	1	1	2	TRUE	1	5	2	5	1	5	2	5	1	5	2	5	3.25	1.75	5	2.75	3.5	3.25	TRUE	3.375	3.125	3.255	0.1109	0.3887	0.0096	0.762295	0.921949	0.921949	0	0	0.0100167	FALSE	non	non	non
351	1	gi|146077440	146077440	LinJ.07.0540	23.2	284	30370	hypothetical protein [Leishmania infantum JPCM5].	6	6	1	1	0	FALSE	1	3	1	1	1	3	1	1	1	3	1	1	1.5	1.25	2.75	1.25	0.25	1.375	FALSE	2	0.75
352	1	gi|146077443	146077443	LinJ.07.0530	2.1	4849	535784	hypothetical protein [Leishmania infantum JPCM5].	7	7	1	1	1	FALSE	2	1	1	3	2	1	1	3	2	1	1	3	1.75	2.25	1.25	1.75	2	1.8125	FALSE	1.75	1.875
345	1	gi|146077397	146077397	LinJ.07.0150	25.4	519	56266	acyl-CoA dehydrogenase, mitochondrial precursor [Leishmania infantum JPCM5].	31	31	1	2	2	TRUE	8	5	3	15	8	5	3	15	8	5	3	15	7.75	9	5.5	4.25	11	7.4375	TRUE	7.25	7.625	7.44	-0.0737	-0.3883	0.0097	0.719733	0.921544	0.921544	0	0	0.0100167	FALSE	non	non	non
2565	1	gi|146094054	146094054	LinJ.30.2920	33.7	585	63976	aldehyde dehydrogenase [Leishmania infantum JPCM5].	82	82	1	2	2	TRUE	21	16	13	32	21	16	13	32	21	16	13	32	20.5	22.5	17	16.25	24.5	20.0625	TRUE	19.75	20.375	20.065	-0.0453	-0.1083	0.0099	0.904075	0.920742	0.920742	0	0	0.0100167	FALSE	non	non	non
355	1	gi|146077468	146077468	LinJ.07.0690	14.2	636	68819	hypothetical protein [Leishmania infantum JPCM5].	6	6	1	0	1	FALSE	1	1	3	1	1	1	3	1	1	1	3	1	1.5	1.25	1.25	3.5	0.25	1.5625	FALSE	1.25	1.875
3823	1	gi|146104317	146104317	LinJ.36.2130	65.7	566	60555	chaperonin Hsp60, mitochondrial precursor [Leishmania infantum].	904	395	0.437	2	2	TRUE	177	206	176	345	87	85	90	133	121.382	122.243	115.785	193.611	138.255	137.596	140.311	117.946	156.653	138.126	TRUE	138.953	137.299	138.125	0.0172	0.0635	0.0099	0.979497	0.920742	0.920742	0	0	0.0100167	FALSE	non	non	non
354	1	gi|146077460	146077460	LinJ.07.0670	40	195	20140	hypothetical protein [Leishmania infantum JPCM5].	12	12	1	2	2	TRUE	4	2	3	3	4	2	3	3	4	2	3	3	3	4.25	2.25	3.75	2.25	3.125	TRUE	3.25	3	3.125	0.1155	0.093	0.01	0.95948	0.920344	0.920344	0	0	0.0100167	FALSE	non	non	non
358	1	gi|146077483	146077483	LinJ.07.0750	21.4	168	17971	hypothetical protein [Leishmania infantum JPCM5].	9	9	1	2	2	TRUE	2	2	2	3	2	2	2	3	2	2	2	3	2.25	2.5	2	2.75	2	2.3125	FALSE	2.25	2.375
1197	1	gi|146084128	146084128	LinJ.18.1160	10.7	366	40047	hypothetical protein [Leishmania infantum JPCM5].	13	13	1	2	1	TRUE	4	2	1	6	4	2	1	6	4	2	1	6	3.25	4.25	2.25	2	4	3.125	TRUE	3.25	3	3.125	0.1155	0.0816	0.01	0.967213	0.920344	0.920344	0	0	0.0100167	FALSE	non	non	non
2197	1	gi|146092227	146092227	LinJ.28.2120	36.9	753	81214	hypothetical protein [Leishmania infantum].	151	151	1	2	2	TRUE	29	38	35	49	29	38	35	49	29	38	35	49	37.75	33.0138	41.75	38	38.4937	37.8144	TRUE	37.3819	38.2469	37.815	-0.0332	-0.0766	0.01	0.925478	0.920344	0.920344	0	0	0.0100167	FALSE	non	non	non
2321	1	gi|146093039	146093039	LinJ.29.1120	28.4	197	23772	hypothetical protein [Leishmania infantum].	12	12	1	2	2	TRUE	2	3	3	4	2	3	3	4	2	3	3	4	3	2.75	3.25	3.75	2.75	3.125	TRUE	3	3.25	3.125	-0.1155	-0.2895	0.01	0.783524	0.920344	0.920344	0	0	0.0100167	FALSE	non	non	non
3119	1	gi|146098206	146098206	LinJ.33.3100	21.5	657	69317	hypothetical protein [Leishmania infantum].	13	13	1	2	1	TRUE	2	3	0	8	2	3	0	8	2	3	0	8	3.25	2.75	3.25	1	5.5	3.125	TRUE	3	3.25	3.125	-0.1155	-0.268	0.01	0.797618	0.920344	0.920344	0	0	0.0100167	FALSE	non	non	non
702	1	gi|146080180	146080180	LinJ.12.0190	58.4	411	45864	proteasome regulatory ATPase subunitt cc1l8.3 [Leishmania infantum JPCM5].	174	154	0.885	2	2	TRUE	40	39	36	59	34	33	32	55	35.333	34.2	32.853	55.94	39.5815	39.5832	38.05	36.208	43.235	39.2691	TRUE	38.8166	39.7215	39.27	-0.0331	-0.0629	0.0103	0.934745	0.919162	0.919162	0	0	0.0100167	FALSE	non	non	non
364	1	gi|146077516	146077516	LinJ.07.0830	1.6	3805	401279	hypothetical protein [Leishmania infantum JPCM5].	6	6	1	1	0	FALSE	3	1	1	1	3	1	1	1	3	1	1	1	1.5	3.25	1.25	1.25	0.25	1.5	FALSE	2.25	0.75
562	1	gi|146079141	146079141	LinJ.10.0550	4.1	6802	713854	hypothetical protein [Leishmania infantum JPCM5].	27	27	1	2	2	TRUE	5	8	6	8	5	8	6	8	5	8	6	8	6.75	6.25	8	7.5	6	6.9375	TRUE	7.125	6.75	6.94	0.079	-0.0126	0.0104	0.968837	0.918772	0.918772	0	0	0.0100167	FALSE	non	non	non
366	1	gi|146077548	146077548	LinJ.07.0920	21.6	352	38149	hypothetical protein [Leishmania infantum JPCM5].	6	6	1	1	1	FALSE	3	1	0	2	3	1	0	2	3	1	0	2	1.5	3.25	1.25	0.75	1.25	1.625	FALSE	2.25	1
713	1	gi|146080245	146080245	LinJ.12.0370	36	161	17785	hypothetical protein [Leishmania infantum JPCM5].	27	27	1	2	2	TRUE	8	5	7	7	8	5	7	7	8	5	7	7	6.75	8.75	5.5	8.5	5	6.9375	TRUE	7.125	6.75	6.94	0.079	0.0256	0.0104	0.994769	0.918772	0.918772	0	0	0.0100167	FALSE	non	non	non
1536	1	gi|146086731	146086731	LinJ.22.0980	18	482	53182	hypothetical protein [Leishmania infantum JPCM5].	12	12	1	2	2	TRUE	3	2	2	5	3	2	2	5	3	2	2	5	3	3.5	2.25	2.75	3.5	3	TRUE	2.875	3.125	3.005	-0.1201	-0.3952	0.0104	0.715344	0.918772	0.918772	0	0	0.0100167	FALSE	non	non	non
3537	1	gi|146101865	146101865	LinJ.35.4230	25.2	492	56715	hypothetical protein [Leishmania infantum].	26	26	1	2	2	TRUE	6	6	9	5	6	6	9	5	6	6	9	5	6.5	7.25	6.25	10.5	3.75	6.9375	TRUE	6.75	7.125	6.94	-0.079	-0.2392	0.0104	0.8166	0.918772	0.918772	0	0	0.0100167	FALSE	non	non	non
3902	1	gi|146104952	146104952	LinJ.36.5900	28.1	327	36966	hypothetical protein [Leishmania infantum].	27	27	1	2	2	TRUE	5	8	7	7	5	8	7	7	5	8	7	7	6.75	6.25	8	8.5	5	6.9375	TRUE	7.125	6.75	6.94	0.079	-0.0394	0.0104	0.950662	0.918772	0.918772	0	0	0.0100167	FALSE	non	non	non
1202	1	gi|146084158	146084158	LinJ.18.1280	37.7	308	33259	hypothetical protein [Leishmania infantum JPCM5].	72	72	1	2	2	TRUE	19	14	11	28	19	14	11	28	19	14	11	28	18	20.25	14.5318	14.25	21.75	17.6954	TRUE	17.3909	18	17.695	-0.0497	-0.1154	0.0105	0.89929	0.918384	0.918384	0	0	0.0100167	FALSE	non	non	non
424	1	gi|146078011	146078011	LinJ.08.0830	48.9	376	42674	mitochondrial DNA polymerase beta [Leishmania infantum JPCM5].	114	109	0.956	2	2	TRUE	33	20	24	37	32	18	24	35	32.914	19.8	24	36.892	28.4015	37.2285	20.45	27.6495	28.473	28.4503	TRUE	28.8392	28.0613	28.45	0.0396	-0.0054	0.0107	0.973723	0.917613	0.917613	0	0	0.0100167	FALSE	non	non	non
2944	1	gi|146096904	146096904	LinJ.32.2960	51.7	408	46355	proteasome regulatory non-ATP-ase subunit [Leishmania infantum JPCM5].	72	72	1	2	2	TRUE	16	17	14	25	16	17	14	25	16	17	14	25	18	17.75	17.75	17	19.75	18.0625	TRUE	17.75	18.375	18.065	-0.0503	-0.1027	0.011	0.907851	0.91647	0.91647	0	0	0.0100167	FALSE	non	non	non
2743	1	gi|146095290	146095290	LinJ.03.0620	28.1	608	66611	hypothetical protein [Leishmania infantum JPCM5].	26	26	1	2	2	TRUE	3	8	3	12	3	8	3	12	3	8	3	12	6.5	4	8	4.25	8.5	6.1875	TRUE	6	6.375	6.19	-0.0886	-0.1274	0.0117	0.891212	0.913864	0.913864	0	0	0.0100167	FALSE	non	non	non
1446	1	gi|146086099	146086099	LinJ.21.1830	46.6	395	46591	hypothetical protein [Leishmania infantum JPCM5].	327	327	1	2	2	TRUE	59	83	70	115	59	83	70	115	59	83	70	115	81.75	67.5	93	73.75	89.5162	80.9416	TRUE	80.25	81.6331	80.94	-0.0246	0.1171	0.0118	0.943145	0.913498	0.913498	0	0	0.0100167	FALSE	non	non	non
3712	1	gi|146103542	146103542	LinJ.36.0240	21.4	262	29727	dolichyl-phosphate beta-D-mannosyltransferase precursor [Leishmania infantum].	23	23	1	2	2	TRUE	3	8	5	7	3	8	5	7	3	8	5	7	5.75	4	8	6.25	5	5.8125	TRUE	6	5.625	5.815	0.0918	0.2755	0.0118	0.836691	0.913498	0.913498	0	0	0.0100167	FALSE	non	non	non
678	1	gi|146079928	146079928	LinJ.11.1050	11.3	486	53968	SEC61-like (pretranslocation process) protein [Leishmania infantum JPCM5].	23	23	1	2	2	TRUE	2	8	3	10	2	8	3	10	2	8	3	10	5.75	2.75	8	4.25	7.25	5.5625	TRUE	5.375	5.75	5.565	-0.096	-0.118	0.0123	0.897539	0.911691	0.911691	0	0	0.0100167	FALSE	non	non	non
3231	1	gi|146099180	146099180	LinJ.34.2060	42.6	331	35808	G-actin binding protein; twinfilin [Leishmania infantum].	40	40	1	2	2	TRUE	11	8	8	13	11	8	8	13	11	8	8	13	10	12	8.5	10.25	9.25	10	TRUE	10.25	9.75	10	0.0721	0.4486	0.0125	0.723752	0.910979	0.910979	0	0	0.0100167	FALSE	non	non	non
68	1	gi|146071774	146071774	LinJ.06.1140	44	302	32348	hypothetical protein [Leishmania infantum].	83	83	1	2	2	TRUE	17	21	16	29	17	21	16	29	17	21	16	29	20.75	18.5	21.8125	19.25	22.5	20.5156	TRUE	20.1562	20.875	20.52	-0.0506	-0.1736	0.0126	0.860223	0.910625	0.910625	0	0	0.0100167	FALSE	non	non	non
380	1	gi|146077651	146077651	LinJ.07.1240	6.4	450	46281	RNA-editing complex protein [Leishmania infantum JPCM5].	3	3	1	1	0	FALSE	0	2	0	1	0	2	0	1	0	2	0	1	0.75	0.25	1.75	0.25	0.25	0.625	FALSE	1	0.25
381	1	gi|146077655	146077655	LinJ.07.1250	8.5	839	91239	hypothetical protein [Leishmania infantum JPCM5].	7	7	1	1	1	FALSE	3	1	2	1	3	1	2	1	3	1	2	1	1.75	3.25	1.25	2.5	0.25	1.8125	FALSE	2.25	1.375
1646	1	gi|146087715	146087715	LinJ.24.0530	33.9	794	88857	DNAJ domain protein [Leishmania infantum JPCM5].	61	61	1	2	2	TRUE	12	17	12	20	12	17	12	20	12	17	12	20	15.25	13.5	17.75	14.5	15.5	15.3125	TRUE	15.625	15	15.315	0.0594	-0.0468	0.013	0.945647	0.909224	0.909224	0	0	0.0100167	FALSE	non	non	non
899	1	gi|146081777	146081777	LinJ.15.0040	19.9	332	37787	hypothetical protein [Leishmania infantum JPCM5].	44	44	1	2	2	TRUE	8	12	4	20	8	12	4	20	8	12	4	20	11	9.25	12.5	5.703	15	10.6133	TRUE	10.875	10.3515	10.615	0.072	0.1467	0.0132	0.923116	0.908531	0.908531	0	0	0.0100167	FALSE	non	non	non
3052	1	gi|146097774	146097774	LinJ.33.1350	40.7	167	19632	hypothetical protein [Leishmania infantum].	14	14	1	2	2	TRUE	3	3	3	5	3	3	3	5	3	3	3	5	3.5	3.625	3.25	4	3.5	3.59375	TRUE	3.4375	3.75	3.595	-0.1245	-0.2005	0.0134	0.842275	0.907844	0.907844	0	0	0.0100167	FALSE	non	non	non
1566	1	gi|146086987	146086987	LinJ.23.0120	48.3	379	41840	mannose-1-phosphate guanyltransferase [Leishmania infantum JPCM5].	113	113	1	2	2	TRUE	18	33	13	49	18	33	13	49	18	33	13	49	28.25	19.75	35.75	16.25	37.5	27.3125	TRUE	27.75	26.875	27.315	0.046	0.0508	0.0139	0.988119	0.906148	0.906148	0	0	0.0100167	FALSE	non	non	non
2612	1	gi|146094234	146094234	LinJ.30.3740	60.6	442	50815	hypothetical protein [Leishmania infantum JPCM5].	298	298	1	2	2	TRUE	65	70	65	98	65	70	65	98	65	70	65	98	74.5	75.4	75	68.25	79.25	74.475	TRUE	75.2	73.75	74.475	0.0281	0.138	0.0141	0.928999	0.905479	0.905479	0	0	0.0100167	FALSE	non	non	non
39	1	gi|146071554	146071554	LinJ.06.0640	31.7	1010	110828	hypothetical protein [Leishmania infantum].	108	108	1	2	2	TRUE	20	31	25	32	20	31	25	32	20	31	25	32	27	21.75	33.5	28.75	24.75	27.1875	TRUE	27.625	26.75	27.19	0.0467	0.026	0.0142	0.995041	0.905146	0.905146	0	0	0.0100167	FALSE	non	non	non
1531	1	gi|146086715	146086715	LinJ.22.0910	10.1	712	76181	hypothetical protein [Leishmania infantum JPCM5].	20	20	1	2	1	TRUE	4	4	1	11	4	4	1	11	4	4	1	11	5	5	4.25	2	8	4.8125	TRUE	4.625	5	4.815	-0.1109	-0.3128	0.0142	0.76833	0.905146	0.905146	0	0	0.0100167	FALSE	non	non	non
3723	1	gi|146103609	146103609	LinJ.36.0030	44.1	152	16823	hypothetical protein [Leishmania infantum].	19	19	1	2	2	TRUE	4	5	4	6	4	5	4	6	4	5	4	6	4.75	5	5	5	4.25	4.8125	TRUE	5	4.625	4.815	0.1109	0.0635	0.0142	0.979497	0.905146	0.905146	0	0	0.0100167	FALSE	non	non	non
1523	1	gi|146086665	146086665	LinJ.22.0760	16.6	718	78766	hypothetical protein [Leishmania infantum JPCM5].	35	35	1	2	2	TRUE	11	6	8	10	11	6	8	10	11	6	8	10	8.75	12	6.5	10.1947	7.2885	8.99581	TRUE	9.25	8.74162	8.995	0.0818	0.2216	0.0145	0.872681	0.904154	0.904154	0	0	0.0100167	FALSE	non	non	non
1155	1	gi|146083815	146083815	LinJ.18.0270	48.5	355	40711	glycogen synthase kinase [Leishmania infantum JPCM5].	163	163	1	2	2	TRUE	37	38	43	45	37	38	43	45	37	38	43	45	40.75	41.75	41.75	46.25	35.044	41.1985	TRUE	41.75	40.647	41.2	0.0385	0.0707	0.0147	0.97461	0.903498	0.903498	0	0	0.0100167	FALSE	non	non	non
2131	1	gi|146091741	146091741	LinJ.28.0760	13.7	585	64498	hypothetical protein [Leishmania infantum].	19	19	1	2	2	TRUE	3	5	3	8	3	5	3	8	3	5	3	8	4.75	4	5	4.25	5.5	4.6875	TRUE	4.5	4.875	4.69	-0.117	-0.2876	0.0154	0.784767	0.901239	0.901239	0	0	0.0100167	FALSE	non	non	non
393	1	gi|146077810	146077810	LinJ.08.0060	29.7	185	20263	phosphoglycerate mutase protein [Leishmania infantum JPCM5].	6	6	1	0	1	FALSE	1	0	4	1	1	0	4	1	1	0	4	1	1.5	1.25	0.25	4.75	0.25	1.625	FALSE	0.75	2.5
3171	1	gi|146098698	146098698	LinJ.34.0600	30.3	122	14129	hypothetical protein [Leishmania infantum].	29	29	1	2	2	TRUE	9	5	9	6	9	5	9	6	9	5	9	6	7.25	10.25	5.5	10.534	4.25	7.6335	TRUE	7.875	7.392	7.635	0.0926	-0.0443	0.0157	0.947341	0.900286	0.900286	0	0	0.0100167	FALSE	non	non	non
395	1	gi|146077818	146077818	LinJ.08.0080	7	685	75351	ATP-dependent DEAD/H RNA helicase [Leishmania infantum JPCM5].	7	7	1	1	1	FALSE	1	4	0	2	1	4	0	2	1	4	0	2	1.75	1.25	3.75	0.75	1.25	1.75	FALSE	2.5	1
396	1	gi|146077823	146077823	LinJ.08.0090	5.9	1133	124358	adaptor complex protein (AP) 3 delta subunit 1 [Leishmania infantum JPCM5].	5	5	1	1	0	FALSE	1	2	1	1	1	2	1	1	1	2	1	1	1.25	1.25	1.75	1.25	0.25	1.125	FALSE	1.5	0.75
397	1	gi|146077831	146077831	LinJ.08.0110	5.6	643	69154	hypothetical protein [Leishmania infantum JPCM5].	3	3	1	0	1	FALSE	0	1	2	0	0	1	2	0	0	1	2	0	0.75	0.25	0.75	2.25	0	0.8125	FALSE	0.5	1.125
2063	1	gi|146091019	146091019	LinJ.27.1720	18.4	2292	246822	hypothetical protein [Leishmania infantum JPCM5].	50	50	1	2	2	TRUE	9	15	10	16	9	15	10	16	9	15	10	16	12.5	10.25	15.5	12.5	12	12.5625	TRUE	12.875	12.25	12.565	0.0724	0.2437	0.0158	0.857888	0.899971	0.899971	0	0	0.0100167	FALSE	non	non	non
399	1	gi|146077850	146077850	LinJ.08.0160	11.2	499	52629	hypothetical protein [Leishmania infantum JPCM5].	7	7	1	1	1	FALSE	3	1	1	2	3	1	1	2	3	1	1	2	1.75	3.25	1.25	1.75	1.25	1.875	FALSE	2.25	1.5
36	1	gi|146071531	146071531	LinJ.06.0580	21.3	268	30270	dUTP diphosphatase; deoxyuridine triphosphatase [Leishmania infantum].	17	17	1	2	2	TRUE	3	4	3	7	3	4	3	7	3	4	3	7	4.25	4	4.25	4	5	4.3125	TRUE	4.125	4.5	4.315	-0.1238	0.1583	0.0159	0.91528	0.899657	0.899657	0	0	0.0100167	FALSE	non	non	non
284	1	gi|146076919	146076919	LinJ.05.0740	31	364	39197	hypothetical protein [Leishmania infantum JPCM5].	32	32	1	2	2	TRUE	7	8	5	12	7	8	5	12	7	8	5	12	8	8	8.25225	6.5	8.75	7.87556	TRUE	8.12613	7.625	7.88	0.0916	0.0072	0.0159	0.982276	0.899657	0.899657	0	0	0.0100167	FALSE	non	non	non
788	1	gi|146080944	146080944	LinJ.13.0970	6.6	1947	206600	hypothetical protein [Leishmania infantum JPCM5].	17	17	1	2	2	TRUE	3	5	3	6	3	5	3	6	3	5	3	6	4.25	4	5	4	4.25	4.3125	TRUE	4.5	4.125	4.315	0.1238	0.4539	0.0159	0.720374	0.899657	0.899657	0	0	0.0100167	FALSE	non	non	non
403	1	gi|146077885	146077885	LinJ.08.0250	8.8	262	30299	hypothetical protein [Leishmania infantum JPCM5].	4	4	1	1	0	FALSE	1	2	0	1	1	2	0	1	1	2	0	1	1	1.25	1.75	0.25	0.25	0.875	FALSE	1.5	0.25
404	1	gi|146077896	146077896	LinJ.08.0280	12.7	833	88959	hypothetical protein [Leishmania infantum JPCM5].	6	6	1	1	1	FALSE	4	0	0	2	4	0	0	2	4	0	0	2	1.5	4.25	0.25	0.75	1.25	1.625	FALSE	2.25	1
1402	1	gi|146085797	146085797	LinJ.21.0560	20.6	214	23926	hypothetical protein [Leishmania infantum JPCM5].	17	17	1	2	2	TRUE	3	4	3	7	3	4	3	7	3	4	3	7	4.25	4	4.25	4	5	4.3125	TRUE	4.125	4.5	4.315	-0.1238	0.1704	0.0159	0.907114	0.899657	0.899657	0	0	0.0100167	FALSE	non	non	non
3838	1	gi|146104436	146104436	LinJ.36.2440	24.3	325	37723	hypothetical protein [Leishmania infantum].	17	17	1	2	2	TRUE	5	3	3	6	5	3	3	6	5	3	3	6	4.25	5.5	3.5	4	4.25	4.3125	TRUE	4.5	4.125	4.315	0.1238	0.4889	0.0159	0.698204	0.899657	0.899657	0	0	0.0100167	FALSE	non	non	non
2092	1	gi|146091267	146091267	LinJ.27.0790	42.9	410	44471	isovaleryl-coA dehydrogenase [Leishmania infantum JPCM5].	111	111	1	2	2	TRUE	22	29	18	42	22	29	18	42	22	29	18	42	27.75	24.5	31.375	21.75	32.2458	27.4677	TRUE	27.9375	26.9979	27.47	0.0494	0.0878	0.0161	0.963007	0.899031	0.899031	0	0	0.0100167	FALSE	non	non	non
408	1	gi|146077912	146077912	LinJ.08.0350	1	4770	506794	hypothetical protein [Leishmania infantum JPCM5].	3	3	1	0	1	FALSE	0	0	2	1	0	0	2	1	0	0	2	1	0.75	0.25	0	2.25	0.25	0.6875	FALSE	0.125	1.25
2484	1	gi|146093672	146093672	LinJ.30.1030	27.5	204	22955	p22 protein precursor [Leishmania infantum JPCM5].	69	69	1	2	2	TRUE	15	17	18	19	15	17	18	19	15	17	18	19	17.25	16.5	17.75	21.25	14.5	17.5	TRUE	17.125	17.875	17.505	-0.0618	-0.1342	0.0161	0.886639	0.899031	0.899031	0	0	0.0100167	FALSE	non	non	non
15	1	gi|146070759	146070759	LinJ.06.0130	30.6	186	20849	hypothetical protein [Leishmania infantum].	17	17	1	2	2	TRUE	4	4	4	5	4	4	4	5	4	4	4	5	4.25	5	4.25	5	3.5	4.4375	TRUE	4.625	4.25	4.44	0.1235	0.4585	0.0163	0.717446	0.898409	0.898409	0	0	0.0100167	FALSE	non	non	non
411	1	gi|146077932	146077932	LinJ.08.0440	4	925	100284	hypothetical protein [Leishmania infantum JPCM5].	5	5	1	1	0	FALSE	0	3	1	1	0	3	1	1	0	3	1	1	1.25	0.25	2.75	1.25	0.25	1.125	FALSE	1.5	0.75
3639	1	gi|146102907	146102907	LinJ.36.2790	54.4	463	48623	dihydrolipoamide acetyltransferase precursor [Leishmania infantum].	344	344	1	2	2	TRUE	72	83	89	100	72	83	89	100	72	83	89	100	86	82.75	93.125	91.75	80.75	87.0938	TRUE	87.9375	86.25	87.095	0.028	0.2112	0.0164	0.879658	0.8981	0.8981	0	0	0.0100167	FALSE	non	non	non
2042	1	gi|146090895	146090895	LinJ.27.1530	31.3	841	93109	hypothetical protein [Leishmania infantum JPCM5].	40	40	1	2	2	TRUE	7	10	5	18	7	10	5	18	7	10	5	18	10	8.5	10.4663	6.75	13.3573	9.76838	TRUE	9.48313	10.0536	9.765	-0.0842	-0.0045	0.0166	0.974334	0.897483	0.897483	0	0	0.0100167	FALSE	non	non	non
414	1	gi|146077943	146077943	LinJ.08.0490	16.3	282	30268	hypothetical protein [Leishmania infantum JPCM5].	5	5	1	0	1	FALSE	0	1	1	3	0	1	1	3	0	1	1	3	1.25	0.25	1	1.25	1.75	1.0625	FALSE	0.625	1.5
751	1	gi|146080734	146080734	LinJ.13.0390	13.4	2167	243961	RNA helicase [Leishmania infantum JPCM5].	52	52	1	2	2	TRUE	8	17	11	16	8	17	11	16	8	17	11	16	13	9.5	17.3148	13.5	12	13.0787	TRUE	13.4074	12.75	13.08	0.0728	0.2609	0.0167	0.84641	0.897177	0.897177	0	0	0.0100167	FALSE	non	non	non
416	1	gi|146077951	146077951	LinJ.08.0530	3.4	2328	246256	hypothetical protein [Leishmania infantum JPCM5].	6	6	1	1	1	FALSE	3	1	0	2	3	1	0	2	3	1	0	2	1.5	3.25	1.25	0.75	1.25	1.625	FALSE	2.25	1
3765	1	gi|146103950	146103950	LinJ.36.3440	15.5	1170	131524	hypothetical protein [Leishmania infantum].	31	31	1	2	2	TRUE	5	9	3	14	5	9	3	14	5	9	3	14	7.75	6.25	9.25	4.25	10.25	7.5	TRUE	7.75	7.25	7.5	0.0962	-0.0471	0.0167	0.945444	0.897177	0.897177	0	0	0.0100167	FALSE	non	non	non
2670	1	gi|146094711	146094711	LinJ.27.0610	26	127	14211	hypothetical protein [Leishmania infantum JPCM5].	16	16	1	2	2	TRUE	2	5	4	5	2	5	4	5	2	5	4	5	4	2.75	5	5	3.5	4.0625	TRUE	3.875	4.25	4.065	-0.1314	-0.042	0.0168	0.948899	0.896871	0.896871	0	0	0.0100167	FALSE	non	non	non
177	1	gi|146075991	146075991	LinJ.03.0950	60.3	325	36062	hypothetical protein [Leishmania infantum JPCM5].	53	53	1	2	2	TRUE	14	12	15	12	14	12	15	12	14	12	15	12	13.25	15.5	12.6137	17.75	9	13.7159	TRUE	14.0569	13.375	13.72	0.0715	0.1284	0.0169	0.935494	0.896566	0.896566	0	0	0.0100167	FALSE	non	non	non
420	1	gi|146077974	146077974	LinJ.08.0640	3.7	2216	234382	hypothetical protein [Leishmania infantum JPCM5].	8	8	1	1	1	FALSE	3	1	1	3	3	1	1	3	3	1	1	3	2	3.25	1.25	1.75	2	2.0625	FALSE	2.25	1.875
2473	1	gi|146093632	146093632	LinJ.30.0820	52.4	124	14646	hypothetical protein [Leishmania infantum JPCM5].	29	29	1	2	2	TRUE	8	5	7	9	8	5	7	9	8	5	7	9	7.25	8.75	5.5	8.75	6.5	7.375	TRUE	7.125	7.625	7.38	-0.0978	-0.4312	0.0169	0.692602	0.896566	0.896566	0	0	0.0100167	FALSE	non	non	non
671	1	gi|146079887	146079887	LinJ.11.0940	9.6	1453	158615	hypothetical protein [Leishmania infantum JPCM5].	16	16	1	2	2	TRUE	3	4	5	4	3	4	5	4	3	4	5	4	4	3.75	4.25	6	2.75	4.1875	TRUE	4	4.375	4.19	-0.1309	0.0802	0.0172	0.968163	0.895658	0.895658	0	0	0.0100167	FALSE	non	non	non
1634	1	gi|146087566	146087566	LinJ.23.1880	54.7	245	27229	hypothetical protein [Leishmania infantum JPCM5].	49	49	1	2	2	TRUE	14	8	11	16	14	8	11	16	14	8	11	16	12.25	15.4168	8.75	13.5	12	12.4167	TRUE	12.0834	12.75	12.415	-0.0779	-0.1036	0.0181	0.907244	0.892979	0.892979	0	0	0.0100167	FALSE	non	non	non
1175	1	gi|146083952	146083952	LinJ.18.0670	29.5	711	77235	hypothetical protein [Leishmania infantum JPCM5].	41	41	1	2	2	TRUE	5	13	7	16	5	13	7	16	5	13	7	16	10.25	6.25	13.5	9.25	11.725	10.1813	TRUE	9.875	10.4875	10.185	-0.0864	0.0969	0.0183	0.956835	0.892392	0.892392	0	0	0.0100167	FALSE	non	non	non
1454	1	gi|146086155	146086155	LinJ.21.2120	15.1	385	44010	hypothetical protein [Leishmania infantum JPCM5].	15	15	1	2	2	TRUE	4	4	5	2	4	4	5	2	4	4	5	2	3.75	4.25	4	6	1.5	3.9375	TRUE	4.125	3.75	3.94	0.1393	0.2425	0.0183	0.85869	0.892392	0.892392	0	0	0.0100167	FALSE	non	non	non
782	1	gi|146080926	146080926	LinJ.13.0870	11.7	1656	181687	AMP deaminase [Leishmania infantum JPCM5].	22	22	1	2	2	TRUE	5	5	2	10	5	5	2	10	5	5	2	10	5.5	6	5.39275	3.25	7.25	5.47319	TRUE	5.69637	5.25	5.475	0.1186	0.3512	0.0185	0.786734	0.89181	0.89181	0	0	0.0100167	FALSE	non	non	non
1657	1	gi|146087819	146087819	LinJ.24.0860	44.7	237	27271	dynein arm light chain [Leishmania infantum JPCM5].	42	42	1	2	2	TRUE	8	12	9	13	8	12	9	13	8	12	9	13	10.5	9.25	12.5	11	9.5	10.5625	TRUE	10.875	10.25	10.565	0.0861	0.2036	0.0188	0.884762	0.890941	0.890941	0	0	0.0100167	FALSE	non	non	non
428	1	gi|146078019	146078019	LinJ.08.0870	6.3	619	64143	protein kinase [Leishmania infantum JPCM5].	6	6	1	1	1	FALSE	1	3	0	2	1	3	0	2	1	3	0	2	1.5	1.25	2.75	0.75	1.25	1.5	FALSE	2	1
429	1	gi|146078021	146078021	LinJ.08.0880	13.9	267	29046	hypothetical protein [Leishmania infantum JPCM5].	8	8	1	2	1	TRUE	2	2	3	1	2	2	3	1	2	2	3	1	2	2.38325	2	3.5	0.25	2.03331	FALSE	2.19163	1.875
1753	1	gi|146088736	146088736	LinJ.25.1040	37.4	431	48238	hypothetical protein [Leishmania infantum JPCM5].	42	42	1	2	2	TRUE	6	12	5	19	6	12	5	19	6	12	5	19	10.5	7.25	12.5	6.75	14.25	10.1875	TRUE	9.875	10.5	10.19	-0.0878	0.0285	0.0189	0.996738	0.890654	0.890654	0	0	0.0100167	FALSE	non	non	non
2577	1	gi|146094104	146094104	LinJ.30.3170	37.5	967	109819	valyl-tRNA synthetase [Leishmania infantum JPCM5].	226	226	1	2	2	TRUE	46	55	50	75	46	55	50	75	46	55	50	75	56.5	52.5	61.25	52.8498	58	56.1499	TRUE	56.875	55.4249	56.15	0.0375	-0.1596	0.019	0.869593	0.890366	0.890366	0	0	0.0100167	FALSE	non	non	non
326	1	gi|146077266	146077266	LinJ.07.0360	16.4	755	81506	phosphatidylglycerophosphate synthase-like protein [Leishmania infantum JPCM5].	15	15	1	1	1	FALSE	1	5	1	8	1	5	1	8	1	5	1	8	3.75	1.75	5	2	5.5	3.5625	TRUE	3.375	3.75	3.565	-0.1499	-0.1563	0.0192	0.871805	0.889795	0.889795	0	0	0.0100167	FALSE	non	non	non
1010	1	gi|146082670	146082670	LinJ.16.0810	28.3	601	66442	hypothetical protein [Leishmania infantum JPCM5].	13	13	1	2	1	TRUE	3	3	6	1	3	3	6	1	3	3	6	1	3.25	3.5	3.25	7.25	0.25	3.5625	TRUE	3.375	3.75	3.565	-0.1499	-0.195	0.0192	0.845938	0.889795	0.889795	0	0	0.0100167	FALSE	non	non	non
1033	1	gi|146082851	146082851	LinJ.16.1300	42.9	147	15546	hypothetical protein [Leishmania infantum JPCM5].	14	14	1	2	2	TRUE	2	4	3	5	2	4	3	5	2	4	3	5	3.5	2.75	4	4	3.5	3.5625	TRUE	3.375	3.75	3.565	-0.1499	-0.1754	0.0192	0.85902	0.889795	0.889795	0	0	0.0100167	FALSE	non	non	non
1905	1	gi|146089771	146089771	LinJ.26.1270	22.2	590	64864	hypothetical protein [Leishmania infantum JPCM5].	14	14	1	2	2	TRUE	2	4	3	5	2	4	3	5	2	4	3	5	3.5	2.75	4	4	3.5	3.5625	TRUE	3.375	3.75	3.565	-0.1499	-0.1652	0.0192	0.865843	0.889795	0.889795	0	0	0.0100167	FALSE	non	non	non
2896	1	gi|146096619	146096619	LinJ.32.1930	39.7	224	25250	rab11B GTPase [Leishmania infantum JPCM5].	15	15	1	2	1	TRUE	4	2	1	8	4	2	1	8	4	2	1	8	3.75	4.25	2.5	2	5.5	3.5625	TRUE	3.375	3.75	3.565	-0.1499	-0.1608	0.0192	0.868789	0.889795	0.889795	0	0	0.0100167	FALSE	non	non	non
3330	1	gi|146099941	146099941	LinJ.34.1880	35	80	8657	ubiquitin-like protein [Leishmania infantum].	14	14	1	1	2	TRUE	5	1	3	5	5	1	3	5	5	1	3	5	3.5	5.5	1.25	4	3.5	3.5625	TRUE	3.375	3.75	3.565	-0.1499	-0.1808	0.0192	0.855412	0.889795	0.889795	0	0	0.0100167	FALSE	non	non	non
3893	1	gi|146104847	146104847	LinJ.36.5660	44.3	289	32782	branch point binding protein [Leishmania infantum].	27	27	1	2	2	TRUE	5	6	3	13	5	6	3	13	5	6	3	13	6.75	6.25	6.25	4.25	9.25	6.5	TRUE	6.25	6.75	6.5	-0.111	-0.2047	0.0192	0.83948	0.889795	0.889795	0	0	0.0100167	FALSE	non	non	non
965	1	gi|146082187	146082187	LinJ.15.1450	35.3	295	33580	hypothetical protein [Leishmania infantum JPCM5].	16	16	1	2	1	TRUE	4	3	1	8	4	3	1	8	4	3	1	8	4	4.7795	3.5	2	5.5	3.94488	TRUE	4.13975	3.75	3.945	0.1427	0.2111	0.0193	0.879725	0.88951	0.88951	0	0	0.0100167	FALSE	non	non	non
440	1	gi|146078081	146078081	LinJ.08.1300	6.3	630	66897	histone deacetylase [Leishmania infantum JPCM5].	3	3	1	0	1	FALSE	0	0	0	3	0	0	0	3	0	0	0	3	0.75	0.25	0	0.25	1.75	0.5625	FALSE	0.125	1
105	1	gi|146075089	146075089	LinJ.01.0660	17.7	1110	117159	HSP70-like protein [Leishmania infantum].	15	15	1	2	1	TRUE	2	5	1	7	2	5	1	7	2	5	1	7	3.75	2.75	5	2	5	3.6875	TRUE	3.875	3.5	3.69	0.1487	0.2727	0.0196	0.838553	0.88866	0.88866	0	0	0.0100167	FALSE	non	non	non
209	1	gi|146076286	146076286	LinJ.04.0510	15.7	1067	115809	huntingtin interacting protein (HIP) [Leishmania infantum JPCM5].	15	15	1	2	2	TRUE	3	4	2	6	3	4	2	6	3	4	2	6	3.75	3.75	4	3	4	3.6875	TRUE	3.875	3.5	3.69	0.1487	0.2315	0.0196	0.866048	0.88866	0.88866	0	0	0.0100167	FALSE	non	non	non
443	1	gi|146078114	146078114	LinJ.09.0040	3.4	619	69271	hypothetical protein [Leishmania infantum JPCM5].	5	5	1	0	1	FALSE	0	1	0	4	0	1	0	4	0	1	0	4	1.25	0.25	1	0.25	2.5	1	FALSE	0.625	1.375
518	1	gi|146078745	146078745	LinJ.09.1620	21.1	161	17774	hypothetical protein [Leishmania infantum JPCM5].	14	14	1	2	2	TRUE	3	3	4	4	3	3	4	4	3	3	4	4	3.5	3.75	3.25	5	2.75	3.6875	TRUE	3.5	3.875	3.69	-0.1487	-0.1638	0.0196	0.86678	0.88866	0.88866	0	0	0.0100167	FALSE	non	non	non
656	1	gi|146079830	146079830	LinJ.11.0740	7.6	1267	130546	hypothetical protein [Leishmania infantum JPCM5].	15	15	1	2	2	TRUE	3	4	2	6	3	4	2	6	3	4	2	6	3.75	3.75	4	3	4	3.6875	TRUE	3.875	3.5	3.69	0.1487	0.2848	0.0196	0.830514	0.88866	0.88866	0	0	0.0100167	FALSE	non	non	non
446	1	gi|146078147	146078147	LinJ.09.0160	15.6	524	57223	hypothetical protein [Leishmania infantum JPCM5].	8	8	1	1	1	FALSE	0	3	1	4	0	3	1	4	0	3	1	4	2	0.75	2.75	1.75	2.75	2	FALSE	1.75	2.25
1328	1	gi|146085184	146085184	LinJ.20.0580	13.5	429	50339	hypothetical protein [Leishmania infantum JPCM5].	15	15	1	2	2	TRUE	3	4	2	6	3	4	2	6	3	4	2	6	3.75	3.75	4	3	4	3.6875	TRUE	3.875	3.5	3.69	0.1487	0.2149	0.0196	0.877174	0.88866	0.88866	0	0	0.0100167	FALSE	non	non	non
2115	1	gi|146091582; gi|146096018	146091582	LinJ.28.0310	12.1	942	104952	ribonuclease II-like protein [Leishmania infantum].	15	15	1	2	1	TRUE	3	4	1	7	3	4	1	7	3	4	1	7	3.75	3.75	4	2	5	3.6875	TRUE	3.875	3.5	3.69	0.1487	0.2053	0.0196	0.88362	0.88866	0.88866	0	0	0.0100167	FALSE	non	non	non
449	1	gi|146078235	146078235	LinJ.09.0370	14.5	351	36570	hypothetical protein [Leishmania infantum JPCM5].	4	4	1	0	1	FALSE	1	0	1	2	1	0	1	2	1	0	1	2	1	1.25	0.25	1.25	1	0.9375	FALSE	0.75	1.125
450	1	gi|146078244	146078244	LinJ.09.0450	15.6	469	53211	protein kinase [Leishmania infantum JPCM5].	8	8	1	0	1	FALSE	0	0	1	7	0	0	1	7	0	0	1	7	2	0.75	0.25	1.75	4.58325	1.83331	FALSE	0.5	3.16662
2229	1	gi|146092500	146092500	LinJ.28.2860	47.3	146	16542	hypothetical protein [Leishmania infantum].	15	15	1	2	1	TRUE	2	5	1	7	2	5	1	7	2	5	1	7	3.75	2.75	5	2	5	3.6875	TRUE	3.875	3.5	3.69	0.1487	0.2297	0.0196	0.867254	0.88866	0.88866	0	0	0.0100167	FALSE	non	non	non
452	1	gi|146078269	146078269	LinJ.09.0501	1.7	2377	246179	hypothetical protein [Leishmania infantum JPCM5].	2	2	1	0	1	FALSE	0	0	0	2	0	0	0	2	0	0	0	2	0.5	0	0	0	0.75	0.1875	FALSE	0	0.375
2488	1	gi|146093686	146093686	LinJ.30.1100	36.4	250	29093	hypothetical protein [Leishmania infantum JPCM5].	58	58	1	2	2	TRUE	12	16	11	19	12	16	11	19	12	16	11	19	14.5	13.5	16.5	13.982	14.5	14.6205	TRUE	15	14.241	14.62	0.075	0.0198	0.0198	0.990831	0.888097	0.888097	0	0	0.0100167	FALSE	non	non	non
238	1	gi|146076559	146076559	LinJ.04.1170	42.5	351	38857	fructose-1,6-bisphosphatase, cytosolic [Leishmania infantum JPCM5].	127	127	1	2	2	TRUE	28	28	24	47	28	28	24	47	28	28	24	47	31.75	31.5	30.5	27.9862	36.25	31.5591	TRUE	31	32.1181	31.56	-0.0512	-0.1649	0.0199	0.866044	0.887817	0.887817	0	0	0.0100167	FALSE	non	non	non
1999	1	gi|146090666	146090666	LinJ.27.0300	27.3	150	16677	acyl carrier protein [Leishmania infantum JPCM5].	70	70	1	2	2	TRUE	15	17	13	25	15	17	13	25	15	17	13	25	17.5	16.5	17.75	16.1875	19.75	17.5469	TRUE	17.125	17.9688	17.55	-0.0691	-0.163	0.0201	0.867316	0.887258	0.887258	0	0	0.0100167	FALSE	non	non	non
456	1	gi|146078300	146078300	LinJ.09.0590	9.3	1109	118714	hypothetical protein [Leishmania infantum JPCM5].	8	8	1	1	1	FALSE	2	1	1	4	2	1	1	4	2	1	1	4	2	2.2795	1.25	1.75	2.75	2.00738	FALSE	1.76475	2.25
3783	1	gi|146104107	146104107	LinJ.36.3360	64	258	29732	14-3-3 protein-like protein [Leishmania infantum].	374	374	1	2	2	TRUE	75	91	90	118	75	91	90	118	75	91	90	118	93.5	86.125	102.75	93	92	93.4688	TRUE	94.4375	92.5	93.47	0.0299	0.1309	0.0201	0.933802	0.887258	0.887258	0	0	0.0100167	FALSE	non	non	non
1102	1	gi|146083470	146083470	LinJ.17.0880	62.1	322	35341	ysine decarboxylase-like protein [Leishmania infantum JPCM5].	105	105	1	2	2	TRUE	24	26	20	35	24	26	20	35	24	26	20	35	26.25	26.5	27.5755	24.5	27.5	26.5189	TRUE	27.0377	26	26.52	0.0566	0.102	0.0204	0.953378	0.886426	0.886426	0	0	0.0100167	FALSE	non	non	non
459	1	gi|146078319	146078319	LinJ.09.0410	15.1	272	29629	hypothetical protein [Leishmania infantum JPCM5].	4	4	1	0	1	FALSE	0	0	1	3	0	0	1	3	0	0	1	3	1	0.25	0.25	1.25	1.75	0.875	FALSE	0.25	1.5
3417	1	gi|146100898	146100898	LinJ.35.1540	36.1	277	30676	reiske iron-sulfur protein precursor [Leishmania infantum].	150	150	1	2	2	TRUE	29	39	29	53	29	39	29	53	29	39	29	53	37.5	33	42.97	32.5	41	37.3675	TRUE	37.985	36.75	37.37	0.0479	0.1651	0.0206	0.91069	0.885874	0.885874	0	0	0.0100167	FALSE	non	non	non
1939	1	gi|146089979	146089979	LinJ.26.1790	17.5	2772	297328	hypothetical protein [Leishmania infantum JPCM5].	121	121	1	2	2	TRUE	15	38	19	49	15	38	19	49	15	38	19	49	30.25	16.75	41.75	23	37.7142	29.8036	TRUE	29.25	30.3571	29.805	-0.0537	-0.1814	0.0207	0.855011	0.885599	0.885599	0	0	0.0100167	FALSE	non	non	non
462	1	gi|146078339	146078339	LinJ.09.0620	11.2	489	51708	hypothetical protein [Leishmania infantum JPCM5].	8	8	1	2	1	TRUE	2	3	1	2	2	3	1	2	2	3	1	2	2	2.25	2.75	1.75	1.25	2	FALSE	2.5	1.5
1817	1	gi|146089116	146089116	LinJ.25.2080	10.7	1329	144778	hypothetical protein [Leishmania infantum JPCM5].	13	13	1	2	2	TRUE	4	2	4	3	4	2	4	3	4	2	4	3	3.25	4.25	2.25	5	2.25	3.4375	TRUE	3.25	3.625	3.44	-0.1595	-0.1573	0.021	0.871134	0.884779	0.884779	0	0	0.0100167	FALSE	non	non	non
521	1	gi|146078858	146078858	LinJ.24.1890	12.6	507	54771	hypothetical protein [Leishmania infantum JPCM5].	16	16	1	2	1	TRUE	4	3	1	8	4	3	1	8	4	3	1	8	4	4.8125	3.5	2	5.5	3.95312	TRUE	4.15625	3.75	3.955	0.1497	0.2491	0.0213	0.854281	0.883965	0.883965	0	0	0.0100167	FALSE	non	non	non
465	1	gi|146078367	146078367	LinJ.09.0690	13.2	500	56480	Zinc finger DHHC domain containing transmembrane protein [Leishmania infantum JPCM5].	8	8	1	1	1	FALSE	1	3	1	3	1	3	1	3	1	3	1	3	2	1.25	2.75	1.75	2	1.9375	FALSE	2	1.875
2259	1	gi|146092796	146092796	LinJ.29.0160	16.5	693	78953	hypothetical protein [Leishmania infantum].	45	45	1	2	2	TRUE	11	11	11	12	11	11	11	12	11	11	11	12	11.25	12.2955	11.5125	13.5	8.872	11.545	TRUE	11.904	11.186	11.545	0.0888	0.0486	0.0218	0.989613	0.88262	0.88262	0	0	0.0100167	FALSE	non	non	non
2898	1	gi|146096646	146096646	LinJ.32.1570	46.1	534	58211	ATP-dependent zinc metallopeptidase [Leishmania infantum JPCM5].	73	73	1	2	2	TRUE	17	17	9	30	17	17	9	30	17	17	9	30	18.25	18.5	17.75	11.5	23	17.6875	TRUE	18.125	17.25	17.69	0.0718	0.1863	0.0219	0.896399	0.882353	0.882353	0	0	0.0100167	FALSE	non	non	non
468	1	gi|146078395	146078395	LinJ.09.0750	15.5	515	55395	hypothetical protein [Leishmania infantum JPCM5].	9	9	1	2	1	TRUE	3	2	1	3	3	2	1	3	3	2	1	3	2.25	3.25	2	1.75	2	2.25	FALSE	2.625	1.875
469	1	gi|146078402	146078402	LinJ.09.0770	38.1	336	35972	cleavage and polyadenylation specificity factor 30 kDa subunit [Leishmania infantum JPCM5].	10	10	1	1	1	FALSE	1	2	0	7	1	2	0	7	1	2	0	7	2.5	1.75	2.25	1	4.95	2.4875	FALSE	2	2.975
470	1	gi|146078406	146078406	LinJ.09.0780	9	631	68036	hypothetical protein [Leishmania infantum JPCM5].	7	7	1	0	2	TRUE	1	0	2	4	1	0	2	4	1	0	2	4	1.75	1.25	0.25	2.5	2.5	1.625	FALSE	0.75	2.5
3039	1	gi|146097704	146097704	LinJ.33.1130	58.8	243	27845	hypothetical protein [Leishmania infantum JPCM5].	147	147	1	2	2	TRUE	32	33	32	50	32	33	32	50	32	33	32	50	36.75	36.25	36.208	35.75	39.25	36.8645	TRUE	36.229	37.5	36.865	-0.0497	-0.0737	0.0219	0.927439	0.882353	0.882353	0	0	0.0100167	FALSE	non	non	non
811	1	gi|146081014	146081014	LinJ.13.1320	71	138	16012	ubiquitin-conjugating enzyme-like protein [Leishmania infantum JPCM5].	113	113	1	2	2	TRUE	26	27	23	37	26	27	23	37	26	27	23	37	28.25	28.75	28.75	26.5	28.75	28.1875	TRUE	28.75	27.625	28.19	0.0573	0.0884	0.0222	0.9626	0.881556	0.881556	0	0	0.0100167	FALSE	non	non	non
1772	1	gi|146088861	146088861	LinJ.25.1340	62	255	26010	hypothetical protein [Leishmania infantum JPCM5].	46	46	1	2	2	TRUE	11	10	5	20	11	10	5	20	11	10	5	20	11.5	12.4168	11	6.75	15.2525	11.3548	TRUE	11.7084	11.0012	11.355	0.0902	0.097	0.0222	0.956767	0.881556	0.881556	0	0	0.0100167	FALSE	non	non	non
1847	1	gi|146089416	146089416	LinJ.26.0280	39.1	271	29550	hypothetical protein [Leishmania infantum JPCM5].	31	31	1	2	2	TRUE	4	11	6	10	4	11	6	10	4	11	6	10	7.75	5	11.25	7.83325	7.25	7.83331	TRUE	8.125	7.54162	7.835	0.1087	0.0724	0.0222	0.973456	0.881556	0.881556	0	0	0.0100167	FALSE	non	non	non
475	1	gi|146078426	146078426	LinJ.09.0830	25.9	263	30192	hypothetical protein [Leishmania infantum JPCM5].	7	7	1	1	1	FALSE	0	3	1	3	0	3	1	3	0	3	1	3	1.75	0.75	2.75	1.75	2	1.8125	FALSE	1.75	1.875
730	1	gi|146080409	146080409	LinJ.12.0780	10	877	89447	hypothetical protein [Leishmania infantum JPCM5].	12	12	1	2	2	TRUE	3	2	3	4	3	2	3	4	3	2	3	4	3	3.5	2.25	3.75	2.75	3.0625	TRUE	2.875	3.25	3.065	-0.1744	-0.3696	0.0223	0.731673	0.881292	0.881292	0	0	0.0100167	FALSE	non	non	non
477	1	gi|146078434	146078434	LinJ.09.0850	1.6	1290	140776	kinetoplast-associated protein-like protein [Leishmania infantum JPCM5].	3	3	1	0	1	FALSE	0	1	0	2	0	1	0	2	0	1	0	2	0.75	0.25	0.75	0.25	0.75	0.5	FALSE	0.5	0.5
478	1	gi|146078447	146078447	LinJ.09.0880	4.8	776	87160	DEAD/DEAH box helicase-like protein [Leishmania infantum JPCM5].	3	3	1	0	1	FALSE	0	0	0	3	0	0	0	3	0	0	0	3	0.75	0.25	0	0.25	1.75	0.5625	FALSE	0.125	1
3213	1	gi|146099075	146099075	LinJ.34.1770	13.5	629	68410	hypothetical protein [Leishmania infantum].	12	12	1	2	2	TRUE	3	2	3	4	3	2	3	4	3	2	3	4	3	3.5	2.25	3.75	2.75	3.0625	TRUE	2.875	3.25	3.065	-0.1744	-0.4754	0.0223	0.665055	0.881292	0.881292	0	0	0.0100167	FALSE	non	non	non
2609	1	gi|146094218	146094218	LinJ.30.3660	26	181	20133	ATP synthase, epsilon chain [Leishmania infantum JPCM5].	181	181	1	2	2	TRUE	43	39	46	53	43	39	46	53	43	39	46	53	45.25	49.388	43.235	48.5	41.25	45.5932	TRUE	46.3115	44.875	45.595	0.0453	0.2341	0.0224	0.864308	0.881028	0.881028	0	0	0.0100167	FALSE	non	non	non
198	1	gi|146076192	146076192	LinJ.04.0280	16.7	448	50370	hypothetical protein [Leishmania infantum JPCM5].	12	12	1	1	2	TRUE	0	6	3	3	0	6	3	3	0	6	3	3	3	0.75	6	3.75	2.25	3.1875	TRUE	3.375	3	3.19	0.1721	0.3774	0.0226	0.769635	0.880502	0.880502	0	0	0.0100167	FALSE	non	non	non
295	1	gi|146076974	146076974	LinJ.05.0880	16.6	205	22429	hypothetical protein [Leishmania infantum JPCM5].	13	13	1	2	1	TRUE	3	3	1	6	3	3	1	6	3	3	1	6	3.25	3.5	3.25	2	4	3.1875	TRUE	3.375	3	3.19	0.1721	0.3697	0.0226	0.774649	0.880502	0.880502	0	0	0.0100167	FALSE	non	non	non
1154	1	gi|146083813	146083813	LinJ.18.0260	31.4	118	13238	hypothetical protein [Leishmania infantum JPCM5].	12	12	1	2	2	TRUE	2	4	3	3	2	4	3	3	2	4	3	3	3	2.75	4	3.75	2.25	3.1875	TRUE	3.375	3	3.19	0.1721	0.4015	0.0226	0.754005	0.880502	0.880502	0	0	0.0100167	FALSE	non	non	non
1159	1	gi|146083838	146083838	LinJ.18.0360	20.8	356	39583	GPI-anchor transamidase subunit 8 (GPI8) [Leishmania infantum JPCM5].	13	13	1	2	1	TRUE	2	4	1	6	2	4	1	6	2	4	1	6	3.25	2.75	4	2	4	3.1875	TRUE	3.375	3	3.19	0.1721	0.3776	0.0226	0.769505	0.880502	0.880502	0	0	0.0100167	FALSE	non	non	non
1335	1	gi|146085260	146085260	LinJ.20.0930	19.7	701	75914	hypothetical protein [Leishmania infantum JPCM5].	13	13	1	1	1	FALSE	1	5	0	7	1	5	0	7	1	5	0	7	3.25	1.75	5	1	5	3.1875	TRUE	3.375	3	3.19	0.1721	0.3669	0.0226	0.776475	0.880502	0.880502	0	0	0.0100167	FALSE	non	non	non
1417	1	gi|146085903	146085903	LinJ.21.0830	15.2	722	78623	hypothetical protein [Leishmania infantum JPCM5].	13	13	1	1	1	FALSE	0	6	0	7	0	6	0	7	0	6	0	7	3.25	0.75	6	1	5	3.1875	TRUE	3.375	3	3.19	0.1721	0.3719	0.0226	0.773216	0.880502	0.880502	0	0	0.0100167	FALSE	non	non	non
1645	1	gi|146087702	146087702	LinJ.24.0500	8.8	1786	192790	hypothetical protein [Leishmania infantum JPCM5].	13	13	1	2	1	TRUE	3	3	1	6	3	3	1	6	3	3	1	6	3.25	3.5	3.25	2	4	3.1875	TRUE	3.375	3	3.19	0.1721	0.4083	0.0226	0.749613	0.880502	0.880502	0	0	0.0100167	FALSE	non	non	non
1767	1	gi|146088822	146088822	LinJ.25.1250	15.9	611	66430	hypothetical protein [Leishmania infantum JPCM5].	13	13	1	2	2	TRUE	2	3	2	6	2	3	2	6	2	3	2	6	3.25	2.75	3.25	2.75	4	3.1875	TRUE	3	3.375	3.19	-0.1721	-0.1826	0.0226	0.85421	0.880502	0.880502	0	0	0.0100167	FALSE	non	non	non
3172	1	gi|146098702	146098702	LinJ.34.0610	14.1	1245	132229	hypothetical protein [Leishmania infantum].	13	13	1	2	1	TRUE	3	3	0	7	3	3	0	7	3	3	0	7	3.25	3.5	3.25	1	5	3.1875	TRUE	3.375	3	3.19	0.1721	0.3864	0.0226	0.763787	0.880502	0.880502	0	0	0.0100167	FALSE	non	non	non
490	1	gi|146078518	146078518	LinJ.09.1050	1	5363	576912	hypothetical protein [Leishmania infantum JPCM5].	6	6	1	1	1	FALSE	1	2	0	3	1	2	0	3	1	2	0	3	1.5	1.25	2	0.75	1.96425	1.49106	FALSE	1.625	1.35712
491	1	gi|146078523	146078523	LinJ.09.1060	13.8	312	35323	hypothetical protein [Leishmania infantum JPCM5].	5	5	1	1	0	FALSE	1	3	0	1	1	3	0	1	1	3	0	1	1.25	1.25	2.75	0.25	0.25	1.125	FALSE	2	0.25
1193	1	gi|146084110	146084110	LinJ.18.1110	32	231	25271	hypothetical protein [Leishmania infantum JPCM5].	25	25	1	2	2	TRUE	6	6	6	7	6	6	6	7	6	6	6	7	6.25	7.08325	6.25	7.25	5	6.39581	TRUE	6.66662	6.125	6.4	0.1218	0.1618	0.0228	0.912917	0.879978	0.879978	0	0	0.0100167	FALSE	non	non	non
493	1	gi|146078542	146078542	LinJ.09.1100	4.8	686	77360	phospholipid:diacylglycerol acyltransferase [Leishmania infantum JPCM5].	2	2	1	0	1	FALSE	0	0	0	2	0	0	0	2	0	0	0	2	0.5	0	0	0	0.75	0.1875	FALSE	0	0.375
2623	1	gi|146094282	146094282	LinJ.21.1180	26.6	334	36303	hypothetical protein [Leishmania infantum JPCM5].	39	39	1	2	2	TRUE	7	10	9	13	7	10	9	13	7	10	9	13	9.75	8.47625	10.4375	11	9.25	9.79094	TRUE	9.45688	10.125	9.795	-0.0987	-0.0312	0.0229	0.95622	0.879717	0.879717	0	0	0.0100167	FALSE	non	non	non
3482	1	gi|146101394	146101394	LinJ.35.3030	43.5	478	51034	chaperone protein DNAJ [Leishmania infantum].	68	68	1	2	2	TRUE	11	20	13	24	11	20	13	24	11	20	13	24	17	12.5	20.5	16	18.75	16.9375	TRUE	16.5	17.375	16.94	-0.075	-0.1713	0.0229	0.861761	0.879717	0.879717	0	0	0.0100167	FALSE	non	non	non
497	1	gi|146078569	146078569	LinJ.09.1160	16.1	279	30897	hypothetical protein [Leishmania infantum JPCM5].	7	7	1	0	2	TRUE	1	0	2	4	1	0	2	4	1	0	2	4	1.75	1.25	0.25	2.5	2.5	1.625	FALSE	0.75	2.5
501	1	gi|146078599	146078599	LinJ.09.1230	59.2	196	22170	hypothetical protein [Leishmania infantum JPCM5].	48	48	1	2	2	TRUE	10	11	10	17	10	11	10	17	10	11	10	17	12	11.5	12	12.5	12.5	12.125	TRUE	11.75	12.5	12.125	-0.0893	-0.2127	0.0232	0.834162	0.878938	0.878938	0	0	0.0100167	FALSE	non	non	non
1472	1	gi|146086231	146086231	LinJ.21.0100	27.8	424	46537	hypothetical protein [Leishmania infantum JPCM5].	20	20	1	2	2	TRUE	4	6	6	4	4	6	6	4	4	6	6	4	5	5	6.25	7.25	3	5.375	TRUE	5.625	5.125	5.38	0.1342	0.3306	0.0232	0.800252	0.878938	0.878938	0	0	0.0100167	FALSE	non	non	non
500	1	gi|146078595	146078595	LinJ.09.1220	13.4	739	81452	hypothetical protein [Leishmania infantum JPCM5].	6	6	1	1	1	FALSE	0	3	1	2	0	3	1	2	0	3	1	2	1.5	0.75	2.75	1.25	1.25	1.5	FALSE	1.75	1.25
2102	1	gi|146091328	146091328	LinJ.27.1350	32.1	215	25321	hypothetical protein [Leishmania infantum JPCM5].	21	21	1	2	2	TRUE	5	4	5	7	5	4	5	7	5	4	5	7	5.25	6	4.25	6.25	5	5.375	TRUE	5.125	5.625	5.38	-0.1342	-0.2147	0.0232	0.832833	0.878938	0.878938	0	0	0.0100167	FALSE	non	non	non
2780	1	gi|146095534	146095534	LinJ.31.2910	31.2	279	29774	hypothetical protein [Leishmania infantum JPCM5].	22	22	1	2	2	TRUE	6	3	4	9	6	3	4	9	6	3	4	9	5.5	6.75	3.5	5	6.25	5.375	TRUE	5.125	5.625	5.38	-0.1342	-0.2051	0.0232	0.839214	0.878938	0.878938	0	0	0.0100167	FALSE	non	non	non
263	1	gi|146076785	146076785	LinJ.05.0390	26.7	789	84593	protein kinase [Leishmania infantum JPCM5].	25	25	1	2	2	TRUE	4	8	4	9	4	8	4	9	4	8	4	9	6.25	5	8	5.5	6.42	6.23	TRUE	6.5	5.96	6.23	0.1251	0.2541	0.0234	0.850944	0.878421	0.878421	0	0	0.0100167	FALSE	non	non	non
514	1	gi|146078726	146078726	LinJ.09.1570	53.8	117	12951	cytochrome b5-like [Leishmania infantum JPCM5].	70	70	1	2	2	TRUE	16	18	17	19	16	18	17	19	16	18	17	19	17.5	17.3148	19	20	14.5	17.7037	TRUE	18.1574	17.25	17.705	0.0742	0.2042	0.0234	0.884359	0.878421	0.878421	0	0	0.0100167	FALSE	non	non	non
505	1	gi|146078630	146078630	LinJ.09.1310	21.2	184	19709	hypothetical protein [Leishmania infantum JPCM5].	4	4	1	0	1	FALSE	1	0	0	3	1	0	0	3	1	0	0	3	1	1.25	0.25	0.25	1.75	0.875	FALSE	0.75	1
1769	1	gi|146088849	146088849	LinJ.25.1310	16	1065	115114	hypothetical protein [Leishmania infantum JPCM5].	34	34	1	2	2	TRUE	6	8	4	16	6	8	4	16	6	8	4	16	8.5	7.25	8.5	5.5	11.5	8.1875	TRUE	7.875	8.5	8.19	-0.1093	-0.1605	0.0235	0.86899	0.878164	0.878164	0	0	0.0100167	FALSE	non	non	non
507	1	gi|146078645	146078645	LinJ.09.1350	12.8	576	57821	hypothetical protein [Leishmania infantum JPCM5].	4	4	1	1	0	FALSE	2	1	0	1	2	1	0	1	2	1	0	1	1	2	0.75	0.25	0.25	0.8125	FALSE	1.375	0.25
508	1	gi|146078650	146078650	LinJ.09.1360	36.2	218	24264	hypothetical protein [Leishmania infantum JPCM5].	6	6	1	2	0	TRUE	2	2	1	1	2	2	1	1	2	2	1	1	1.5	2	2	1.25	0.25	1.375	FALSE	2	0.75
1490	1	gi|146086414	146086414	LinJ.22.0100	11.1	485	53972	amino acid permease [Leishmania infantum JPCM5].	24	24	1	2	2	TRUE	7	4	8	5	7	4	8	5	7	4	8	5	6	7.91675	4.25	9.5	3.75	6.35419	TRUE	6.08338	6.625	6.355	-0.1249	-0.1863	0.0238	0.85174	0.877395	0.877395	0	0	0.0100167	FALSE	non	non	non
1563	1	gi|146086974	146086974	LinJ.23.0080	31.6	332	36555	agmatinase-like protein [Leishmania infantum JPCM5].	21	21	1	2	2	TRUE	5	5	4	7	5	5	4	7	5	5	4	7	5.25	6	5	5	5	5.25	TRUE	5.5	5	5.25	0.1375	0.3123	0.0238	0.81231	0.877395	0.877395	0	0	0.0100167	FALSE	non	non	non
583	1	gi|146079271	146079271	LinJ.10.0940	64.8	159	17353	FKBP-type peptidyl-prolyl cis-trans isomerase [Leishmania infantum JPCM5].	128	128	1	2	2	TRUE	32	28	33	35	32	28	33	35	32	28	33	35	32	35.75	30.5	36.25	27.5	32.5	TRUE	33.125	31.875	32.505	0.0555	0.1953	0.024	0.890342	0.876885	0.876885	0	0	0.0100167	FALSE	non	non	non
512	1	gi|146078702	146078702	LinJ.09.1500	21.4	187	21358	ubiquinone biosynthesis protein-like protein [Leishmania infantum JPCM5].	2	2	1	0	1	FALSE	0	0	0	2	0	0	0	2	0	0	0	2	0.5	0	0	0	0.75	0.1875	FALSE	0	0.375
1433	1	gi|146086003	146086003	LinJ.21.1550	32.6	583	62348	hypothetical protein [Leishmania infantum JPCM5].	31	31	1	2	2	TRUE	6	8	8	9	6	8	8	9	6	8	8	9	7.75	7.25	8	10	6.5	7.9375	TRUE	7.625	8.25	7.94	-0.1127	-0.3108	0.0242	0.769631	0.876377	0.876377	0	0	0.0100167	FALSE	non	non	non
3563	1	gi|146102093	146102093	LinJ.35.4790	21.5	107	11636	glycine cleavage system H protein [Leishmania infantum].	34	34	1	2	2	TRUE	4	10	3	17	4	10	3	17	4	10	3	17	8.5	5	10.25	4.25	12.25	7.9375	TRUE	7.625	8.25	7.94	-0.1127	-0.3317	0.0242	0.75607	0.876377	0.876377	0	0	0.0100167	FALSE	non	non	non
1854	1	gi|146089464	146089464	LinJ.26.0420	23.4	308	32187	nucleotide binding protein-like protein [Leishmania infantum].	46	46	1	2	2	TRUE	13	7	9	17	13	7	9	17	13	7	9	17	11.5	14.5	7.75	11.25	12.5	11.5	TRUE	11.125	11.875	11.505	-0.0941	-0.2936	0.0244	0.780844	0.875871	0.875871	0	0	0.0100167	FALSE	non	non	non
3732	1	gi|146103671	146103671	LinJ.36.4140	36.6	284	32601	hypothetical protein [Leishmania infantum].	21	21	1	2	2	TRUE	2	8	3	8	2	8	3	8	2	8	3	8	5.25	2.75	8	4.25	5.5	5.125	TRUE	5.375	4.875	5.13	0.1407	0.2822	0.0244	0.83224	0.875871	0.875871	0	0	0.0100167	FALSE	non	non	non
1041	1	gi|146082909	146082909	LinJ.16.1470	31	287	32535	hypothetical protein [Leishmania infantum JPCM5].	11	11	1	1	1	FALSE	4	1	5	1	4	1	5	1	4	1	5	1	2.75	4.25	1.25	6	0.25	2.9375	TRUE	2.75	3.125	2.94	-0.1867	-0.5701	0.0246	0.607573	0.875368	0.875368	0	0	0.0100167	FALSE	non	non	non
3680	1	gi|146103245	146103245	LinJ.36.0930	7	944	103831	DEAH-box RNA helicase [Leishmania infantum].	12	12	1	1	2	TRUE	4	1	2	5	4	1	2	5	4	1	2	5	3	4.25	1.25	2.75	3.5	2.9375	TRUE	2.75	3.125	2.94	-0.1867	-0.6299	0.0246	0.572458	0.875368	0.875368	0	0	0.0100167	FALSE	non	non	non
2407	1	gi|146093416	146093416	LinJ.30.0050	23.6	762	86997	hypothetical protein [Leishmania infantum JPCM5].	45	45	1	2	2	TRUE	8	12	9	16	8	12	9	16	8	12	9	16	11.25	9.25	12.5	11.25	12	11.25	TRUE	10.875	11.625	11.255	-0.0962	-0.3387	0.025	0.751545	0.874367	0.874367	0	0	0.0100167	FALSE	non	non	non
510	1	gi|146078669; gi|146084356; gi|146092853	146078669	LinJ.09.1410	59.5	111	12273	histone H2B [Leishmania infantum JPCM5].	514	401	0.78	2	2	TRUE	103	121	140	150	79	96	106	120	100.545	119.301	137.894	148.125	126.466	114.386	136.075	139.474	116.031	126.492	TRUE	125.231	127.752	126.49	-0.0287	-0.0349	0.0251	0.953712	0.874118	0.874118	0	0	0.0100167	FALSE	non	non	non
2529	1	gi|146093870	146093870	LinJ.30.2000	39.5	129	15473	intraflagellar transport (IFT) protein [Leishmania infantum JPCM5].	12	12	1	1	2	TRUE	5	1	3	3	5	1	3	3	5	1	3	3	3	5.5	1.25	3.75	2.2	3.175	TRUE	3.375	2.975	3.18	0.1817	0.305	0.0252	0.817133	0.87387	0.87387	0	0	0.0100167	FALSE	non	non	non
990	1	gi|146082501	146082501	LinJ.16.0390	16.3	817	87946	tubulin tyrosine ligase [Leishmania infantum JPCM5].	18	18	1	2	2	TRUE	5	4	5	4	5	4	5	4	5	4	5	4	4.5	5.736	4.25	6.25	2.75	4.7465	TRUE	4.993	4.5	4.745	0.1491	0.1968	0.0253	0.889333	0.873622	0.873622	0	0	0.0100167	FALSE	non	non	non
1238	1	gi|146084424	146084424	LinJ.19.0400	26.1	280	30953	synaptobrevin-type transport protein [Leishmania infantum JPCM5].	18	18	1	2	1	TRUE	5	3	1	9	5	3	1	9	5	3	1	9	4.5	5.703	3.5	2	6.25	4.36325	TRUE	4.6015	4.125	4.365	0.1555	0.6243	0.0253	0.614977	0.873622	0.873622	0	0	0.0100167	FALSE	non	non	non
1925	1	gi|146089873	146089873	LinJ.26.1510	41.3	218	23555	hypothetical protein [Leishmania infantum JPCM5].	32	32	1	2	2	TRUE	10	6	9	7	10	6	9	7	10	6	9	7	8	11	6.25	10.9615	5	8.30288	TRUE	8.625	7.98075	8.305	0.113	0.3034	0.0254	0.818191	0.873374	0.873374	0	0	0.0100167	FALSE	non	non	non
3522	1	gi|146101748	146101748	LinJ.35.3930	66.9	139	15709	EF hand containing protein; calmodulin-like protein [Leishmania infantum].	42	42	1	2	2	TRUE	11	9	7	15	11	9	7	15	11	9	7	15	10.5	12.2105	9.5	9.25	11	10.4901	TRUE	10.8552	10.125	10.495	0.1004	0.3197	0.0254	0.807428	0.873374	0.873374	0	0	0.0100167	FALSE	non	non	non
2422	1	gi|146093472	146093472	LinJ.33.2470	49.7	489	52631	3 oxoacid co-enxyme a transferase [Leishmania infantum JPCM5].	165	165	1	2	2	TRUE	41	34	35	55	41	34	35	55	41	34	35	55	41.25	46.25	37.7142	38.5	42.5625	41.2567	TRUE	41.9821	40.5312	41.255	0.0507	0.1307	0.0255	0.933938	0.873127	0.873127	0	0	0.0100167	FALSE	non	non	non
527	1	gi|146078900	146078900	LinJ.24.1780	23.4	192	21560	hypothetical protein [Leishmania infantum JPCM5].	4	4	1	0	1	FALSE	1	1	0	2	1	1	0	2	1	1	0	2	1	1	0.75	0.25	1	0.75	FALSE	0.875	0.625
435	1	gi|146078046	146078046	LinJ.08.1040	28.8	371	40781	phosphoribosylpyrophosphate synthetase [Leishmania infantum JPCM5].	19	19	1	2	2	TRUE	5	4	3	7	5	4	3	7	5	4	3	7	4.75	6	4.25	4.25	5	4.875	TRUE	5.125	4.625	4.88	0.1479	0.2559	0.0256	0.849743	0.872881	0.872881	0	0	0.0100167	FALSE	non	non	non
669	1	gi|146079881	146079881	LinJ.11.0920	15.3	620	66645	hypothetical protein [Leishmania infantum JPCM5].	19	19	1	2	2	TRUE	5	4	3	7	5	4	3	7	5	4	3	7	4.75	6	4.25	4.25	5	4.875	TRUE	5.125	4.625	4.88	0.1479	0.2149	0.0256	0.877174	0.872881	0.872881	0	0	0.0100167	FALSE	non	non	non
530	1	gi|146078948	146078948	LinJ.24.1650	11.9	396	42937	hypothetical protein [Leishmania infantum JPCM5].	6	6	1	0	1	FALSE	0	1	1	4	0	1	1	4	0	1	1	4	1.5	0.75	1.25	1.25	2.5	1.4375	FALSE	1	1.875
531	1	gi|146078952	146078952	LinJ.24.1640	6	797	83363	hypothetical protein [Leishmania infantum JPCM5].	9	9	1	2	2	TRUE	2	2	3	2	2	2	3	2	2	2	3	2	2.25	2.5	2	3.5	1.25	2.3125	FALSE	2.25	2.375
1428	1	gi|146085983	146085983	LinJ.21.1480	9.1	1262	138825	hypothetical protein [Leishmania infantum JPCM5].	19	19	1	2	2	TRUE	3	6	3	7	3	6	3	7	3	6	3	7	4.75	4	6.25	4.25	5	4.875	TRUE	5.125	4.625	4.88	0.1479	0.2105	0.0256	0.880128	0.872881	0.872881	0	0	0.0100167	FALSE	non	non	non
2731	1	gi|146095131	146095131	LinJ.31.2000	15.6	186	21615	tryparedoxin-like protein [Leishmania infantum JPCM5].	19	19	1	2	2	TRUE	5	4	4	6	5	4	4	6	5	4	4	6	4.75	6	4.25	5	4.25	4.875	TRUE	5.125	4.625	4.88	0.1479	0.1984	0.0256	0.888257	0.872881	0.872881	0	0	0.0100167	FALSE	non	non	non
3762	1	gi|146103937	146103937	LinJ.36.3490	24	408	43878	hypothetical protein [Leishmania infantum].	19	19	1	2	2	TRUE	3	6	3	7	3	6	3	7	3	6	3	7	4.75	4	6.25	4.25	5	4.875	TRUE	5.125	4.625	4.88	0.1479	0.1577	0.0256	0.915685	0.872881	0.872881	0	0	0.0100167	FALSE	non	non	non
3780	1	gi|146104071	146104071	LinJ.36.3270	28.2	568	62427	hypothetical protein [Leishmania infantum].	44	44	1	2	2	TRUE	10	11	7	16	10	11	7	16	10	11	7	16	11	11.25	11.5	9.25	12	11	TRUE	11.375	10.625	11.005	0.0984	0.1736	0.0256	0.904956	0.872881	0.872881	0	0	0.0100167	FALSE	non	non	non
1689	1	gi|146088128	146088128	LinJ.24.2060	66.9	266	29873	hypothetical protein [Leishmania infantum JPCM5].	114	114	1	2	2	TRUE	22	31	21	40	22	31	21	40	22	31	21	40	28.5	24.5	33.7045	25.25	30.539	28.4984	TRUE	29.1022	27.8945	28.495	0.0613	0.0243	0.0257	0.993886	0.872635	0.872635	0	0	0.0100167	FALSE	non	non	non
257	1	gi|146076755	146076755	LinJ.05.0340	35	371	40694	hypothetical protein [Leishmania infantum JPCM5].	30	30	1	2	2	TRUE	6	7	6	11	6	7	6	11	6	7	6	11	7.5	7.25	7.25	7.75	8	7.5625	TRUE	7.25	7.875	7.565	-0.1202	-0.466	0.0262	0.670877	0.871413	0.871413	0	0	0.0100167	FALSE	non	non	non
538	1	gi|146079005	146079005	LinJ.10.0130	12.7	369	37796	hypothetical protein [Leishmania infantum JPCM5].	9	9	1	0	2	TRUE	1	1	2	5	1	1	2	5	1	1	2	5	2.25	1.5	1.25	2.75	3.25	2.1875	FALSE	1.375	3
550	1	gi|146079070	146079070	LinJ.10.0330	14.9	803	88454	protein transport protein Sec23 [Leishmania infantum JPCM5].	30	30	1	2	2	TRUE	6	7	6	11	6	7	6	11	6	7	6	11	7.5	7.25	7.25	7.75	8	7.5625	TRUE	7.25	7.875	7.565	-0.1202	-0.4762	0.0262	0.66456	0.871413	0.871413	0	0	0.0100167	FALSE	non	non	non
540	1	gi|146079011	146079011	LinJ.10.0150	10.8	677	73580	guanosine diphosphatase [Leishmania infantum JPCM5].	3	3	1	1	0	FALSE	0	2	1	0	0	2	1	0	0	2	1	0	0.75	0.25	1.75	1.25	0	0.8125	FALSE	1	0.625
2836	1	gi|146096205	146096205	LinJ.32.0710	22.9	1117	127180	OSM3-like kinesin [Leishmania infantum JPCM5].	31	31	1	2	2	TRUE	8	5	5	13	8	5	5	13	8	5	5	13	7.75	9	5.5	6.5	9.25	7.5625	TRUE	7.25	7.875	7.565	-0.1202	-0.4493	0.0262	0.681269	0.871413	0.871413	0	0	0.0100167	FALSE	non	non	non
542	1	gi|146079021	146079021	LinJ.10.0190	17.6	221	23395	hypothetical protein [Leishmania infantum JPCM5].	5	5	1	1	1	FALSE	1	2	0	2	1	2	0	2	1	2	0	2	1.25	1.25	1.75	0.25	1.25	1.125	FALSE	1.5	0.75
3488	1	gi|146101462	146101462	LinJ.35.3160	21.1	602	65418	hypothetical protein [Leishmania infantum].	42	42	1	2	2	TRUE	10	9	11	12	10	9	11	12	10	9	11	12	10.5	11.25	9.5	13.5	8.75	10.75	TRUE	10.375	11.125	10.755	-0.1006	-0.1583	0.0262	0.870464	0.871413	0.871413	0	0	0.0100167	FALSE	non	non	non
1449	1	gi|146086123	146086123	LinJ.21.1980	30.3	340	39631	hypothetical protein [Leishmania infantum JPCM5].	18	18	1	2	2	TRUE	3	6	5	4	3	6	5	4	3	6	5	4	4.5	4	6	6.25	2.75	4.75	TRUE	5	4.5	4.75	0.152	0.1633	0.0263	0.911904	0.87117	0.87117	0	0	0.0100167	FALSE	non	non	non
545	1	gi|146079034	146079034	LinJ.10.0230	13.3	278	29529	hypothetical protein [Leishmania infantum JPCM5].	6	6	1	1	1	FALSE	0	2	1	3	0	2	1	3	0	2	1	3	1.5	0.75	2	1.25	1.912	1.478	FALSE	1.375	1.581
2607	1	gi|146094212	146094212	LinJ.30.3630	33.1	269	29892	zinc finger-domain protein [Leishmania infantum JPCM5].	19	19	1	2	2	TRUE	2	6	4	7	2	6	4	7	2	6	4	7	4.75	2.75	6.25	5	5	4.75	TRUE	4.5	5	4.75	-0.152	-0.3436	0.0263	0.748382	0.87117	0.87117	0	0	0.0100167	FALSE	non	non	non
547	1	gi|146079044	146079044	LinJ.10.0260	5.2	736	78856	hypothetical protein [Leishmania infantum JPCM5].	3	3	1	1	0	FALSE	0	2	0	1	0	2	0	1	0	2	0	1	0.75	0.25	1.75	0.25	0.25	0.625	FALSE	1	0.25
1361	1	gi|146085471	146085471	LinJ.20.1610	42.7	213	23463	phosphatase-like protein [Leishmania infantum JPCM5].	75	75	1	2	2	TRUE	16	18	16	25	16	18	16	25	16	18	16	25	18.75	17.75	19	19	19.75	18.875	TRUE	18.375	19.375	18.88	-0.0764	-0.174	0.0265	0.859956	0.870685	0.870685	0	0	0.0100167	FALSE	non	non	non
256	1	gi|146076748	146076748	LinJ.05.0320	22.2	180	19548	glutaredoxin-like protein [Leishmania infantum].	10	10	1	2	2	TRUE	2	2	3	3	2	2	3	3	2	2	3	3	2.5	2.5	2.25	3.5	2	2.5625	TRUE	2.375	2.75	2.565	-0.2085	-0.4989	0.0267	0.650589	0.870202	0.870202	0	0	0.0100167	FALSE	non	non	non
517	1	gi|146078741	146078741	LinJ.09.1610	16.9	338	36529	hypothetical protein [Leishmania infantum JPCM5].	10	10	1	1	2	TRUE	4	1	3	2	4	1	3	2	4	1	3	2	2.5	4.25	1.25	3.5	1.25	2.5625	TRUE	2.75	2.375	2.565	0.2085	0.1527	0.0267	0.919062	0.870202	0.870202	0	0	0.0100167	FALSE	non	non	non
551	1	gi|146079073	146079073	LinJ.10.0340	8.2	1365	142891	hypothetical protein [Leishmania infantum JPCM5].	9	9	1	1	1	FALSE	1	3	0	5	1	3	0	5	1	3	0	5	2.25	1.5	2.75	1	3.25	2.125	FALSE	2.125	2.125
539	1	gi|146079008	146079008	LinJ.10.0140	17.6	505	54364	hypothetical protein [Leishmania infantum JPCM5].	10	10	1	1	2	TRUE	3	1	2	4	3	1	2	4	3	1	2	4	2.5	3.5	1.25	2.75	2.75	2.5625	TRUE	2.375	2.75	2.565	-0.2085	-0.4989	0.0267	0.650589	0.870202	0.870202	0	0	0.0100167	FALSE	non	non	non
986	1	gi|146082450	146082450	LinJ.16.0250	14.1	759	85102	histone acethyltransferase-like protein [Leishmania infantum JPCM5].	10	10	1	1	2	TRUE	0	4	2	4	0	4	2	4	0	4	2	4	2.5	0.75	4	2.75	2.75	2.5625	TRUE	2.375	2.75	2.565	-0.2085	-0.4989	0.0267	0.650589	0.870202	0.870202	0	0	0.0100167	FALSE	non	non	non
1296	1	gi|146084840	146084840	LinJ.19.1500	14.5	117	14035	hypothetical protein [Leishmania infantum JPCM5].	10	10	1	2	2	TRUE	2	3	3	2	2	3	3	2	2	3	3	2	2.5	2.5	3	3.5	1.25	2.5625	TRUE	2.75	2.375	2.565	0.2085	0.1527	0.0267	0.919062	0.870202	0.870202	0	0	0.0100167	FALSE	non	non	non
1327	1	gi|146085171	146085171	LinJ.20.0610	34.5	232	25949	hypothetical protein [Leishmania infantum JPCM5].	28	28	1	2	2	TRUE	8	6	8	6	8	6	8	6	8	6	8	6	7	8.75	6.25	9.5	4.25	7.1875	TRUE	7.5	6.875	7.19	0.1245	0.085	0.0267	0.964906	0.870202	0.870202	0	0	0.0100167	FALSE	non	non	non
1534	1	gi|146086724	146086724	LinJ.22.0960	20.1	319	36058	adaptor complex AP-1 medium subunit [Leishmania infantum JPCM5].	10	10	1	1	2	TRUE	3	1	2	4	3	1	2	4	3	1	2	4	2.5	3.5	1.25	2.75	2.75	2.5625	TRUE	2.375	2.75	2.565	-0.2085	-0.4989	0.0267	0.650589	0.870202	0.870202	0	0	0.0100167	FALSE	non	non	non
1639	1	gi|146087648	146087648	LinJ.24.0030	15.1	166	18244	hypothetical protein [Leishmania infantum JPCM5].	10	10	1	2	2	TRUE	2	2	2	4	2	2	2	4	2	2	2	4	2.5	2.5	2.25	2.75	2.75	2.5625	TRUE	2.375	2.75	2.565	-0.2085	-0.4989	0.0267	0.650589	0.870202	0.870202	0	0	0.0100167	FALSE	non	non	non
1792	1	gi|146088987	146088987	LinJ.25.1680	72.4	145	16730	hypothetical protein [Leishmania infantum JPCM5].	146	146	1	2	2	TRUE	33	34	35	44	33	34	35	44	33	34	35	44	36.5	37.7142	37.2285	38	34.1485	36.7728	TRUE	37.4714	36.0742	36.77	0.0549	0.2094	0.0267	0.880866	0.870202	0.870202	0	0	0.0100167	FALSE	non	non	non
2764	1	gi|146095415	146095415	LinJ.31.2580	31.7	145	15732	adrenodoxin-like protein [Leishmania infantum JPCM5].	10	10	1	1	2	TRUE	3	1	2	4	3	1	2	4	3	1	2	4	2.5	3.5	1.25	2.75	2.75	2.5625	TRUE	2.375	2.75	2.565	-0.2085	-0.4989	0.0267	0.650589	0.870202	0.870202	0	0	0.0100167	FALSE	non	non	non
3764	1	gi|146103947	146103947	LinJ.36.3450	22.5	276	31045	hypothetical protein [Leishmania infantum].	10	10	1	1	2	TRUE	4	1	3	2	4	1	3	2	4	1	3	2	2.5	4.25	1.25	3.5	1.25	2.5625	TRUE	2.75	2.375	2.565	0.2085	0.1527	0.0267	0.919062	0.870202	0.870202	0	0	0.0100167	FALSE	non	non	non
1463	1	gi|146086189	146086189	LinJ.21.1930	9.3	664	73318	hypothetical protein [Leishmania infantum JPCM5].	11	11	1	1	1	FALSE	0	5	0	6	0	5	0	6	0	5	0	6	2.75	0.75	5	1	4	2.6875	TRUE	2.875	2.5	2.69	0.2041	0.1642	0.0268	0.911297	0.869962	0.869962	0	0	0.0100167	FALSE	non	non	non
1608	1	gi|146087339	146087339	LinJ.23.1230	52.6	57	6006	sherp [Leishmania infantum JPCM5].	9	9	1	1	1	FALSE	5	0	4	0	5	0	4	0	5	0	4	0	2.25	5.5	0.25	5	0	2.6875	TRUE	2.875	2.5	2.69	0.2041	0.1597	0.0268	0.914335	0.869962	0.869962	0	0	0.0100167	FALSE	non	non	non
565	1	gi|146079159	146079159	LinJ.10.0600	9.5	431	47775	hypothetical protein [Leishmania infantum JPCM5].	5	5	1	0	1	FALSE	1	1	1	2	1	1	1	2	1	1	1	2	1.25	1.25	1	1.25	1.25	1.1875	FALSE	1.125	1.25
566	1	gi|146079162	146079162	LinJ.10.0610	12.4	371	39528	zinc binding dehydrogenase-like protein [Leishmania infantum JPCM5].	7	7	1	1	1	FALSE	2	0	0	5	2	0	0	5	2	0	0	5	1.75	2.25	0.25	0.75	3.25	1.625	FALSE	1.25	2
3005	1	gi|146097458	146097458	LinJ.33.0220	18.1	914	99120	hypothetical protein [Leishmania infantum JPCM5].	40	40	1	2	2	TRUE	13	7	11	9	13	7	11	9	13	7	11	9	10	14.25	7.5	13.5	6.75	10.5	TRUE	10.875	10.125	10.505	0.103	0.2824	0.0268	0.832107	0.869962	0.869962	0	0	0.0100167	FALSE	non	non	non
568	1	gi|146079167	146079167	LinJ.10.0630	7.1	770	85000	hypothetical protein [Leishmania infantum JPCM5].	5	5	1	0	1	FALSE	1	0	0	4	1	0	0	4	1	0	0	4	1.25	1.25	0.25	0.25	2.5	1.0625	FALSE	0.75	1.375
569	1	gi|146079174	146079174	LinJ.10.0650	7.6	595	67317	hypothetical protein [Leishmania infantum JPCM5].	7	7	1	1	1	FALSE	0	2	0	5	0	2	0	5	0	2	0	5	1.75	0.75	2	0.75	3.25	1.6875	FALSE	1.375	2
888	1	gi|146081729	146081729	LinJ.14.1460	47.9	682	74939	tyrosyl-tRNA synthetase [Leishmania infantum JPCM5].	118	118	1	2	2	TRUE	21	31	22	44	21	31	22	44	21	31	22	44	29.5	23.7383	33.75	26.25	33.75	29.3721	TRUE	28.7441	30	29.37	-0.0619	-0.3292	0.027	0.757689	0.869482	0.869482	0	0	0.0100167	FALSE	non	non	non
2804	1	gi|146096042	146096042	LinJ.32.0050	55	333	36360	protein transport protein sec13 [Leishmania infantum JPCM5].	144	144	1	2	2	TRUE	37	27	36	44	37	27	36	44	37	27	36	44	36	41.75	29.0555	39.6167	33.9843	36.1016	TRUE	35.4027	36.8005	36.1	-0.056	-0.0272	0.0271	0.958933	0.869242	0.869242	0	0	0.0100167	FALSE	non	non	non
2405	1	gi|146093401	146093401	LinJ.29.2870	38.9	568	64654	hypothetical protein [Leishmania infantum].	43	43	1	2	2	TRUE	12	7	10	14	12	7	10	14	12	7	10	14	10.75	13.5	7.69775	12.5	10.25	10.9869	TRUE	10.5989	11.375	10.99	-0.1024	-0.2482	0.0277	0.810656	0.867816	0.867816	0	0	0.0100167	FALSE	non	non	non
3811	1	gi|146104248	146104248	LinJ.36.1920	23.7	658	73127	DEAD box RNA helicase [Leishmania infantum].	18	18	1	2	2	TRUE	4	3	3	8	4	3	3	8	4	3	3	8	4.5	5	3.5	4	5.5	4.5	TRUE	4.25	4.75	4.5	-0.1605	-0.2095	0.0278	0.836288	0.86758	0.86758	0	0	0.0100167	FALSE	non	non	non
574	1	gi|146079221	146079221	LinJ.10.0790	33.6	125	13869	hypothetical protein [Leishmania infantum JPCM5].	6	6	1	1	1	FALSE	1	2	3	0	1	2	3	0	1	2	3	0	1.5	1.25	2	3.5	0	1.6875	FALSE	1.625	1.75
935	1	gi|146081976	146081976	LinJ.15.0820	26.7	655	71987	hypothetical protein [Leishmania infantum JPCM5].	28	28	1	2	2	TRUE	5	7	6	10	5	7	6	10	5	7	6	10	7	6.25	7.25	7.5	7.25	7.0625	TRUE	6.75	7.375	7.065	-0.1287	-0.3266	0.0281	0.759373	0.866874	0.866874	0	0	0.0100167	FALSE	non	non	non
576	1	gi|146079238	146079238	LinJ.10.0840	11.3	221	25879	hypothetical protein [Leishmania infantum JPCM5].	7	7	1	0	2	TRUE	0	0	3	4	0	0	3	4	0	0	3	4	1.75	0.75	0.25	3.5	2.5	1.75	FALSE	0.5	3
2975	1	gi|146097099	146097099	LinJ.32.3660	11.2	312	32833	exosome-associated protein 2 [Leishmania infantum JPCM5].	10	10	1	1	2	TRUE	1	4	3	2	1	4	3	2	1	4	3	2	2.5	1.527	4	3.5	1.25	2.56925	TRUE	2.7635	2.375	2.57	0.2137	0.1609	0.0281	0.913524	0.866874	0.866874	0	0	0.0100167	FALSE	non	non	non
578	1	gi|146079245	146079245	LinJ.10.0860	3	2073	217806	hypothetical protein [Leishmania infantum JPCM5].	8	8	1	1	1	FALSE	2	1	1	4	2	1	1	4	2	1	1	4	2	2.25	1.25	1.75	2.75	2	FALSE	1.75	2.25
579	1	gi|146079254	146079254	LinJ.10.0890	7.9	732	80063	hypothetical protein [Leishmania infantum JPCM5].	6	6	1	1	1	FALSE	1	2	0	3	1	2	0	3	1	2	0	3	1.5	1.25	2	0.75	1.912	1.478	FALSE	1.625	1.331
3285	1	gi|146099605	146099605	LinJ.34.3340	31.1	341	36987	hypothetical protein [Leishmania infantum].	29	29	1	2	2	TRUE	5	7	4	13	5	7	4	13	5	7	4	13	7.25	6.25	7.25	5.5	9.25	7.0625	TRUE	6.75	7.375	7.065	-0.1287	-0.3296	0.0281	0.75743	0.866874	0.866874	0	0	0.0100167	FALSE	non	non	non
2377	1	gi|146093293	146093293	LinJ.29.2740	47.5	1237	132930	hypothetical protein [Leishmania infantum].	175	175	1	2	2	TRUE	41	35	35	64	41	35	35	64	41	35	35	64	43.75	46.25	38.5	38.5	49.3727	43.1557	TRUE	42.375	43.9364	43.16	-0.0522	-0.1211	0.0282	0.895452	0.866639	0.866639	0	0	0.0100167	FALSE	non	non	non
977	1	gi|146082368	146082368	LinJ.16.0030	50	214	22920	hypothetical protein [Leishmania infantum JPCM5].	38	38	1	2	2	TRUE	9	10	10	9	9	10	10	9	9	10	10	9	9.5	10.25	10.25	12.25	6.75	9.875	TRUE	10.25	9.5	9.875	0.1096	0.4494	0.0285	0.723242	0.865939	0.865939	0	0	0.0100167	FALSE	non	non	non
1269	1	gi|146084643	146084643	LinJ.19.1030	40.4	1256	131910	hypothetical protein [Leishmania infantum JPCM5].	82	82	1	2	2	TRUE	20	18	20	24	20	18	20	24	20	18	20	24	20.5	21.5845	19	23.75	19	20.8336	TRUE	20.2922	21.375	20.835	-0.0755	-0.1266	0.0285	0.89175	0.865939	0.865939	0	0	0.0100167	FALSE	non	non	non
584	1	gi|146079274	146079274	LinJ.10.0950	5.7	1574	171119	hypothetical protein [Leishmania infantum JPCM5].	6	6	1	1	1	FALSE	1	2	2	1	1	2	2	1	1	2	2	1	1.5	1.25	2	2.5	0.25	1.5	FALSE	1.625	1.375
2677	1	gi|146094762	146094762	LinJ.31.0530	12.8	603	64247	hypothetical protein [Leishmania infantum JPCM5].	17	17	1	2	2	TRUE	4	4	2	7	4	4	2	7	4	4	2	7	4.25	5	4.25	3.25	5	4.375	TRUE	4.625	4.125	4.38	0.1649	0.5755	0.0285	0.644476	0.865939	0.865939	0	0	0.0100167	FALSE	non	non	non
586	1	gi|146079282	146079282	LinJ.10.0980	8.5	199	21562	hypothetical protein [Leishmania infantum JPCM5].	2	2	1	0	1	FALSE	0	0	0	2	0	0	0	2	0	0	0	2	0.5	0	0	0	0.75	0.1875	FALSE	0	0.375
587	1	gi|146079288	146079288	LinJ.10.1010	5.6	1333	141807	hypothetical protein [Leishmania infantum JPCM5].	4	4	1	1	1	FALSE	0	2	0	2	0	2	0	2	0	2	0	2	1	0.25	1.75	0.25	1	0.8125	FALSE	1	0.625
2070	1	gi|146091079	146091079	LinJ.27.1890	66.7	111	11819	small nuclear ribonucleoprotein protein [Leishmania infantum JPCM5].	78	78	1	2	2	TRUE	20	16	18	24	20	16	18	24	20	16	18	24	19.5	21.25	17	21.4	19	19.6625	TRUE	19.125	20.2	19.665	-0.0785	-0.2374	0.0291	0.81779	0.864548	0.864548	0	0	0.0100167	FALSE	non	non	non
589	1	gi|146079295	146079295	LinJ.10.1030	10.5	533	57636	eIF-2B GDP-GTP exchange factor [Leishmania infantum JPCM5].	9	9	1	1	2	TRUE	1	4	2	2	1	4	2	2	1	4	2	2	2.25	1.5	3.75	2.75	1.25	2.3125	FALSE	2.625	2
2680	1	gi|146094774	146094774	LinJ.31.0580	45.6	329	35602	mevalonate kinase [Leishmania infantum JPCM5].	86	86	1	2	2	TRUE	19	21	24	22	19	21	24	22	19	21	24	22	21.5	20.5	22	27.5	17.25	21.8125	TRUE	21.25	22.375	21.815	-0.0747	-0.1624	0.0293	0.867718	0.864088	0.864088	0	0	0.0100167	FALSE	non	non	non
3281	1	gi|146099587	146099587	LinJ.34.3250	51.1	358	39244	hypothetical protein [Leishmania infantum].	101	101	1	2	2	TRUE	22	26	23	30	22	26	23	30	22	26	23	30	25.25	24.5	27.5	26.5	23.0625	25.3906	TRUE	26	24.7812	25.39	0.0693	0.2046	0.0293	0.88409	0.864088	0.864088	0	0	0.0100167	FALSE	non	non	non
2986	1	gi|146097177	146097177	LinJ.32.3930	34.6	136	15989	kinetoplast DNA-associated protein [Leishmania infantum JPCM5].	37	37	1	2	2	TRUE	9	9	8	11	9	9	8	11	9	9	8	11	9.25	10.25	9.5	10.25	8	9.5	TRUE	9.875	9.125	9.505	0.1139	0.3872	0.0296	0.763268	0.863401	0.863401	0	0	0.0100167	FALSE	non	non	non
571	1	gi|146079185	146079185	LinJ.10.0680	12.5	593	62369	flagellar glycoprotein-like protein [Leishmania infantum JPCM5].	25	25	1	2	2	TRUE	7	4	7	7	7	4	7	7	7	4	7	7	6.25	8	4.25	8.5	5	6.4375	TRUE	6.125	6.75	6.44	-0.139	-0.264	0.0298	0.800247	0.862945	0.862945	0	0	0.0100167	FALSE	non	non	non
2114	1	gi|146091575	146091575	LinJ.28.0290	19.6	796	85962	hypothetical protein [Leishmania infantum].	26	26	1	2	2	TRUE	8	3	5	10	8	3	5	10	8	3	5	10	6.5	8.75	3.5	6.25	7.25	6.4375	TRUE	6.125	6.75	6.44	-0.139	-0.2477	0.0298	0.810985	0.862945	0.862945	0	0	0.0100167	FALSE	non	non	non
2872	1	gi|146096449	146096449	LinJ.32.1290	28.5	403	42928	ADP-ribosylation factor GTPase activating protein 1 [Leishmania infantum JPCM5].	25	25	1	2	2	TRUE	4	7	7	7	4	7	7	7	4	7	7	7	6.25	5	7.25	8.5	5	6.4375	TRUE	6.125	6.75	6.44	-0.139	-0.2713	0.0298	0.79545	0.862945	0.862945	0	0	0.0100167	FALSE	non	non	non
3141	1	gi|146098495	146098495	LinJ.34.0120	65.6	218	24445	adenylate kinase [Leishmania infantum].	139	139	1	2	2	TRUE	25	36	24	54	25	36	24	54	25	36	24	54	34.75	27.774	39.25	28.1275	41.75	34.2254	TRUE	33.512	34.9387	34.225	-0.0603	0.0528	0.0299	0.986761	0.862717	0.862717	0	0	0.0100167	FALSE	non	non	non
3186	1	gi|146098807	146098807	LinJ.34.1120	34.7	700	77593	hypothetical protein [Leishmania infantum].	43	43	1	2	2	TRUE	12	7	10	14	12	7	10	14	12	7	10	14	10.75	13.5	7.648	12.5	10.25	10.9745	TRUE	10.574	11.375	10.975	-0.1065	-0.2571	0.0299	0.804788	0.862717	0.862717	0	0	0.0100167	FALSE	non	non	non
996	1	gi|146082553	146082553	LinJ.16.0550	43.4	327	35456	aspartate carbamoyltransferase [Leishmania infantum JPCM5].	84	84	1	2	2	TRUE	23	14	13	34	23	14	13	34	23	14	13	34	21	25.25	15	16.25	26.25	20.6875	TRUE	20.125	21.25	20.69	-0.0781	-0.1329	0.0303	0.887513	0.861811	0.861811	0	0	0.0100167	FALSE	non	non	non
1579	1	gi|146087112	146087112	LinJ.23.0520	9.2	1417	155559	hypothetical protein [Leishmania infantum JPCM5].	15	15	1	2	2	TRUE	3	4	6	2	3	4	6	2	3	4	6	2	3.75	3.75	4	7.25	1.5	4.125	TRUE	3.875	4.375	4.13	-0.1749	-0.0537	0.0303	0.940973	0.861811	0.861811	0	0	0.0100167	FALSE	non	non	non
1599	1	gi|146087269	146087269	LinJ.23.1000	7.1	1500	165778	Na/H antiporter-like protein [Leishmania infantum JPCM5].	17	17	1	1	2	TRUE	1	6	2	8	1	6	2	8	1	6	2	8	4.25	1.75	6	3.25	5.5	4.125	TRUE	3.875	4.375	4.13	-0.1749	-0.0784	0.0303	0.924261	0.861811	0.861811	0	0	0.0100167	FALSE	non	non	non
3300	1	gi|146099765	146099765	LinJ.34.3790	11.8	1369	149801	hypothetical protein [Leishmania infantum].	16	16	1	1	2	TRUE	6	1	5	4	6	1	5	4	6	1	5	4	4	6.5	1.25	6	2.75	4.125	TRUE	3.875	4.375	4.13	-0.1749	-0.0853	0.0303	0.919598	0.861811	0.861811	0	0	0.0100167	FALSE	non	non	non
2494	1	gi|146093702	146093702	LinJ.30.1180	49.9	539	58060	importin alpha [Leishmania infantum JPCM5].	156	156	1	2	2	TRUE	26	42	31	57	26	42	31	57	26	42	31	57	39	28.75	47.1005	34.75	44.1852	38.6964	TRUE	37.9252	39.4676	38.7	-0.0574	-0.2072	0.0306	0.837817	0.861136	0.861136	0	0	0.0100167	FALSE	non	non	non
389	1	gi|146077720	146077720	LinJ.07.0700	22.6	953	104970	vacuolar-type Ca2+-ATPase [Leishmania infantum JPCM5].	53	31	0.585	2	2	TRUE	12	13	10	18	6	5	6	14	11.143	11.667	8.667	17.294	12.1928	12.5358	12.4168	10.4168	12.8235	12.0482	TRUE	12.4763	11.6201	12.05	0.103	0.2543	0.0307	0.85081	0.860911	0.860911	0	0	0.0100167	FALSE	non	non	non
1168	1	gi|146083903	146083903	LinJ.18.0560	36.2	412	47356	vacuolar ATP synthase subunit c [Leishmania infantum JPCM5].	65	65	1	2	2	TRUE	19	13	13	20	19	13	13	20	19	13	13	20	16.25	20	13.5	16	15.5	16.25	TRUE	16.75	15.75	16.25	0.0888	0.148	0.0308	0.922238	0.860687	0.860687	0	0	0.0100167	FALSE	non	non	non
1181	1	gi|146084006	146084006	LinJ.18.0820	26.8	2661	289766	hypothetical protein [Leishmania infantum JPCM5].	201	201	1	2	2	TRUE	38	48	33	82	38	48	33	82	38	48	33	82	50.25	43.25	54.5	36.5	64.75	49.75	TRUE	48.875	50.625	49.755	-0.0507	-0.0168	0.0308	0.965987	0.860687	0.860687	0	0	0.0100167	FALSE	non	non	non
606	1	gi|146079419	146079419	LinJ.10.1410	15	313	35026	hypothetical protein [Leishmania infantum JPCM5].	16	6	0.375	2	1	TRUE	2	8	1	5	0	4	0	2	0	5.6	0	2.857	2.11425	0.75	5.65	0.75	1.71425	2.21606	FALSE	3.2	1.23212
375	1	gi|146077619	146077619	LinJ.07.1150	35.2	364	38861	RNA binding protein-like protein [Leishmania infantum JPCM5].	77	77	1	2	2	TRUE	14	20	12	31	14	20	12	31	14	20	12	31	19.25	15.5	21.091	15	23.75	18.8353	TRUE	18.2955	19.375	18.84	-0.0827	-0.1813	0.031	0.855078	0.86024	0.86024	0	0	0.0100167	FALSE	non	non	non
2201	1	gi|146092262	146092262	LinJ.28.2210	34.5	386	41212	hypothetical protein [Leishmania infantum].	26	26	1	2	2	TRUE	5	6	6	9	5	6	6	9	5	6	6	9	6.5	6.25	6.25	7.2885	6.5	6.57212	TRUE	6.25	6.89425	6.57	-0.1406	-0.2868	0.0312	0.78529	0.859795	0.859795	0	0	0.0100167	FALSE	non	non	non
609	1	gi|146079439	146079439	LinJ.10.1460	5.8	394	45117	fatty acid desaturase [Leishmania infantum JPCM5].	3	3	1	0	1	FALSE	0	0	0	3	0	0	0	3	0	0	0	3	0.75	0.25	0	0.25	1.75	0.5625	FALSE	0.125	1
1807	1	gi|146089064	146089064	LinJ.25.1920	38	634	71736	hypothetical protein [Leishmania infantum JPCM5].	98	98	1	2	2	TRUE	21	26	20	31	21	26	20	31	21	26	20	31	24.5	23	27.5	24	24	24.625	TRUE	25.25	24	24.625	0.0732	0.2152	0.0317	0.876973	0.858688	0.858688	0	0	0.0100167	FALSE	non	non	non
632	1	gi|146079672	146079672	LinJ.11.0220	73	111	12457	pterin-4-alpha-carbinolamine dehydratase [Leishmania infantum JPCM5].	52	52	1	2	2	TRUE	9	14	9	20	9	14	9	20	9	14	9	20	13	10.4375	14.5	11.25	15.5	12.9219	TRUE	12.4688	13.375	12.925	-0.1016	-0.1442	0.032	0.879922	0.858028	0.858028	0	0	0.0100167	FALSE	non	non	non
2474	1	gi|146093634	146093634	LinJ.30.0830	15.1	677	74786	mitochondrial oligo_U binding protein TBRGG1 [Leishmania infantum JPCM5].	15	15	1	2	2	TRUE	4	4	4	3	4	4	4	3	4	4	4	3	3.75	4.25	4	5	2.25	3.875	TRUE	4.125	3.625	3.88	0.1862	0.26	0.0322	0.847009	0.857589	0.857589	0	0	0.0100167	FALSE	non	non	non
3901	1	gi|146104939	146104939	LinJ.36.5870	49.2	1100	126016	isoleucyl-tRNA synthetase [Leishmania infantum].	469	469	1	2	2	TRUE	102	97	106	164	102	97	106	164	102	97	106	164	117.25	118.25	112.5	107.25	129	116.75	TRUE	115.375	118.125	116.755	-0.034	-0.01	0.0324	0.970601	0.857153	0.857153	0	0	0.0100167	FALSE	non	non	non
2766	1	gi|146095444	146095444	LinJ.31.2650	75.7	70	7926	ubiquinol-cytochrome-c reductase-like protein [Leishmania infantum JPCM5].	44	44	1	2	2	TRUE	13	9	13	9	13	9	13	9	13	9	13	9	11	14.5	9.5	15.5	6.75	11.5625	TRUE	12	11.125	11.565	0.1086	0.1248	0.0327	0.937931	0.8565	0.8565	0	0	0.0100167	FALSE	non	non	non
3270	1	gi|146099498	146099498	LinJ.34.3010	5.3	2548	276854	hypothetical protein [Leishmania infantum].	14	14	1	2	2	TRUE	3	3	4	4	3	3	4	4	3	3	4	4	3.5	3.52275	3.25	5	2.75	3.63069	TRUE	3.38638	3.875	3.635	-0.1948	-0.299	0.033	0.777319	0.85585	0.85585	0	0	0.0100167	FALSE	non	non	non
2476	1	gi|146093644	146093644	LinJ.30.0880	28.8	250	28186	hypothetical protein [Leishmania infantum JPCM5].	15	15	1	2	2	TRUE	5	2	2	6	5	2	2	6	5	2	2	6	3.75	5.5	2.5	3	4	3.75	TRUE	4	3.5	3.75	0.1926	0.3752	0.0333	0.771067	0.855204	0.855204	0	0	0.0100167	FALSE	non	non	non
617	1	gi|146079483	146079483	LinJ.12.0014	6.3	900	100704	hypothetical protein [Leishmania infantum JPCM5].	5	5	1	1	1	FALSE	2	1	0	2	2	1	0	2	2	1	0	2	1.25	2	1	0.25	1.25	1.125	FALSE	1.5	0.75
618	1	gi|146079487	146079487	LinJ.12.0015	3.3	1370	149630	hypothetical protein [Leishmania infantum JPCM5].	2	2	1	0	1	FALSE	0	0	0	2	0	0	0	2	0	0	0	2	0.5	0	0	0	0.75	0.1875	FALSE	0	0.375
3252	1	gi|146099346	146099346	LinJ.34.2590	21.6	301	33703	hypothetical protein [Leishmania infantum].	33	33	1	2	2	TRUE	9	7	7	10	9	7	7	10	9	7	7	10	8.25	10.25	7.25	8.75	7.25	8.375	TRUE	8.75	8	8.375	0.1293	0.3214	0.0336	0.806308	0.85456	0.85456	0	0	0.0100167	FALSE	non	non	non
620	1	gi|146079499	146079499	LinJ.12.0018	6.9	1224	127152	hypothetical protein [Leishmania infantum JPCM5].	4	4	1	0	1	FALSE	1	0	1	2	1	0	1	2	1	0	1	2	1	1	0.25	1.25	1	0.875	FALSE	0.625	1.125
621	1	gi|146079597	146079597	LinJ.11.0020	10.6	368	41384	hypothetical protein [Leishmania infantum JPCM5].	4	4	1	1	1	FALSE	0	2	0	2	0	2	0	2	0	2	0	2	1	0.25	1.75	0.25	1	0.8125	FALSE	1	0.625
816	1	gi|146081038	146081038	LinJ.13.1580	32.4	945	104700	hypothetical protein [Leishmania infantum JPCM5].	45	45	1	2	2	TRUE	9	13	10	13	9	13	10	13	9	13	10	13	11.25	10.25	13.5	12.5	9.5	11.4375	TRUE	11.875	11	11.44	0.111	0.1717	0.0338	0.906237	0.854133	0.854133	0	0	0.0100167	FALSE	non	non	non
623	1	gi|146079620	146079620	LinJ.11.0080	10.7	225	25425	hypothetical protein [Leishmania infantum JPCM5].	4	4	1	0	1	FALSE	0	1	1	2	0	1	1	2	0	1	1	2	1	0.25	0.75	1.25	1	0.8125	FALSE	0.5	1.125
2568	1	gi|146094072	146094072	LinJ.30.3010	23.3	408	45355	hypothetical protein [Leishmania infantum JPCM5].	23	23	1	2	2	TRUE	6	4	6	7	6	4	6	7	6	4	6	7	5.75	6.75	4.25	7.25	5	5.8125	TRUE	5.5	6.125	5.815	-0.1565	-0.2473	0.0341	0.811249	0.853494	0.853494	0	0	0.0100167	FALSE	non	non	non
625	1	gi|146079644	146079644	LinJ.11.0130	24.4	279	29933	NGG1 interacting factor 3-like protein [Leishmania infantum JPCM5].	10	10	1	1	2	TRUE	4	0	3	3	4	0	3	3	4	0	3	3	2.5	4.25	0.25	3.5	2	2.5	FALSE	2.25	2.75
2578	1	gi|146094106	146094106	LinJ.30.3220	65.2	141	15781	hypothetical protein [Leishmania infantum JPCM5].	22	22	1	2	2	TRUE	6	4	7	5	6	4	7	5	6	4	7	5	5.5	6.75	4.25	8.5	3.75	5.8125	TRUE	5.5	6.125	5.815	-0.1565	-0.2473	0.0341	0.811249	0.853494	0.853494	0	0	0.0100167	FALSE	non	non	non
3550	1	gi|146101986	146101986	LinJ.35.4500	51.7	317	34602	mitochondrial phosphate transporter [Leishmania infantum].	294	294	1	2	2	TRUE	69	66	67	92	69	66	67	92	69	66	67	92	73.5	78.5	70.9767	71.25	73.75	73.6192	TRUE	74.7384	72.5	73.62	0.0439	0.1675	0.0341	0.90907	0.853494	0.853494	0	0	0.0100167	FALSE	non	non	non
628	1	gi|146079651	146079651	LinJ.11.0160	4.6	1027	113394	hypothetical protein [Leishmania infantum JPCM5].	3	3	1	1	0	FALSE	2	1	0	0	2	1	0	0	2	1	0	0	0.75	2	0.75	0.25	0	0.75	FALSE	1.375	0.125
1497	1	gi|146086476	146086476	LinJ.22.0260	13.2	1275	137868	hypothetical protein [Leishmania infantum JPCM5].	22	22	1	2	2	TRUE	4	5	3	10	4	5	3	10	4	5	3	10	5.5	5	5.27225	4.25	7.25	5.44306	TRUE	5.13612	5.75	5.445	-0.1618	-0.1812	0.0342	0.855145	0.853282	0.853282	0	0	0.0100167	FALSE	non	non	non
630	1	gi|146079661	146079661	LinJ.11.0190	4.1	609	66553	DEAD-boc ATP-dependent (RNA) helicase [Leishmania infantum JPCM5].	2	2	1	0	1	FALSE	0	0	0	2	0	0	0	2	0	0	0	2	0.5	0	0	0	0.75	0.1875	FALSE	0	0.375
2591	1	gi|146094144	146094144	LinJ.30.3350	24	429	44515	UV excision repair RAD23-like protein [Leishmania infantum JPCM5].	32	32	1	2	2	TRUE	8	6	7	11	8	6	7	11	8	6	7	11	8	9.035	6.25	8.75	8	8.00875	TRUE	7.6425	8.375	8.01	-0.1334	-0.3354	0.0342	0.753677	0.853282	0.853282	0	0	0.0100167	FALSE	non	non	non
3931	1	gi|146105146	146105146	LinJ.36.6360	31.8	557	61902	hypothetical protein [Leishmania infantum].	46	46	1	2	2	TRUE	7	14	14	11	7	14	14	11	7	14	14	11	11.5	8.5	14.2592	16.5	8.063	11.8306	TRUE	11.3796	12.2815	11.83	-0.1098	-0.2208	0.0342	0.828784	0.853282	0.853282	0	0	0.0100167	FALSE	non	non	non
610	1	gi|146079443	146079443	LinJ.12.0001	10.3	301	33458	hypothetical protein [Leishmania infantum JPCM5].	14	14	1	2	2	TRUE	3	4	3	4	3	4	3	4	3	4	3	4	3.5	3.75	4	4	2.75	3.625	TRUE	3.875	3.375	3.63	0.199	0.2314	0.0344	0.866115	0.852859	0.852859	0	0	0.0100167	FALSE	non	non	non
1845	1	gi|146089397	146089397	LinJ.26.0230	26.4	182	20460	hypothetical protein [Leishmania infantum JPCM5].	14	14	1	2	2	TRUE	2	5	3	4	2	5	3	4	2	5	3	4	3.5	2.75	5	4	2.75	3.625	TRUE	3.875	3.375	3.63	0.199	0.2698	0.0344	0.840483	0.852859	0.852859	0	0	0.0100167	FALSE	non	non	non
635	1	gi|146079684	146079684	LinJ.11.0270	21.7	345	38616	NADH-cytochrome b5 reductase-like protein [Leishmania infantum JPCM5].	6	6	1	1	1	FALSE	3	1	0	2	3	1	0	2	3	1	0	2	1.5	3.25	1.25	0.75	1.25	1.625	FALSE	2.25	1
636	1	gi|146079693	146079693	LinJ.11.0310	4.5	1805	195643	hypothetical protein [Leishmania infantum JPCM5].	6	6	1	0	2	TRUE	1	1	2	2	1	1	2	2	1	1	2	2	1.5	1.25	1.25	2.5	1.25	1.5625	FALSE	1.25	1.875
2183	1	gi|146092149	146092149	LinJ.28.1930	25.2	143	14895	hypothetical protein [Leishmania infantum].	14	14	1	2	2	TRUE	2	4	4	4	2	4	4	4	2	4	4	4	3.5	2.75	4	5	2.75	3.625	TRUE	3.375	3.875	3.63	-0.199	-0.3977	0.0344	0.713756	0.852859	0.852859	0	0	0.0100167	FALSE	non	non	non
3763	1	gi|146103944	146103944	LinJ.36.3470	24.1	407	43630	actin-like protein [Leishmania infantum].	15	15	1	2	2	TRUE	2	5	2	6	2	5	2	6	2	5	2	6	3.75	2.75	5	2.75	4	3.625	TRUE	3.875	3.375	3.63	0.199	0.2981	0.0344	0.821698	0.852859	0.852859	0	0	0.0100167	FALSE	non	non	non
639	1	gi|146079713	146079713	LinJ.11.0380	6.3	1125	123333	hypothetical protein [Leishmania infantum JPCM5].	6	6	1	0	2	TRUE	0	1	3	2	0	1	3	2	0	1	3	2	1.5	0.75	1.25	3.5	1.25	1.6875	FALSE	1	2.375
1440	1	gi|146086043	146086043	LinJ.21.1670	48.9	479	53380	2-oxoisovalerate dehydrogenase alpha subunit [Leishmania infantum JPCM5].	71	71	1	2	2	TRUE	18	17	18	18	18	17	18	18	18	17	18	18	17.75	19.25	17.75	21.25	13.5	17.9375	TRUE	18.5	17.375	17.94	0.0901	0.2837	0.035	0.831244	0.851596	0.851596	0	0	0.0100167	FALSE	non	non	non
1469	1	gi|146086216	146086216	LinJ.23.0680	29.3	157	15997	hypothetical protein [Leishmania infantum JPCM5].	22	22	1	2	2	TRUE	6	3	3	10	6	3	3	10	6	3	3	10	5.5	6.75	3.5	4.25	7.25	5.4375	TRUE	5.125	5.75	5.44	-0.1646	-0.2522	0.0353	0.808017	0.850968	0.850968	0	0	0.0100167	FALSE	non	non	non
2135	1	gi|146091755	146091755	LinJ.28.0800	21.2	222	23780	hypothetical protein [Leishmania infantum].	21	21	1	2	2	TRUE	3	6	6	6	3	6	6	6	3	6	6	6	5.25	4	6.25	7.25	4.25	5.4375	TRUE	5.125	5.75	5.44	-0.1646	-0.1936	0.0353	0.846871	0.850968	0.850968	0	0	0.0100167	FALSE	non	non	non
3040	1	gi|146097711	146097711	LinJ.33.1150	21.7	203	23012	guanylate kinase [Leishmania infantum].	20	20	1	2	2	TRUE	5	4	7	4	5	4	7	4	5	4	7	4	5	6	4.25	8.5	3	5.4375	TRUE	5.125	5.75	5.44	-0.1646	-0.2533	0.0353	0.807292	0.850968	0.850968	0	0	0.0100167	FALSE	non	non	non
644	1	gi|146079728	146079728	LinJ.11.0440	5.7	580	62419	hypothetical protein [Leishmania infantum JPCM5].	2	2	1	1	0	FALSE	2	0	0	0	2	0	0	0	2	0	0	0	0.5	2	0	0	0	0.5	FALSE	1	0
2918	1	gi|146096746	146096746	LinJ.32.2410	40.1	187	20346	hypothetical protein [Leishmania infantum JPCM5].	44	44	1	2	2	TRUE	11	8	8	17	11	8	8	17	11	8	8	17	11	12.25	8.75	10.25	12.5	10.9375	TRUE	10.5	11.375	10.94	-0.1161	-0.2574	0.0354	0.804591	0.85076	0.85076	0	0	0.0100167	FALSE	non	non	non
2151	1	gi|146091883	146091883	LinJ.28.1200	12.4	848	93069	hypothetical protein [Leishmania infantum].	23	23	1	2	2	TRUE	4	5	2	12	4	5	2	12	4	5	2	12	5.75	5	5.5	3.25	8.5	5.5625	TRUE	5.25	5.875	5.565	-0.1635	-0.2405	0.0357	0.81574	0.850136	0.850136	0	0	0.0100167	FALSE	non	non	non
3580	1	gi|146102255	146102255	LinJ.35.5290	22.3	597	66542	hypothetical protein [Leishmania infantum].	22	22	1	2	2	TRUE	4	7	5	6	4	7	5	6	4	7	5	6	5.5	5	6.75	6.25	4.25	5.5625	TRUE	5.875	5.25	5.565	0.1635	0.3253	0.0357	0.803739	0.850136	0.850136	0	0	0.0100167	FALSE	non	non	non
2795	1	gi|146095677	146095677	LinJ.31.3240	16.7	846	95864	hypothetical protein [Leishmania infantum JPCM5].	29	29	1	2	2	TRUE	4	8	3	14	4	8	3	14	4	8	3	14	7.25	5	8	4.25	10.15	6.85	TRUE	6.5	7.2	6.85	-0.1476	-0.3119	0.0358	0.768915	0.849929	0.849929	0	0	0.0100167	FALSE	non	non	non
2857	1	gi|146096358	146096358	LinJ.32.1000	62.3	934	102188	hypothetical protein [Leishmania infantum JPCM5].	247	247	1	2	2	TRUE	53	54	61	79	53	54	61	79	53	54	61	79	61.75	61	60.75	64.25	61.75	61.9375	TRUE	60.875	63	61.94	-0.0494	-0.2938	0.0363	0.780713	0.848897	0.848897	0	0	0.0100167	FALSE	non	non	non
1778	1	gi|146088898	146088898	LinJ.25.1450	20.5	591	64255	DNA polymerase delta subunit 2 [Leishmania infantum JPCM5].	24	24	1	2	2	TRUE	5	5	6	8	5	5	6	8	5	5	6	8	6	6.0625	5.5	7.25	5.65	6.11562	TRUE	5.78125	6.45	6.115	-0.1582	-0.193	0.0367	0.847271	0.848077	0.848077	0	0	0.0100167	FALSE	non	non	non
383	1	gi|146077672	146077672	LinJ.07.1300	31.6	345	36275	proteasome regulatory non-ATP-ase subunit [Leishmania infantum JPCM5].	40	40	1	2	2	TRUE	9	11	10	10	9	11	10	10	9	11	10	10	10	10.25	11.5	12.5	7.5	10.4375	TRUE	10.875	10	10.44	0.1217	0.4148	0.0371	0.745422	0.847262	0.847262	0	0	0.0100167	FALSE	non	non	non
3625	1	gi|146102787	146102787	LinJ.36.5160	50.9	375	40373	translation initiation factor 2 subunit [Leishmania infantum].	44	44	1	2	2	TRUE	11	10	8	15	11	10	8	15	11	10	8	15	11	12.25	11	10.25	11.1852	11.1713	TRUE	11.625	10.7176	11.175	0.1175	0.1821	0.0371	0.899228	0.847262	0.847262	0	0	0.0100167	FALSE	non	non	non
575	1	gi|146079233	146079233	LinJ.10.0830	34.4	419	46195	hypothetical protein [Leishmania infantum JPCM5].	65	65	1	2	2	TRUE	15	16	9	25	15	16	9	25	15	16	9	25	16.25	16.5	16.5	11.5	19.3148	15.9537	TRUE	16.5	15.4074	15.955	0.0986	0.1175	0.0372	0.942874	0.847058	0.847058	0	0	0.0100167	FALSE	non	non	non
1818	1	gi|146089119	146089119	LinJ.25.2090	33.7	279	30402	hypothetical protein [Leishmania infantum JPCM5].	78	78	1	2	2	TRUE	17	17	9	35	17	17	9	35	17	17	9	35	19.5	18.5	17.7595	11.5	27.1225	18.7205	TRUE	18.1298	19.3113	18.72	-0.091	-0.1896	0.0372	0.849538	0.847058	0.847058	0	0	0.0100167	FALSE	non	non	non
729	1	gi|146080392	146080392	LinJ.12.0730	33.2	365	39452	NADH:flavin oxidoreductase/NADH oxidase [Leishmania infantum JPCM5].	29	29	1	2	2	TRUE	4	9	8	8	4	9	8	8	4	9	8	8	7.25	5	9.25	9.75	6	7.5	TRUE	7.125	7.875	7.505	-0.1443	-0.5255	0.0375	0.634371	0.846451	0.846451	0	0	0.0100167	FALSE	non	non	non
787	1	gi|146080942	146080942	LinJ.13.0960	69.5	308	34728	NADH-cytochrome B5 reductase [Leishmania infantum JPCM5].	119	119	1	2	2	TRUE	25	31	27	36	25	31	27	36	25	31	27	36	29.75	27.75	33.75	30.5	28	30	TRUE	30.75	29.25	30	0.0721	0.1723	0.0375	0.905833	0.846451	0.846451	0	0	0.0100167	FALSE	non	non	non
430	1	gi|146078025	146078025	LinJ.08.0900	45.8	565	63059	hypothetical protein [Leishmania infantum JPCM5].	81	81	1	2	2	TRUE	21	19	20	21	21	19	20	21	21	19	20	21	20.25	22.5	20.25	23.75	16.5	20.75	TRUE	21.375	20.125	20.755	0.0869	0.2766	0.0376	0.83596	0.846249	0.846249	0	0	0.0100167	FALSE	non	non	non
658	1	gi|146079837	146079837	LinJ.11.0760	30.7	205	21967	hypothetical protein [Leishmania infantum JPCM5].	8	8	1	1	1	FALSE	0	3	1	4	0	3	1	4	0	3	1	4	2	0.75	2.75	1.75	2.75	2	FALSE	1.75	2.25
3926	1	gi|146105116	146105116	LinJ.36.6300	12.8	976	104535	hypothetical protein [Leishmania infantum].	13	13	1	2	1	TRUE	2	3	1	7	2	3	1	7	2	3	1	7	3.25	2.75	3.25	2	5	3.25	TRUE	3	3.5	3.25	-0.2224	-0.2011	0.0385	0.841876	0.844443	0.844443	0	0	0.0100167	FALSE	non	non	non
3587	1	gi|146102307	146102307	LinJ.35.5410	18.2	584	65307	hypothetical protein [Leishmania infantum].	20	20	1	2	2	TRUE	4	4	4	8	4	4	4	8	4	4	4	8	5	5	4.25	5	5.5	4.9375	TRUE	4.625	5.25	4.94	-0.1813	-0.3548	0.0389	0.74117	0.843647	0.843647	0	0	0.0100167	FALSE	non	non	non
3875	1	gi|146104738	146104738	LinJ.36.5330	48.3	962	103465	hypothetical protein [Leishmania infantum].	693	693	1	2	2	TRUE	138	161	183	211	138	161	183	211	138	161	183	211	173.25	160.75	179.75	178.406	169.5	172.101	TRUE	170.25	173.953	172.1	-0.031	-0.1077	0.0398	0.90448	0.841872	0.841872	0	0	0.0100167	FALSE	non	non	non
2932	1	gi|146096828	146096828	LinJ.32.2690	4.2	1612	179214	AMP deaminase [Leishmania infantum JPCM5].	13	13	1	2	2	TRUE	3	2	2	6	3	2	2	6	3	2	2	6	3.25	3.5	2.25	2.75	4	3.125	TRUE	2.875	3.375	3.13	-0.231	-0.4815	0.0399	0.661288	0.841676	0.841676	0	0	0.0100167	FALSE	non	non	non
3814	1	gi|146104257	146104257	LinJ.36.1950	8.4	876	97477	hypothetical protein [Leishmania infantum].	13	13	1	2	2	TRUE	3	2	2	6	3	2	2	6	3	2	2	6	3.25	3.5	2.25	2.75	4	3.125	TRUE	2.875	3.375	3.13	-0.231	-0.4682	0.0399	0.669513	0.841676	0.841676	0	0	0.0100167	FALSE	non	non	non
2403	1	gi|146093393	146093393	LinJ.29.2910	48.9	333	36573	inosine-adenosine-guanosine-nucleoside hydrolase [Leishmania infantum].	64	64	1	2	2	TRUE	16	13	11	24	16	13	11	24	16	13	11	24	16	17.2	13.5	14.2	18.75	15.9125	TRUE	15.35	16.475	15.915	-0.1025	-0.3355	0.0401	0.753613	0.841285	0.841285	0	0	0.0100167	FALSE	non	non	non
2000	1	gi|146090681	146090681	LinJ.27.0390	19.3	1547	158566	nucleoporin [Leishmania infantum JPCM5].	37	37	1	2	2	TRUE	7	9	7	14	7	9	7	14	7	9	7	14	9.25	8.25	9.5	9.25	10.25	9.3125	TRUE	8.875	9.75	9.315	-0.1348	-0.2024	0.0406	0.84101	0.840312	0.840312	0	0	0.0100167	FALSE	non	non	non
3309	1	gi|146099802	146099802	LinJ.34.3940	6.2	2599	282408	hypothetical protein [Leishmania infantum].	22	22	1	2	2	TRUE	4	7	5	6	4	7	5	6	4	7	5	6	5.5	5	6.869	6.25	4.25	5.59225	TRUE	5.9345	5.25	5.59	0.1757	0.4411	0.0414	0.728542	0.838768	0.838768	0	0	0.0100167	FALSE	non	non	non
1441	1	gi|146086047	146086047	LinJ.21.1680	41.6	221	25483	hypothetical protein [Leishmania infantum JPCM5].	27	27	1	2	2	TRUE	4	9	4	10	4	9	4	10	4	9	4	10	6.75	5	9.25	5.5	7.25	6.75	TRUE	7.125	6.375	6.755	0.1603	0.171	0.0416	0.906709	0.838384	0.838384	0	0	0.0100167	FALSE	non	non	non
27	1	gi|146070868	146070868	LinJ.06.0350	40.5	407	46041	NAD(p)-dependent steroid dehydrogenase-like protein [Leishmania infantum].	47	47	1	2	2	TRUE	8	13	13	13	8	13	13	13	8	13	13	13	11.75	9.5	13.5	15.5	9.5	12	TRUE	11.5	12.5	12	-0.1203	-0.2154	0.0417	0.832368	0.838193	0.838193	0	0	0.0100167	FALSE	non	non	non
2498	1	gi|146093724	146093724	LinJ.30.1290	12.7	723	78964	hypothetical protein [Leishmania infantum JPCM5].	10	10	1	2	2	TRUE	3	2	2	3	3	2	2	3	3	2	2	3	2.5	3.5	2.2	2.75	2	2.6125	TRUE	2.85	2.375	2.615	0.26	0.2332	0.0422	0.86491	0.837239	0.837239	0	0	0.0100167	FALSE	non	non	non
3470	1	gi|146101283	146101283	LinJ.35.2530	8.7	1651	173901	hypothetical protein [Leishmania infantum].	15	15	1	2	2	TRUE	5	2	2	6	5	2	2	6	5	2	2	6	3.75	5.5	2.5	2.88325	4	3.72081	TRUE	4	3.44163	3.72	0.2176	0.3807	0.0422	0.767489	0.837239	0.837239	0	0	0.0100167	FALSE	non	non	non
2255	1	gi|146092781	146092781	LinJ.29.0110	21.9	2452	277736	hypothetical protein [Leishmania infantum].	91	91	1	2	2	TRUE	24	20	19	28	24	20	19	28	24	20	19	28	22.75	26.3087	21.25	23	21.75	23.0772	TRUE	23.7794	22.375	23.08	0.0875	0.2696	0.0425	0.840616	0.83667	0.83667	0	0	0.0100167	FALSE	non	non	non
672	1	gi|146079892	146079892	LinJ.11.0950	13.1	413	42804	hypothetical protein [Leishmania infantum JPCM5].	4	4	1	0	1	FALSE	1	0	1	2	1	0	1	2	1	0	1	2	1	1	0.25	1.25	1	0.875	FALSE	0.625	1.125
1624	1	gi|146087498	146087498	LinJ.23.1680	45.3	247	27384	hypothetical protein [Leishmania infantum JPCM5].	93	93	1	2	2	TRUE	26	19	20	28	26	19	20	28	26	19	20	28	23.25	28.3477	20.25	24	21.75	23.5869	TRUE	24.2989	22.875	23.59	0.0869	0.3511	0.0427	0.7868	0.836291	0.836291	0	0	0.0100167	FALSE	non	non	non
674	1	gi|146079904	146079904	LinJ.11.0990	3.4	991	108425	adaptin-related protein-like protein [Leishmania infantum JPCM5].	6	6	1	1	1	FALSE	3	1	0	2	3	1	0	2	3	1	0	2	1.5	3.25	1.25	0.75	1.25	1.625	FALSE	2.25	1
683	1	gi|146079959	146079959	LinJ.11.1140	26.6	578	61899	protein transport protein sec31 [Leishmania infantum JPCM5].	73	73	1	2	2	TRUE	19	14	17	23	19	14	17	23	19	14	17	23	18.25	20.25	15	20.0153	17.75	18.2538	TRUE	17.625	18.8826	18.255	-0.0988	-0.1472	0.0428	0.877908	0.836102	0.836102	0	0	0.0100167	FALSE	non	non	non
2260	1	gi|146092807	146092807	LinJ.19.0180	28.8	163	18390	hypothetical protein [Leishmania infantum].	18	18	1	2	2	TRUE	3	4	3	8	3	4	3	8	3	4	3	8	4.5	4	4.25	4	5.5	4.4375	TRUE	4.125	4.75	4.44	-0.2018	-0.0691	0.0433	0.93055	0.835161	0.835161	0	0	0.0100167	FALSE	non	non	non
2362	1	gi|146093233	146093233	LinJ.29.2140	17.8	815	88323	protein kinase; serine/threonine protein kinase [Leishmania infantum].	18	18	1	2	2	TRUE	3	4	3	8	3	4	3	8	3	4	3	8	4.5	4	4.25	4	5.5	4.4375	TRUE	4.125	4.75	4.44	-0.2018	-0.0634	0.0433	0.934407	0.835161	0.835161	0	0	0.0100167	FALSE	non	non	non
3724	1	gi|146103619	146103619	LinJ.36.4270	32	347	38768	phosphoglycerate mutase-like protein [Leishmania infantum].	18	18	1	2	2	TRUE	5	4	4	5	5	4	4	5	5	4	4	5	4.5	5.5	4.25	5	3.5	4.5625	TRUE	4.875	4.25	4.565	0.1994	0.252	0.0435	0.852345	0.834787	0.834787	0	0	0.0100167	FALSE	non	non	non
3050	1	gi|146097765	146097765	LinJ.33.1320	26.9	327	35713	hypothetical protein [Leishmania infantum].	18	18	1	2	1	TRUE	5	2	1	10	5	2	1	10	5	2	1	10	4.5	5.51775	2.5	2	7.25	4.31694	TRUE	4.00887	4.625	4.32	-0.2074	0.0716	0.0445	0.973999	0.832926	0.832926	0	0	0.0100167	FALSE	non	non	non
489	1	gi|146078513	146078513	LinJ.09.1040	30.2	995	102926	hypothetical protein [Leishmania infantum JPCM5].	34	34	1	2	2	TRUE	8	7	9	10	8	7	9	10	8	7	9	10	8.5	9.25	7.25	11	7.25	8.6875	TRUE	8.25	9.125	8.69	-0.1462	-0.2845	0.0446	0.786795	0.832741	0.832741	0	0	0.0100167	FALSE	non	non	non
2767	1	gi|146095449	146095449	LinJ.31.2660	18.7	924	102609	hypothetical protein [Leishmania infantum JPCM5].	27	27	1	2	2	TRUE	6	5	5	11	6	5	5	11	6	5	5	11	6.75	7.25	5.5	6.31025	8	6.76506	TRUE	6.375	7.15512	6.77	-0.1664	-0.3511	0.0449	0.74355	0.832188	0.832188	0	0	0.0100167	FALSE	non	non	non
682	1	gi|146079950	146079950	LinJ.11.1120	9.2	336	35152	hypothetical protein [Leishmania infantum JPCM5].	4	4	1	0	1	FALSE	0	1	0	3	0	1	0	3	0	1	0	3	1	0.25	0.75	0.25	1.75	0.75	FALSE	0.5	1
2333	1	gi|146093083	146093083	LinJ.29.1360	49.5	867	96958	ATP-dependent Clp protease subunit, heat shock protein 100 (HSP100); Serine peptidase [Leishmania infantum].	151	145	0.96	2	2	TRUE	28	39	27	57	26	37	27	55	26.693	37.771	27	55.88	36.836	29.0555	41.1928	30.875	42.97	36.0233	TRUE	35.1241	36.9225	36.02	-0.0721	-0.065	0.045	0.933324	0.832004	0.832004	0	0	0.0100167	FALSE	non	non	non
3368	1	gi|146100559	146100559	LinJ.35.0770	67.7	223	23960	proteasome activator protein pa26 [Leishmania infantum].	171	171	1	2	2	TRUE	37	37	35	62	37	37	35	62	37	37	35	62	42.75	41.75	40.5535	38.5	47.7	42.1259	TRUE	41.1517	43.1	42.125	-0.0668	-0.1822	0.0451	0.854477	0.83182	0.83182	0	0	0.0100167	FALSE	non	non	non
486	1	gi|146078492	146078492	LinJ.09.0990	14.1	1228	132498	hypothetical protein [Leishmania infantum JPCM5].	42	42	1	2	2	TRUE	10	10	6	16	10	10	6	16	10	10	6	16	10.5	11.25	10.5598	8	11.8588	10.4171	TRUE	10.9049	9.92938	10.415	0.1345	0.4307	0.0452	0.735202	0.831637	0.831637	0	0	0.0100167	FALSE	non	non	non
215	1	gi|146076336	146076336	LinJ.04.0630	26.5	200	23386	hypothetical protein [Leishmania infantum JPCM5].	33	33	1	2	2	TRUE	6	8	7	12	6	8	7	12	6	8	7	12	8.25	7.25	8.5	8.75	8.75	8.3125	TRUE	7.875	8.75	8.315	-0.1511	-0.211	0.0455	0.835291	0.831087	0.831087	0	0	0.0100167	FALSE	non	non	non
1431	1	gi|146085998	146085998	LinJ.21.1530	36.2	257	28154	vesicule-associated membrane protein [Leishmania infantum JPCM5].	68	68	1	2	2	TRUE	15	16	17	20	15	16	17	20	15	16	17	20	17	16.5	16.5	20	15.5	17.125	TRUE	16.5	17.75	17.125	-0.1054	-0.2768	0.0456	0.791841	0.830905	0.830905	0	0	0.0100167	FALSE	non	non	non
262	1	gi|146076782	146076782	LinJ.05.0380	88.3	1466	165161	microtubule-associated protein [Leishmania infantum JPCM5].	664	664	1	2	2	TRUE	199	102	178	185	199	102	178	185	199	102	178	185	166	213.75	116.997	176.25	146.75	163.437	TRUE	165.373	161.5	163.435	0.0342	0.0777	0.0458	0.969859	0.83054	0.83054	0	0	0.0100167	FALSE	non	non	non
689	1	gi|146079998	146079998	LinJ.11.1260	3.7	1784	199769	ABC transporter [Leishmania infantum JPCM5].	7	3	0.429	1	1	FALSE	0	4	1	2	0	1	1	1	0	1.6	1	1.125	0.93125	0.25	1.4	1.25	0.53125	0.857812	FALSE	0.825	0.890625
690	1	gi|146080002	146080002	LinJ.11.1270	11.6	336	37288	tatD related deoxyribonuclease [Leishmania infantum JPCM5].	4	4	1	0	1	FALSE	0	1	0	3	0	1	0	3	0	1	0	3	1	0.25	0.75	0.25	1.75	0.75	FALSE	0.5	1
691	1	gi|146080005	146080005	LinJ.11.1280	1.8	1895	210213	ABC transporter [Leishmania infantum JPCM5].	8	4	0.5	1	1	FALSE	0	3	0	5	0	0	0	4	0	0	0	4.5	1.125	0.25	0.25	0.25	3.125	0.96875	FALSE	0.25	1.6875
1736	1	gi|146088588	146088588	LinJ.25.0610	21	415	44804	hypothetical protein [Leishmania infantum JPCM5].	16	16	1	2	2	TRUE	5	3	4	4	5	3	4	4	5	3	4	4	4	5.5	3.5	5	2.75	4.1875	TRUE	4.5	3.875	4.19	0.2139	0.6657	0.0459	0.590428	0.830358	0.830358	0	0	0.0100167	FALSE	non	non	non
841	1	gi|146081317	146081317	LinJ.14.0390	28.1	310	34536	hypothetical protein [Leishmania infantum JPCM5].	43	43	1	2	2	TRUE	7	14	9	13	7	14	9	13	7	14	9	13	10.75	8.5	14.25	11.25	9.5	10.875	TRUE	11.375	10.375	10.88	0.1327	0.3037	0.046	0.817993	0.830176	0.830176	0	0	0.0100167	FALSE	non	non	non
3197	1	gi|146098916	146098916	LinJ.34.1360	24.3	358	41105	NLI-interacting factor [Leishmania infantum].	24	24	1	2	2	TRUE	3	7	4	10	3	7	4	10	3	7	4	10	6	4	7.25	5.5	7.25	6	TRUE	5.625	6.375	6.005	-0.1804	-0.2145	0.0468	0.832966	0.828728	0.828728	0	0	0.0100167	FALSE	non	non	non
2140	1	gi|146091805	146091805	LinJ.28.0960	36.2	293	31529	hypothetical protein [Leishmania infantum].	31	31	1	2	2	TRUE	8	6	10	7	8	6	10	7	8	6	10	7	7.75	9	6.25	12	5	8.0625	TRUE	7.625	8.5	8.065	-0.1558	-0.3259	0.0469	0.759826	0.828548	0.828548	0	0	0.0100167	FALSE	non	non	non
696	1	gi|146080035	146080035	LinJ.11.1360	10.5	618	68510	hypothetical protein [Leishmania infantum JPCM5].	5	5	1	1	0	FALSE	1	2	1	1	1	2	1	1	1	2	1	1	1.25	1.25	1.75	1.25	0.25	1.125	FALSE	1.5	0.75
698	1	gi|146080129	146080129	LinJ.12.0050	4.4	845	89460	hypothetical protein [Leishmania infantum JPCM5].	3	2	0.667	0	1	FALSE	1	0	0	2	0	0	0	2	0	0	0	2	0.5	0	0	0	0.75	0.1875	FALSE	0	0.375
2367	1	gi|146093261	146093261	LinJ.29.2250	19.7	223	24917	C-8 sterol isomerase-like protein [Leishmania infantum].	31	31	1	2	2	TRUE	7	7	10	7	7	7	10	7	7	7	10	7	7.75	8	7.25	12	5	8.0625	TRUE	7.625	8.5	8.065	-0.1558	-0.2949	0.0469	0.779995	0.828548	0.828548	0	0	0.0100167	FALSE	non	non	non
161	1	gi|146075844	146075844	LinJ.03.0330	10.7	1454	153663	protein kinase [Leishmania infantum JPCM5].	10	10	1	2	2	TRUE	3	2	2	3	3	2	2	3	3	2	2	3	2.5	3.5	2.25	2.75	2	2.625	TRUE	2.875	2.375	2.63	0.2751	0.2568	0.0475	0.849143	0.827472	0.827472	0	0	0.0100167	FALSE	non	non	non
199	1	gi|146076197	146076197	LinJ.04.0300	8.2	643	72291	beta-fructofuranosidase [Leishmania infantum JPCM5].	10	10	1	1	1	FALSE	1	4	1	4	1	4	1	4	1	4	1	4	2.5	1.75	4	2	2.75	2.625	TRUE	2.875	2.375	2.63	0.2751	0.2568	0.0475	0.849143	0.827472	0.827472	0	0	0.0100167	FALSE	non	non	non
398	1	gi|146077835	146077835	LinJ.08.0120	24.8	270	30168	hypothetical protein [Leishmania infantum JPCM5].	10	10	1	1	2	TRUE	1	4	2	3	1	4	2	3	1	4	2	3	2.5	1.75	4	2.75	2	2.625	TRUE	2.875	2.375	2.63	0.2751	0.2568	0.0475	0.849143	0.827472	0.827472	0	0	0.0100167	FALSE	non	non	non
451	1	gi|146078258	146078258	LinJ.09.0480	17.3	467	51226	hypothetical protein [Leishmania infantum JPCM5].	10	10	1	1	1	FALSE	1	4	1	4	1	4	1	4	1	4	1	4	2.5	1.75	4	2	2.75	2.625	TRUE	2.875	2.375	2.63	0.2751	0.2568	0.0475	0.849143	0.827472	0.827472	0	0	0.0100167	FALSE	non	non	non
616	1	gi|146079478	146079478	LinJ.12.0013	12.4	275	31988	hypothetical protein [Leishmania infantum JPCM5].	10	10	1	2	2	TRUE	3	2	2	3	3	2	2	3	3	2	2	3	2.5	3.5	2.25	2.75	2	2.625	TRUE	2.875	2.375	2.63	0.2751	0.2568	0.0475	0.849143	0.827472	0.827472	0	0	0.0100167	FALSE	non	non	non
705	1	gi|146080198	146080198	LinJ.12.0240	3.2	1567	169810	hypothetical protein [Leishmania infantum JPCM5].	5	5	1	1	1	FALSE	0	3	0	2	0	3	0	2	0	3	0	2	1.25	0.25	2.75	0.25	1.25	1.125	FALSE	1.5	0.75
1034	1	gi|146082860	146082860	LinJ.16.1320	3.2	2233	237690	hypothetical protein [Leishmania infantum JPCM5].	10	10	1	2	1	TRUE	3	2	1	4	3	2	1	4	3	2	1	4	2.5	3.5	2.25	2	2.75	2.625	TRUE	2.875	2.375	2.63	0.2751	0.2568	0.0475	0.849143	0.827472	0.827472	0	0	0.0100167	FALSE	non	non	non
707	1	gi|146080205	146080205	LinJ.12.0260	2.3	642	68936	hypothetical protein [Leishmania infantum JPCM5].	2	2	1	1	0	FALSE	0	2	0	0	0	2	0	0	0	2	0	0	0.5	0	1.5	0	0	0.375	FALSE	0.75	0
708	1	gi|146080208	146080208	LinJ.12.0270	2.5	3230	335515	hypothetical protein [Leishmania infantum JPCM5].	5	5	1	1	0	FALSE	1	2	1	1	1	2	1	1	1	2	1	1	1.25	1.25	1.75	1.25	0.25	1.125	FALSE	1.5	0.75
1367	1	gi|146085503	146085503	LinJ.20.1710	23.3	300	33255	hypothetical protein [Leishmania infantum JPCM5].	10	10	1	1	2	TRUE	1	4	2	3	1	4	2	3	1	4	2	3	2.5	1.75	4	2.75	2	2.625	TRUE	2.875	2.375	2.63	0.2751	0.2568	0.0475	0.849143	0.827472	0.827472	0	0	0.0100167	FALSE	non	non	non
1448	1	gi|146086114	146086114	LinJ.21.1850	22.2	437	46278	hypothetical protein [Leishmania infantum JPCM5].	10	10	1	2	2	TRUE	3	2	2	3	3	2	2	3	3	2	2	3	2.5	3.5	2.25	2.75	2	2.625	TRUE	2.875	2.375	2.63	0.2751	0.2568	0.0475	0.849143	0.827472	0.827472	0	0	0.0100167	FALSE	non	non	non
2751	1	gi|146095329	146095329	LinJ.03.0510	6.5	2153	231258	hypothetical protein [Leishmania infantum JPCM5].	10	10	1	1	2	TRUE	0	5	2	3	0	5	2	3	0	5	2	3	2.5	0.75	5	2.75	2	2.625	TRUE	2.875	2.375	2.63	0.2751	0.2568	0.0475	0.849143	0.827472	0.827472	0	0	0.0100167	FALSE	non	non	non
3754	1	gi|146103888	146103888	LinJ.36.3630	54	1012	114725	2-oxoglutarate dehydrogenase E1 component [Leishmania infantum].	361	361	1	2	2	TRUE	76	80	95	110	76	80	95	110	76	80	95	110	90.25	87.75	90	97.5	86.125	90.3438	TRUE	88.875	91.8125	90.345	-0.0468	0.0368	0.0475	0.997626	0.827472	0.827472	0	0	0.0100167	FALSE	non	non	non
10	1	gi|146070715	146070715	LinJ.06.0010	54	100	11425	histone h4 [Leishmania infantum].	547	126	0.23	2	2	TRUE	127	115	154	151	31	28	31	36	76.848	71.806	86.065	89.907	81.1565	88.212	77.867	89.5162	70.9767	81.643	TRUE	83.0395	80.2465	81.645	0.0493	0.3365	0.0477	0.796374	0.827115	0.827115	0	0	0.0100167	FALSE	non	non	non
714	1	gi|146080253	146080253	LinJ.12.0390	9	667	69715	hypothetical protein [Leishmania infantum JPCM5].	3	3	1	0	1	FALSE	0	0	0	3	0	0	0	3	0	0	0	3	0.75	0.25	0	0.25	1.75	0.5625	FALSE	0.125	1
715	1	gi|146080257	146080257	LinJ.12.0400	15.1	651	69292	hypothetical protein [Leishmania infantum JPCM5].	9	9	1	0	2	TRUE	1	0	4	4	1	0	4	4	1	0	4	4	2.25	1.5	0.25	5	2.75	2.375	FALSE	0.875	3.875
1940	1	gi|146089992	146089992	LinJ.26.1820	11.4	2431	248825	hypothetical protein [Leishmania infantum JPCM5].	32	32	1	2	2	TRUE	6	9	4	13	6	9	4	13	6	9	4	13	8	7.25	9.25	5.5	9.25	7.8125	TRUE	8.25	7.375	7.815	0.1608	0.1342	0.0484	0.931569	0.825871	0.825871	0	0	0.0100167	FALSE	non	non	non
717	1	gi|146080289	146080289	LinJ.12.0470	6.2	969	108708	hypothetical protein [Leishmania infantum JPCM5].	6	6	1	1	1	FALSE	3	1	0	2	3	1	0	2	3	1	0	2	1.5	3.25	1.25	0.75	1.25	1.625	FALSE	2.25	1
495	1	gi|146078555	146078555	LinJ.09.1130	45.9	479	52594	eukaryotic translation initiation factor 2 subunit [Leishmania infantum JPCM5].	196	126	0.643	2	2	TRUE	37	47	42	70	26	33	27	40	36.214	47	40.966	70	48.545	40.5535	53.5	44.2415	54.139	48.1085	TRUE	47.0267	49.1902	48.11	-0.0648	-0.0556	0.0485	0.939687	0.825694	0.825694	0	0	0.0100167	FALSE	non	non	non
591	1	gi|146079311	146079311	LinJ.10.1090	44	341	36879	nucleoside phosphorylase-like protein [Leishmania infantum JPCM5].	51	51	1	2	2	TRUE	11	14	12	14	11	14	12	14	11	14	12	14	12.75	12.5	14.5	14.5	10.25	12.9375	TRUE	13.5	12.375	12.94	0.1249	0.3122	0.0485	0.812376	0.825694	0.825694	0	0	0.0100167	FALSE	non	non	non
720	1	gi|146080324	146080324	LinJ.12.0550	13.7	518	55286	hypothetical protein [Leishmania infantum JPCM5].	4	4	1	1	0	FALSE	2	1	0	1	2	1	0	1	2	1	0	1	1	2	0.75	0.25	0.25	0.8125	FALSE	1.375	0.25
721	1	gi|146080332	146080332	LinJ.12.0570	2.4	1464	154980	hypothetical protein [Leishmania infantum JPCM5].	3	3	1	1	0	FALSE	2	0	0	1	2	0	0	1	2	0	0	1	0.75	2	0	0.25	0.25	0.625	FALSE	1	0.25
1280	1	gi|146084735	146084735	LinJ.19.1280	32.5	283	30801	hypothetical protein [Leishmania infantum JPCM5].	16	16	1	2	2	TRUE	3	5	3	5	3	5	3	5	3	5	3	5	4	3.75	5	4	3.5	4.0625	TRUE	4.375	3.75	4.065	0.224	0.4911	0.0488	0.696818	0.825165	0.825165	0	0	0.0100167	FALSE	non	non	non
723	1	gi|146080339	146080339	LinJ.12.0590	4	545	61256	hypothetical protein [Leishmania infantum JPCM5].	2	2	1	0	1	FALSE	0	0	0	2	0	0	0	2	0	0	0	2	0.5	0	0	0	0.75	0.1875	FALSE	0	0.375
753	1	gi|146080754	146080754	LinJ.13.0440	34.6	667	71152	hypothetical protein [Leishmania infantum JPCM5].	37	37	1	2	2	TRUE	12	4	9	12	12	4	9	12	12	4	9	12	9.25	13.25	4.58325	11	8.75	9.39581	TRUE	8.91662	9.875	9.4	-0.1475	-0.1747	0.049	0.859488	0.824813	0.824813	0	0	0.0100167	FALSE	non	non	non
1933	1	gi|146089942	146089942	LinJ.26.1690	68.4	196	22284	cytochrome c oxidase subunit V [Leishmania infantum JPCM5].	228	228	1	2	2	TRUE	52	52	60	64	52	52	60	64	52	52	60	64	57	59.75	58	63.5	49.5	57.6875	TRUE	58.875	56.5	57.69	0.0595	-0.0392	0.0491	0.950797	0.824637	0.824637	0	0	0.0100167	FALSE	non	non	non
727	1	gi|146080375	146080375	LinJ.12.0690	13.5	377	39930	surface antigen protein 2 precursor [Leishmania infantum JPCM5].	4	4	1	1	0	FALSE	2	1	1	0	2	1	1	0	2	1	1	0	1	2	0.75	1.25	0	1	FALSE	1.375	0.625
1451	1	gi|146086144	146086144	LinJ.21.2070	60.6	231	25074	proteasome alpha 2 subunit [Leishmania infantum JPCM5].	162	162	1	2	2	TRUE	37	34	39	52	37	34	39	52	37	34	39	52	40.5	41.75	37.5	42.75	40.5	40.625	TRUE	39.625	41.625	40.63	-0.071	-0.2304	0.0492	0.822422	0.824461	0.824461	0	0	0.0100167	FALSE	non	non	non
124	1	gi|146075507	146075507	LinJ.02.0260	19.1	530	55916	protein kinase [Leishmania infantum JPCM5].	23	23	1	2	2	TRUE	2	9	3	9	2	9	3	9	2	9	3	9	5.75	2.75	9.25	4.25	6.25	5.625	TRUE	6	5.25	5.625	0.1926	0.4346	0.05	0.732702	0.823063	0.823063	0	0	0.0100167	FALSE	non	non	non
548	1	gi|146079058	146079058	LinJ.10.0300	13.4	1978	208593	hypothetical protein [Leishmania infantum JPCM5].	23	23	1	2	2	TRUE	7	4	2	10	7	4	2	10	7	4	2	10	5.75	7.75	4.25	3.25	7.25	5.625	TRUE	6	5.25	5.625	0.1926	0.4383	0.05	0.730333	0.823063	0.823063	0	0	0.0100167	FALSE	non	non	non
845	1	gi|146081354; gi|146081357	146081354	LinJ.14.0490	22.3	274	30331	hypothetical protein [Leishmania infantum JPCM5].	22	22	1	2	2	TRUE	4	7	5	6	4	7	5	6	4	7	5	6	5.5	5	7	6.25	4.25	5.625	TRUE	6	5.25	5.625	0.1926	0.4569	0.05	0.718464	0.823063	0.823063	0	0	0.0100167	FALSE	non	non	non
976	1	gi|146082364	146082364	LinJ.16.0020	39.6	374	43498	hypothetical protein [Leishmania infantum JPCM5].	23	23	1	2	2	TRUE	2	9	2	10	2	9	2	10	2	9	2	10	5.75	2.75	9.25	3.25	7.25	5.625	TRUE	6	5.25	5.625	0.1926	0.44	0.05	0.729246	0.823063	0.823063	0	0	0.0100167	FALSE	non	non	non
1213	1	gi|146084210	146084210	LinJ.18.1460	27.1	258	28613	NADH:ubiquinone oxidoreductase 78 Kd subunit-like protein [Leishmania infantum JPCM5].	22	22	1	2	2	TRUE	3	8	5	6	3	8	5	6	3	8	5	6	5.5	4	8	6.25	4.25	5.625	TRUE	6	5.25	5.625	0.1926	0.4425	0.05	0.727647	0.823063	0.823063	0	0	0.0100167	FALSE	non	non	non
734	1	gi|146080581	146080581	LinJ.13.0080	1.7	1430	159304	mitochondrial DNA polymerase I protein B [Leishmania infantum JPCM5].	2	2	1	0	1	FALSE	0	0	0	2	0	0	0	2	0	0	0	2	0.5	0	0	0	0.75	0.1875	FALSE	0	0.375
1028	1	gi|146082823	146082823	LinJ.16.1230	17.2	536	57784	coatomer delta subunit-like protein [Leishmania infantum JPCM5].	50	50	1	2	2	TRUE	9	13	11	17	9	13	11	17	9	13	11	17	12.5	10.25	13.5	13.5	12.5	12.4375	TRUE	11.875	13	12.44	-0.13	-0.2331	0.0504	0.820634	0.822369	0.822369	0	0	0.0100167	FALSE	non	non	non
2858	1	gi|146096362	146096362	LinJ.32.1010	49.4	271	29946	ubiquitin-conjugating enzyme protein [Leishmania infantum JPCM5].	21	21	1	2	2	TRUE	6	5	6	4	6	5	6	4	6	5	6	4	5.25	6.75	5	7.25	3	5.5	TRUE	5.875	5.125	5.505	0.1969	0.4747	0.0511	0.707169	0.82116	0.82116	0	0	0.0100167	FALSE	non	non	non
737	1	gi|146080601	146080601	LinJ.13.0130	3.2	726	79024	MCAK-like kinesin [Leishmania infantum JPCM5].	2	2	1	1	0	FALSE	0	2	0	0	0	2	0	0	0	2	0	0	0.5	0	1.5	0	0	0.375	FALSE	0.75	0
3133	1	gi|146098297	146098297	LinJ.33.3420	8.9	394	45469	fatty acid desaturase [Leishmania infantum].	22	22	1	2	2	TRUE	3	6	5	8	3	6	5	8	3	6	5	8	5.5	4	6.25	6.25	5.5	5.5	TRUE	5.125	5.875	5.505	-0.1969	-0.2026	0.0511	0.840877	0.82116	0.82116	0	0	0.0100167	FALSE	non	non	non
3267	1	gi|146099471	146099471	LinJ.34.2900	8.8	636	71311	hypothetical protein [Leishmania infantum].	22	22	1	2	2	TRUE	6	3	5	8	6	3	5	8	6	3	5	8	5.5	6.75	3.5	6.25	5.5	5.5	TRUE	5.125	5.875	5.505	-0.1969	-0.2411	0.0511	0.815344	0.82116	0.82116	0	0	0.0100167	FALSE	non	non	non
374	1	gi|146077615	146077615	LinJ.07.1140	21.1	194	20500	nucleolar RNA-binding protein [Leishmania infantum JPCM5].	40	40	1	2	2	TRUE	4	13	6	17	4	13	6	17	4	13	6	17	10	5	13.5	8	12.5	9.75	TRUE	9.25	10.25	9.75	-0.1481	-0.1079	0.0513	0.904345	0.820816	0.820816	0	0	0.0100167	FALSE	non	non	non
283	1	gi|146076915	146076915	LinJ.05.0730	23.2	609	65637	hypothetical protein [Leishmania infantum JPCM5].	15	15	1	1	2	TRUE	5	1	3	6	5	1	3	6	5	1	3	6	3.75	5.5	1.25	4	4	3.6875	TRUE	3.375	4	3.69	-0.243	-0.3389	0.0521	0.751416	0.819449	0.819449	0	0	0.0100167	FALSE	non	non	non
1246	1	gi|146084486	146084486	LinJ.19.0570	11	529	58471	hypothetical protein [Leishmania infantum JPCM5].	15	15	1	2	2	TRUE	2	4	2	7	2	4	2	7	2	4	2	7	3.75	2.75	4	3	5	3.6875	TRUE	3.375	4	3.69	-0.243	-0.3071	0.0521	0.772039	0.819449	0.819449	0	0	0.0100167	FALSE	non	non	non
743	1	gi|146080670	146080670	LinJ.13.0300	6	669	74144	acyl-CoA synthetase; fatty acid thiokinase (long chain) [Leishmania infantum JPCM5].	7	7	1	1	2	TRUE	0	2	2	3	0	2	2	3	0	2	2	3	1.75	0.75	2	2.5	2	1.8125	FALSE	1.375	2.25
2729	1	gi|146095124	146095124	LinJ.31.1970	33.5	660	71091	dihydrouridine synthase (Dus) [Leishmania infantum JPCM5].	21	21	1	2	2	TRUE	4	5	6	6	4	5	6	6	4	5	6	6	5.25	5	5	7.25	4.25	5.375	TRUE	5	5.75	5.375	-0.2016	-0.292	0.0523	0.78189	0.819108	0.819108	0	0	0.0100167	FALSE	non	non	non
745	1	gi|146080679	146080679	LinJ.13.0280	4.3	1090	120979	mitogen-activated protein kinase kinase 2 [Leishmania infantum JPCM5].	6	6	1	0	2	TRUE	0	1	3	2	0	1	3	2	0	1	3	2	1.5	0.75	1.25	3.5	1.25	1.6875	FALSE	1	2.375
1510	1	gi|146086576	146086576	LinJ.22.0520	42.2	500	54608	hypothetical protein [Leishmania infantum JPCM5].	47	47	1	2	2	TRUE	11	12	10	14	11	12	10	14	11	12	10	14	11.75	12.5	12.5	12.5	10.25	11.9375	TRUE	12.5	11.375	11.94	0.1354	0.3156	0.0525	0.810132	0.818769	0.818769	0	0	0.0100167	FALSE	non	non	non
3394	1	gi|146100744	146100744	LinJ.35.1220	53.4	219	24471	hypothetical protein [Leishmania infantum].	49	49	1	2	2	TRUE	9	12	6	22	9	12	6	22	9	12	6	22	12.25	10.25	12.5	8	17	11.9375	TRUE	11.375	12.5	11.94	-0.1354	-0.2891	0.0525	0.783785	0.818769	0.818769	0	0	0.0100167	FALSE	non	non	non
748	1	gi|146080693	146080693	LinJ.13.0250	10.9	533	56295	hypothetical protein [Leishmania infantum JPCM5].	8	8	1	1	2	TRUE	3	0	2	3	3	0	2	3	3	0	2	3	2	3.25	0.25	2.75	2	2.0625	FALSE	1.75	2.375
1892	1	gi|146089694	146089694	LinJ.26.1080	33.3	126	14615	hypothetical protein [Leishmania infantum JPCM5].	49	49	1	2	2	TRUE	7	14	7	21	7	14	7	21	7	14	7	21	12.25	8.5	14.5	9.25	16	12.0625	TRUE	11.5	12.625	12.065	-0.1352	-0.2907	0.0529	0.782739	0.818092	0.818092	0	0	0.0100167	FALSE	non	non	non
601	1	gi|146079380	146079380	LinJ.10.1280	24.7	397	47022	flagellar protofilament ribbon protein-like protein [Leishmania infantum JPCM5].	24	24	1	2	2	TRUE	6	6	6	6	6	6	6	6	6	6	6	6	6	6.87325	6.25	7.25	4.25	6.15581	TRUE	6.56163	5.75	6.155	0.1901	0.3873	0.0533	0.763203	0.817417	0.817417	0	0	0.0100167	FALSE	non	non	non
879	1	gi|146081663	146081663	LinJ.14.1290	39.1	261	28942	hypothetical protein [Leishmania infantum JPCM5].	21	21	1	2	2	TRUE	4	6	3	8	4	6	3	8	4	6	3	8	5.25	5	6.25	4.25	5.5	5.25	TRUE	5.625	4.875	5.255	0.2063	0.4638	0.0535	0.714078	0.817081	0.817081	0	0	0.0100167	FALSE	non	non	non
1797	1	gi|146089012	146089012	LinJ.25.1750	12.8	1916	203522	hypothetical protein [Leishmania infantum JPCM5].	19	19	1	2	1	TRUE	8	2	8	1	8	2	8	1	8	2	8	1	4.75	8.75	2.5	9.5	0.25	5.25	TRUE	5.625	4.875	5.255	0.2063	0.4488	0.0535	0.723625	0.817081	0.817081	0	0	0.0100167	FALSE	non	non	non
1632	1	gi|146087562	146087562	LinJ.23.1860	30.8	523	58207	hypothetical protein [Leishmania infantum JPCM5].	28	28	1	2	2	TRUE	7	7	6	8	7	7	6	8	7	7	6	8	7	8	7.25	7.5	6	7.1875	TRUE	7.625	6.75	7.19	0.1768	0.1596	0.0539	0.914402	0.816411	0.816411	0	0	0.0100167	FALSE	non	non	non
2401	1	gi|146093379	146093379	LinJ.29.2970	54	161	18105	40S ribosomal protein S19-like protein [Leishmania infantum].	237	34	0.143	2	2	TRUE	50	49	72	66	7	8	8	11	28.5	33.231	38.118	39.81	34.9147	32.375	36.3077	42.1418	30.4525	35.3192	TRUE	34.3414	36.2971	35.32	-0.0801	-0.0204	0.0544	0.963545	0.815577	0.815577	0	0	0.0100167	FALSE	non	non	non
3070	1	gi|146097919	146097919	LinJ.33.1780	34.8	795	88308	thiamine biosynthesis-like protein [Leishmania infantum].	58	58	1	2	2	TRUE	11	14	7	26	11	14	7	26	11	14	7	26	14.5	12.5	14.5	9.25	20.25	14.125	TRUE	13.5	14.75	14.125	-0.1278	-0.303	0.0553	0.77471	0.814085	0.814085	0	0	0.0100167	FALSE	non	non	non
756	1	gi|146080769	146080769	LinJ.13.0470	2.9	1731	179610	hypothetical protein [Leishmania infantum JPCM5].	3	3	1	1	0	FALSE	1	2	0	0	1	2	0	0	1	2	0	0	0.75	1	1.75	0.25	0	0.75	FALSE	1.375	0.125
757	1	gi|146080781	146080781	LinJ.13.0500	10.6	274	30439	actyltransferase-like protein [Leishmania infantum JPCM5].	5	5	1	2	0	TRUE	2	3	0	0	2	3	0	0	2	3	0	0	1.25	2	2.75	0.25	0	1.25	FALSE	2.375	0.125
523	1	gi|146078872	146078872	LinJ.24.1860	25.3	245	26817	hypothetical protein [Leishmania infantum JPCM5].	18	18	1	2	2	TRUE	3	6	4	5	3	6	4	5	3	6	4	5	4.5	4	6.0625	5	3.625	4.67188	TRUE	5.03125	4.3125	4.67	0.2229	0.3606	0.0555	0.780587	0.813755	0.813755	0	0	0.0100167	FALSE	non	non	non
759	1	gi|146080794	146080794	LinJ.13.0540	20.6	607	65854	hypothetical protein [Leishmania infantum JPCM5].	9	9	1	2	1	TRUE	3	2	0	4	3	2	0	4	3	2	0	4	2.25	3.25	2	1	2.75	2.25	FALSE	2.625	1.875
760	1	gi|146080799	146080799	LinJ.13.0550	12.2	507	54298	hypothetical protein [Leishmania infantum JPCM5].	9	9	1	2	0	TRUE	4	4	1	0	4	4	1	0	4	4	1	0	2.25	4.25	3.75	1.75	0	2.4375	FALSE	4	0.875
740	1	gi|146080635	146080635	LinJ.13.0220	40.8	211	22983	small Rab GTP binding protein [Leishmania infantum JPCM5].	13	13	1	2	2	TRUE	3	4	3	3	3	4	3	3	3	4	3	3	3.25	3.5	4	4	2.25	3.4375	TRUE	3.75	3.125	3.44	0.2607	0.5109	0.0559	0.684397	0.813098	0.813098	0	0	0.0100167	FALSE	non	non	non
1049	1	gi|146082952	146082952	LinJ.16.1590	26.6	364	40149	hypothetical protein [Leishmania infantum JPCM5].	13	13	1	2	2	TRUE	3	4	3	3	3	4	3	3	3	4	3	3	3.25	3.5	4	4	2.25	3.4375	TRUE	3.75	3.125	3.44	0.2607	0.4988	0.0559	0.691978	0.813098	0.813098	0	0	0.0100167	FALSE	non	non	non
763	1	gi|146080812	146080812	LinJ.13.0580	3.7	956	98922	hypothetical protein [Leishmania infantum JPCM5].	2	2	1	0	1	FALSE	0	0	0	2	0	0	0	2	0	0	0	2	0.5	0	0	0	0.75	0.1875	FALSE	0	0.375
1163	1	gi|146083866	146083866	LinJ.18.0470	15.6	620	67046	hypothetical protein [Leishmania infantum JPCM5].	13	13	1	2	2	TRUE	3	4	3	3	3	4	3	3	3	4	3	3	3.25	3.5	4	4	2.25	3.4375	TRUE	3.75	3.125	3.44	0.2607	0.502	0.0559	0.68997	0.813098	0.813098	0	0	0.0100167	FALSE	non	non	non
765	1	gi|146080826	146080826	LinJ.13.0610	16.1	342	36795	oxidoreductase-like protein [Leishmania infantum JPCM5].	6	6	1	0	2	TRUE	1	1	2	2	1	1	2	2	1	1	2	2	1.5	1.25	1.25	2.5	1.25	1.5625	FALSE	1.25	1.875
240	1	gi|146076571	146076571	LinJ.04.1210	15.3	523	58400	tRNA nucleotidyltransferase [Leishmania infantum JPCM5].	20	20	1	2	2	TRUE	3	7	3	7	3	7	3	7	3	7	3	7	5	4	6.75	4.25	5	5	TRUE	5.375	4.625	5.005	0.2166	0.5456	0.0562	0.662835	0.812606	0.812606	0	0	0.0100167	FALSE	non	non	non
767	1	gi|146080834	146080834	LinJ.13.0630	4.4	977	107760	hypothetical protein [Leishmania infantum JPCM5].	2	2	1	0	1	FALSE	0	0	0	2	0	0	0	2	0	0	0	2	0.5	0	0	0	0.75	0.1875	FALSE	0	0.375
768	1	gi|146080847	146080847	LinJ.13.0660	14.9	552	57472	hypothetical protein [Leishmania infantum JPCM5].	5	5	1	1	0	FALSE	2	1	1	1	2	1	1	1	2	1	1	1	1.25	2	1	1.25	0.25	1.125	FALSE	1.5	0.75
340	1	gi|146077351	146077351	LinJ.07.0240	21	1252	138720	methionine synthase [Leishmania infantum JPCM5].	45	45	1	2	2	TRUE	14	6	10	15	14	6	10	15	14	6	10	15	11.25	15	6.5	12.5	11.25	11.3125	TRUE	10.75	11.875	11.315	-0.1442	-0.4355	0.0564	0.689903	0.812279	0.812279	0	0	0.0100167	FALSE	non	non	non
770	1	gi|146080856	146080856	LinJ.13.0680	10.1	694	73513	hypothetical protein [Leishmania infantum JPCM5].	9	9	1	1	2	TRUE	1	3	2	3	1	3	2	3	1	3	2	3	2.25	1.5	2.75	2.75	2	2.25	FALSE	2.125	2.375
2815	1	gi|146096103	146096103	LinJ.32.0220	32.1	521	57490	hypothetical protein [Leishmania infantum JPCM5].	77	77	1	2	2	TRUE	19	16	17	25	19	16	17	25	19	16	17	25	19.25	20.25	16.7918	20.25	19.75	19.2604	TRUE	18.5209	20	19.26	-0.1109	-0.2168	0.0569	0.831439	0.811464	0.811464	0	0	0.0100167	FALSE	non	non	non
3011	1	gi|146097486	146097486	LinJ.33.0340	25.9	668	74738	ATP-binding cassette protein [Leishmania infantum].	71	71	1	2	2	TRUE	16	16	15	24	16	16	15	24	16	16	15	24	17.75	17.4085	16.5583	18	18.7918	17.6896	TRUE	16.9834	18.3959	17.69	-0.1159	-0.2661	0.057	0.798866	0.811302	0.811302	0	0	0.0100167	FALSE	non	non	non
773	1	gi|146080886	146080886	LinJ.13.0750	20.2	392	42383	hypothetical protein [Leishmania infantum JPCM5].	6	6	1	2	0	TRUE	2	3	0	1	2	3	0	1	2	3	0	1	1.5	2	2.75	0.75	0.25	1.4375	FALSE	2.375	0.5
821	1	gi|146081056	146081056	LinJ.13.1360	36.6	569	63485	squalene monooxygenase-like protein [Leishmania infantum JPCM5].	81	81	1	2	2	TRUE	27	12	16	26	27	12	16	26	27	12	16	26	20.25	29.5	13.25	19.1875	20.5	20.6094	TRUE	21.375	19.8438	20.61	0.1078	0.2711	0.0575	0.839618	0.810492	0.810492	0	0	0.0100167	FALSE	non	non	non
319	1	gi|146077090	146077090	LinJ.05.1200	16.4	396	44765	protein phosphatase type 1 regulator-like protein [Leishmania infantum].	20	20	1	2	2	TRUE	3	5	4	8	3	5	4	8	3	5	4	8	5	4	5	5	5.5	4.875	TRUE	4.5	5.25	4.875	-0.2224	-0.4713	0.0577	0.667592	0.810169	0.810169	0	0	0.0100167	FALSE	non	non	non
776	1	gi|146080905	146080905	LinJ.13.0800	3.9	821	87082	hypothetical protein [Leishmania infantum JPCM5].	2	2	1	0	1	FALSE	0	0	0	2	0	0	0	2	0	0	0	2	0.5	0	0	0	0.75	0.1875	FALSE	0	0.375
777	1	gi|146080909	146080909	LinJ.13.0810	3	1522	161442	hypothetical protein [Leishmania infantum JPCM5].	5	5	1	1	0	FALSE	2	1	1	1	2	1	1	1	2	1	1	1	1.25	2	1	1.25	0.25	1.125	FALSE	1.5	0.75
2584	1	gi|146094118	146094118	LinJ.30.3800	42.3	222	24627	ribosomal P protein AGP2beta-1 [Leishmania infantum JPCM5].	18	18	1	2	2	TRUE	3	5	7	3	3	5	7	3	3	5	7	3	4.5	4	5	8.25225	2.25	4.87556	TRUE	4.5	5.25113	4.875	-0.2224	-0.4559	0.0577	0.677155	0.810169	0.810169	0	0	0.0100167	FALSE	non	non	non
779	1	gi|146080918	146080918	LinJ.13.0830	10.1	725	78461	N(2), N(2)-dimethylguanosine tRNA methyltransferase [Leishmania infantum JPCM5].	7	7	1	1	1	FALSE	2	1	1	3	2	1	1	3	2	1	1	3	1.75	2.25	1.25	1.75	2	1.8125	FALSE	1.75	1.875
2982	1	gi|146097149	146097149	LinJ.32.3830	25.9	371	39937	3-hydroxyisobutyryl-coenzyme a hydrolase [Leishmania infantum JPCM5].	19	19	1	2	2	TRUE	3	5	5	6	3	5	5	6	3	5	5	6	4.75	4	5	6.25	4.25	4.875	TRUE	4.5	5.25	4.875	-0.2224	-0.4765	0.0577	0.664375	0.810169	0.810169	0	0	0.0100167	FALSE	non	non	non
2246	1	gi|146092644	146092644	LinJ.28.3250	25.7	148	16293	glucose 6-phosphate N-acetyltransferase [Leishmania infantum].	10	10	1	2	1	TRUE	3	2	1	4	3	2	1	4	3	2	1	4	2.5	3.5	2.25	1.912	2.75	2.603	TRUE	2.875	2.331	2.605	0.3057	0.3047	0.0581	0.817331	0.809525	0.809525	0	0	0.0100167	FALSE	non	non	non
2165	1	gi|146091988	146091988	LinJ.28.1470	74	289	31899	haloacid dehalogenase-like hydrolase-like protein [Leishmania infantum].	52	52	1	2	2	TRUE	12	14	14	12	12	14	14	12	12	14	14	12	13	13.5	14.5	16.5	9	13.375	TRUE	14	12.75	13.375	0.1349	0.3534	0.0584	0.785294	0.809043	0.809043	0	0	0.0100167	FALSE	non	non	non
783	1	gi|146080928	146080928	LinJ.13.0880	8.8	490	54479	hypothetical protein [Leishmania infantum JPCM5].	3	3	1	0	1	FALSE	0	0	0	3	0	0	0	3	0	0	0	3	0.75	0.25	0	0.25	1.75	0.5625	FALSE	0.125	1
3323	1	gi|146099879	146099879	LinJ.34.4180	26.5	358	41012	cell differentiation protein-like protein [Leishmania infantum].	30	30	1	2	2	TRUE	6	7	8	9	6	7	8	9	6	7	8	9	7.5	7.25	7.25	9.9015	6.5	7.72537	TRUE	7.25	8.20075	7.725	-0.1776	-0.588	0.0584	0.596961	0.809043	0.809043	0	0	0.0100167	FALSE	non	non	non
785	1	gi|146080934	146080934	LinJ.13.0910	3.4	1305	143315	hypothetical protein [Leishmania infantum JPCM5].	7	7	1	1	1	FALSE	2	1	1	3	2	1	1	3	2	1	1	3	1.75	2.25	1.25	1.75	2	1.8125	FALSE	1.75	1.875
605	1	gi|146079415	146079415	LinJ.10.1400	33	315	35149	hypothetical protein [Leishmania infantum JPCM5].	29	13	0.448	2	2	TRUE	6	9	4	10	3	4	3	3	3.429	4.8	3.2	4.4	3.95725	4.10725	4.95	4.55	3.1	4.17681	TRUE	4.52862	3.825	4.18	0.2422	0.7043	0.0586	0.567954	0.808723	0.808723	0	0	0.0100167	FALSE	non	non	non
3243	1	gi|146099279	146099279	LinJ.34.2400	32.1	557	63926	hypothetical protein [Leishmania infantum].	76	76	1	2	2	TRUE	15	19	16	26	15	19	16	26	15	19	16	26	19	16.5	20	19	20.5	19	TRUE	18.25	19.75	19	-0.114	-0.2303	0.0592	0.822488	0.807765	0.807765	0	0	0.0100167	FALSE	non	non	non
3700	1	gi|146103425	146103425	LinJ.36.0510	40.9	225	26133	hypothetical protein [Leishmania infantum].	129	129	1	2	2	TRUE	29	31	24	45	29	31	24	45	29	31	24	45	32.25	32.9295	33.75	28	34.75	32.3574	TRUE	33.3398	31.375	32.36	0.0874	0.2538	0.0594	0.851144	0.807447	0.807447	0	0	0.0100167	FALSE	non	non	non
906	1	gi|146081796	146081796	LinJ.15.0130	17.1	650	72908	ATP-dependent RNA helicase [Leishmania infantum JPCM5].	12	12	1	2	2	TRUE	2	3	4	3	2	3	4	3	2	3	4	3	3	2.75	3.25	5	2.25	3.3125	TRUE	3	3.625	3.315	-0.275	-0.2821	0.0599	0.788367	0.806654	0.806654	0	0	0.0100167	FALSE	non	non	non
1544	1	gi|146086800	146086800	LinJ.22.1330	6.3	255	29593	hypothetical protein [Leishmania infantum JPCM5].	12	12	1	2	2	TRUE	2	3	4	3	2	3	4	3	2	3	4	3	3	2.75	3.25	5	2.25	3.3125	TRUE	3	3.625	3.315	-0.275	-0.2933	0.0599	0.78104	0.806654	0.806654	0	0	0.0100167	FALSE	non	non	non
1630	1	gi|146087545	146087545	LinJ.23.1800	30.5	282	30986	hypothetical protein [Leishmania infantum JPCM5].	25	25	1	2	2	TRUE	5	5	5	10	5	5	5	10	5	5	5	10	6.25	6.25	5.5	6.25	7.25	6.3125	TRUE	5.875	6.75	6.315	-0.1991	-0.3417	0.0599	0.749608	0.806654	0.806654	0	0	0.0100167	FALSE	non	non	non
2404	1	gi|146093395	146093395	LinJ.29.2840	16.9	366	41729	hypothetical protein [Leishmania infantum].	12	12	1	2	2	TRUE	2	3	4	3	2	3	4	3	2	3	4	3	3	2.75	3.25	5	2.25	3.3125	TRUE	3	3.625	3.315	-0.275	-0.2838	0.0599	0.787254	0.806654	0.806654	0	0	0.0100167	FALSE	non	non	non
793	1	gi|146080958	146080958	LinJ.13.1040	30.5	403	43601	hypothetical protein [Leishmania infantum JPCM5].	6	6	1	1	1	FALSE	1	2	1	2	1	2	1	2	1	2	1	2	1.5	1.25	2	1.25	1.25	1.4375	FALSE	1.625	1.25
794	1	gi|146080960	146080960	LinJ.13.1050	8.1	320	35900	hypothetical protein [Leishmania infantum JPCM5].	9	9	1	1	1	FALSE	1	3	1	4	1	3	1	4	1	3	1	4	2.25	1.5	2.75	1.75	2.75	2.1875	FALSE	2.125	2.25
795	1	gi|146080962	146080962	LinJ.13.1060	18.3	202	22037	calmodulin [Leishmania infantum JPCM5].	4	4	1	1	0	FALSE	1	3	0	0	1	3	0	0	1	3	0	0	1	1	2.75	0.25	0	1	FALSE	1.875	0.125
2870	1	gi|146096425	146096425	LinJ.32.1220	16.5	381	43107	long chain polyunsaturated fatty acid elongation enzyme-like protein [Leishmania infantum JPCM5].	13	13	1	2	2	TRUE	2	3	3	5	2	3	3	5	2	3	3	5	3.25	2.75	3.25	3.75	3.5	3.3125	TRUE	3	3.625	3.315	-0.275	-0.2803	0.0599	0.789546	0.806654	0.806654	0	0	0.0100167	FALSE	non	non	non
797	1	gi|146080970	146080970	LinJ.13.1100	17.8	185	21484	hypothetical protein [Leishmania infantum JPCM5].	4	4	1	1	1	FALSE	0	2	0	2	0	2	0	2	0	2	0	2	1	0.25	1.75	0.25	1	0.8125	FALSE	1	0.625
3935	1	gi|146105179	146105179	LinJ.36.6440	34.4	270	29981	hypothetical protein [Leishmania infantum].	26	26	1	2	2	TRUE	5	7	2	12	5	7	2	12	5	7	2	12	6.5	6.25	7.25	3.25	8.5	6.3125	TRUE	6.75	5.875	6.315	0.1991	0.3888	0.0599	0.76223	0.806654	0.806654	0	0	0.0100167	FALSE	non	non	non
460	1	gi|146078327	146078327	LinJ.09.0430	21.5	813	93465	hypothetical protein [Leishmania infantum JPCM5].	52	52	1	2	2	TRUE	7	18	7	20	7	18	7	20	7	18	7	20	13	8.5	18.75	9.25	15.5	13	TRUE	13.625	12.375	13.005	0.1388	0.3937	0.0601	0.759053	0.806338	0.806338	0	0	0.0100167	FALSE	non	non	non
800	1	gi|146080978	146080978	LinJ.13.1140	18	543	58669	hypothetical protein [Leishmania infantum JPCM5].	8	8	1	2	0	TRUE	4	2	1	1	4	2	1	1	4	2	1	1	2	4.25	2	1.75	0.25	2.0625	FALSE	3.125	1
801	1	gi|146080984	146080984	LinJ.13.1170	3.4	880	95702	DNA/RNA non-specific endonuclease-like protein [Leishmania infantum JPCM5].	2	2	1	1	0	FALSE	2	0	0	0	2	0	0	0	2	0	0	0	0.5	2	0	0	0	0.5	FALSE	1	0
802	1	gi|146080986	146080986	LinJ.13.1180	13.8	327	34898	XPA-interacting protein [Leishmania infantum JPCM5].	7	7	1	0	1	FALSE	1	0	1	5	1	0	1	5	1	0	1	5	1.75	1.25	0.25	1.75	3.25	1.625	FALSE	0.75	2.5
803	1	gi|146080992	146080992	LinJ.13.1210	16.4	420	45519	hypothetical protein [Leishmania infantum JPCM5].	9	9	1	2	1	TRUE	3	3	2	1	3	3	2	1	3	3	2	1	2.25	3.25	2.75	2.75	0.25	2.25	FALSE	3	1.5
804	1	gi|146080996	146080996	LinJ.13.1230	8.4	489	51460	hypothetical protein [Leishmania infantum JPCM5].	7	7	1	1	1	FALSE	0	2	1	4	0	2	1	4	0	2	1	4	1.75	0.75	2	1.75	2.5	1.75	FALSE	1.375	2.125
805	1	gi|146080998	146080998	LinJ.13.1240	4.4	1392	144386	hypothetical protein [Leishmania infantum JPCM5].	4	4	1	0	1	FALSE	0	1	2	1	0	1	2	1	0	1	2	1	1	0.25	0.75	2.25	0.25	0.875	FALSE	0.5	1.25
556	1	gi|146079112	146079112	LinJ.10.0480	34.9	83	9647	hypothetical protein [Leishmania infantum JPCM5].	40	40	1	2	2	TRUE	9	9	12	10	9	9	12	10	9	9	12	10	10	10.25	9.5	14.5	7.5	10.4375	TRUE	9.875	11	10.44	-0.1549	-0.1736	0.0601	0.860223	0.806338	0.806338	0	0	0.0100167	FALSE	non	non	non
1099	1	gi|146083462	146083462	LinJ.17.0850	12	808	89182	hypothetical protein [Leishmania infantum JPCM5].	13	13	1	1	1	FALSE	1	4	1	7	1	4	1	7	1	4	1	7	3.25	1.75	4	2	5	3.1875	TRUE	2.875	3.5	3.19	-0.2813	-0.3688	0.0603	0.732185	0.806022	0.806022	0	0	0.0100167	FALSE	non	non	non
808	1	gi|146081004	146081004	LinJ.13.1270	5.6	697	76230	hypothetical protein [Leishmania infantum JPCM5].	4	4	1	0	1	FALSE	0	1	0	3	0	1	0	3	0	1	0	3	1	0.25	0.75	0.25	1.75	0.75	FALSE	0.5	1
809	1	gi|146081006	146081006	LinJ.13.1280	6.3	589	66618	endomembrane protein [Leishmania infantum JPCM5].	8	8	1	1	0	FALSE	1	5	1	1	1	5	1	1	1	5	1	1	2	1.25	5	1.75	0.25	2.0625	FALSE	3.125	1
810	1	gi|146081010	146081010	LinJ.13.1300	12.5	657	70551	hypothetical protein [Leishmania infantum JPCM5].	8	8	1	1	1	FALSE	1	5	0	2	1	5	0	2	1	5	0	2	2	1.25	5	0.75	1.25	2.0625	FALSE	3.125	1
3540	1	gi|146101910	146101910	LinJ.35.4320	20.9	321	35029	3-demethylubiquinone-9 3-methyltransferase [Leishmania infantum].	12	12	1	2	2	TRUE	3	2	4	3	3	2	4	3	3	2	4	3	3	3.5	2.25	5	2	3.1875	TRUE	2.875	3.5	3.19	-0.2813	-0.3667	0.0603	0.733531	0.806022	0.806022	0	0	0.0100167	FALSE	non	non	non
812	1	gi|146081020	146081020	LinJ.13.1500	16.2	234	25892	programmed cell death 6 protein-like protein [Leishmania infantum JPCM5].	7	7	1	1	1	FALSE	1	2	0	4	1	2	0	4	1	2	0	4	1.75	1.25	2	0.75	2.5	1.625	FALSE	1.625	1.625
813	1	gi|146081022	146081022	LinJ.13.1510	17.9	195	21082	hypothetical protein [Leishmania infantum JPCM5].	4	4	1	1	0	FALSE	0	3	0	1	0	3	0	1	0	3	0	1	1	0.25	2.75	0.25	0.25	0.875	FALSE	1.5	0.25
3744	1	gi|146103823	146103823	LinJ.36.3820	35.9	198	22751	hypothetical protein [Leishmania infantum].	13	13	1	1	1	FALSE	1	4	1	7	1	4	1	7	1	4	1	7	3.25	1.75	4	2	5	3.1875	TRUE	2.875	3.5	3.19	-0.2813	-0.3868	0.0603	0.720688	0.806022	0.806022	0	0	0.0100167	FALSE	non	non	non
3843	1	gi|146104460; gi|146104463	146104460	LinJ.36.2510	58.4	353	39862	sterol 24-c-methyltransferase [Leishmania infantum].	299	299	1	2	2	TRUE	63	67	65	104	63	67	65	104	63	67	65	104	74.75	73.5	71.75	68.25	83	74.125	TRUE	72.625	75.625	74.13	-0.0584	-0.1081	0.0607	0.90421	0.805393	0.805393	0	0	0.0100167	FALSE	non	non	non
2807	1	gi|146096062	146096062	LinJ.32.0100	28.6	231	27145	hypothetical protein [Leishmania infantum JPCM5].	17	17	1	2	2	TRUE	4	3	6	4	4	3	6	4	4	3	6	4	4.25	5	3.5	7.25	2.75	4.625	TRUE	4.25	5	4.625	-0.2345	-0.3439	0.0608	0.748189	0.805236	0.805236	0	0	0.0100167	FALSE	non	non	non
817	1	gi|146081044	146081044	LinJ.13.1610	4	1184	124459	hypothetical protein [Leishmania infantum JPCM5].	4	4	1	1	0	FALSE	3	0	0	1	3	0	0	1	3	0	0	1	1	3	0.25	0.25	0.25	0.9375	FALSE	1.625	0.25
3324	1	gi|146099881	146099881	LinJ.34.4190	19	390	42951	RNA-binding protein-like protein [Leishmania infantum].	18	18	1	2	2	TRUE	3	6	4	5	3	6	4	5	3	6	4	5	4.5	4	6	5	3.5	4.625	TRUE	5	4.25	4.625	0.2345	0.3316	0.0608	0.799594	0.805236	0.805236	0	0	0.0100167	FALSE	non	non	non
3548	1	gi|146101964	146101964	LinJ.35.4450	32.7	566	59512	hypothetical protein [Leishmania infantum].	131	131	1	2	2	TRUE	10	46	28	47	10	46	28	47	10	46	28	47	32.75	11.75	52	31.5	36.25	32.875	TRUE	31.875	33.875	32.88	-0.0878	-0.1211	0.0608	0.895452	0.805236	0.805236	0	0	0.0100167	FALSE	non	non	non
3661	1	gi|146103107	146103107	LinJ.36.1240	39.7	335	35851	hypothetical protein [Leishmania infantum].	18	18	1	2	2	TRUE	4	3	4	7	4	3	4	7	4	3	4	7	4.5	5	3.5	5	5	4.625	TRUE	4.25	5	4.625	-0.2345	-0.3532	0.0608	0.742199	0.805236	0.805236	0	0	0.0100167	FALSE	non	non	non
3781	1	gi|146104076	146104076	LinJ.36.3280	41	266	28893	cyclophilin-like protein [Leishmania infantum].	18	18	1	2	2	TRUE	4	5	4	5	4	5	4	5	4	5	4	5	4.5	5	5	5	3.5	4.625	TRUE	5	4.25	4.625	0.2345	0.3412	0.0608	0.793288	0.805236	0.805236	0	0	0.0100167	FALSE	non	non	non
822	1	gi|146081058	146081058	LinJ.13.1370	2.9	1073	121077	mitochondrial DNA polymerase I protein D [Leishmania infantum JPCM5].	3	3	1	0	1	FALSE	0	1	0	2	0	1	0	2	0	1	0	2	0.75	0.25	0.75	0.25	0.75	0.5	FALSE	0.5	0.5
3829	1	gi|146104378	146104378	LinJ.36.2280	27.2	268	30066	COP-coated vesicle membrane protein erv25 precursor; ER--golgi transport protein erv25 precursor [Leishmania infantum].	17	17	1	2	2	TRUE	4	3	6	4	4	3	6	4	4	3	6	4	4.25	5	3.5	7.25	2.75	4.625	TRUE	4.25	5	4.625	-0.2345	-0.3431	0.0608	0.748705	0.805236	0.805236	0	0	0.0100167	FALSE	non	non	non
1806	1	gi|146089058	146089058	LinJ.25.1900	30.7	847	91412	hypothetical protein [Leishmania infantum JPCM5].	111	111	1	2	2	TRUE	25	28	25	33	25	28	25	33	25	28	25	33	27.75	27.75	30.215	28.75	25.5	28.0538	TRUE	28.9825	27.125	28.055	0.0952	0.1917	0.061	0.892764	0.804922	0.804922	0	0	0.0100167	FALSE	non	non	non
825	1	gi|146081206	146081206	LinJ.14.0120	5.9	357	37483	hypothetical protein [Leishmania infantum JPCM5].	4	4	1	1	1	FALSE	2	0	0	2	2	0	0	2	2	0	0	2	1	2	0.25	0.25	1	0.875	FALSE	1.125	0.625
3194	1	gi|146098882	146098882	LinJ.34.1260	27.2	665	74883	hypothetical protein [Leishmania infantum].	33	33	1	2	2	TRUE	7	9	5	12	7	9	5	12	7	9	5	12	8.25	8	9.25	6.5	8.75	8.125	TRUE	8.625	7.625	8.13	0.1777	0.3088	0.0615	0.814622	0.804141	0.804141	0	0	0.0100167	FALSE	non	non	non
2159	1	gi|146091941	146091941	LinJ.28.1340	14	413	44025	hypothetical protein [Leishmania infantum JPCM5].	17	17	1	2	2	TRUE	5	4	5	3	5	4	5	3	5	4	5	3	4.25	5.5	4.25	6	2.25	4.5	TRUE	4.875	4.125	4.505	0.2407	0.388	0.0624	0.762749	0.802742	0.802742	0	0	0.0100167	FALSE	non	non	non
3279	1	gi|146099576	146099576	LinJ.34.3220	35.6	635	73650	DNA topoisomerase IB, large subunit [Leishmania infantum].	73	73	1	2	2	TRUE	13	19	12	29	13	19	12	29	13	19	12	29	18.25	14.5	20	15	22.5	18	TRUE	17.25	18.75	18	-0.1203	-0.3002	0.0625	0.776536	0.802587	0.802587	0	0	0.0100167	FALSE	non	non	non
2221	1	gi|146092441	146092441	LinJ.28.2690	39.5	349	37822	eukaryotic translation initiation factor [Leishmania infantum].	70	70	1	2	2	TRUE	11	20	11	28	11	20	11	28	11	20	11	28	17.5	12.5	20.5	14.25	21.6923	17.2356	TRUE	16.5	17.9711	17.235	-0.1231	-0.3073	0.0627	0.771909	0.802278	0.802278	0	0	0.0100167	FALSE	non	non	non
830	1	gi|146081242	146081242	LinJ.14.0210	17.8	443	50874	hypothetical protein [Leishmania infantum JPCM5].	9	9	1	2	2	TRUE	2	3	2	2	2	3	2	2	2	3	2	2	2.25	2.5	2.75	2.75	1.25	2.3125	FALSE	2.625	2
3302	1	gi|146099769	146099769	LinJ.34.3810	47.3	148	16633	nucleolar protein family a member-like protein [Leishmania infantum].	59	59	1	2	2	TRUE	8	18	13	20	8	18	13	20	8	18	13	20	14.75	9.5	18.75	15.5	15.5	14.8125	TRUE	14.125	15.5	14.815	-0.1335	-0.4699	0.0633	0.668459	0.801354	0.801354	0	0	0.0100167	FALSE	non	non	non
832	1	gi|146081251	146081251	LinJ.14.0230	3	1836	195682	hypothetical protein [Leishmania infantum JPCM5].	3	2	0.667	0	1	FALSE	1	0	0	2	1	0	0	1	1	0	0	1.018	0.5045	1	0	0	0.5045	0.376125	FALSE	0.5	0.25225
1445	1	gi|146086096	146086096	LinJ.21.1840	16.6	451	47995	hypothetical protein [Leishmania infantum JPCM5].	26	26	1	2	2	TRUE	7	6	6	7	7	6	6	7	7	6	6	7	6.5	8	6.25	7.4255	5	6.66887	TRUE	7.125	6.21275	6.67	0.1993	0.2431	0.0634	0.858289	0.801201	0.801201	0	0	0.0100167	FALSE	non	non	non
834	1	gi|146081258	146081258	LinJ.14.0250	14.5	172	19978	hypothetical protein [Leishmania infantum JPCM5].	2	2	1	0	1	FALSE	0	0	0	2	0	0	0	2	0	0	0	2	0.5	0	0	0	0.75	0.1875	FALSE	0	0.375
301	1	gi|146077001	146077001	LinJ.05.0950	9.3	907	102116	glutaminyl cyclase [Leishmania infantum JPCM5].	19	19	1	2	2	TRUE	6	4	5	4	6	4	5	4	6	4	5	4	4.75	6.6	4.25	6.25	3	5.025	TRUE	5.425	4.625	5.03	0.2299	0.5374	0.0636	0.667906	0.800894	0.800894	0	0	0.0100167	FALSE	non	non	non
1692	1	gi|146088149	146088149	LinJ.24.2110	34	259	27049	3-oxoacyl-(acyl-carrier protein) reductase [Leishmania infantum JPCM5].	29	29	1	2	2	TRUE	9	3	6	11	9	3	6	11	9	3	6	11	7.25	10.25	3.5	7.69775	8	7.36194	TRUE	6.875	7.84887	7.365	-0.1903	-0.6385	0.0639	0.567488	0.800435	0.800435	0	0	0.0100167	FALSE	non	non	non
498	1	gi|146078578	146078578	LinJ.09.1180	33.5	242	26965	MRP2, gBP25 [Leishmania infantum JPCM5].	125	125	1	2	2	TRUE	27	32	26	40	27	32	26	40	27	32	26	40	31.25	30.0358	34.75	30	30.75	31.3839	TRUE	32.3929	30.375	31.385	0.0924	0.133	0.0644	0.932381	0.799672	0.799672	0	0	0.0100167	FALSE	non	non	non
838	1	gi|146081295	146081295	LinJ.14.0340	6	1094	116635	inositol polyphosphate kinase-like protein [Leishmania infantum JPCM5].	5	5	1	0	1	FALSE	0	0	0	5	0	0	0	5	0	0	0	5	1.25	0.25	0.25	0.25	3.25	1	FALSE	0.25	1.75
18	1	gi|146070783	146070783	LinJ.06.0170	50.4	141	15725	hypothetical protein [Leishmania infantum].	12	12	1	2	1	TRUE	2	4	1	5	2	4	1	5	2	4	1	5	3	2.75	4	2	3.5	3.0625	TRUE	3.375	2.75	3.065	0.2976	0.4411	0.0647	0.728542	0.799216	0.799216	0	0	0.0100167	FALSE	non	non	non
840	1	gi|146081303	146081303	LinJ.14.0360	4.1	1041	110159	hypothetical protein [Leishmania infantum JPCM5].	3	3	1	0	1	FALSE	0	0	0	3	0	0	0	3	0	0	0	3	0.75	0.25	0	0.25	1.75	0.5625	FALSE	0.125	1
122	1	gi|146075496	146075496	LinJ.02.0230	20.1	274	28243	small GTP binding protein rab6-like protein [Leishmania infantum JPCM5].	12	12	1	2	1	TRUE	2	4	1	5	2	4	1	5	2	4	1	5	3	2.75	4	2	3.5	3.0625	TRUE	3.375	2.75	3.065	0.2976	0.4488	0.0647	0.723625	0.799216	0.799216	0	0	0.0100167	FALSE	non	non	non
842	1	gi|146081329	146081329	LinJ.14.0420	6.5	1070	121384	hypothetical protein [Leishmania infantum JPCM5].	7	7	1	1	1	FALSE	1	2	0	4	1	2	0	4	1	2	0	4	1.75	1.25	2	0.75	2.5	1.625	FALSE	1.625	1.625
843	1	gi|146081341	146081341	LinJ.14.0450	13.3	550	61885	hypothetical protein [Leishmania infantum JPCM5].	5	5	1	1	1	FALSE	2	1	0	2	2	1	0	2	2	1	0	2	1.25	2	1	0.25	1.25	1.125	FALSE	1.5	0.75
360	1	gi|146077490	146077490	LinJ.07.0770	7	1847	191792	protein kinase [Leishmania infantum JPCM5].	12	12	1	2	1	TRUE	3	3	1	5	3	3	1	5	3	3	1	5	3	3.5	3.25	2	3.5	3.0625	TRUE	3.375	2.75	3.065	0.2976	0.4567	0.0647	0.718591	0.799216	0.799216	0	0	0.0100167	FALSE	non	non	non
979	1	gi|146082384	146082384	LinJ.16.0070	16.2	507	54782	peroxisome assembly protein [Leishmania infantum JPCM5].	12	12	1	2	2	TRUE	2	4	2	4	2	4	2	4	2	4	2	4	3	2.75	4	2.75	2.75	3.0625	TRUE	3.375	2.75	3.065	0.2976	0.3748	0.0647	0.771327	0.799216	0.799216	0	0	0.0100167	FALSE	non	non	non
1071	1	gi|146083225	146083225	LinJ.17.0300	56.5	359	39114	cystathionine beta-synthase [Leishmania infantum JPCM5].	173	173	1	2	2	TRUE	24	55	30	64	24	55	30	64	24	55	30	64	43.25	26.7025	61	33.75	49.25	42.6756	TRUE	43.8513	41.5	42.675	0.0795	0.2862	0.0647	0.829585	0.799216	0.799216	0	0	0.0100167	FALSE	non	non	non
847	1	gi|146081378	146081378	LinJ.14.0550	13.4	499	55967	ion transport protein-like protein [Leishmania infantum JPCM5].	6	6	1	1	0	FALSE	4	1	1	0	4	1	1	0	4	1	1	0	1.5	4.25	1.25	1.25	0	1.6875	FALSE	2.75	0.625
1505	1	gi|146086524	146086524	LinJ.22.0380	7.6	498	53303	hypothetical protein [Leishmania infantum JPCM5].	12	12	1	1	2	TRUE	1	5	2	4	1	5	2	4	1	5	2	4	3	1.75	5	2.75	2.75	3.0625	TRUE	3.375	2.75	3.065	0.2976	0.3462	0.0647	0.79001	0.799216	0.799216	0	0	0.0100167	FALSE	non	non	non
1612	1	gi|146087380	146087380	LinJ.23.1310	7.4	487	54005	hypothetical protein [Leishmania infantum JPCM5].	12	12	1	2	2	TRUE	3	3	2	4	3	3	2	4	3	3	2	4	3	3.5	3.25	2.75	2.75	3.0625	TRUE	3.375	2.75	3.065	0.2976	0.3208	0.0647	0.806703	0.799216	0.799216	0	0	0.0100167	FALSE	non	non	non
2364	1	gi|146093253	146093253	LinJ.29.2210	6.1	1602	175673	hypothetical protein [Leishmania infantum].	12	12	1	2	2	TRUE	3	3	2	4	3	3	2	4	3	3	2	4	3	3.5	3.25	2.75	2.75	3.0625	TRUE	3.375	2.75	3.065	0.2976	0.3077	0.0647	0.815348	0.799216	0.799216	0	0	0.0100167	FALSE	non	non	non
3316	1	gi|146099849	146099849	LinJ.34.4090	14.8	662	73927	Unc104-like kinesin [Leishmania infantum].	12	12	1	2	2	TRUE	2	4	2	4	2	4	2	4	2	4	2	4	3	2.75	4	2.75	2.75	3.0625	TRUE	3.375	2.75	3.065	0.2976	0.318	0.0647	0.808549	0.799216	0.799216	0	0	0.0100167	FALSE	non	non	non
852	1	gi|146081450	146081450	LinJ.14.0760	8.7	323	37182	fatty acid elongase [Leishmania infantum JPCM5].	7	7	1	0	1	FALSE	1	1	1	4	1	1	1	4	1	1	1	4	1.75	1.25	1.25	1.75	2.5	1.6875	FALSE	1.25	2.125
853	1	gi|146081465	146081465	LinJ.14.0800	10.2	303	34425	fatty acid elongase [Leishmania infantum JPCM5].	5	5	1	0	1	FALSE	0	1	4	0	0	1	4	0	0	1	4	0	1.25	0.25	1	4.75	0	1.5	FALSE	0.625	2.375
3949	1	gi|146105293	146105293	LinJ.36.4410	8.3	809	89591	hypothetical protein [Leishmania infantum].	12	12	1	1	1	FALSE	1	5	1	5	1	5	1	5	1	5	1	5	3	1.75	5	2	3.5	3.0625	TRUE	3.375	2.75	3.065	0.2976	0.4335	0.0647	0.733407	0.799216	0.799216	0	0	0.0100167	FALSE	non	non	non
855	1	gi|146081484	146081484	LinJ.14.0850	1.8	4231	448653	hypothetical protein [Leishmania infantum JPCM5].	4	4	1	1	0	FALSE	1	2	1	0	1	2	1	0	1	2	1	0	1	1	1.75	1.25	0	1	FALSE	1.375	0.625
2876	1	gi|146096482	146096482	LinJ.32.1430	18.4	790	85879	hypothetical protein [Leishmania infantum JPCM5].	59	59	1	2	2	TRUE	15	14	13	17	15	14	13	17	15	14	13	17	14.75	16.25	14.5	15.5	12.5	14.6875	TRUE	15.375	14	14.69	0.1356	0.1334	0.0648	0.932111	0.799064	0.799064	0	0	0.0100167	FALSE	non	non	non
857	1	gi|146081494	146081494	LinJ.14.0880	9.5	577	62608	hypothetical protein [Leishmania infantum JPCM5].	5	5	1	1	1	FALSE	2	1	0	2	2	1	0	2	2	1	0	2	1.25	2	1	0.25	1.25	1.125	FALSE	1.5	0.75
598	1	gi|146079367	146079367	LinJ.10.1240	29.8	480	57033	hypothetical protein [Leishmania infantum JPCM5].	35	35	1	2	2	TRUE	8	8	2	17	8	8	2	17	8	8	2	17	8.75	9.25	8.5	3.25	12.4168	8.35419	TRUE	8.875	7.83338	8.355	0.1815	0.4423	0.066	0.727775	0.797252	0.797252	0	0	0.0100167	FALSE	non	non	non
3397	1	gi|146100761	146100761	LinJ.35.1260	22.8	228	25432	thioredoxin-like protein [Leishmania infantum].	35	35	1	2	2	TRUE	9	7	13	6	9	7	13	6	9	7	13	6	8.75	10.25	7.2885	15.5	4.25	9.32212	TRUE	8.76925	9.875	9.325	-0.1719	-0.2678	0.0661	0.797749	0.797102	0.797102	0	0	0.0100167	FALSE	non	non	non
860	1	gi|146081524	146081524	LinJ.14.0960	5.1	970	102646	protein phosphatase 2C-like protein [Leishmania infantum JPCM5].	3	3	1	1	0	FALSE	1	2	0	0	1	2	0	0	1	2	0	0	0.75	1	1.75	0.25	0	0.75	FALSE	1.375	0.125
2576	1	gi|146094100	146094100	LinJ.30.3150	28.8	382	43007	S-adenosylmethionine decarboxylase proenzyme [Leishmania infantum JPCM5].	10	10	1	2	1	TRUE	3	2	1	4	3	2	1	4	3	2	1	4	2.5	3.5	2.16675	1.75	2.75	2.54169	TRUE	2.83338	2.25	2.54	0.3309	0.344	0.0662	0.791452	0.796952	0.796952	0	0	0.0100167	FALSE	non	non	non
1860	1	gi|146089503	146089503	LinJ.26.0550	18.2	578	61880	hypothetical protein [Leishmania infantum JPCM5].	14	14	1	2	2	TRUE	3	4	2	5	3	4	2	5	3	4	2	5	3.5	3.625	4	2.75	3.5	3.46875	TRUE	3.8125	3.125	3.47	0.2836	0.4338	0.0666	0.733215	0.796353	0.796353	0	0	0.0100167	FALSE	non	non	non
863	1	gi|146081544	146081544	LinJ.14.1020	5.4	1114	119596	RET1 [Leishmania infantum JPCM5].	5	5	1	1	1	FALSE	1	2	0	2	1	2	0	2	1	2	0	2	1.25	1.25	1.75	0.25	1.25	1.125	FALSE	1.5	0.75
567	1	gi|146079165	146079165	LinJ.10.0620	15.9	478	51086	zinc-binding dehydrogenase-like protein [Leishmania infantum JPCM5].	11	11	1	2	1	TRUE	2	2	1	6	2	2	1	6	2	2	1	6	2.75	2.55	2.25	2	4	2.7	TRUE	2.4	3	2.7	-0.3219	-0.8257	0.0667	0.464733	0.796204	0.796204	0	0	0.0100167	FALSE	non	non	non
3755	1	gi|146103892	146103892	LinJ.36.3620	39	200	23111	hypothetical protein [Leishmania infantum].	37	37	1	2	2	TRUE	9	10	10	8	9	10	10	8	9	10	10	8	9.25	10.25	10.25	12.2105	6	9.67762	TRUE	10.25	9.10525	9.68	0.1701	0.5456	0.0671	0.662835	0.795607	0.795607	0	0	0.0100167	FALSE	non	non	non
3292	1	gi|146099667	146099667	LinJ.34.3530	35.7	488	53901	serine palmitoyltransferase-like protein [Leishmania infantum].	93	93	1	2	2	TRUE	23	22	18	30	23	22	18	30	23	22	18	30	23.25	25.25	23.0515	21.75	23	23.2629	TRUE	24.1508	22.375	23.265	0.1098	0.4176	0.0673	0.743619	0.795309	0.795309	0	0	0.0100167	FALSE	non	non	non
1693	1	gi|146088153	146088153	LinJ.24.2120	39.8	88	9530	hypothetical protein [Leishmania infantum JPCM5].	17	17	1	2	2	TRUE	5	2	5	5	5	2	5	5	5	2	5	5	4.25	5.5	2.5	6.0475	3.5	4.38687	TRUE	4	4.77375	4.385	-0.254	-0.1381	0.0676	0.884018	0.794864	0.794864	0	0	0.0100167	FALSE	non	non	non
1352	1	gi|146085421	146085421	LinJ.20.1390	36.1	999	109579	coatomer beta subunit [Leishmania infantum JPCM5].	79	79	1	2	2	TRUE	16	22	12	29	16	22	12	29	16	22	12	29	19.75	17.75	23	15	22.5	19.5625	TRUE	20.375	18.75	19.565	0.1203	0.3223	0.0679	0.805715	0.794419	0.794419	0	0	0.0100167	FALSE	non	non	non
868	1	gi|146081591	146081591	LinJ.14.1140	11.7	905	100171	protein kinase [Leishmania infantum JPCM5].	23	23	1	2	2	TRUE	4	7	3	9	4	7	3	9	4	7	3	9	5.75	5	7.25	4.25	6.25	5.6875	TRUE	6.125	5.25	5.69	0.2236	0.5096	0.068	0.68521	0.794271	0.794271	0	0	0.0100167	FALSE	non	non	non
870	1	gi|146081615	146081615	obs_LinJ.14.1180	28	2461	278337	kinesin K39 [Leishmania infantum JPCM5].	7	2	0.286	1	2	TRUE	0	2	2	3	0	0	1	1	0	0	1.083	1.077	0.54	0	0	2.02075	0.51925	0.635	FALSE	0	1.27
1513	1	gi|146086614	146086614	LinJ.22.0620	49.3	268	29678	hypothetical protein [Leishmania infantum JPCM5].	23	23	1	2	2	TRUE	4	7	2	10	4	7	2	10	4	7	2	10	5.75	5	7.25	3.25	7.25	5.6875	TRUE	6.125	5.25	5.69	0.2236	0.4837	0.068	0.701482	0.794271	0.794271	0	0	0.0100167	FALSE	non	non	non
58	1	gi|146071708	146071708	LinJ.06.0990	19.3	223	26661	cell cycle associated protein MOB1 [Leishmania infantum].	16	16	1	2	2	TRUE	4	2	3	7	4	2	3	7	4	2	3	7	4	5	2.5	4	5	4.125	TRUE	3.75	4.5	4.125	-0.263	-0.2289	0.0682	0.823415	0.793976	0.793976	0	0	0.0100167	FALSE	non	non	non
874	1	gi|146081632	146081632	LinJ.14.1200	4.6	935	93963	hypothetical protein [Leishmania infantum JPCM5].	3	3	1	1	0	FALSE	2	1	0	0	2	1	0	0	2	1	0	0	0.75	2	0.75	0.25	0	0.75	FALSE	1.375	0.125
875	1	gi|146081635	146081635	LinJ.14.1210	7.6	476	50685	hypothetical protein [Leishmania infantum JPCM5].	9	9	1	1	2	TRUE	0	3	3	3	0	3	3	3	0	3	3	3	2.25	0.75	2.75	3.5	2	2.25	FALSE	1.75	2.75
1029	1	gi|146082827	146082827	LinJ.16.1240	9.4	1440	157763	hypothetical protein [Leishmania infantum JPCM5].	16	16	1	2	2	TRUE	4	4	2	6	4	4	2	6	4	4	2	6	4	4.75725	4.25	3.25	4.25	4.12681	TRUE	4.50362	3.75	4.125	0.263	0.6521	0.0682	0.598442	0.793976	0.793976	0	0	0.0100167	FALSE	non	non	non
2933	1	gi|146096830	146096830	LinJ.32.2700	17.7	418	45129	GPI transamidase component Tta1 [Leishmania infantum JPCM5].	17	17	1	2	1	TRUE	5	3	1	8	5	3	1	8	5	3	1	8	4.25	5.5	3.5	2	5.5	4.125	TRUE	4.5	3.75	4.125	0.263	0.6501	0.0682	0.599625	0.793976	0.793976	0	0	0.0100167	FALSE	non	non	non
3405	1	gi|146100801	146100801	LinJ.35.1390	74.5	490	54589	metallo-peptidase, Clan ME, Family M16; mitochondrial processing peptidase, beta subunit [Leishmania infantum].	538	538	1	2	2	TRUE	121	120	138	159	121	120	138	159	121	120	138	159	134.5	136.75	137.596	141.75	124	135.024	TRUE	137.173	132.875	135.025	0.0458	0.1122	0.0682	0.946465	0.793976	0.793976	0	0	0.0100167	FALSE	non	non	non
296	1	gi|146076978	146076978	LinJ.05.0890	27.3	1683	175742	hypothetical protein [Leishmania infantum JPCM5].	86	86	1	2	2	TRUE	21	17	17	31	21	17	17	31	21	17	17	31	21.5	22.75	18	20.4327	23.75	21.2332	TRUE	20.375	22.0914	21.235	-0.1162	-0.2807	0.0689	0.789284	0.792945	0.792945	0	0	0.0100167	FALSE	non	non	non
2998	1	gi|146097390	146097390	LinJ.33.0010	24.6	822	92440	hypothetical protein [Leishmania infantum].	31	31	1	2	2	TRUE	5	7	2	17	5	7	2	17	5	7	2	17	7.75	6.25	7.25	3.25	12.25	7.25	TRUE	6.75	7.75	7.25	-0.1993	-0.683	0.069	0.542109	0.792798	0.792798	0	0	0.0100167	FALSE	non	non	non
3456	1	gi|146101178	146101178	LinJ.35.2400	40.1	484	53726	aminopeptidase P; metallo-peptidase, Clan MG, Family M24 [Leishmania infantum].	110	110	1	2	2	TRUE	25	23	18	44	25	23	18	44	25	23	18	44	27.5	27.6495	24	21.75	33.75	26.7874	TRUE	25.8248	27.75	26.785	-0.104	-0.3259	0.0695	0.759826	0.792066	0.792066	0	0	0.0100167	FALSE	non	non	non
1156	1	gi|146083818	146083818	LinJ.18.0280	26.3	704	75926	hypothetical protein [Leishmania infantum JPCM5].	61	61	1	2	2	TRUE	12	18	13	18	12	18	13	18	12	18	13	18	15.25	13.5	18.9445	16	13.5	15.4861	TRUE	16.2222	14.75	15.485	0.1371	0.1452	0.0698	0.92413	0.791628	0.791628	0	0	0.0100167	FALSE	non	non	non
502	1	gi|146078603	146078603	LinJ.09.1240	12.2	724	73530	hypothetical protein [Leishmania infantum JPCM5].	14	14	1	1	1	FALSE	7	1	6	0	7	1	6	0	7	1	6	0	3.5	7.5	1.25	7.25	0	4	TRUE	4.375	3.625	4.005	0.271	0.5629	0.0702	0.652187	0.791046	0.791046	0	0	0.0100167	FALSE	non	non	non
2281	1	gi|146092887	146092887	LinJ.29.0350	18	428	46122	hypothetical protein [Leishmania infantum].	16	16	1	2	2	TRUE	3	5	2	6	3	5	2	6	3	5	2	6	4	3.75	5	3	4.25	4	TRUE	4.375	3.625	4.005	0.271	0.5582	0.0702	0.655073	0.791046	0.791046	0	0	0.0100167	FALSE	non	non	non
885	1	gi|146081717	146081717	LinJ.14.1420	9.9	414	47853	delta-6 fatty acid desaturase [Leishmania infantum JPCM5].	5	5	1	0	1	FALSE	0	1	0	4	0	1	0	4	0	1	0	4	1.25	0.25	1	0.25	2.5	1	FALSE	0.625	1.375
886	1	gi|146081721	146081721	LinJ.14.1430	14	622	66140	hypothetical protein [Leishmania infantum JPCM5].	9	9	1	1	2	TRUE	4	1	2	2	4	1	2	2	4	1	2	2	2.25	4.25	1.25	2.75	1.25	2.375	FALSE	2.75	2
2468	1	gi|146093622	146093622	LinJ.30.0770	29.3	205	22646	co-chaperone, GrpE; heat shock protein grpe [Leishmania infantum JPCM5].	16	16	1	2	2	TRUE	2	6	2	6	2	6	2	6	2	6	2	6	4	2.75	6	3	4.25	4	TRUE	4.375	3.625	4.005	0.271	0.5632	0.0702	0.652003	0.791046	0.791046	0	0	0.0100167	FALSE	non	non	non
3109	1	gi|146098134	146098134	LinJ.33.2870	18.7	502	56938	hypothetical protein [Leishmania infantum].	16	16	1	2	2	TRUE	3	5	2	6	3	5	2	6	3	5	2	6	4	3.75	5	3	4.25	4	TRUE	4.375	3.625	4.005	0.271	0.5636	0.0702	0.651758	0.791046	0.791046	0	0	0.0100167	FALSE	non	non	non
889	1	gi|146081740	146081740	LinJ.14.1480	16.3	221	25425	hypothetical protein [Leishmania infantum JPCM5].	9	9	1	1	1	FALSE	4	1	3	1	4	1	3	1	4	1	3	1	2.25	4.25	1.25	3.5	0.25	2.3125	FALSE	2.75	1.875
890	1	gi|146081742	146081742	LinJ.14.1490	13.5	148	16361	hypothetical protein [Leishmania infantum JPCM5].	5	5	1	1	1	FALSE	1	2	0	2	1	2	0	2	1	2	0	2	1.25	1.25	1.75	0.25	1.25	1.125	FALSE	1.5	0.75
891	1	gi|146081748	146081748	LinJ.14.1520	10.4	670	73119	hypothetical protein [Leishmania infantum JPCM5].	7	7	1	0	1	FALSE	1	1	0	5	1	1	0	5	1	1	0	5	1.75	1.25	1.25	0.75	3.25	1.625	FALSE	1.25	2
1556	1	gi|146086857	146086857	LinJ.22.1480	22.5	338	37747	CCR4 associated factor [Leishmania infantum JPCM5].	45	45	1	2	2	TRUE	11	12	13	9	11	12	13	9	11	12	13	9	11.25	12.3317	12.5	15.5	6.75	11.7704	TRUE	12.4159	11.125	11.775	0.1582	0.222	0.0707	0.872413	0.79032	0.79032	0	0	0.0100167	FALSE	non	non	non
1596	1	gi|146087242	146087242	LinJ.23.0930	66.4	348	39815	mitochondrial RNA binding protein [Leishmania infantum JPCM5].	214	214	1	2	2	TRUE	48	44	55	67	48	44	55	67	48	44	55	67	53.5	54.5	49.5	58.25	51.25	53.375	TRUE	52	54.75	53.375	-0.0743	-0.2095	0.0708	0.836288	0.790176	0.790176	0	0	0.0100167	FALSE	non	non	non
894	1	gi|146081755	146081755	LinJ.14.1550	6	685	75050	hypothetical protein [Leishmania infantum JPCM5].	4	4	1	1	0	FALSE	3	0	1	0	3	0	1	0	3	0	1	0	1	3	0.25	1.25	0	1.125	FALSE	1.625	0.625
895	1	gi|146081757	146081757	LinJ.14.1560	27.1	140	15537	hypothetical protein [Leishmania infantum JPCM5].	9	9	1	1	1	FALSE	0	2	1	6	0	2	1	6	0	2	1	6	2.25	0.75	2	1.75	4	2.125	FALSE	1.375	2.875
3144	1	gi|146098508	146098508	LinJ.34.0150	70	317	33396	malate dehydrogenase [Leishmania infantum].	213	90	0.423	2	2	TRUE	58	39	51	65	24	15	22	29	43.902	26.25	40.765	49.471	40.097	50.4755	27.8125	44.1912	38.8678	40.3367	TRUE	39.144	41.5295	40.335	-0.0855	-0.2621	0.0708	0.801497	0.790176	0.790176	0	0	0.0100167	FALSE	non	non	non
897	1	gi|146081763	146081763	LinJ.14.1590	4.3	845	93054	inositol 5'-phosphatase [Leishmania infantum JPCM5].	7	7	1	1	1	FALSE	2	1	1	3	2	1	1	3	2	1	1	3	1.75	2.25	1.25	1.75	2	1.8125	FALSE	1.75	1.875
325	1	gi|146077262	146077262	LinJ.07.0350	22.1	393	44553	phosphotyrosyl phosphate activator protein [Leishmania infantum JPCM5].	11	11	1	1	1	FALSE	1	3	1	6	1	3	1	6	1	3	1	6	2.75	1.75	3	2	4	2.6875	TRUE	2.375	3	2.69	-0.334	-0.6832	0.0714	0.541996	0.789309	0.789309	0	0	0.0100167	FALSE	non	non	non
2349	1	gi|146093161	146093161	LinJ.29.1730	9.3	680	76367	hypothetical protein [Leishmania infantum].	11	11	1	1	1	FALSE	3	1	1	6	3	1	1	6	3	1	1	6	2.75	3.5	1.25	2	4	2.6875	TRUE	2.375	3	2.69	-0.334	-0.6771	0.0714	0.545441	0.789309	0.789309	0	0	0.0100167	FALSE	non	non	non
3111	1	gi|146098142	146098142	LinJ.33.2910	18.3	241	26032	ubiquitin-conjugating enzyme [Leishmania infantum].	11	11	1	2	1	TRUE	2	2	1	6	2	2	1	6	2	2	1	6	2.75	2.5	2.25	2	4	2.6875	TRUE	2.375	3	2.69	-0.334	-0.7192	0.0714	0.521889	0.789309	0.789309	0	0	0.0100167	FALSE	non	non	non
3336	1	gi|146099999	146099999	LinJ.34.0760	35.2	486	51639	hypothetical protein [Leishmania infantum].	11	11	1	2	2	TRUE	2	2	2	5	2	2	2	5	2	2	2	5	2.75	2.5	2.25	2.75	3.25	2.6875	TRUE	2.375	3	2.69	-0.334	-0.6974	0.0714	0.534019	0.789309	0.789309	0	0	0.0100167	FALSE	non	non	non
902	1	gi|146081785	146081785	LinJ.15.0080	22.1	321	36666	hypothetical protein [Leishmania infantum JPCM5].	9	9	1	2	1	TRUE	3	3	1	2	3	3	1	2	3	3	1	2	2.25	3.25	2.75	1.75	1.25	2.25	FALSE	3	1.5
3722	1	gi|146103606	146103606	LinJ.36.0040	16.9	432	46786	n-acetylglucosamine-6-phosphate deacetylase-like protein [Leishmania infantum].	11	11	1	1	1	FALSE	1	3	1	6	1	3	1	6	1	3	1	6	2.75	1.75	3	2	4	2.6875	TRUE	2.375	3	2.69	-0.334	-0.7051	0.0714	0.529718	0.789309	0.789309	0	0	0.0100167	FALSE	non	non	non
3937	1	gi|146105210	146105210	LinJ.36.6580	4.7	2613	291426	phosphatidylinositol 3 kinase [Leishmania infantum].	11	11	1	1	2	TRUE	0	4	2	5	0	4	2	5	0	4	2	5	2.75	0.75	4	2.75	3.25	2.6875	TRUE	2.375	3	2.69	-0.334	-0.691	0.0714	0.537607	0.789309	0.789309	0	0	0.0100167	FALSE	non	non	non
905	1	gi|146081794	146081794	LinJ.15.0120	10.4	318	35208	mitochondrial carrier protein [Leishmania infantum JPCM5].	2	2	1	1	0	FALSE	0	2	0	0	0	2	0	0	0	2	0	0	0.5	0	1.5	0	0	0.375	FALSE	0.75	0
2761	1	gi|146095374	146095374	LinJ.31.2450	6.6	513	55468	hypothetical protein [Leishmania infantum JPCM5].	10	10	1	2	1	TRUE	4	2	4	0	4	2	4	0	4	2	4	0	2.5	4.25	2.02075	5	0	2.81769	TRUE	3.13537	2.5	2.82	0.3288	0.2195	0.0726	0.874089	0.787588	0.787588	0	0	0.0100167	FALSE	non	non	non
3880	1	gi|146104766	146104766	LinJ.36.5390	14.9	565	65170	hypothetical protein [Leishmania infantum].	15	15	1	2	2	TRUE	3	3	4	5	3	3	4	5	3	3	4	5	3.75	3.75	3.25	5	3.5	3.875	TRUE	3.5	4.25	3.875	-0.2801	-0.4387	0.0726	0.687897	0.787588	0.787588	0	0	0.0100167	FALSE	non	non	non
908	1	gi|146081806	146081806	LinJ.15.0180	9.1	745	80518	protein kinase [Leishmania infantum JPCM5].	5	5	1	0	1	FALSE	0	1	1	3	0	1	1	3	0	1	1	3	1.25	0.25	1	1.25	1.75	1.0625	FALSE	0.625	1.5
909	1	gi|146081810	146081810	LinJ.15.0200	26.4	163	18364	hypothetical protein [Leishmania infantum JPCM5].	10	10	1	1	1	FALSE	0	5	0	5	0	5	0	5	0	5	0	5	2.5	0.75	5	1	3.25	2.5	FALSE	2.875	2.125
668	1	gi|146079879	146079879	LinJ.11.0910	16.3	1548	168386	ATPase [Leishmania infantum JPCM5].	27	27	1	2	2	TRUE	6	5	6	10	6	5	6	10	6	5	6	10	6.75	7.25	5.5	7.5	7.25	6.875	TRUE	6.375	7.375	6.88	-0.2101	-0.439	0.0727	0.687709	0.787445	0.787445	0	0	0.0100167	FALSE	non	non	non
911	1	gi|146081820	146081820	LinJ.15.0250	14	215	23010	hypothetical protein [Leishmania infantum JPCM5].	4	4	1	0	1	FALSE	1	0	1	2	1	0	1	2	1	0	1	2	1	1	0.25	1.25	1	0.875	FALSE	0.625	1.125
912	1	gi|146081822	146081822	LinJ.15.0260	11.2	347	38315	hypothetical protein [Leishmania infantum JPCM5].	3	3	1	0	1	FALSE	0	1	0	2	0	1	0	2	0	1	0	2	0.75	0.25	0.75	0.25	0.75	0.5	FALSE	0.5	0.5
3178	1	gi|146098740	146098740	LinJ.34.0700	51.3	1277	138642	hypothetical protein [Leishmania infantum].	101	64	0.634	2	2	TRUE	22	24	23	32	15	13	15	21	20.25	18.107	19.615	27.6	21.393	21.8125	19.2767	23.2207	21.4	21.4275	TRUE	20.5446	22.3104	21.425	-0.1193	-0.2299	0.0731	0.822753	0.786876	0.786876	0	0	0.0100167	FALSE	non	non	non
357	1	gi|146077480	146077480	LinJ.07.0740	23.1	519	54770	hypothetical protein [Leishmania infantum JPCM5].	16	16	1	2	2	TRUE	4	2	3	7	4	2	3	7	4	2	3	7	4	4.9375	2.5	4	5	4.10938	TRUE	3.71875	4.5	4.11	-0.2746	-0.2547	0.074	0.806369	0.785599	0.785599	0	0	0.0100167	FALSE	non	non	non
190	1	gi|146076138	146076138	LinJ.04.0140	44.9	158	16528	hypothetical protein [Leishmania infantum JPCM5].	25	25	1	2	2	TRUE	6	7	8	4	6	7	8	4	6	7	8	4	6.25	7.25	7.25	9.5	3	6.75	TRUE	7.25	6.25	6.75	0.2141	0.2659	0.0741	0.843079	0.785458	0.785458	0	0	0.0100167	FALSE	non	non	non
631	1	gi|146079669	146079669	LinJ.11.0210	40.3	412	47392	acidocalcisomal pyrophosphatase [Leishmania infantum JPCM5].	157	157	1	2	2	TRUE	35	34	43	45	35	34	43	45	35	34	43	45	39.25	39.059	37.3803	46.25	35.0245	39.4284	TRUE	38.2196	40.6373	39.43	-0.0886	-0.2566	0.0743	0.805118	0.785176	0.785176	0	0	0.0100167	FALSE	non	non	non
1057	1	gi|146083017	146083017	LinJ.16.1760	10.3	3074	345801	hypothetical protein [Leishmania infantum JPCM5].	21	21	1	2	2	TRUE	4	6	2	9	4	6	2	9	4	6	2	9	5.25	5	6.25	3.25	6.25	5.1875	TRUE	5.625	4.75	5.19	0.2452	0.4542	0.0746	0.720183	0.784753	0.784753	0	0	0.0100167	FALSE	non	non	non
537	1	gi|146078998	146078998	LinJ.10.0110	40.2	737	79925	hypothetical protein [Leishmania infantum JPCM5].	51	51	1	2	2	TRUE	9	16	7	19	9	16	7	19	9	16	7	19	12.75	10.25	16.25	9.25	14.5	12.5625	TRUE	13.25	11.875	12.565	0.1575	0.411	0.0747	0.747871	0.784613	0.784613	0	0	0.0100167	FALSE	non	non	non
1685	1	gi|146088091	146088091	LinJ.24.1970	28.9	828	88370	hypothetical protein [Leishmania infantum JPCM5].	50	50	1	2	2	TRUE	13	11	9	17	13	11	9	17	13	11	9	17	12.5	14.5	12	11.25	12.5	12.5625	TRUE	13.25	11.875	12.565	0.1575	0.4188	0.0747	0.742846	0.784613	0.784613	0	0	0.0100167	FALSE	non	non	non
920	1	gi|146081868	146081868	LinJ.15.0440	13.6	398	43000	cytoplasmic l-asparaginase i-like protein [Leishmania infantum JPCM5].	3	3	1	1	0	FALSE	2	1	0	0	2	1	0	0	2	1	0	0	0.75	2	0.75	0.25	0	0.75	FALSE	1.375	0.125
921	1	gi|146081870	146081870	LinJ.15.0450	7.5	679	70620	hypothetical protein [Leishmania infantum JPCM5].	4	4	1	0	1	FALSE	1	0	0	3	1	0	0	3	1	0	0	3	1	1	0.25	0.25	1.75	0.8125	FALSE	0.625	1
922	1	gi|146081872	146081872	LinJ.15.0460	5	694	77085	hypothetical protein [Leishmania infantum JPCM5].	4	4	1	0	1	FALSE	1	0	1	2	1	0	1	2	1	0	1	2	1	1	0.25	1.25	1	0.875	FALSE	0.625	1.125
923	1	gi|146081878	146081878	LinJ.15.0480	16.2	345	34885	hypothetical protein [Leishmania infantum JPCM5].	5	5	1	1	1	FALSE	0	2	0	3	0	2	0	3	0	2	0	3	1.25	0.25	1.75	0.25	1.75	1	FALSE	1	1
487	1	gi|146078500	146078500	LinJ.09.1010	15.1	616	63539	hypothetical protein [Leishmania infantum JPCM5].	15	15	1	2	2	TRUE	4	4	3	4	4	4	3	4	4	4	3	4	3.75	4.26875	4	4	2.75	3.75469	TRUE	4.13438	3.375	3.755	0.2891	0.5012	0.0749	0.690472	0.784332	0.784332	0	0	0.0100167	FALSE	non	non	non
925	1	gi|146081892	146081892	LinJ.15.0540	17.5	378	41730	ecotin [Leishmania infantum JPCM5].	9	9	1	0	2	TRUE	1	1	4	3	1	1	4	3	1	1	4	3	2.25	1.5	1.25	5	2	2.4375	FALSE	1.375	3.5
3295	1	gi|146099702	146099702	LinJ.34.3630	34.6	289	31220	hypothetical protein [Leishmania infantum].	26	26	1	2	2	TRUE	8	5	5	8	8	5	5	8	8	5	5	8	6.5	8.75	5.5	6.25	6	6.625	TRUE	7.125	6.125	6.63	0.218	0.3059	0.0754	0.816538	0.783631	0.783631	0	0	0.0100167	FALSE	non	non	non
2810	1	gi|146096074	146096074	LinJ.32.0140	11.5	1042	111530	hypothetical protein [Leishmania infantum JPCM5].	12	12	1	2	2	TRUE	3	2	4	3	3	2	4	3	3	2	4	3	3	3.5	2.25	5	2.16675	3.22919	TRUE	2.875	3.58338	3.23	-0.3139	-0.324	0.0759	0.761058	0.782932	0.782932	0	0	0.0100167	FALSE	non	non	non
928	1	gi|146081919	146081919	LinJ.15.0610	15.7	235	25894	hypothetical protein [Leishmania infantum JPCM5].	8	8	1	1	1	FALSE	1	5	0	2	1	5	0	2	1	5	0	2	2	1.25	5	0.75	1.25	2.0625	FALSE	3.125	1
929	1	gi|146081937	146081937	LinJ.15.0670	3.2	1179	127024	hypothetical protein [Leishmania infantum JPCM5].	2	2	1	0	1	FALSE	0	0	0	2	0	0	0	2	0	0	0	2	0.5	0	0	0	0.75	0.1875	FALSE	0	0.375
930	1	gi|146081941	146081941	LinJ.15.0690	13.4	476	50088	hypothetical protein [Leishmania infantum JPCM5].	5	5	1	0	1	FALSE	1	1	0	3	1	1	0	3	1	1	0	3	1.25	1.25	1	0.25	1.75	1.0625	FALSE	1.125	1
931	1	gi|146081945	146081945	LinJ.15.0710	17.9	201	24187	hypothetical protein [Leishmania infantum JPCM5].	4	4	1	1	0	FALSE	2	0	1	1	2	0	1	1	2	0	1	1	1	2	0.25	1.25	0.25	0.9375	FALSE	1.125	0.75
2211	1	gi|146092346	146092346	LinJ.28.2430	51.8	222	23775	glycosomal membrane protein [Leishmania infantum].	93	93	1	2	2	TRUE	22	24	21	26	22	24	21	26	22	24	21	26	23.25	24.5	24.8055	25	20.5	23.7014	TRUE	24.6528	22.75	23.7	0.1157	0.382	0.0762	0.766645	0.782515	0.782515	0	0	0.0100167	FALSE	non	non	non
933	1	gi|146081964	146081964	LinJ.15.0770	11.2	480	51836	hypothetical protein [Leishmania infantum JPCM5].	7	7	1	1	2	TRUE	2	0	2	3	2	0	2	3	2	0	2	3	1.75	2.25	0.25	2.5	2	1.75	FALSE	1.25	2.25
987	1	gi|146082453	146082453	LinJ.16.0260	48.9	176	19467	protein tyrosine phosphatase-likie protein [Leishmania infantum JPCM5].	22	22	1	2	2	TRUE	8	3	4	7	8	3	4	7	8	3	4	7	5.5	8.75	3.5	5.39275	5	5.66069	TRUE	6.125	5.19637	5.665	0.2374	0.5396	0.0763	0.666544	0.782376	0.782376	0	0	0.0100167	FALSE	non	non	non
2431	1	gi|146093506	146093506	LinJ.33.2630	35.7	319	35764	hypothetical protein [Leishmania infantum JPCM5].	47	47	1	2	2	TRUE	12	11	10	14	12	11	10	14	12	11	10	14	11.75	13.5	12	12.5	10.25	12.0625	TRUE	12.75	11.375	12.065	0.164	0.3778	0.0778	0.769375	0.780301	0.780301	0	0	0.0100167	FALSE	non	non	non
936	1	gi|146081979	146081979	LinJ.15.0830	4.1	2115	222045	hypothetical protein [Leishmania infantum JPCM5].	6	6	1	1	1	FALSE	1	3	2	0	1	3	2	0	1	3	2	0	1.5	1.25	2.75	2.5	0	1.625	FALSE	2	1.25
1380	1	gi|146085583	146085583	LinJ.03.0030	32.9	407	43779	D-3-phosphoglycerate dehydrogenase [Leishmania infantum JPCM5].	38	38	1	2	2	TRUE	9	8	12	9	9	8	12	9	9	8	12	9	9.5	10.25	8.5	14.5	6.75	10	TRUE	9.375	10.625	10.005	-0.1805	-0.0784	0.0781	0.924261	0.779889	0.779889	0	0	0.0100167	FALSE	non	non	non
938	1	gi|146081988	146081988	LinJ.15.0850	13	563	60734	hypothetical protein [Leishmania infantum JPCM5].	9	9	1	2	1	TRUE	2	2	1	4	2	2	1	4	2	2	1	4	2.25	2.5	2	1.75	2.75	2.25	FALSE	2.25	2.25
269	1	gi|146076825	146076825	LinJ.05.0490	21	257	28522	hypothetical protein [Leishmania infantum JPCM5].	57	57	1	2	2	TRUE	11	14	11	21	11	14	11	21	11	14	11	21	14.25	12.5	14.5	13.75	16.25	14.25	TRUE	13.5	15	14.25	-0.152	-0.4573	0.0789	0.676283	0.778794	0.778794	0	0	0.0100167	FALSE	non	non	non
2273	1	gi|146092865	146092865	LinJ.29.0230	29.3	966	106460	protein transport protein Sec24A [Leishmania infantum].	47	47	1	2	2	TRUE	11	12	8	16	11	12	8	16	11	12	8	16	11.75	12.5	12.5	10.25	12	11.8125	TRUE	12.5	11.125	11.815	0.1675	0.2861	0.0794	0.829651	0.778112	0.778112	0	0	0.0100167	FALSE	non	non	non
941	1	gi|146082028	146082028	LinJ.15.0970	2.2	2317	240823	hypothetical protein [Leishmania infantum JPCM5].	5	5	1	1	1	FALSE	0	3	0	2	0	3	0	2	0	3	0	2	1.25	0.25	2.75	0.25	1.25	1.125	FALSE	1.5	0.75
2546	1	gi|146093986	146093986	LinJ.30.2590	41.2	622	66631	c-1-tetrahydrofolate synthase, cytoplasmic [Leishmania infantum JPCM5].	47	47	1	2	2	TRUE	12	8	10	17	12	8	10	17	12	8	10	17	11.75	13.5	8.75	12.5	12.5	11.8125	TRUE	11.125	12.5	11.815	-0.1675	-0.4319	0.0794	0.692162	0.778112	0.778112	0	0	0.0100167	FALSE	non	non	non
2368	1	gi|146093265	146093265	LinJ.29.2270	67.9	445	49750	rab-GDP dissociation inhibitor [Leishmania infantum].	169	169	1	2	2	TRUE	42	36	35	56	42	36	35	56	42	36	35	56	42.25	47.7	39.5	38.5	43.5	42.3	TRUE	43.6	41	42.3	0.0887	0.2906	0.0799	0.826667	0.777433	0.777433	0	0	0.0100167	FALSE	non	non	non
944	1	gi|146082048	146082048	LinJ.15.1020	19.6	312	34350	hypothetical protein [Leishmania infantum JPCM5].	9	9	1	1	2	TRUE	0	3	2	4	0	3	2	4	0	3	2	4	2.25	0.75	2.75	2.75	2.75	2.25	FALSE	1.75	2.75
306	1	gi|146077029	146077029	LinJ.05.1020	14.9	919	104573	hypothetical protein [Leishmania infantum JPCM5].	24	24	1	2	2	TRUE	7	5	6	6	7	5	6	6	7	5	6	6	6	8	5.5	7.25	4.25	6.25	TRUE	6.75	5.75	6.25	0.2313	0.4518	0.08	0.721712	0.777297	0.777297	0	0	0.0100167	FALSE	non	non	non
709	1	gi|146080219	146080219	LinJ.12.0300	14.3	561	60469	hypothetical protein [Leishmania infantum JPCM5].	13	13	1	2	2	TRUE	5	2	3	3	5	2	3	3	5	2	3	3	3.25	5.5	2.25	4	2.25	3.5	TRUE	3.875	3.125	3.505	0.3099	0.5101	0.0802	0.684897	0.777027	0.777027	0	0	0.0100167	FALSE	non	non	non
792	1	gi|146080956	146080956	LinJ.13.1030	17.9	592	65479	hypothetical protein [Leishmania infantum JPCM5].	14	14	1	1	2	TRUE	1	6	2	5	1	6	2	5	1	6	2	5	3.5	1.75	6	2.75	3.5	3.5	TRUE	3.875	3.125	3.505	0.3099	0.5013	0.0802	0.690409	0.777027	0.777027	0	0	0.0100167	FALSE	non	non	non
3069	1	gi|146097904	146097904	LinJ.33.1730	54.3	258	28620	cyclophilin [Leishmania infantum].	168	168	1	2	2	TRUE	48	30	42	48	48	30	42	48	48	30	42	48	42	54.5	33	45.0395	37.25	42.4474	TRUE	43.75	41.1448	42.445	0.0887	0.2813	0.0802	0.832838	0.777027	0.777027	0	0	0.0100167	FALSE	non	non	non
3805	1	gi|146104215	146104215	LinJ.36.1810	10.9	951	102856	hypothetical protein [Leishmania infantum].	14	14	1	2	2	TRUE	5	2	2	5	5	2	2	5	5	2	2	5	3.5	5.5	2.25	2.75	3.5	3.5	TRUE	3.875	3.125	3.505	0.3099	0.519	0.0802	0.67934	0.777027	0.777027	0	0	0.0100167	FALSE	non	non	non
950	1	gi|146082081	146082081	LinJ.15.1090	11.2	427	45753	hypothetical protein [Leishmania infantum JPCM5].	8	8	1	1	2	TRUE	2	0	2	4	2	0	2	4	2	0	2	4	2	2.25	0.25	2.75	2.75	2	FALSE	1.25	2.75
3165	1	gi|146098658	146098658	LinJ.34.0500	12.8	2556	291352	calcium channel protein; ion transporter [Leishmania infantum].	47	47	1	2	2	TRUE	6	17	7	17	6	17	7	17	6	17	7	17	11.75	7.25	17.25	9.25	12.5	11.5625	TRUE	12.25	10.875	11.565	0.1711	0.2728	0.0811	0.838487	0.775812	0.775812	0	0	0.0100167	FALSE	non	non	non
952	1	gi|146082101	146082101	LinJ.15.1150	15	428	46530	hypothetical protein [Leishmania infantum JPCM5].	7	7	1	0	1	FALSE	0	1	1	5	0	1	1	5	0	1	1	5	1.75	0.75	1.25	1.75	3.25	1.75	FALSE	1	2.5
953	1	gi|146082105	146082105	LinJ.15.1160	2.9	1838	192544	hypothetical protein [Leishmania infantum JPCM5].	5	5	1	1	0	FALSE	1	2	1	1	1	2	1	1	1	2	1	1	1.25	1.25	1.75	1.25	0.25	1.125	FALSE	1.5	0.75
2671	1	gi|146094715	146094715	LinJ.27.0600	68.2	110	12313	hypothetical protein [Leishmania infantum JPCM5].	64	64	1	2	2	TRUE	15	17	17	15	15	17	17	15	15	17	17	15	16	16.5	17.75	19.75	11.25	16.3125	TRUE	17.125	15.5	16.315	0.1443	0.3122	0.0814	0.812376	0.775409	0.775409	0	0	0.0100167	FALSE	non	non	non
146	1	gi|146075654	146075654	LinJ.02.0640	39.6	313	34465	mitochondrial carrier protein [Leishmania infantum JPCM5].	46	46	1	2	2	TRUE	10	9	5	22	10	9	5	22	10	9	5	22	11.5	11.5	9.5	6.75	16.9582	11.1771	TRUE	10.5	11.8541	11.175	-0.1745	-0.4263	0.0815	0.695681	0.775275	0.775275	0	0	0.0100167	FALSE	non	non	non
649	1	gi|146079777	146079777	LinJ.11.0580	34.2	407	44954	tetratricopeptide repeat (TPR) protein [Leishmania infantum JPCM5].	28	28	1	2	2	TRUE	9	6	10	3	9	6	10	3	9	6	10	3	7	10.25	6.25	12	2.25	7.6875	TRUE	8.25	7.125	7.69	0.2105	0.1675	0.0816	0.90907	0.775141	0.775141	0	0	0.0100167	FALSE	non	non	non
2965	1	gi|146097034	146097034	LinJ.32.3410	45.9	218	24229	hypothetical protein [Leishmania infantum JPCM5].	39	39	1	2	2	TRUE	11	6	10	12	11	6	10	12	11	6	10	12	9.75	12	6.5	12.2955	8.75	9.88638	TRUE	9.25	10.5228	9.885	-0.1856	-0.1102	0.0816	0.902794	0.775141	0.775141	0	0	0.0100167	FALSE	non	non	non
958	1	gi|146082141	146082141	LinJ.15.1330	10.2	833	92515	cation transporter [Leishmania infantum JPCM5].	5	5	1	0	1	FALSE	1	1	1	2	1	1	1	2	1	1	1	2	1.25	1.25	1	1.25	1.25	1.1875	FALSE	1.125	1.25
3808	1	gi|146104226	146104226	LinJ.36.1850	28.3	106	12267	hypothetical protein [Leishmania infantum].	33	33	1	2	2	TRUE	4	9	3	17	4	9	3	17	4	9	3	17	8.25	5	9.25	4.25	12.25	7.6875	TRUE	7.125	8.25	7.69	-0.2105	-0.6717	0.0816	0.548499	0.775141	0.775141	0	0	0.0100167	FALSE	non	non	non
790	1	gi|146080950	146080950	LinJ.13.1000	55.1	1075	122142	leucyl-tRNA synthetase [Leishmania infantum JPCM5].	414	414	1	2	2	TRUE	82	93	96	143	82	93	96	143	82	93	96	143	103.5	95.5	106.25	98.664	111.328	102.935	TRUE	100.875	104.996	102.94	-0.0577	-0.1148	0.0824	0.899695	0.774071	0.774071	0	0	0.0100167	FALSE	non	non	non
961	1	gi|146082151	146082151	LinJ.15.1360	16.4	371	40013	hypothetical protein [Leishmania infantum JPCM5].	9	9	1	1	1	FALSE	1	5	1	2	1	5	1	2	1	5	1	2	2.25	1.5	5	1.75	1.25	2.375	FALSE	3.25	1.5
962	1	gi|146082158	146082158	LinJ.15.1380	9.9	303	31417	hypothetical protein [Leishmania infantum JPCM5].	2	2	1	0	1	FALSE	0	0	0	2	0	0	0	2	0	0	0	2	0.5	0	0	0	0.75	0.1875	FALSE	0	0.375
963	1	gi|146082162	146082162	LinJ.15.1390	14.9	704	77421	hypothetical protein [Leishmania infantum JPCM5].	8	8	1	0	1	FALSE	1	1	1	5	1	1	1	5	1	1	1	5	2	1.25	1.25	1.75	3.25	1.875	FALSE	1.25	2.5
3398	1	gi|146100765	146100765	LinJ.35.1270	39.1	361	39867	hypothetical protein [Leishmania infantum].	52	32	0.615	2	2	TRUE	12	15	7	18	6	9	3	14	6.235	9.327	3.08	14.239	8.22025	7.30875	10.0817	4.52	10.5598	8.11756	TRUE	8.69525	7.53988	8.12	0.2065	0.3734	0.0829	0.772239	0.773405	0.773405	0	0	0.0100167	FALSE	non	non	non
2440	1	gi|146093540	146093540	LinJ.30.0350	37.9	610	67953	kinesin [Leishmania infantum JPCM5].	92	92	1	2	2	TRUE	24	20	16	32	24	20	16	32	24	20	16	32	23	26.405	21.25	19.25	24.5	22.8513	TRUE	23.8275	21.875	22.855	0.1232	0.3507	0.0832	0.787062	0.773007	0.773007	0	0	0.0100167	FALSE	non	non	non
966	1	gi|146082195	146082195	LinJ.15.1480	33.7	95	10713	hypothetical protein [Leishmania infantum JPCM5].	9	9	1	2	2	TRUE	2	2	2	3	2	2	2	3	2	2	2	3	2.25	2.5	2	2.75	2	2.3125	FALSE	2.25	2.375
535	1	gi|146078989	146078989	LinJ.10.0080	29.6	257	28235	hypothetical protein [Leishmania infantum JPCM5].	14	14	1	2	1	TRUE	2	3	1	8	2	3	1	8	2	3	1	8	3.5	2.75	3.25	2	5.5	3.375	TRUE	3	3.75	3.375	-0.3219	-0.3123	0.0833	0.768655	0.772874	0.772874	0	0	0.0100167	FALSE	non	non	non
3681	1	gi|146103258	146103258	LinJ.36.0900	14.5	786	84852	hypothetical protein [Leishmania infantum].	14	14	1	2	1	TRUE	3	4	1	6	3	4	1	6	3	4	1	6	3.5	3.5	4	2	4	3.375	TRUE	3.75	3	3.375	0.3219	0.7844	0.0833	0.522667	0.772874	0.772874	0	0	0.0100167	FALSE	non	non	non
3775	1	gi|146104024	146104024	LinJ.36.3180	9.8	438	48933	clathrin coat assembly protein-like protein [Leishmania infantum].	13	13	1	2	2	TRUE	3	4	3	3	3	4	3	3	3	4	3	3	3.25	3.5	4	3.75	2.25	3.375	TRUE	3.75	3	3.375	0.3219	0.8067	0.0833	0.510398	0.772874	0.772874	0	0	0.0100167	FALSE	non	non	non
3874	1	gi|146104734	146104734	LinJ.36.5320	28.4	275	30734	protein kinase ck2 regulatory subunit [Leishmania infantum].	13	13	1	2	2	TRUE	3	4	3	3	3	4	3	3	3	4	3	3	3.25	3.5	4	3.75	2.25	3.375	TRUE	3.75	3	3.375	0.3219	0.7915	0.0833	0.518745	0.772874	0.772874	0	0	0.0100167	FALSE	non	non	non
826	1	gi|146081210	146081210	LinJ.14.0130	62.2	352	39140	nucleoside hydrolase-like protein [Leishmania infantum JPCM5].	143	143	1	2	2	TRUE	24	42	23	54	24	42	23	54	24	42	23	54	35.75	26.5	46.9453	26.8	41.75	35.4988	TRUE	36.7226	34.275	35.5	0.0992	0.4368	0.0839	0.731293	0.77208	0.77208	0	0	0.0100167	FALSE	non	non	non
3562	1	gi|146102089	146102089	LinJ.35.4780	43.5	724	79039	hypothetical protein [Leishmania infantum].	74	74	1	2	2	TRUE	20	13	14	27	20	13	14	27	20	13	14	27	18.5	21.25	13.5	17	21.25	18.25	TRUE	17.375	19.125	18.255	-0.1384	-0.23	0.0839	0.822687	0.77208	0.77208	0	0	0.0100167	FALSE	non	non	non
1672	1	gi|146087942	146087942	LinJ.24.1240	56.1	107	12373	translation factor SUI1 [Leishmania infantum JPCM5].	29	29	1	2	2	TRUE	6	6	6	11	6	6	6	11	6	6	6	11	7.25	7.25	6.25	7.72725	8	7.30681	TRUE	6.75	7.86362	7.305	-0.2196	-0.7094	0.0843	0.527324	0.771553	0.771553	0	0	0.0100167	FALSE	non	non	non
974	1	gi|146082262	146082262	LinJ.15.1640	4.1	1256	140455	condensin subunit 1 [Leishmania infantum JPCM5].	4	4	1	0	1	FALSE	0	1	0	3	0	1	0	3	0	1	0	3	1	0.25	0.75	0.25	1.75	0.75	FALSE	0.5	1
975	1	gi|146082266	146082266	LinJ.15.1650	4.6	543	62272	hypothetical protein [Leishmania infantum JPCM5].	2	2	1	0	1	FALSE	0	0	0	2	0	0	0	2	0	0	0	2	0.5	0	0	0	0.75	0.1875	FALSE	0	0.375
2625	1	gi|146094288	146094288	LinJ.21.1150	44.8	270	29348	hypothetical protein [Leishmania infantum JPCM5].	29	29	1	2	2	TRUE	8	7	8	6	8	7	8	6	8	7	8	6	7.25	8.75	7.25	9.5	4.25	7.4375	TRUE	8	6.875	7.44	0.2176	0.1855	0.0843	0.896938	0.771553	0.771553	0	0	0.0100167	FALSE	non	non	non
46	1	gi|146071605	146071605	LinJ.06.0760	24.9	338	37031	threonine dehydratase-like protein [Leishmania infantum].	52	52	1	2	2	TRUE	15	8	15	14	15	8	15	14	15	8	15	14	13	16.25	8.75	17.75	10.25	13.25	TRUE	12.5	14	13.25	-0.1635	-0.1718	0.0849	0.861427	0.770764	0.770764	0	0	0.0100167	FALSE	non	non	non
2304	1	gi|146092977	146092977	LinJ.29.0810	34.9	601	66771	U-box domain protein [Leishmania infantum].	139	139	1	2	2	TRUE	34	31	29	45	34	31	29	45	34	31	29	45	34.75	38	34.1485	32.5	34.75	34.8496	TRUE	36.0742	33.625	34.85	0.1011	0.4677	0.0854	0.711603	0.770109	0.770109	0	0	0.0100167	FALSE	non	non	non
1478	1	gi|146086270	146086270	LinJ.21.1860	28.1	608	66172	choline dehydrogenase, like protein [Leishmania infantum JPCM5].	35	35	1	2	2	TRUE	10	8	8	9	10	8	8	9	10	8	8	9	8.75	11	8.5	10.25	6.75	9.125	TRUE	9.75	8.5	9.125	0.1979	0.4181	0.0856	0.743297	0.769847	0.769847	0	0	0.0100167	FALSE	non	non	non
3500	1	gi|146101564	146101564	LinJ.35.3420	24.2	1084	117297	hypothetical protein [Leishmania infantum].	63	63	1	2	2	TRUE	13	15	16	19	13	15	16	19	13	15	16	19	15.75	14.5	15.5	18.7918	14.5	15.8229	TRUE	15	16.6459	15.825	-0.1506	-0.4447	0.086	0.684143	0.769325	0.769325	0	0	0.0100167	FALSE	non	non	non
38	1	gi|146071549	146071549	LinJ.06.0630	24.5	306	34514	carbonic anhydrase family protein [Leishmania infantum].	12	12	1	1	2	TRUE	1	4	5	2	1	4	5	2	1	4	5	2	3	1.75	4	6	1.25	3.25	TRUE	2.875	3.625	3.255	-0.3339	-0.3905	0.0864	0.718332	0.768805	0.768805	0	0	0.0100167	FALSE	non	non	non
652	1	gi|146079787	146079787	LinJ.11.0610	17.7	598	63846	hypothetical protein [Leishmania infantum JPCM5].	12	12	1	1	2	TRUE	0	5	4	3	0	5	4	3	0	5	4	3	3	0.75	5	5	2.25	3.25	TRUE	2.875	3.625	3.255	-0.3339	-0.3826	0.0864	0.723365	0.768805	0.768805	0	0	0.0100167	FALSE	non	non	non
983	1	gi|146082423	146082423	LinJ.16.0170	16.4	305	35753	50S ribosomal protein L17 [Leishmania infantum JPCM5].	5	5	1	1	0	FALSE	0	4	0	1	0	4	0	1	0	4	0	1	1.25	0.25	3.75	0.25	0.25	1.125	FALSE	2	0.25
984	1	gi|146082428	146082428	LinJ.16.0180	1.1	1846	201744	hypothetical protein [Leishmania infantum JPCM5].	3	3	1	0	1	FALSE	0	0	0	3	0	0	0	3	0	0	0	3	0.75	0.25	0	0.25	1.75	0.5625	FALSE	0.125	1
2137	1	gi|146091766	146091766	LinJ.28.0840	8.6	455	50677	hypothetical protein [Leishmania infantum].	12	12	1	2	2	TRUE	3	2	4	3	3	2	4	3	3	2	4	3	3	3.5	2.25	5	2.25	3.25	TRUE	2.875	3.625	3.255	-0.3339	-0.394	0.0864	0.716107	0.768805	0.768805	0	0	0.0100167	FALSE	non	non	non
2809	1	gi|146096071	146096071	LinJ.32.0130	21.8	239	26580	hypothetical protein [Leishmania infantum JPCM5].	13	13	1	2	2	TRUE	3	2	3	5	3	2	3	5	3	2	3	5	3.25	3.5	2.25	3.75	3.5	3.25	TRUE	2.875	3.625	3.255	-0.3339	-0.3919	0.0864	0.717442	0.768805	0.768805	0	0	0.0100167	FALSE	non	non	non
464	1	gi|146078355	146078355	LinJ.09.0660	17.8	970	105550	hypothetical protein [Leishmania infantum JPCM5].	24	24	1	2	2	TRUE	3	9	4	8	3	9	4	8	3	9	4	8	6	4	9.25	5.5	5.703	6.11325	TRUE	6.625	5.6015	6.115	0.2436	0.5749	0.0867	0.644842	0.768415	0.768415	0	0	0.0100167	FALSE	non	non	non
3240	1	gi|146099267	146099267	LinJ.34.2370	33	870	100019	hypothetical protein [Leishmania infantum].	118	118	1	2	2	TRUE	27	25	29	37	27	25	29	37	27	25	29	37	29.5	30	26.5	32.2647	28.75	29.3787	TRUE	28.25	30.5074	29.38	-0.111	-0.4345	0.0869	0.69053	0.768156	0.768156	0	0	0.0100167	FALSE	non	non	non
3420	1	gi|146100923	146100923	LinJ.35.1600	14.1	780	84506	hypothetical protein [Leishmania infantum].	16	16	1	2	2	TRUE	2	6	2	6	2	6	2	6	2	6	2	6	4	2.75	6	3	4.10725	3.96431	TRUE	4.375	3.55363	3.965	0.3031	0.4981	0.0869	0.692417	0.768156	0.768156	0	0	0.0100167	FALSE	non	non	non
1951	1	gi|146090059	146090059	LinJ.26.2030	16.4	791	83660	hypothetical protein [Leishmania infantum JPCM5].	31	31	1	1	2	TRUE	0	12	2	17	0	12	2	17	0	12	2	17	7.75	0.75	12.5	3.25	12.25	7.1875	TRUE	6.625	7.75	7.19	-0.2252	-0.6193	0.0872	0.578611	0.767767	0.767767	0	0	0.0100167	FALSE	non	non	non
991	1	gi|146082504	146082504	LinJ.16.0400	5.8	1000	109427	hypothetical protein [Leishmania infantum JPCM5].	4	4	1	0	1	FALSE	0	1	1	2	0	1	1	2	0	1	1	2	1	0.25	0.75	1.25	1	0.8125	FALSE	0.5	1.125
992	1	gi|146082522	146082522	LinJ.16.0460	11.1	234	25765	hypothetical protein [Leishmania infantum JPCM5].	3	3	1	0	1	FALSE	0	1	2	0	0	1	2	0	0	1	2	0	0.75	0.25	0.75	2.25	0	0.8125	FALSE	0.5	1.125
2775	1	gi|146095510	146095510	LinJ.31.2830	20.3	467	51603	hypothetical protein [Leishmania infantum JPCM5].	16	16	1	2	2	TRUE	2	4	2	8	2	4	2	8	2	4	2	8	4	2.75	4.10725	3	5.5	3.83931	TRUE	3.42863	4.25	3.84	-0.3093	-0.5044	0.0876	0.647221	0.767251	0.767251	0	0	0.0100167	FALSE	non	non	non
994	1	gi|146082544	146082544	LinJ.16.0520	4.5	1172	125570	hypothetical protein [Leishmania infantum JPCM5].	4	4	1	1	0	FALSE	0	2	1	1	0	2	1	1	0	2	1	1	1	0.25	1.75	1.25	0.25	0.875	FALSE	1	0.75
3224	1	gi|146099140	146099140	LinJ.34.2180	16.6	385	42062	hypothetical protein [Leishmania infantum].	14	14	1	2	1	TRUE	3	4	1	6	3	4	1	6	3	4	1	6	3.5	3.54325	4	2	4	3.38581	TRUE	3.77163	3	3.385	0.3296	0.6598	0.0876	0.593898	0.767251	0.767251	0	0	0.0100167	FALSE	non	non	non
1849	1	gi|146089430	146089430	LinJ.26.0330	25.1	342	37733	hypothetical protein [Leishmania infantum JPCM5].	17	17	1	2	2	TRUE	2	7	4	4	2	7	4	4	2	7	4	4	4.25	2.75	6.75	5	2.75	4.3125	TRUE	4.75	3.875	4.315	0.2919	0.7573	0.0877	0.537779	0.767122	0.767122	0	0	0.0100167	FALSE	non	non	non
2510	1	gi|146093792	146093792	LinJ.30.1610	23.3	382	41174	hypothetical protein [Leishmania infantum JPCM5].	17	17	1	1	2	TRUE	6	1	5	5	6	1	5	5	6	1	5	5	4.25	6.5	1.25	6	3.5	4.3125	TRUE	3.875	4.75	4.315	-0.2919	-0.1053	0.0877	0.906098	0.767122	0.767122	0	0	0.0100167	FALSE	non	non	non
3887	1	gi|146104802	146104802	LinJ.36.5480	4.8	3381	364618	hypothetical protein [Leishmania infantum].	17	17	1	1	2	TRUE	6	1	5	5	6	1	5	5	6	1	5	5	4.25	6.5	1.25	6	3.5	4.3125	TRUE	3.875	4.75	4.315	-0.2919	-0.1266	0.0877	0.89175	0.767122	0.767122	0	0	0.0100167	FALSE	non	non	non
2014	1	gi|146090727	146090727	LinJ.27.0740	38.7	1006	112425	2-oxoglutarate dehydrogenase subunit [Leishmania infantum JPCM5].	275	275	1	2	2	TRUE	62	65	69	79	62	65	69	79	62	65	69	79	68.75	71.75	70	73	61.75	69.125	TRUE	70.875	67.375	69.13	0.0731	0.1773	0.0886	0.902462	0.765965	0.765965	0	0	0.0100167	FALSE	non	non	non
1001	1	gi|146082598	146082598	LinJ.16.0620	3.3	1135	116576	hypothetical protein [Leishmania infantum JPCM5].	2	2	1	0	1	FALSE	0	0	0	2	0	0	0	2	0	0	0	2	0.5	0	0	0	0.75	0.1875	FALSE	0	0.375
1002	1	gi|146082618	146082618	LinJ.16.0660	10.1	566	64726	hypothetical protein [Leishmania infantum JPCM5].	8	8	1	2	1	TRUE	3	2	0	3	3	2	0	3	3	2	0	3	2	3.25	2	0.75	2	2	FALSE	2.625	1.375
1065	1	gi|146083169	146083169	LinJ.34.0790	18.6	469	54585	hypothetical protein [Leishmania infantum JPCM5].	21	21	1	2	2	TRUE	5	4	7	5	5	4	7	5	5	4	7	5	5.25	6	4.25	8.5	3.75	5.625	TRUE	5.125	6.125	5.63	-0.2569	-0.356	0.0888	0.740398	0.765708	0.765708	0	0	0.0100167	FALSE	non	non	non
1264	1	gi|146084610	146084610	LinJ.19.0920	42.8	201	22798	peptidyl-prolyl cis-trans isomerase, macrophage infectivity potentiator precursor [Leishmania.	55	55	1	2	2	TRUE	12	12	11	20	12	12	11	20	12	12	11	20	13.75	13.5	12.625	13.75	15.5	13.8438	TRUE	13.0625	14.625	13.845	-0.1638	-0.3652	0.089	0.734492	0.765452	0.765452	0	0	0.0100167	FALSE	non	non	non
1005	1	gi|146082642	146082642	LinJ.16.0740	4.7	740	78388	hypothetical protein [Leishmania infantum JPCM5].	4	4	1	0	1	FALSE	0	1	0	3	0	1	0	3	0	1	0	3	1	0.25	0.75	0.25	1.75	0.75	FALSE	0.5	1
2204	1	gi|146092289	146092289	LinJ.28.2280	41.1	90	10232	dynein light chain lc6, flagellar outer arm [Leishmania infantum].	13	13	1	2	2	TRUE	5	2	3	3	5	2	3	3	5	2	3	3	3.25	5.5	2.25	3.9285	2.25	3.48212	TRUE	3.875	3.08925	3.485	0.3284	0.5209	0.0895	0.678156	0.764814	0.764814	0	0	0.0100167	FALSE	non	non	non
2454	1	gi|146093584	146093584	LinJ.30.0580	56.9	325	36715	hypothetical protein [Leishmania infantum JPCM5].	157	157	1	2	2	TRUE	28	40	40	49	28	40	40	49	28	40	40	49	39.25	32.1875	44.25	43.25	38.5	39.5469	TRUE	38.2188	40.875	39.55	-0.0971	-0.2883	0.0895	0.784309	0.764814	0.764814	0	0	0.0100167	FALSE	non	non	non
153	1	gi|146075771	146075771	LinJ.03.0150	25.7	724	82343	ABC transporter protein [Leishmania infantum JPCM5].	72	72	1	2	2	TRUE	15	17	16	24	15	17	16	24	15	17	16	24	18	16.5	17.75	19	18.8637	18.0284	TRUE	17.125	18.9319	18.03	-0.1441	-0.3737	0.0899	0.729049	0.764304	0.764304	0	0	0.0100167	FALSE	non	non	non
1009	1	gi|146082666	146082666	LinJ.16.0800	3.9	750	82232	hypothetical protein [Leishmania infantum JPCM5].	4	4	1	1	1	FALSE	0	2	0	2	0	2	0	2	0	2	0	2	1	0.25	1.75	0.25	1	0.8125	FALSE	1	0.625
3581	1	gi|146102259	146102259	LinJ.35.5300	51.8	357	39592	isomerase; isopentenyl-diphosphate delta-isomerase [Leishmania infantum].	86	86	1	2	2	TRUE	23	20	22	21	23	20	22	21	23	20	22	21	21.5	25.25	21.25	26	16.5	22.25	TRUE	23.25	21.25	22.25	0.1298	0.3374	0.0899	0.795783	0.764304	0.764304	0	0	0.0100167	FALSE	non	non	non
1011	1	gi|146082686	146082686	LinJ.16.0860	36	228	24196	hypothetical protein [Leishmania infantum JPCM5].	6	6	1	1	2	TRUE	0	2	2	2	0	2	2	2	0	2	2	2	1.5	0.75	2	2.5	1.25	1.625	FALSE	1.375	1.875
1012	1	gi|146082690	146082690	LinJ.16.0870	4.2	687	75271	protein kinase [Leishmania infantum JPCM5].	3	3	1	1	0	FALSE	0	2	0	1	0	2	0	1	0	2	0	1	0.75	0.25	1.75	0.25	0.25	0.625	FALSE	1	0.25
2206	1	gi|146092304	146092304	LinJ.28.2320	75.9	278	30683	hypothetical protein [Leishmania infantum].	113	113	1	2	2	TRUE	26	24	30	33	26	24	30	33	26	24	30	33	28.25	28.75	25.25	33	25.5	28.125	TRUE	27	29.25	28.125	-0.1155	-0.3173	0.09	0.765406	0.764177	0.764177	0	0	0.0100167	FALSE	non	non	non
216	1	gi|146076354	146076354	LinJ.04.0670	26.3	152	15911	hypothetical protein [Leishmania infantum JPCM5].	30	30	1	2	2	TRUE	4	8	3	15	4	8	3	15	4	8	3	15	7.5	5	8	4.25	11	7.0625	TRUE	6.5	7.625	7.065	-0.2312	-0.559	0.0904	0.614195	0.763669	0.763669	0	0	0.0100167	FALSE	non	non	non
2643	1	gi|146094513	146094513	LinJ.27.2640	23.1	890	99618	hypothetical protein [Leishmania infantum JPCM5].	35	35	1	2	2	TRUE	8	9	5	13	8	9	5	13	8	9	5	13	8.75	9.25	9.25	6.75	9.25	8.625	TRUE	9.25	8	8.625	0.2095	0.4661	0.0906	0.712618	0.763416	0.763416	0	0	0.0100167	FALSE	non	non	non
1016	1	gi|146082712	146082712	LinJ.16.0940	35	220	25059	hypothetical protein [Leishmania infantum JPCM5].	6	6	1	1	0	FALSE	0	5	1	0	0	5	1	0	0	5	1	0	1.5	0.75	5	1.25	0	1.75	FALSE	2.875	0.625
3848	1	gi|146104493	146104493	LinJ.36.4660	45.4	282	32516	hypothetical protein [Leishmania infantum].	19	19	1	2	2	TRUE	5	2	3	9	5	2	3	9	5	2	3	9	4.75	6	2.5	4.10725	6.25	4.71431	TRUE	4.25	5.17863	4.715	-0.2855	-0.5771	0.0917	0.603413	0.762027	0.762027	0	0	0.0100167	FALSE	non	non	non
1973	1	gi|146090446	146090446	LinJ.26.2390	6.7	3374	359177	hypothetical protein [Leishmania infantum JPCM5].	29	29	1	2	2	TRUE	7	8	6	8	7	8	6	8	7	8	6	8	7.25	8	8	7.65875	6	7.41469	TRUE	8	6.82938	7.415	0.2281	0.1653	0.0923	0.910555	0.761273	0.761273	0	0	0.0100167	FALSE	non	non	non
1019	1	gi|146082724	146082724	LinJ.16.0970	7.4	488	55340	hypothetical protein [Leishmania infantum JPCM5].	2	2	1	0	1	FALSE	0	0	0	2	0	0	0	2	0	0	0	2	0.5	0	0	0	0.75	0.1875	FALSE	0	0.375
3768	1	gi|146103977	146103977	LinJ.36.3030	12.2	1717	184948	hypothetical protein [Leishmania infantum].	15	15	1	1	2	TRUE	8	0	4	3	8	0	4	3	8	0	4	3	3.75	8.75	0.25	5	2.25	4.0625	TRUE	4.5	3.625	4.065	0.31	0.661	0.0931	0.593192	0.760273	0.760273	0	0	0.0100167	FALSE	non	non	non
1021	1	gi|146082733	146082733	LinJ.16.0990	4.6	971	110054	hypothetical protein [Leishmania infantum JPCM5].	3	3	1	0	1	FALSE	0	0	0	3	0	0	0	3	0	0	0	3	0.75	0.25	0	0.25	1.75	0.5625	FALSE	0.125	1
1022	1	gi|146082738	146082738	LinJ.16.1000	5.8	469	52173	protein kinase [Leishmania infantum JPCM5].	3	3	1	1	0	FALSE	1	2	0	0	1	2	0	0	1	2	0	0	0.75	1	1.75	0.25	0	0.75	FALSE	1.375	0.125
432	1	gi|146078040	146078040	LinJ.08.1010	60	365	42047	hypothetical protein [Leishmania infantum JPCM5].	368	368	1	2	2	TRUE	71	87	86	124	71	87	86	124	71	87	86	124	92	80.75	97	89	97	90.9375	TRUE	88.875	93	90.94	-0.0654	-0.0911	0.0933	0.91568	0.760023	0.760023	0	0	0.0100167	FALSE	non	non	non
1024	1	gi|146082774	146082774	LinJ.16.1110	11.2	516	56373	hypothetical protein [Leishmania infantum JPCM5].	7	7	1	1	1	FALSE	3	1	1	2	3	1	1	2	3	1	1	2	1.75	3.25	1.25	1.75	1.25	1.875	FALSE	2.25	1.5
2439	1	gi|146093532	146093532	LinJ.33.2500	30.4	563	60246	hypothetical protein [Leishmania infantum JPCM5].	41	41	1	2	2	TRUE	7	10	7	17	7	10	7	17	7	10	7	17	10.25	8.5	10.5	9.25	12.5	10.1875	TRUE	9.5	10.875	10.19	-0.1957	-0.1981	0.0934	0.843873	0.759898	0.759898	0	0	0.0100167	FALSE	non	non	non
3678	1	gi|146103233	146103233	LinJ.36.0960	18.4	790	87469	SNF1-related protein kinases; protein kinase [Leishmania infantum].	26	26	1	2	2	TRUE	6	7	5	8	6	7	5	8	6	7	5	8	6.5	7.25	7.25	6.25	6	6.6875	TRUE	7.25	6.125	6.69	0.2421	0.3001	0.0938	0.820374	0.759401	0.759401	0	0	0.0100167	FALSE	non	non	non
3387	1	gi|146100708	146100708	LinJ.35.1120	23.3	331	35677	hypothetical protein [Leishmania infantum].	31	31	1	2	2	TRUE	5	10	4	12	5	10	4	12	5	10	4	12	7.75	6.25	10.25	5.5	8.58325	7.64581	TRUE	8.25	7.04162	7.645	0.2288	0.2277	0.0958	0.868593	0.756929	0.756929	0	0	0.0100167	FALSE	non	non	non
1884	1	gi|146089662	146089662	LinJ.26.0970	39.2	337	38133	hypothetical protein [Leishmania infantum JPCM5].	31	31	1	2	2	TRUE	11	5	8	7	11	5	8	7	11	5	8	7	7.75	12	5.5	10	5	8.125	TRUE	8.75	7.5	8.125	0.2224	0.4098	0.0962	0.748645	0.756438	0.756438	0	0	0.0100167	FALSE	non	non	non
884	1	gi|146081713	146081713	LinJ.14.1410	27.7	574	64534	hypothetical protein [Leishmania infantum JPCM5].	36	36	1	2	2	TRUE	10	5	7	14	10	5	7	14	10	5	7	14	9	11.25	5.5	9.158	10.25	9.0395	TRUE	8.375	9.704	9.04	-0.211	-0.363	0.0964	0.735903	0.756193	0.756193	0	0	0.0100167	FALSE	non	non	non
1222	1	gi|146084266	146084266	LinJ.18.1660	36.1	687	78273	gamma-glutamylcysteine synthetase [Leishmania infantum JPCM5].	72	72	1	2	2	TRUE	21	15	15	21	21	15	15	21	21	15	15	21	18	22.5	15.5725	18	16.3332	18.1014	TRUE	19.0362	17.1666	18.105	0.1491	0.4104	0.0966	0.748258	0.755949	0.755949	0	0	0.0100167	FALSE	non	non	non
839	1	gi|146081299	146081299	LinJ.14.0350	27.5	676	73498	threonine synthase [Leishmania infantum JPCM5].	26	26	1	2	2	TRUE	4	9	4	9	4	9	4	9	4	9	4	9	6.5	5	9.25	5.5	6.5	6.5625	TRUE	7.125	6	6.565	0.2489	0.3231	0.0973	0.805188	0.755094	0.755094	0	0	0.0100167	FALSE	non	non	non
1032	1	gi|146082847	146082847	LinJ.16.1290	2.2	2169	231015	hypothetical protein [Leishmania infantum JPCM5].	3	3	1	0	1	FALSE	0	1	0	2	0	1	0	2	0	1	0	2	0.75	0.25	0.75	0.25	0.75	0.5	FALSE	0.5	0.5
2750	1	gi|146095326	146095326	LinJ.03.0520	58.1	396	44455	26S protease regulatory subunit [Leishmania infantum JPCM5].	139	119	0.856	2	2	TRUE	33	30	30	46	27	24	26	42	28.059	24.873	26.693	42.718	30.5858	32.2647	25.9683	30.1732	32.9295	30.3339	TRUE	29.1165	31.5514	30.335	-0.1156	-0.3478	0.0973	0.745675	0.755094	0.755094	0	0	0.0100167	FALSE	non	non	non
1825	1	gi|146089158	146089158	LinJ.25.2200	25.1	601	68881	hypothetical protein [Leishmania infantum JPCM5].	27	27	1	2	2	TRUE	2	11	2	12	2	11	2	12	2	11	2	12	6.75	2.75	11.25	3.25	8.5	6.4375	TRUE	7	5.875	6.44	0.2515	0.4019	0.0974	0.753747	0.754972	0.754972	0	0	0.0100167	FALSE	non	non	non
1035	1	gi|146082868	146082868	LinJ.16.1340	10.7	732	78156	hypothetical protein [Leishmania infantum JPCM5].	5	5	1	1	1	FALSE	3	0	0	2	3	0	0	2	3	0	0	2	1.25	3	0.25	0.25	1.25	1.1875	FALSE	1.625	0.75
3483	1	gi|146101419	146101419	LinJ.35.3070	31.8	453	49868	phospholipase A2-like protein [Leishmania infantum].	35	35	1	2	2	TRUE	8	10	8	9	8	10	8	9	8	10	8	9	8.75	9.25	10.25	10.0817	6.75	9.08294	TRUE	9.75	8.41587	9.085	0.2116	0.4684	0.0974	0.711159	0.754972	0.754972	0	0	0.0100167	FALSE	non	non	non
3475	1	gi|146101321	146101321	LinJ.35.2620	43.2	190	20421	hypothetical protein [Leishmania infantum].	21	21	1	2	2	TRUE	4	4	4	9	4	4	4	9	4	4	4	9	5.25	5	4.25	5	6.25	5.125	TRUE	4.625	5.625	5.13	-0.2821	-0.5311	0.0975	0.630979	0.754851	0.754851	0	0	0.0100167	FALSE	non	non	non
3853	1	gi|146104522	146104522	LinJ.36.4740	7.8	1054	114118	hypothetical protein [Leishmania infantum].	19	19	1	2	2	TRUE	4	6	5	4	4	6	5	4	4	6	5	4	4.75	5	6.25	6.25	3	5.125	TRUE	5.625	4.625	5.13	0.2821	0.5824	0.0975	0.640269	0.754851	0.754851	0	0	0.0100167	FALSE	non	non	non
615	1	gi|146079474	146079474	LinJ.12.0012	18.7	481	52160	hypothetical protein [Leishmania infantum JPCM5].	11	11	1	2	2	TRUE	3	3	3	2	3	3	3	2	3	3	3	2	2.75	3.5	3	3.75	1.25	2.875	TRUE	3.25	2.5	2.875	0.3785	0.297	0.0978	0.822426	0.754486	0.754486	0	0	0.0100167	FALSE	non	non	non
1533	1	gi|146086719	146086719	LinJ.22.0940	18	466	49883	hypothetical protein [Leishmania infantum JPCM5].	11	11	1	2	2	TRUE	4	2	3	2	4	2	3	2	4	2	3	2	2.75	4.25	2.25	3.75	1.25	2.875	TRUE	3.25	2.5	2.875	0.3785	0.278	0.0978	0.83503	0.754486	0.754486	0	0	0.0100167	FALSE	non	non	non
3849	1	gi|146104497	146104497	LinJ.36.4670	26.2	676	76083	metallo-peptidase, Clan MA(E), Family M3; mitochondrial intermediate peptidase [Leishmania infantum].	40	40	1	2	2	TRUE	10	7	10	13	10	7	10	13	10	7	10	13	10	11.25	7.5	12.3317	9.25	10.0829	TRUE	9.375	10.7909	10.085	-0.202	-0.1774	0.0986	0.857683	0.753516	0.753516	0	0	0.0100167	FALSE	non	non	non
3469	1	gi|146101278	146101278	LinJ.35.2520	26.9	338	37557	hypothetical protein [Leishmania infantum].	29	29	1	2	2	TRUE	7	8	6	8	7	8	6	8	7	8	6	8	7.25	8	8	7.5715	6	7.39288	TRUE	8	6.78575	7.395	0.2366	0.1686	0.099	0.908328	0.753033	0.753033	0	0	0.0100167	FALSE	non	non	non
831	1	gi|146081246	146081246	LinJ.14.0220	21.4	454	50943	hypothetical protein [Leishmania infantum JPCM5].	15	15	1	2	2	TRUE	4	2	4	5	4	2	4	5	4	2	4	5	3.75	4.25	2.5	5	3.5	3.8125	TRUE	3.375	4.25	3.815	-0.3304	-0.5325	0.0992	0.630132	0.752792	0.752792	0	0	0.0100167	FALSE	non	non	non
846	1	gi|146081370	146081370	LinJ.14.0530	55	109	11842	hypothetical protein [Leishmania infantum JPCM5].	14	14	1	1	2	TRUE	5	1	6	2	5	1	6	2	5	1	6	2	3.5	5.5	1.25	7.25	1.25	3.8125	TRUE	3.375	4.25	3.815	-0.3304	-0.5137	0.0992	0.641544	0.752792	0.752792	0	0	0.0100167	FALSE	non	non	non
1048	1	gi|146082947	146082947	LinJ.16.1580	7	640	69494	hypothetical protein [Leishmania infantum JPCM5].	6	6	1	1	0	FALSE	4	1	1	0	4	1	1	0	4	1	1	0	1.5	4.25	1.25	1.25	0	1.6875	FALSE	2.75	0.625
3930	1	gi|146105140	146105140	LinJ.36.6350	21.1	532	60854	hypothetical protein [Leishmania infantum].	15	15	1	2	2	TRUE	2	4	4	5	2	4	4	5	2	4	4	5	3.75	2.75	4	5	3.5	3.8125	TRUE	3.375	4.25	3.815	-0.3304	-0.5008	0.0992	0.649425	0.752792	0.752792	0	0	0.0100167	FALSE	non	non	non
1050	1	gi|146082960	146082960	LinJ.16.1610	29.2	113	13183	hypothetical protein [Leishmania infantum JPCM5].	5	5	1	1	0	FALSE	1	2	1	1	1	2	1	1	1	2	1	1	1.25	1.25	1.75	1.25	0.25	1.125	FALSE	1.5	0.75
2025	1	gi|146090777	146090777	LinJ.27.1010	18	811	91061	intraflagellar transport protein IFT88 [Leishmania infantum JPCM5].	33	33	1	2	2	TRUE	8	6	9	10	8	6	9	10	8	6	9	10	8.25	9.158	6.5	11	7.25	8.477	TRUE	7.829	9.125	8.48	-0.2216	-0.338	0.0996	0.751997	0.75231	0.75231	0	0	0.0100167	FALSE	non	non	non
1052	1	gi|146082971	146082971	LinJ.16.1640	4.6	1340	150508	DNA polymerase I alpha catalytic subunit [Leishmania infantum JPCM5].	6	6	1	0	2	TRUE	0	1	2	3	0	1	2	3	0	1	2	3	1.5	0.75	1.25	2.5	1.9	1.6	FALSE	1	2.2
67	1	gi|146071759	146071759	LinJ.06.1110	54.1	281	29641	deoxyribose-phosphate aldolase [Leishmania infantum].	132	132	1	2	2	TRUE	27	30	26	49	27	30	26	49	27	30	26	49	33	30.1668	32.5	30	37.75	32.6042	TRUE	31.3334	33.875	32.605	-0.1129	-0.2062	0.0997	0.838482	0.75219	0.75219	0	0	0.0100167	FALSE	non	non	non
2375	1	gi|146093285	146093285	LinJ.29.2700	26.9	695	73323	hypothetical protein [Leishmania infantum].	19	19	1	2	2	TRUE	3	5	6	5	3	5	6	5	3	5	6	5	4.75	4	5	7.25	3.75	5	TRUE	4.5	5.5	5	-0.2895	-0.4504	0.1	0.680583	0.75183	0.75183	0	0	0.0100167	FALSE	non	non	non
2019	1	gi|146090755	146090755	LinJ.27.0930	61.4	440	47734	cysteine desulfurase [Leishmania infantum JPCM5].	101	101	1	2	2	TRUE	21	24	22	34	21	24	22	34	21	24	22	34	25.25	23	25	26	26.5	25.125	TRUE	24	26.25	25.125	-0.1293	-0.2578	0.1007	0.804327	0.750991	0.750991	0	0	0.0100167	FALSE	non	non	non
1056	1	gi|146083003	146083003	LinJ.16.1720	13.3	451	47088	hypothetical protein [Leishmania infantum JPCM5].	4	4	1	0	1	FALSE	1	1	0	2	1	1	0	2	1	1	0	2	1	1	0.75	0.25	1	0.75	FALSE	0.875	0.625
1749	1	gi|146088718	146088718	LinJ.25.0990	34.2	447	50059	gamma-tubulin [Leishmania infantum JPCM5].	26	26	1	2	2	TRUE	3	7	3	13	3	7	3	13	3	7	3	13	6.5	4	7.25	4.25	9.25	6.1875	TRUE	5.625	6.75	6.19	-0.2618	-0.5181	0.1013	0.638866	0.750275	0.750275	0	0	0.0100167	FALSE	non	non	non
1868	1	gi|146089551	146089551	LinJ.26.0660	42.4	250	27880	hypothetical protein [Leishmania infantum JPCM5].	25	25	1	2	2	TRUE	3	7	6	9	3	7	6	9	3	7	6	9	6.25	4	7.25	7.25	6.25	6.1875	TRUE	5.625	6.75	6.19	-0.2618	-0.4837	0.1013	0.659931	0.750275	0.750275	0	0	0.0100167	FALSE	non	non	non
1059	1	gi|146083138	146083138	LinJ.17.0050	16.4	262	29591	hypothetical protein [Leishmania infantum JPCM5].	3	3	1	0	1	FALSE	0	0	1	2	0	0	1	2	0	0	1	2	0.75	0.25	0	1.25	0.75	0.5625	FALSE	0.125	1
1060	1	gi|146083141	146083141	LinJ.17.0060	28.7	237	26898	hypothetical protein [Leishmania infantum JPCM5].	8	8	1	1	1	FALSE	0	3	0	5	0	3	0	5	0	3	0	5	2	0.75	2.75	0.75	3.25	1.875	FALSE	1.75	2
1902	1	gi|146089756	146089756	LinJ.26.1230	26.4	698	76340	hypothetical protein [Leishmania infantum JPCM5].	26	26	1	2	2	TRUE	4	6	3	13	4	6	3	13	4	6	3	13	6.5	5	6.25	4.25	9.25	6.1875	TRUE	5.625	6.75	6.19	-0.2618	-0.4898	0.1013	0.656175	0.750275	0.750275	0	0	0.0100167	FALSE	non	non	non
2081	1	gi|146091165	146091165	LinJ.27.2250	31.5	314	34364	protein phosphatase-like protein [Leishmania infantum JPCM5].	25	25	1	2	2	TRUE	4	6	6	9	4	6	6	9	4	6	6	9	6.25	5	6.25	7.25	6.25	6.1875	TRUE	5.625	6.75	6.19	-0.2618	-0.5023	0.1013	0.648506	0.750275	0.750275	0	0	0.0100167	FALSE	non	non	non
2288	1	gi|146092907	146092907	LinJ.29.0430	24	404	41046	hypothetical protein [Leishmania infantum].	25	25	1	2	2	TRUE	4	6	4	11	4	6	4	11	4	6	4	11	6.25	5	6.25	5.5	8	6.1875	TRUE	5.625	6.75	6.19	-0.2618	-0.4911	0.1013	0.655376	0.750275	0.750275	0	0	0.0100167	FALSE	non	non	non
1064	1	gi|146083165	146083165	LinJ.34.0780	9.6	468	52839	hypothetical protein [Leishmania infantum JPCM5].	5	5	1	0	2	TRUE	0	1	2	2	0	1	2	2	0	1	2	2	1.25	0.25	1	2.25	1.25	1.1875	FALSE	0.625	1.75
2179	1	gi|146092122	146092122	LinJ.28.1850	36.1	991	107764	proteasome regulatory non-ATP-ase subunit 2 [Leishmania infantum].	171	171	1	2	2	TRUE	35	44	35	57	35	44	35	57	35	44	35	57	42.75	39.25	49.388	38.5	44.2415	42.8449	TRUE	44.319	41.3708	42.845	0.0994	0.3092	0.1016	0.814357	0.749918	0.749918	0	0	0.0100167	FALSE	non	non	non
1066	1	gi|146083187; gi|146083190	146083187	LinJ.34.0840	17.3	300	34451	hypothetical protein [Leishmania infantum JPCM5].	4	4	1	1	0	FALSE	1	2	0	1	1	2	0	1	1	2	0	1	1	1	1.75	0.25	0.25	0.8125	FALSE	1.375	0.25
3444	1	gi|146101097	146101097	LinJ.35.2080	34	1109	121891	calcium motive p-type ATPase [Leishmania infantum].	193	193	1	2	2	TRUE	32	50	38	73	32	50	38	73	32	50	38	73	48.25	36.5	55.53	41.75	56.5	47.57	TRUE	46.015	49.125	47.575	-0.0943	-0.0763	0.1017	0.925681	0.749799	0.749799	0	0	0.0100167	FALSE	non	non	non
77	1	gi|146074855	146074855	LinJ.01.0110	30.3	195	21254	glutaredoxin-like protein [Leishmania infantum].	11	11	1	1	2	TRUE	3	1	2	5	3	1	2	5	3	1	2	5	2.75	3.5	1.25	2.75	3.5	2.75	TRUE	2.375	3.125	2.755	-0.3952	-0.9116	0.1021	0.421291	0.749324	0.749324	0	0	0.0100167	FALSE	non	non	non
172	1	gi|146075976	146075976	LinJ.03.0880	23.2	380	43129	peter pan protein [Leishmania infantum JPCM5].	10	10	1	2	2	TRUE	2	2	4	2	2	2	4	2	2	2	4	2	2.5	2.5	2.25	5	1.25	2.75	TRUE	2.375	3.125	2.755	-0.3952	-0.9698	0.1021	0.393263	0.749324	0.749324	0	0	0.0100167	FALSE	non	non	non
706	1	gi|146080202	146080202	LinJ.12.0250	7.3	1898	204237	hypothetical protein [Leishmania infantum JPCM5].	10	10	1	1	2	TRUE	1	3	4	2	1	3	4	2	1	3	4	2	2.5	1.75	3	5	1.25	2.75	TRUE	2.375	3.125	2.755	-0.3952	-0.9137	0.1021	0.42026	0.749324	0.749324	0	0	0.0100167	FALSE	non	non	non
1801	1	gi|146089034	146089034	LinJ.25.1820	16.9	307	32083	hypothetical protein [Leishmania infantum JPCM5].	11	11	1	2	2	TRUE	2	2	2	5	2	2	2	5	2	2	2	5	2.75	2.5	2.25	2.75	3.5	2.75	TRUE	2.375	3.125	2.755	-0.3952	-0.9039	0.1021	0.425085	0.749324	0.749324	0	0	0.0100167	FALSE	non	non	non
2847	1	gi|146096290	146096290	LinJ.32.0770	13.2	597	65715	hypothetical protein [Leishmania infantum JPCM5].	11	11	1	2	2	TRUE	2	2	2	5	2	2	2	5	2	2	2	5	2.75	2.5	2.25	2.75	3.5	2.75	TRUE	2.375	3.125	2.755	-0.3952	-0.9669	0.1021	0.394632	0.749324	0.749324	0	0	0.0100167	FALSE	non	non	non
2805	1	gi|146096050	146096050	LinJ.32.0070	13.9	245	28047	syntaxin 5 [Leishmania infantum JPCM5].	14	14	1	2	2	TRUE	4	2	5	3	4	2	5	3	4	2	5	3	3.5	4.25	2.2795	6	2.25	3.69488	TRUE	3.26475	4.125	3.695	-0.3413	-0.3918	0.1024	0.717505	0.748968	0.748968	0	0	0.0100167	FALSE	non	non	non
1075	1	gi|146083259	146083259	LinJ.17.0390	15.4	136	14377	hypothetical protein [Leishmania infantum JPCM5].	3	3	1	1	0	FALSE	0	3	0	0	0	3	0	0	0	3	0	0	0.75	0.25	2.75	0.25	0	0.8125	FALSE	1.5	0.125
1673	1	gi|146087946	146087946	LinJ.24.1250	19.7	543	56619	hypothetical protein [Leishmania infantum JPCM5].	20	20	1	2	2	TRUE	2	8	2	8	2	8	2	8	2	8	2	8	5	2.75	8	3.25	5.5	4.875	TRUE	5.375	4.375	4.88	0.2967	0.5334	0.1025	0.670385	0.74885	0.74885	0	0	0.0100167	FALSE	non	non	non
194	1	gi|146076172	146076172	LinJ.04.0230	23.8	290	31965	hypothetical protein [Leishmania infantum JPCM5].	51	51	1	2	2	TRUE	11	14	7	19	11	14	7	19	11	14	7	19	12.75	12.5	14.5	9.25	14.5	12.6875	TRUE	13.5	11.875	12.69	0.1844	0.437	0.1034	0.731165	0.747787	0.747787	0	0	0.0100167	FALSE	non	non	non
3395	1	gi|146100748	146100748	LinJ.35.1230	70.8	233	24806	short chain dehydrogenase [Leishmania infantum].	184	184	1	2	2	TRUE	50	30	58	46	50	30	58	46	50	30	58	46	46	57.25	33	60.75	35.75	46.6875	TRUE	45.125	48.25	46.69	-0.0964	-0.1089	0.1042	0.903671	0.746847	0.746847	0	0	0.0100167	FALSE	non	non	non
2366	1	gi|146093257	146093257	LinJ.29.2230	8.9	1276	137860	hypothetical protein [Leishmania infantum].	13	13	1	2	2	TRUE	3	2	3	5	3	2	3	5	3	2	3	5	3.25	3.5	2.25	3.91675	3.5	3.29169	TRUE	2.875	3.70838	3.295	-0.3654	-0.4376	0.1045	0.688587	0.746495	0.746495	0	0	0.0100167	FALSE	non	non	non
2325	1	gi|146093059	146093059	LinJ.29.1240	42.3	149	17185	tryparedoxin [Leishmania infantum].	107	107	1	2	2	TRUE	26	21	27	33	26	21	27	33	26	21	27	33	26.75	28.75	22.5	30.5	25.5	26.8125	TRUE	25.625	28	26.815	-0.1276	-0.3858	0.1047	0.721325	0.746261	0.746261	0	0	0.0100167	FALSE	non	non	non
3068	1	gi|146097900	146097900	LinJ.33.1720	15.9	905	101239	hypothetical protein [Leishmania infantum].	14	14	1	2	2	TRUE	4	2	5	3	4	2	5	3	4	2	5	3	3.5	4.25	2.25	6	2.25	3.6875	TRUE	3.25	4.125	3.69	-0.3457	-0.4699	0.1049	0.668459	0.746027	0.746027	0	0	0.0100167	FALSE	non	non	non
1082	1	gi|146083306	146083306	LinJ.17.0450	4.8	1057	114367	hypothetical protein [Leishmania infantum JPCM5].	9	9	1	0	1	FALSE	1	0	1	7	1	0	1	7	1	0	1	7	2.25	1.5	0.25	1.75	4.75	2.0625	FALSE	0.875	3.25
1017	1	gi|146082715	146082715	LinJ.16.0950	29.5	112	13157	dynein light chain [Leishmania infantum JPCM5].	23	23	1	2	2	TRUE	7	5	6	5	7	5	6	5	7	5	6	5	5.75	7.75	5.5	7.25	3.75	6.0625	TRUE	6.625	5.5	6.065	0.2696	0.5826	0.1053	0.640148	0.74556	0.74556	0	0	0.0100167	FALSE	non	non	non
1084	1	gi|146083314	146083314	LinJ.17.0470	11.6	543	60437	hypothetical protein [Leishmania infantum JPCM5].	9	9	1	1	1	FALSE	1	2	0	6	1	2	0	6	1	2	0	6	2.25	1.5	2	1	4	2.125	FALSE	1.75	2.5
1085	1	gi|146083321	146083321	LinJ.17.0490	5	1863	194467	hypothetical protein [Leishmania infantum JPCM5].	7	7	1	1	0	FALSE	1	5	0	1	1	5	0	1	1	5	0	1	1.75	1.25	5	0.75	0.25	1.8125	FALSE	3.125	0.5
1086	1	gi|146083328	146083328	LinJ.17.0510	12.4	322	35774	hypothetical protein [Leishmania infantum JPCM5].	9	9	1	1	1	FALSE	1	4	3	1	1	4	3	1	1	4	3	1	2.25	1.5	3.75	3.5	0.25	2.25	FALSE	2.625	1.875
1087	1	gi|146083332	146083332	LinJ.17.0520	3.2	869	93185	hypothetical protein [Leishmania infantum JPCM5].	2	2	1	0	1	FALSE	0	0	0	2	0	0	0	2	0	0	0	2	0.5	0	0	0	0.75	0.1875	FALSE	0	0.375
1088	1	gi|146083335	146083335	LinJ.17.0530	4.7	2308	247840	hypothetical protein [Leishmania infantum JPCM5].	6	6	1	1	1	FALSE	2	1	1	2	2	1	1	2	2	1	1	2	1.5	2	1.25	1.25	1.25	1.4375	FALSE	1.625	1.25
3543	1	gi|146101928	146101928	LinJ.35.4370	35.3	249	28719	hypothetical protein [Leishmania infantum].	19	19	1	2	2	TRUE	5	2	4	8	5	2	4	8	5	2	4	8	4.75	6	2.5	5	5.5	4.75	TRUE	4.25	5.25	4.75	-0.3049	-0.6075	0.1053	0.585498	0.74556	0.74556	0	0	0.0100167	FALSE	non	non	non
1234	1	gi|146084398	146084398	LinJ.19.0330	27.9	594	66503	hypothetical protein [Leishmania infantum JPCM5].	49	49	1	2	2	TRUE	13	11	9	16	13	11	9	16	13	11	9	16	12.25	14.5	12	11.25	12	12.4375	TRUE	13.25	11.625	12.44	0.1881	0.4431	0.1055	0.727264	0.745327	0.745327	0	0	0.0100167	FALSE	non	non	non
3528	1	gi|146101793	146101793	LinJ.35.4050	23.7	1343	147096	MAP kinase kinase-like protein; protein kinase [Leishmania infantum].	42	42	1	2	2	TRUE	6	12	10	14	6	12	10	14	6	12	10	14	10.5	7.25	12.5	12.5	10.25	10.625	TRUE	9.875	11.375	10.63	-0.2039	-0.4343	0.1058	0.690656	0.744977	0.744977	0	0	0.0100167	FALSE	non	non	non
1092	1	gi|146083389	146083389	LinJ.17.0670	7	499	55633	hypothetical protein [Leishmania infantum JPCM5].	5	5	1	0	1	FALSE	1	1	0	3	1	1	0	3	1	1	0	3	1.25	1.25	1	0.25	1.75	1.0625	FALSE	1.125	1
967	1	gi|146082199	146082199	LinJ.15.1490	36.7	570	66011	glutaminyl-tRNA synthetase [Leishmania infantum JPCM5].	95	95	1	2	2	TRUE	19	24	26	26	19	24	26	26	19	24	26	26	23.75	20.5	25	29.5	20.5	23.875	TRUE	22.75	25	23.875	-0.1361	-0.1853	0.106	0.852407	0.744745	0.744745	0	0	0.0100167	FALSE	non	non	non
3237	1	gi|146099250	146099250	LinJ.34.2320	23.5	277	29733	protein phosphatase 2c-like protein [Leishmania infantum].	11	11	1	1	1	FALSE	4	0	1	6	4	0	1	6	4	0	1	6	2.75	4.25	0.25	2	4	2.625	TRUE	2.25	3	2.625	-0.415	-0.8217	0.1071	0.466815	0.74347	0.74347	0	0	0.0100167	FALSE	non	non	non
1096	1	gi|146083414	146083414	LinJ.17.0720	19.3	322	35925	hypothetical protein [Leishmania infantum JPCM5].	8	8	1	0	1	FALSE	0	1	1	6	0	1	1	6	0	1	1	6	2	0.75	1.25	1.75	4	1.9375	FALSE	1	2.875
3604	1	gi|146102593	146102593	LinJ.36.6760	28.2	358	41068	map-kinase homologue; mitogen activated protein kinase homologue [Leishmania infantum].	11	11	1	1	2	TRUE	4	0	2	5	4	0	2	5	4	0	2	5	2.75	4.25	0.25	2.75	3.25	2.625	TRUE	2.25	3	2.625	-0.415	-0.8217	0.1071	0.466815	0.74347	0.74347	0	0	0.0100167	FALSE	non	non	non
1444	1	gi|146086074	146086074	LinJ.21.1740	30	544	63068	hypothetical protein [Leishmania infantum JPCM5].	49	49	1	2	2	TRUE	11	13	8	17	11	13	8	17	11	13	8	17	12.25	12.5	13.5	10.25	12.5	12.1875	TRUE	13	11.375	12.19	0.192	0.411	0.1076	0.747871	0.742893	0.742893	0	0	0.0100167	FALSE	non	non	non
287	1	gi|146076934	146076934	LinJ.05.0780	15.6	147	16932	hypothetical protein [Leishmania infantum JPCM5].	19	19	1	2	1	TRUE	5	4	0	10	5	4	0	10	5	4	0	10	4.75	6	4.25	1	7.25	4.625	TRUE	5.125	4.125	4.63	0.3128	0.4684	0.108	0.711159	0.742433	0.742433	0	0	0.0100167	FALSE	non	non	non
1100	1	gi|146083465	146083465	LinJ.17.0860	5.1	647	69607	hypothetical protein [Leishmania infantum JPCM5].	4	4	1	0	1	FALSE	0	1	1	2	0	1	1	2	0	1	1	2	1	0.25	0.75	1.25	1	0.8125	FALSE	0.5	1.125
1394	1	gi|146085745	146085745	LinJ.21.0400	66	467	51298	metallo-peptidase, Clan ME, Family M16 [Leishmania infantum JPCM5].	278	278	1	2	2	TRUE	61	59	75	83	61	59	75	83	61	59	75	83	69.5	70.9767	64.75	77.5	66	69.8067	TRUE	67.8634	71.75	69.805	-0.0804	-0.1838	0.1084	0.853408	0.741973	0.741973	0	0	0.0100167	FALSE	non	non	non
1773	1	gi|146088864	146088864	LinJ.25.1360	41.3	317	35920	serine/threonine protein phosphatase [Leishmania infantum JPCM5].	20	18	0.9	2	1	TRUE	6	4	1	9	6	3	1	8	6	3.091	1	8.19	4.57025	6.5	3.52275	2	6.0475	4.51756	TRUE	5.01138	4.02375	4.515	0.3176	0.4587	0.1085	0.717319	0.741858	0.741858	0	0	0.0100167	FALSE	non	non	non
827	1	gi|146081219	146081219	LinJ.14.0150	39.2	181	19505	60S ribosomal protein [Leishmania infantum JPCM5].	42	42	1	2	2	TRUE	13	8	9	12	13	8	9	12	13	8	9	12	10.5	14.2592	8.75	11.1852	8.75	10.7361	TRUE	11.5046	9.96762	10.735	0.206	0.477	0.109	0.705714	0.741286	0.741286	0	0	0.0100167	FALSE	non	non	non
1104	1	gi|146083494	146083494	LinJ.17.0960	16.7	144	16521	hypothetical protein [Leishmania infantum JPCM5].	8	8	1	2	1	TRUE	2	3	1	2	2	3	1	2	2	3	1	2	2	2.25	2.75	1.75	1.25	2	FALSE	2.5	1.5
2613	1	gi|146094236	146094236	LinJ.30.3750	32.7	581	66509	hypothetical protein [Leishmania infantum JPCM5].	36	36	1	2	2	TRUE	7	8	7	14	7	8	7	14	7	8	7	14	9	8.063	8.5	9.1345	10.25	8.98687	TRUE	8.2815	9.69225	8.985	-0.2269	-0.3907	0.1106	0.718205	0.739462	0.739462	0	0	0.0100167	FALSE	non	non	non
1106	1	gi|146083499	146083499	LinJ.17.0980	6.8	561	61167	hypothetical protein [Leishmania infantum JPCM5].	3	3	1	1	0	FALSE	2	1	0	0	2	1	0	0	2	1	0	0	0.75	2	0.75	0.25	0	0.75	FALSE	1.375	0.125
1031	1	gi|146082843	146082843	LinJ.16.1280	19	1814	199871	hypothetical protein [Leishmania infantum JPCM5].	29	29	1	2	2	TRUE	6	8	3	12	6	8	3	12	6	8	3	12	7.25	7.25	8	4.25	8.5	7	TRUE	7.625	6.375	7.005	0.2581	0.2874	0.1115	0.828789	0.738443	0.738443	0	0	0.0100167	FALSE	non	non	non
1192	1	gi|146084106	146084106	LinJ.18.1100	20.9	631	70877	phosphodiesterase [Leishmania infantum JPCM5].	28	28	1	2	2	TRUE	7	7	4	10	7	7	4	10	7	7	4	10	7	8	7.25	5.5	7.25	7	TRUE	7.625	6.375	7.005	0.2581	0.2942	0.1115	0.824281	0.738443	0.738443	0	0	0.0100167	FALSE	non	non	non
368	1	gi|146077561	146077561	LinJ.07.0990	5.6	2367	242057	hypothetical protein [Leishmania infantum JPCM5].	14	14	1	2	2	TRUE	2	3	2	7	2	3	2	7	2	3	2	7	3.5	2.75	3.25	2.75	5	3.4375	TRUE	3	3.875	3.44	-0.3711	-0.5518	0.1126	0.618508	0.737203	0.737203	0	0	0.0100167	FALSE	non	non	non
646	1	gi|146079747	146079747	LinJ.11.0490	41.5	142	15875	cytochrome b5 [Leishmania infantum JPCM5].	14	14	1	2	1	TRUE	2	5	1	6	2	5	1	6	2	5	1	6	3.5	2.75	5	2	4	3.4375	TRUE	3.875	3	3.44	0.3711	0.6887	0.1126	0.576987	0.737203	0.737203	0	0	0.0100167	FALSE	non	non	non
1111	1	gi|146083514	146083514	LinJ.17.1040	2.6	1436	153247	formin [Leishmania infantum JPCM5].	2	2	1	0	1	FALSE	0	0	0	2	0	0	0	2	0	0	0	2	0.5	0	0	0	0.75	0.1875	FALSE	0	0.375
1112	1	gi|146083518	146083518	LinJ.17.1050	3	1068	114213	hypothetical protein [Leishmania infantum JPCM5].	2	2	1	0	1	FALSE	0	0	0	2	0	0	0	2	0	0	0	2	0.5	0	0	0	0.75	0.1875	FALSE	0	0.375
2323	1	gi|146093049	146093049	LinJ.29.1180	18.3	93	10694	ribosomal protein L1a [Leishmania infantum].	14	14	1	2	2	TRUE	2	3	2	7	2	3	2	7	2	3	2	7	3.5	2.75	3.25	2.75	5	3.4375	TRUE	3	3.875	3.44	-0.3711	-0.5465	0.1126	0.62169	0.737203	0.737203	0	0	0.0100167	FALSE	non	non	non
2534	1	gi|146093920	146093920	LinJ.30.2250	20.3	306	33860	hypothetical protein [Leishmania infantum JPCM5].	14	14	1	2	1	TRUE	2	5	1	6	2	5	1	6	2	5	1	6	3.5	2.75	5	2	4	3.4375	TRUE	3.875	3	3.44	0.3711	0.6668	0.1126	0.589781	0.737203	0.737203	0	0	0.0100167	FALSE	non	non	non
1115	1	gi|146083531	146083531	LinJ.17.1090	1.7	5005	528502	hypothetical protein [Leishmania infantum JPCM5].	5	5	1	1	1	FALSE	2	0	2	1	2	0	2	1	2	0	2	1	1.25	2	0.25	2.25	0.25	1.1875	FALSE	1.125	1.25
1116	1	gi|146083534	146083534	LinJ.17.1100	6.8	730	77921	hypothetical protein [Leishmania infantum JPCM5].	7	7	1	1	1	FALSE	0	3	1	3	0	3	1	3	0	3	1	3	1.75	0.75	2.75	1.75	2	1.8125	FALSE	1.75	1.875
3021	1	gi|146097601	146097601	LinJ.33.0710	24.3	152	18845	hypothetical protein [Leishmania infantum].	13	13	1	2	2	TRUE	2	3	4	4	2	3	4	4	2	3	4	4	3.25	2.75	3.25	5	2.75	3.4375	TRUE	3	3.875	3.44	-0.3711	-0.5491	0.1126	0.620128	0.737203	0.737203	0	0	0.0100167	FALSE	non	non	non
3365	1	gi|146100504	146100504	LinJ.35.0630	11.4	597	65922	hypothetical protein [Leishmania infantum].	13	13	1	2	2	TRUE	2	3	4	4	2	3	4	4	2	3	4	4	3.25	2.75	3.25	5	2.75	3.4375	TRUE	3	3.875	3.44	-0.3711	-0.5503	0.1126	0.619408	0.737203	0.737203	0	0	0.0100167	FALSE	non	non	non
176	1	gi|146075989	146075989	LinJ.03.0940	33.7	104	12512	hypothetical protein [Leishmania infantum JPCM5].	36	36	1	1	1	FALSE	0	17	1	18	0	17	1	18	0	17	1	18	9	0.75	17.25	2	13.25	8.3125	TRUE	9	7.625	8.315	0.2382	0.5378	0.1129	0.667658	0.736866	0.736866	0	0	0.0100167	FALSE	non	non	non
1120	1	gi|146083570	146083570	LinJ.17.1190	5.5	579	63535	cysteine peptidase, Clan CA, family C19 [Leishmania infantum JPCM5].	3	3	1	0	1	FALSE	0	0	0	3	0	0	0	3	0	0	0	3	0.75	0	0	0.25	1.75	0.5	FALSE	0	1
2935	1	gi|146096859	146096859	LinJ.32.2790	5.7	2045	222285	hypothetical protein [Leishmania infantum JPCM5].	27	27	1	2	2	TRUE	8	6	6	7	8	6	6	7	8	6	6	7	6.75	8.75	6.25	7.5	5	6.875	TRUE	7.5	6.25	6.875	0.263	0.3477	0.1136	0.789027	0.736082	0.736082	0	0	0.0100167	FALSE	non	non	non
1122	1	gi|146083582	146083582	LinJ.17.1220	33.9	118	13953	hypothetical protein [Leishmania infantum JPCM5].	3	3	1	1	0	FALSE	1	2	0	0	1	2	0	0	1	2	0	0	0.75	1	1.75	0.25	0	0.75	FALSE	1.375	0.125
1123	1	gi|146083592	146083592	LinJ.17.1250	3.5	1158	123679	5'-3' exonuclease [Leishmania infantum JPCM5].	3	3	1	0	1	FALSE	1	0	0	2	1	0	0	2	1	0	0	2	0.75	1	0	0.25	0.75	0.5	FALSE	0.5	0.5
441	1	gi|146078110	146078110	LinJ.09.0020	19.8	373	41177	hypothetical protein [Leishmania infantum JPCM5].	13	13	1	1	2	TRUE	1	4	3	5	1	4	3	5	1	4	3	5	3.25	1.75	4	4	3.5	3.3125	TRUE	2.875	3.75	3.315	-0.3808	-0.4596	0.1142	0.674853	0.735412	0.735412	0	0	0.0100167	FALSE	non	non	non
1125	1	gi|146083611	146083611	LinJ.17.1300	2.7	855	90240	hypothetical protein [Leishmania infantum JPCM5].	6	6	1	1	1	FALSE	2	1	1	2	2	1	1	2	2	1	1	2	1.5	2	1.25	1.25	1.25	1.4375	FALSE	1.625	1.25
1126	1	gi|146083615	146083615	LinJ.17.1310	12.7	455	49783	hypothetical protein [Leishmania infantum JPCM5].	9	9	1	2	2	TRUE	2	2	3	2	2	2	3	2	2	2	3	2	2.25	2.5	2	3.5	1.25	2.3125	FALSE	2.25	2.375
1853	1	gi|146089460	146089460	LinJ.26.0410	20.7	696	76440	pseudouridylate synthase-like protein [Leishmania infantum].	13	13	1	2	2	TRUE	3	2	3	5	3	2	3	5	3	2	3	5	3.25	3.5	2.25	4	3.5	3.3125	TRUE	2.875	3.75	3.315	-0.3808	-0.4634	0.1142	0.672491	0.735412	0.735412	0	0	0.0100167	FALSE	non	non	non
946	1	gi|146082064	146082064	LinJ.15.1050	55.8	197	22429	succinate dehydrogenase [Leishmania infantum JPCM5].	98	98	1	2	2	TRUE	21	27	20	30	21	27	20	30	21	27	20	30	24.5	23	28.75	24	23	24.6875	TRUE	25.875	23.5	24.69	0.1392	0.3887	0.1147	0.762295	0.734855	0.734855	0	0	0.0100167	FALSE	non	non	non
998	1	gi|146082581	146082581	LinJ.16.0580	20.7	405	43902	dihydroorotase [Leishmania infantum JPCM5].	20	20	1	2	2	TRUE	8	3	7	2	8	3	7	2	8	3	7	2	5	8.75	3.5	8.5	1.5	5.5625	TRUE	6.125	5	5.565	0.294	0.5934	0.1147	0.633587	0.734855	0.734855	0	0	0.0100167	FALSE	non	non	non
1493	1	gi|146086428	146086428	LinJ.22.0140	48	75	8792	hypothetical protein [Leishmania infantum JPCM5].	20	20	1	2	2	TRUE	8	3	7	2	8	3	7	2	8	3	7	2	5	8.75	3.5	8.5	1.5	5.5625	TRUE	6.125	5	5.565	0.294	0.5728	0.1147	0.646125	0.734855	0.734855	0	0	0.0100167	FALSE	non	non	non
3471	1	gi|146101287	146101287	LinJ.35.2540	19.3	555	58299	hypothetical protein [Leishmania infantum].	22	22	1	2	2	TRUE	4	5	6	7	4	5	6	7	4	5	6	7	5.5	5	5	7.25	5	5.5625	TRUE	5	6.125	5.565	-0.294	-0.4729	0.1147	0.666602	0.734855	0.734855	0	0	0.0100167	FALSE	non	non	non
1132	1	gi|146083645	146083645	LinJ.17.1410	10.4	901	97004	hypothetical protein [Leishmania infantum JPCM5].	7	7	1	2	1	TRUE	2	2	2	1	2	2	2	1	2	2	2	1	1.75	2.25	2	2.5	0.25	1.75	FALSE	2.125	1.375
2073	1	gi|146091097	146091097	LinJ.27.1940	38.1	493	53756	d-lactate dehydrogenase-like protein [Leishmania infantum JPCM5].	46	46	1	2	2	TRUE	14	6	12	14	14	6	12	14	14	6	12	14	11.5	15	6.5	14.5	10.25	11.5625	TRUE	10.75	12.375	11.565	-0.2037	-0.5555	0.1149	0.61629	0.734633	0.734633	0	0	0.0100167	FALSE	non	non	non
1134	1	gi|146083659	146083659	LinJ.17.1480	6.5	874	98016	hypothetical protein [Leishmania infantum JPCM5].	7	7	1	1	1	FALSE	1	2	0	4	1	2	0	4	1	2	0	4	1.75	1.25	2	0.75	2.5	1.625	FALSE	1.625	1.625
1135	1	gi|146083662	146083662	LinJ.17.1490	30.2	129	14450	hypothetical protein [Leishmania infantum JPCM5].	2	2	1	0	1	FALSE	0	0	0	2	0	0	0	2	0	0	0	2	0.5	0	0	0	0.75	0.1875	FALSE	0	0.375
1136	1	gi|146083667	146083667	LinJ.17.1500	3	802	90401	hypothetical protein [Leishmania infantum JPCM5].	5	5	1	1	1	FALSE	1	2	0	2	1	2	0	2	1	2	0	2	1.25	1.25	1.75	0.25	1.25	1.125	FALSE	1.5	0.75
1137	1	gi|146083669	146083669	LinJ.17.1510	7	287	30874	myo-inositol-1(or 4)-monophosphatase 1 [Leishmania infantum JPCM5].	7	7	1	1	1	FALSE	0	2	1	4	0	2	1	4	0	2	1	4	1.75	0.75	2	1.75	2.5	1.75	FALSE	1.375	2.125
2482	1	gi|146093660	146093660	LinJ.30.0970	10.1	1401	153466	ubiquitin-protein ligase [Leishmania infantum JPCM5].	11	11	1	2	2	TRUE	2	4	3	2	2	4	3	2	2	4	3	2	2.75	2.5	4	3.625	1.25	2.84375	TRUE	3.25	2.4375	2.845	0.4136	0.3665	0.1153	0.776736	0.734189	0.734189	0	0	0.0100167	FALSE	non	non	non
1127	1	gi|146083619	146083619	LinJ.17.1320	59.5	111	12536	histone H2B [Leishmania infantum JPCM5].	144	31	0.215	2	2	TRUE	33	32	41	38	9	7	7	8	11.455	8.699	9.106	9.875	9.78375	12.6137	8.92475	11.5265	6.96875	10.0084	TRUE	10.7692	9.24762	10.01	0.2195	0.7113	0.1154	0.563922	0.734078	0.734078	0	0	0.0100167	FALSE	non	non	non
1140	1	gi|146083677	146083677	LinJ.17.1540	14.8	257	30038	hypothetical protein [Leishmania infantum JPCM5].	4	4	1	1	0	FALSE	2	0	1	1	2	0	1	1	2	0	1	1	1	2	0.25	1.25	0.25	0.9375	FALSE	1.125	0.75
1141	1	gi|146083692	146083692	LinJ.17.1590	20.2	243	25222	hypothetical protein [Leishmania infantum JPCM5].	5	5	1	1	1	FALSE	0	2	1	2	0	2	1	2	0	2	1	2	1.25	0.25	1.75	1.25	1.25	1.125	FALSE	1	1.25
771	1	gi|146080864	146080864	LinJ.13.0700	8.4	2649	275351	hypothetical protein [Leishmania infantum JPCM5].	17	17	1	2	2	TRUE	4	2	3	8	4	2	3	8	4	2	3	8	4.25	5	2.5	4	5.5	4.25	TRUE	3.75	4.75	4.25	-0.341	-0.2384	0.1176	0.817128	0.731652	0.731652	0	0	0.0100167	FALSE	non	non	non
3192	1	gi|146098852	146098852	LinJ.34.1170	9.7	1243	134009	acyltransferase [Leishmania infantum].	18	18	1	1	2	TRUE	0	7	3	8	0	7	3	8	0	7	3	8	4.5	0.75	6.75	4	5.5	4.25	TRUE	3.75	4.75	4.25	-0.341	-0.2738	0.1176	0.793809	0.731652	0.731652	0	0	0.0100167	FALSE	non	non	non
1144	1	gi|146083743	146083743	LinJ.18.0030	25	344	37742	hypothetical protein [Leishmania infantum JPCM5].	9	9	1	1	2	TRUE	1	2	2	4	1	2	2	4	1	2	2	4	2.25	1.5	2	2.75	2.75	2.25	FALSE	1.75	2.75
3290	1	gi|146099644	146099644	LinJ.34.3460	62.1	610	67719	vacuolar ATP synthase catalytic subunit a [Leishmania infantum].	383	383	1	2	2	TRUE	84	78	93	128	84	78	93	128	84	78	93	128	95.75	98.664	88.5	96	100.65	95.9535	TRUE	93.582	98.325	95.955	-0.0714	-0.1136	0.1176	0.900503	0.731652	0.731652	0	0	0.0100167	FALSE	non	non	non
1146	1	gi|146083759	146083759	LinJ.18.0070	8.7	724	77910	hypothetical protein [Leishmania infantum JPCM5].	5	5	1	0	1	FALSE	1	1	0	3	1	1	0	3	1	1	0	3	1.25	1.25	1	0.25	1.75	1.0625	FALSE	1.125	1
1943	1	gi|146090011	146090011	LinJ.26.1910	7.4	1222	134076	hypothetical protein [Leishmania infantum JPCM5].	11	11	1	1	2	TRUE	3	1	3	4	3	1	3	4	3	1	3	4	2.75	3.5	1.25	3.625	2.75	2.78125	TRUE	2.375	3.1875	2.785	-0.4226	-0.8823	0.1178	0.435834	0.731433	0.731433	0	0	0.0100167	FALSE	non	non	non
1148	1	gi|146083774	146083774	LinJ.18.0140	7.8	745	82771	hypothetical protein [Leishmania infantum JPCM5].	5	5	1	1	1	FALSE	0	3	0	2	0	3	0	2	0	3	0	2	1.25	0.25	2.75	0.25	1.25	1.125	FALSE	1.5	0.75
42	1	gi|146071579	146071579	LinJ.06.0700	18.5	243	27410	hypothetical protein [Leishmania infantum].	11	11	1	1	2	TRUE	1	3	3	4	1	3	3	4	1	3	3	4	2.75	1.75	3.1	3.75	2.75	2.8375	TRUE	2.425	3.25	2.84	-0.4195	-0.8608	0.1184	0.446688	0.730776	0.730776	0	0	0.0100167	FALSE	non	non	non
3125	1	gi|146098246	146098246	LinJ.33.3250	15.2	1457	163246	hypothetical protein [Leishmania infantum].	39	39	1	2	2	TRUE	6	10	6	17	6	10	6	17	6	10	6	17	9.75	7.25	10.25	8	12.5	9.5	TRUE	8.75	10.25	9.5	-0.2283	-0.3184	0.1184	0.764691	0.730776	0.730776	0	0	0.0100167	FALSE	non	non	non
243	1	gi|146076646	146076646	LinJ.05.0030	79	195	21671	small GTP-binding protein [Leishmania infantum JPCM5].	137	137	1	2	2	TRUE	42	24	37	34	42	24	37	34	42	24	37	34	34.25	47.25	25.5	40.5	26.5	34.9375	TRUE	36.375	33.5	34.94	0.119	0.4923	0.1187	0.696063	0.730449	0.730449	0	0	0.0100167	FALSE	non	non	non
370	1	gi|146077573	146077573	LinJ.07.1020	49.6	375	42151	splicing factor ptsr1-like protein [Leishmania infantum JPCM5].	239	239	1	2	2	TRUE	42	60	54	83	42	60	54	83	42	60	54	83	59.75	48.5	66	56.25	65.75	59.125	TRUE	57.25	61	59.125	-0.0915	-0.433	0.1189	0.691471	0.730231	0.730231	0	0	0.0100167	FALSE	non	non	non
492	1	gi|146078528	146078528	LinJ.09.1070	57.4	615	67253	hypothetical protein [Leishmania infantum JPCM5].	183	183	1	2	2	TRUE	33	45	50	55	33	45	50	55	33	45	50	55	45.75	37.75	50.8837	52.5	42.75	45.9709	TRUE	44.3169	47.625	45.975	-0.1039	-0.1669	0.1192	0.864705	0.729904	0.729904	0	0	0.0100167	FALSE	non	non	non
3057	1	gi|146097819	146097819	LinJ.33.1460	44.1	424	44735	hypothetical protein [Leishmania infantum].	49	49	1	2	2	TRUE	11	9	5	24	11	9	5	24	11	9	5	24	12.25	12.5	9.5	6.869	18.5	11.8422	TRUE	11	12.6845	11.84	-0.2051	-0.4373	0.1192	0.688775	0.729904	0.729904	0	0	0.0100167	FALSE	non	non	non
2758	1	gi|146095360	146095360	LinJ.31.2410	46.5	413	44032	p-nitrophenylphosphatase [Leishmania infantum JPCM5].	44	44	1	2	2	TRUE	8	10	7	19	8	10	7	19	8	10	7	19	11	9.25	11	9.25	14.25	10.9375	TRUE	10.125	11.75	10.94	-0.214	-0.459	0.1199	0.675226	0.729143	0.729143	0	0	0.0100167	FALSE	non	non	non
1459	1	gi|146086176	146086176	LinJ.21.2200	71.7	244	26816	20S proteasome subunit alpha 5 [Leishmania infantum JPCM5].	203	203	1	2	2	TRUE	51	42	50	60	51	42	50	60	51	42	50	60	50.75	58.743	47.25	52.7265	46.25	51.2424	TRUE	52.9965	49.4883	51.245	0.0989	0.2343	0.1202	0.864174	0.728818	0.728818	0	0	0.0100167	FALSE	non	non	non
1455	1	gi|146086157	146086157	LinJ.21.2130	62.8	430	48570	centromere/microtubule binding protein cbf5 [Leishmania infantum JPCM5].	264	264	1	2	2	TRUE	55	59	73	77	55	59	73	77	55	59	73	77	66	63.5	64.75	76.5	59.75	66.125	TRUE	64.125	68.125	66.13	-0.0873	-0.297	0.121	0.778624	0.727952	0.727952	0	0	0.0100167	FALSE	non	non	non
1158	1	gi|146083835	146083835	LinJ.18.0350	9.9	304	33783	hypothetical protein [Leishmania infantum JPCM5].	5	5	1	0	2	TRUE	0	1	2	2	0	1	2	2	0	1	2	2	1.25	0.25	1	2.25	1.25	1.1875	FALSE	0.625	1.75
3675	1	gi|146103201	146103201	LinJ.36.1030	37.3	228	25613	hypothetical protein [Leishmania infantum].	50	50	1	2	2	TRUE	11	10	12	17	11	10	12	17	11	10	12	17	12.5	12.5	11	14.5	12.5	12.625	TRUE	11.75	13.5	12.625	-0.2003	-0.3365	0.1213	0.752966	0.727629	0.727629	0	0	0.0100167	FALSE	non	non	non
1160	1	gi|146083843	146083843	LinJ.18.0380	3	1130	125300	hypothetical protein [Leishmania infantum JPCM5].	4	4	1	0	1	FALSE	1	0	2	1	1	0	2	1	1	0	2	1	1	1	0.25	2.25	0.25	0.9375	FALSE	0.625	1.25
3702	1	gi|146103440	146103440	LinJ.36.0470	12.9	482	52558	hypothetical protein [Leishmania infantum].	12	12	1	1	2	TRUE	4	1	5	2	4	1	5	2	4	1	5	2	3	4.25	1.25	6	1.25	3.1875	TRUE	2.75	3.625	3.19	-0.4005	-0.5637	0.1214	0.611387	0.727521	0.727521	0	0	0.0100167	FALSE	non	non	non
3801	1	gi|146104190	146104190	LinJ.36.1730	38.1	302	33617	proteasome beta 5 subunit [Leishmania infantum].	60	60	1	2	2	TRUE	11	15	13	21	11	15	13	21	11	15	13	21	15	12.5	15.5	15.5725	16.25	14.9556	TRUE	14	15.9112	14.955	-0.1845	-0.5713	0.122	0.606859	0.726875	0.726875	0	0	0.0100167	FALSE	non	non	non
2769	1	gi|146095454	146095454	LinJ.31.2680	23.6	1662	184464	RNA polymerase ii largest subunit [Leishmania infantum JPCM5].	70	70	1	2	2	TRUE	13	22	13	22	13	22	13	22	13	22	13	22	17.5	14.5	23	16.0832	17.25	17.7083	TRUE	18.75	16.6666	17.71	0.1696	0.422	0.1221	0.740788	0.726768	0.726768	0	0	0.0100167	FALSE	non	non	non
2099	1	gi|146091310	146091310	LinJ.27.0130	10.6	151	16945	hypothetical protein [Leishmania infantum JPCM5].	36	36	1	2	2	TRUE	5	13	6	12	5	13	6	12	5	13	6	12	9	6.25	13.5	8	8.75	9.125	TRUE	9.875	8.375	9.13	0.2376	0.5511	0.1232	0.659442	0.725589	0.725589	0	0	0.0100167	FALSE	non	non	non
1143	1	gi|146083741	146083741	LinJ.18.0020	44.9	383	42407	diphosphomevalonate decarboxylase [Leishmania infantum JPCM5].	124	124	1	2	2	TRUE	21	32	20	51	21	32	20	51	21	32	20	51	31	23.75	34.75	24.5	39.5	30.625	TRUE	29.25	32	30.625	-0.1296	-0.3685	0.1235	0.732377	0.725269	0.725269	0	0	0.0100167	FALSE	non	non	non
1166	1	gi|146083897	146083897	LinJ.18.0540	16.6	513	57667	hypothetical protein [Leishmania infantum JPCM5].	9	9	1	1	1	FALSE	3	1	0	5	3	1	0	5	3	1	0	5	2.25	3.25	1.25	1	3.25	2.1875	FALSE	2.25	2.125
3718	1	gi|146103590	146103590	LinJ.36.0090	49.7	296	33530	leucine carboxyl methyltransferase [Leishmania infantum].	122	122	1	2	2	TRUE	21	31	23	47	21	31	23	47	21	31	23	47	30.5	23.75	33.75	26.7025	36.25	30.1131	TRUE	28.75	31.4763	30.115	-0.1309	-0.3703	0.1237	0.731225	0.725056	0.725056	0	0	0.0100167	FALSE	non	non	non
3835	1	gi|146104415	146104415	LinJ.36.2380	44	368	40999	developmentally regulated GTP-binding protein 1 [Leishmania infantum].	96	96	1	2	2	TRUE	27	15	21	33	27	15	21	33	27	15	21	33	24	29.6175	16	25	25.5	24.0294	TRUE	22.8087	25.25	24.03	-0.1466	-0.2169	0.1239	0.831372	0.724843	0.724843	0	0	0.0100167	FALSE	non	non	non
2393	1	gi|146093351	146093351	LinJ.29.2660	18.7	873	96687	hypothetical protein [Leishmania infantum].	24	24	1	2	2	TRUE	4	6	8	6	4	6	8	6	4	6	8	6	6	5	6.25	9.5	4.25	6.25	TRUE	5.625	6.875	6.255	-0.2893	-0.5356	0.1249	0.628259	0.72378	0.72378	0	0	0.0100167	FALSE	non	non	non
1293	1	gi|146084826	146084826	LinJ.19.1450	15.3	933	104000	hypothetical protein [Leishmania infantum JPCM5].	16	16	1	2	1	TRUE	4	4	1	7	4	4	1	7	4	4	1	7	4	4.75	4.25	2	5	4	TRUE	4.5	3.5	4	0.3626	0.6154	0.125	0.620312	0.723674	0.723674	0	0	0.0100167	FALSE	non	non	non
1781	1	gi|146088919	146088919	LinJ.25.1500	16.3	257	28802	hypothetical protein [Leishmania infantum JPCM5].	16	16	1	2	2	TRUE	2	4	3	7	2	4	3	7	2	4	3	7	4	2.75	4.25	4	5	4	TRUE	3.5	4.5	4	-0.3626	-0.5215	0.125	0.636799	0.723674	0.723674	0	0	0.0100167	FALSE	non	non	non
1456	1	gi|146086160	146086160	LinJ.21.2140	74.6	303	34396	ATP synthase F1 subunit gamma protein [Leishmania infantum JPCM5].	218	218	1	2	2	TRUE	48	44	41	85	48	44	41	85	48	44	41	85	54.5	55	49.75	44.6475	67.5	54.2244	TRUE	52.375	56.0738	54.225	-0.0982	-0.3564	0.1256	0.740141	0.723038	0.723038	0	0	0.0100167	FALSE	non	non	non
3378	1	gi|146100652	146100652	LinJ.35.0990	59.8	371	41518	aldose 1-epimerase [Leishmania infantum].	342	115	0.336	2	2	TRUE	100	76	59	107	35	19	21	40	53.347	28.5	31.5	66.535	44.9705	61.5868	30.875	34.875	50.8837	44.5551	TRUE	46.2309	42.8794	44.555	0.1085	0.4218	0.1259	0.740917	0.722722	0.722722	0	0	0.0100167	FALSE	non	non	non
3927	1	gi|146105120	146105120	LinJ.36.6310	30.8	331	38584	hypothetical protein [Leishmania infantum].	21	21	1	2	2	TRUE	2	6	4	9	2	6	4	9	2	6	4	9	5.25	2.75	6.25	5	6.25	5.0625	TRUE	4.5	5.625	5.065	-0.3232	-0.5243	0.1261	0.635099	0.72251	0.72251	0	0	0.0100167	FALSE	non	non	non
1128	1	gi|146083624	146083624	LinJ.17.1340	26.4	954	106867	hypothetical protein [Leishmania infantum JPCM5].	69	69	1	2	2	TRUE	8	22	14	25	8	22	14	25	8	22	14	25	17.25	9.527	23	16.9582	19.75	17.3088	TRUE	16.2635	18.3541	17.305	-0.1745	-0.368	0.1262	0.732698	0.722405	0.722405	0	0	0.0100167	FALSE	non	non	non
1177	1	gi|146083987	146083987	LinJ.18.0770	2.1	1740	182628	hypothetical protein [Leishmania infantum JPCM5].	3	3	1	0	1	FALSE	1	0	0	2	1	0	0	2	1	0	0	2	0.75	1	0	0.25	0.75	0.5	FALSE	0.5	0.5
761	1	gi|146080804	146080804	LinJ.13.0560	28.1	448	51611	lectin [Leishmania infantum JPCM5].	98	98	1	2	2	TRUE	22	26	20	30	22	26	20	30	22	26	20	30	24.5	24.5	27.5	24	23	24.75	TRUE	26	23.5	24.75	0.1459	0.4117	0.1263	0.74742	0.7223	0.7223	0	0	0.0100167	FALSE	non	non	non
1846	1	gi|146089413	146089413	LinJ.26.0270	43.1	202	22590	hypothetical protein [Leishmania infantum JPCM5].	24	24	1	2	2	TRUE	6	4	7	7	6	4	7	7	6	4	7	7	6	6.75	4.25	8.5	5	6.125	TRUE	5.5	6.75	6.125	-0.2955	-0.4866	0.1276	0.658144	0.720934	0.720934	0	0	0.0100167	FALSE	non	non	non
3619	1	gi|146102725	146102725	LinJ.36.7240	55.5	537	58181	T-complex protein 1 (theta subunit); chaperonin [Leishmania infantum].	432	432	1	2	2	TRUE	94	89	104	145	94	89	104	145	94	89	104	145	108	110.5	98.25	105.75	113.5	107	TRUE	104.375	109.625	107.005	-0.0708	-0.1398	0.1288	0.882876	0.719679	0.719679	0	0	0.0100167	FALSE	non	non	non
1025	1	gi|146082802	146082802	LinJ.16.1170	59.3	54	5905	tyrosyl or methionyl-tRNA synthetase-like protein [Leishmania infantum JPCM5].	15	15	1	2	2	TRUE	5	3	3	4	5	3	3	4	5	3	3	4	3.75	5.5	3.25	4	2.75	3.875	TRUE	4.375	3.375	3.88	0.3739	0.5474	0.1289	0.661724	0.719575	0.719575	0	0	0.0100167	FALSE	non	non	non
1182	1	gi|146084010	146084010	LinJ.18.0830	7.9	942	102985	periodic tryptophan protein 2-like protein [Leishmania infantum JPCM5].	4	4	1	0	1	FALSE	0	0	1	3	0	0	1	3	0	0	1	3	1	0.25	0.25	1.25	1.75	0.875	FALSE	0.25	1.5
1425	1	gi|146085955	146085955	LinJ.21.1380	23.4	303	32536	hypothetical protein [Leishmania infantum JPCM5].	15	15	1	2	2	TRUE	5	3	3	4	5	3	3	4	5	3	3	4	3.75	5.5	3.25	4	2.75	3.875	TRUE	4.375	3.375	3.88	0.3739	0.5477	0.1289	0.661539	0.719575	0.719575	0	0	0.0100167	FALSE	non	non	non
1793	1	gi|146088996	146088996	LinJ.25.1700	15.5	465	52276	hypothetical protein [Leishmania infantum JPCM5].	15	15	1	2	2	TRUE	5	3	3	4	5	3	3	4	5	3	3	4	3.75	5.5	3.25	4	2.75	3.875	TRUE	4.375	3.375	3.88	0.3739	0.5446	0.1289	0.663453	0.719575	0.719575	0	0	0.0100167	FALSE	non	non	non
239	1	gi|146076563	146076563	LinJ.04.1190	29.6	311	34534	RNA-binding protein [Leishmania infantum JPCM5].	140	140	1	2	2	TRUE	37	24	37	42	37	24	37	42	37	24	37	42	35	41.25	25.5	40.5	32.2647	34.8787	TRUE	33.375	36.3824	34.88	-0.1242	-0.123	0.129	0.894173	0.719471	0.719471	0	0	0.0100167	FALSE	non	non	non
1186	1	gi|146084058	146084058	LinJ.18.0970	1.5	1994	210859	hypothetical protein [Leishmania infantum JPCM5].	2	2	1	0	1	FALSE	0	0	0	2	0	0	0	2	0	0	0	2	0.5	0	0	0	0.75	0.1875	FALSE	0	0.375
2379	1	gi|146093303	146093303	LinJ.29.2410	32.4	748	81644	cysteine peptidase, Clan CA, family C19; ubiquitin hydrolase [Leishmania infantum].	78	78	1	2	2	TRUE	18	17	19	24	18	17	19	24	18	17	19	24	19.5	19.25	17.75	22.5	19	19.625	TRUE	18.5	20.75	19.625	-0.1656	-0.4604	0.129	0.674355	0.719471	0.719471	0	0	0.0100167	FALSE	non	non	non
1515	1	gi|146086620	146086620	LinJ.22.0600	46.7	289	32321	NADH-cytochrome b5 reductase [Leishmania infantum JPCM5].	76	76	1	2	2	TRUE	20	19	22	15	20	19	22	15	20	19	22	15	19	21.25	20	25.5	11.25	19.5	TRUE	20.625	18.375	19.505	0.1666	0.4279	0.1298	0.736998	0.718639	0.718639	0	0	0.0100167	FALSE	non	non	non
2913	1	gi|146096723	146096723	LinJ.32.2310	20.2	1305	140470	hypothetical protein [Leishmania infantum JPCM5].	36	36	1	2	2	TRUE	5	12	2	17	5	12	2	17	5	12	2	17	9	6.25	12.5	3.25	12.5	8.625	TRUE	9.375	7.875	8.63	0.2514	0.508	0.1304	0.686211	0.718018	0.718018	0	0	0.0100167	FALSE	non	non	non
250	1	gi|146076695	146076695	LinJ.05.0090	40.8	179	20302	hypothetical protein [Leishmania infantum JPCM5].	11	11	1	1	2	TRUE	1	5	3	2	1	5	3	2	1	5	3	2	2.75	1.75	5	3.75	1.25	2.9375	TRUE	3.375	2.5	2.94	0.4351	0.3601	0.1317	0.780914	0.716676	0.716676	0	0	0.0100167	FALSE	non	non	non
504	1	gi|146078623	146078623	LinJ.09.1290	20.4	441	47233	hypothetical protein [Leishmania infantum JPCM5].	12	12	1	1	2	TRUE	1	3	2	6	1	3	2	6	1	3	2	6	3	1.75	3.25	2.75	4	2.9375	TRUE	2.5	3.375	2.94	-0.4351	-0.8786	0.1317	0.437691	0.716676	0.716676	0	0	0.0100167	FALSE	non	non	non
2098	1	gi|146091301	146091301	LinJ.27.0150	21.3	183	19398	hypothetical protein [Leishmania infantum JPCM5].	12	12	1	1	2	TRUE	1	3	2	6	1	3	2	6	1	3	2	6	3	1.75	3.25	2.75	4	2.9375	TRUE	2.5	3.375	2.94	-0.4351	-0.9024	0.1317	0.425827	0.716676	0.716676	0	0	0.0100167	FALSE	non	non	non
2225	1	gi|146092471	146092471	LinJ.28.2780	7.2	1026	113850	splicing factor 3B subunit 1 [Leishmania infantum].	12	12	1	2	2	TRUE	2	2	2	6	2	2	2	6	2	2	2	6	3	2.75	2.25	2.75	4	2.9375	TRUE	2.5	3.375	2.94	-0.4351	-0.8905	0.1317	0.431735	0.716676	0.716676	0	0	0.0100167	FALSE	non	non	non
2908	1	gi|146096685	146096685	LinJ.32.2140	24.7	295	32781	calpain-like cysteine peptidase [Leishmania infantum JPCM5].	12	12	1	2	1	TRUE	2	4	0	6	2	4	0	6	2	4	0	6	3	2.75	4	1	4	2.9375	TRUE	3.375	2.5	2.94	0.4351	0.3383	0.1317	0.795192	0.716676	0.716676	0	0	0.0100167	FALSE	non	non	non
3132	1	gi|146098290	146098290	LinJ.33.3400	18.2	457	49620	hypothetical protein [Leishmania infantum].	19	19	1	2	2	TRUE	6	4	3	6	6	4	3	6	6	4	3	6	4.75	6.5	4.25	4.25	4.25	4.8125	TRUE	5.375	4.25	4.815	0.3401	0.4824	0.1326	0.702302	0.715751	0.715751	0	0	0.0100167	FALSE	non	non	non
1196	1	gi|146084126	146084126	LinJ.18.1150	7	947	106979	hypothetical protein [Leishmania infantum JPCM5].	5	5	1	0	1	FALSE	1	1	2	1	1	1	2	1	1	1	2	1	1.25	1.25	1	2.25	0.25	1.1875	FALSE	1.125	1.25
2297	1	gi|146092957	146092957	LinJ.29.0710	20.8	774	81861	RNA-binding protein [Leishmania infantum].	27	27	1	2	2	TRUE	6	5	9	7	6	5	9	7	6	5	9	7	6.75	7.25	5.5	10.5	5	7.0625	TRUE	6.375	7.75	7.065	-0.2806	-0.6641	0.1328	0.552818	0.715546	0.715546	0	0	0.0100167	FALSE	non	non	non
1198	1	gi|146084133	146084133	LinJ.18.1180	44.1	202	23413	hypothetical protein [Leishmania infantum JPCM5].	7	7	1	1	1	FALSE	0	2	0	5	0	2	0	5	0	2	0	5	1.75	0.75	2	0.75	3.25	1.6875	FALSE	1.375	2
580	1	gi|146079258	146079258	LinJ.10.0900	40.3	124	13888	ntf2-like [Leishmania infantum JPCM5].	92	92	1	2	2	TRUE	21	20	25	26	21	20	25	26	21	20	25	26	23	23	21.25	28.75	20.5	23.375	TRUE	22.125	24.625	23.38	-0.1544	-0.2609	0.1337	0.802286	0.714626	0.714626	0	0	0.0100167	FALSE	non	non	non
1391	1	gi|146085735	146085735	LinJ.21.0350	9.2	1103	121249	hypothetical protein [Leishmania infantum JPCM5].	18	18	1	2	2	TRUE	3	4	5	6	3	4	5	6	3	4	5	6	4.5	4	4.25	6.25	4.25	4.6875	TRUE	4.125	5.25	4.69	-0.3462	-0.7374	0.1337	0.511872	0.714626	0.714626	0	0	0.0100167	FALSE	non	non	non
3245	1	gi|146099291	146099291	LinJ.34.2430	32.6	89	10313	acyl-coa binding protein [Leishmania infantum].	18	18	1	2	2	TRUE	3	4	5	6	3	4	5	6	3	4	5	6	4.5	4	4.25	6.25	4.25	4.6875	TRUE	4.125	5.25	4.69	-0.3462	-0.7007	0.1337	0.532173	0.714626	0.714626	0	0	0.0100167	FALSE	non	non	non
3427	1	gi|146100970	146100970	LinJ.35.1740	46.2	119	13524	dynein-associated roadblock protein-like protein [Leishmania infantum].	33	33	1	2	2	TRUE	10	7	7	9	10	7	7	9	10	7	7	9	8.25	11	7.25	8.75	6.5	8.375	TRUE	9.125	7.625	8.38	0.2589	0.5794	0.1342	0.642097	0.714116	0.714116	0	0	0.0100167	FALSE	non	non	non
1203	1	gi|146084160	146084160	LinJ.18.1290	5.4	809	86668	hypothetical protein [Leishmania infantum JPCM5].	3	3	1	0	1	FALSE	1	0	0	2	1	0	0	2	1	0	0	2	0.75	1	0	0.25	0.75	0.5	FALSE	0.5	0.5
710	1	gi|146080230	146080230	LinJ.12.0330	10.7	1479	155055	hypothetical protein [Leishmania infantum JPCM5].	11	11	1	2	2	TRUE	4	2	2	3	4	2	2	3	4	2	2	3	2.75	4.25	2.25	2.75	2	2.8125	TRUE	3.25	2.375	2.815	0.4495	0.457	0.1344	0.7184	0.713913	0.713913	0	0	0.0100167	FALSE	non	non	non
1205	1	gi|146084167	146084167	LinJ.18.1320	8.2	767	77514	hypothetical protein [Leishmania infantum JPCM5].	5	5	1	1	1	FALSE	2	0	2	1	2	0	2	1	2	0	2	1	1.25	2	0.25	2.25	0.25	1.1875	FALSE	1.125	1.25
1118	1	gi|146083550	146083550	LinJ.17.1140	16.7	431	46447	hydrolase-like protein [Leishmania infantum JPCM5].	11	11	1	1	2	TRUE	1	3	3	4	1	3	3	4	1	3	3	4	2.75	1.75	3	3.75	2.75	2.8125	TRUE	2.375	3.25	2.815	-0.4495	-0.8902	0.1344	0.431885	0.713913	0.713913	0	0	0.0100167	FALSE	non	non	non
1321	1	gi|146085134	146085134	LinJ.20.0730	15.7	248	28925	hypothetical protein [Leishmania infantum JPCM5].	11	11	1	2	1	TRUE	3	3	1	4	3	3	1	4	3	3	1	4	2.75	3.5	3	2	2.75	2.8125	TRUE	3.25	2.375	2.815	0.4495	0.4765	0.1344	0.70603	0.713913	0.713913	0	0	0.0100167	FALSE	non	non	non
1412	1	gi|146085861	146085861	LinJ.21.0720	21.4	327	34794	nucleotide-binding protein [Leishmania infantum JPCM5].	11	11	1	2	2	TRUE	2	4	2	3	2	4	2	3	2	4	2	3	2.75	2.5	4	2.75	2	2.8125	TRUE	3.25	2.375	2.815	0.4495	0.4246	0.1344	0.739117	0.713913	0.713913	0	0	0.0100167	FALSE	non	non	non
1816	1	gi|146089110	146089110	LinJ.25.2060	8.6	1474	156045	hypothetical protein [Leishmania infantum JPCM5].	11	11	1	2	2	TRUE	3	3	2	3	3	3	2	3	3	3	2	3	2.75	3.5	3	2.75	2	2.8125	TRUE	3.25	2.375	2.815	0.4495	0.4692	0.1344	0.710652	0.713913	0.713913	0	0	0.0100167	FALSE	non	non	non
1210	1	gi|146084197	146084197	LinJ.18.1420	10.7	233	27272	hypothetical protein [Leishmania infantum JPCM5].	6	6	1	2	0	TRUE	2	2	1	1	2	2	1	1	2	2	1	1	1.5	2	1.9905	1.25	0.25	1.37262	FALSE	1.99525	0.75
1211	1	gi|146084199	146084199	LinJ.18.1430	4.9	1193	125092	hypothetical protein [Leishmania infantum JPCM5].	4	4	1	0	1	FALSE	1	0	2	1	1	0	2	1	1	0	2	1	1	1	0.25	2.25	0.25	0.9375	FALSE	0.625	1.25
2714	1	gi|146095033	146095033	LinJ.31.1640	16.6	271	29461	diphthine synthase-like protein [Leishmania infantum JPCM5].	11	11	1	2	2	TRUE	3	3	2	3	3	3	2	3	3	3	2	3	2.75	3.5	3	2.75	2	2.8125	TRUE	3.25	2.375	2.815	0.4495	0.4973	0.1344	0.69292	0.713913	0.713913	0	0	0.0100167	FALSE	non	non	non
2845	1	gi|146096286	146096286	LinJ.32.0750	21.3	197	21490	U6 snRNA-associated Sm-like protein LSm4p [Leishmania infantum JPCM5].	12	12	1	1	1	FALSE	0	4	0	8	0	4	0	8	0	4	0	8	3	0.75	4	1	5.5	2.8125	TRUE	2.375	3.25	2.815	-0.4495	-0.8765	0.1344	0.438747	0.713913	0.713913	0	0	0.0100167	FALSE	non	non	non
3002	1	gi|146097427	146097427	LinJ.33.0130	28.1	366	40877	hypothetical protein [Leishmania infantum].	11	11	1	2	2	TRUE	2	4	3	2	2	4	3	2	2	4	3	2	2.75	2.5	4	3.5	1.25	2.8125	TRUE	3.25	2.375	2.815	0.4495	0.4595	0.1344	0.71681	0.713913	0.713913	0	0	0.0100167	FALSE	non	non	non
1216	1	gi|146084234	146084234	LinJ.18.1520	5.6	1241	133194	kinesin [Leishmania infantum JPCM5].	7	7	1	1	1	FALSE	3	1	1	2	3	1	1	2	3	1	1	2	1.75	3.25	1.25	1.75	1.25	1.875	FALSE	2.25	1.5
1217	1	gi|146084247	146084247	LinJ.18.1570	13.1	314	34239	nonspecific nucleoside hydrolase [Leishmania infantum JPCM5].	8	8	1	1	2	TRUE	2	1	3	2	2	1	3	2	2	1	3	2	2	2.25	1.25	3.5	1.25	2.0625	FALSE	1.75	2.375
3257	1	gi|146099399	146099399	LinJ.34.2720	22	118	13507	hypothetical protein [Leishmania infantum].	11	11	1	2	1	TRUE	2	4	1	4	2	4	1	4	2	4	1	4	2.75	2.5	4	2	2.75	2.8125	TRUE	3.25	2.375	2.815	0.4495	0.4634	0.1344	0.714332	0.713913	0.713913	0	0	0.0100167	FALSE	non	non	non
3626	1	gi|146102795	146102795	LinJ.36.5180	5.3	715	78748	hypothetical protein [Leishmania infantum].	11	11	1	2	2	TRUE	2	4	3	2	2	4	3	2	2	4	3	2	2.75	2.5	4	3.5	1.25	2.8125	TRUE	3.25	2.375	2.815	0.4495	0.4678	0.1344	0.71154	0.713913	0.713913	0	0	0.0100167	FALSE	non	non	non
3649	1	gi|146102991	146102991	LinJ.36.2970	5.8	1087	123313	dead/h helicase; pre-mrna splicing factor ATP-dependent RNA helicase [Leishmania infantum].	11	11	1	2	1	TRUE	3	3	1	4	3	3	1	4	3	3	1	4	2.75	3.5	3	2	2.75	2.8125	TRUE	3.25	2.375	2.815	0.4495	0.4813	0.1344	0.702997	0.713913	0.713913	0	0	0.0100167	FALSE	non	non	non
2253	1	gi|146092773	146092773	LinJ.29.0090	57.5	186	20886	GTP-binding protein-like protein [Leishmania infantum].	19	19	1	2	2	TRUE	6	2	7	4	6	2	7	4	6	2	7	4	4.75	6.5	2.5	8.33325	3	5.08331	TRUE	4.5	5.66662	5.085	-0.3334	-0.64	0.1346	0.566623	0.713709	0.713709	0	0	0.0100167	FALSE	non	non	non
2954	1	gi|146096979	146096979	LinJ.32.3230	68.5	308	34996	protein phosphatase 2A catalytic subunit [Leishmania infantum JPCM5].	98	96	0.98	2	2	TRUE	16	31	16	35	16	30	16	34	16	30.909	16	34.81	24.4297	17.75	33.3298	19.25	26.7025	24.2581	TRUE	25.5399	22.9763	24.26	0.1524	0.4071	0.1351	0.750387	0.713202	0.713202	0	0	0.0100167	FALSE	non	non	non
1223	1	gi|146084269	146084269	LinJ.18.1670	9.6	664	72796	hypothetical protein [Leishmania infantum JPCM5].	6	6	1	1	1	FALSE	0	3	0	3	0	3	0	3	0	3	0	3	1.5	0.6785	2.75	0.75	1.75	1.48212	FALSE	1.71425	1.25
1266	1	gi|146084625	146084625	LinJ.19.0980	13.2	811	84137	hypothetical protein [Leishmania infantum JPCM5].	23	23	1	2	2	TRUE	5	4	6	8	5	4	6	8	5	4	6	8	5.75	6	4.25	7.25	5.5	5.75	TRUE	5.125	6.375	5.755	-0.3146	-0.5229	0.1358	0.635949	0.712493	0.712493	0	0	0.0100167	FALSE	non	non	non
1649	1	gi|146087738	146087738	LinJ.24.0610	13.1	1775	191956	hypothetical protein [Leishmania infantum JPCM5].	23	23	1	2	2	TRUE	5	4	4	10	5	4	4	10	5	4	4	10	5.75	6	4.25	5.5	7.25	5.75	TRUE	5.125	6.375	5.755	-0.3146	-0.5293	0.1358	0.632069	0.712493	0.712493	0	0	0.0100167	FALSE	non	non	non
2778	1	gi|146095526	146095526	LinJ.31.2870	32.9	237	25842	hypothetical protein [Leishmania infantum JPCM5].	23	23	1	2	2	TRUE	5	4	6	8	5	4	6	8	5	4	6	8	5.75	6	4.25	7.25	5.5	5.75	TRUE	5.125	6.375	5.755	-0.3146	-0.5246	0.1358	0.634917	0.712493	0.712493	0	0	0.0100167	FALSE	non	non	non
1227	1	gi|146084366	146084366	LinJ.19.0210	9.7	742	82393	polyprenyl synthase [Leishmania infantum JPCM5].	7	7	1	1	1	FALSE	0	3	1	3	0	3	1	3	0	3	1	3	1.75	0.75	2.75	1.75	2	1.8125	FALSE	1.75	1.875
1228	1	gi|146084370	146084370	LinJ.19.0220	10.9	653	76995	hypothetical protein [Leishmania infantum JPCM5].	6	6	1	1	0	FALSE	1	5	0	0	1	5	0	0	1	5	0	0	1.5	1.25	5	0.75	0	1.75	FALSE	3.125	0.375
3319	1	gi|146099862	146099862	LinJ.34.4140	35.6	1196	132637	coatomer alpha subunit [Leishmania infantum].	121	121	1	2	2	TRUE	22	35	18	46	22	35	18	46	22	35	18	46	30.25	24.75	38.4937	21.75	35.75	30.1859	TRUE	31.6219	28.75	30.185	0.1373	0.3469	0.1364	0.789551	0.711886	0.711886	0	0	0.0100167	FALSE	non	non	non
2110	1	gi|146091546; gi|146095992	146091546	LinJ.28.0210	35.9	142	15776	histone H2B variant [Leishmania infantum].	39	39	1	2	2	TRUE	8	12	9	10	8	12	9	10	8	12	9	10	9.75	9.25	12.5	11	7.4465	10.0491	TRUE	10.875	9.22325	10.05	0.2388	0.7533	0.1371	0.540028	0.711181	0.711181	0	0	0.0100167	FALSE	non	non	non
3606	1	gi|146102600	146102600	LinJ.36.6780	31.4	325	34659	ubiquitin fusion degradation protein [Leishmania infantum].	27	27	1	2	2	TRUE	7	7	6	7	7	7	6	7	7	7	6	7	6.75	8	7.25	7.5	5	6.9375	TRUE	7.625	6.25	6.94	0.2878	0.3733	0.1372	0.772304	0.711081	0.711081	0	0	0.0100167	FALSE	non	non	non
1232	1	gi|146084394	146084394	LinJ.19.0310	9.5	252	27274	membrane protein [Leishmania infantum JPCM5].	6	6	1	1	0	FALSE	0	6	0	0	0	6	0	0	0	6	0	0	1.5	0.625	5.75	0.75	0	1.78125	FALSE	3.1875	0.375
1042	1	gi|146082912	146082912	LinJ.16.1490	19.7	522	59120	hypothetical protein [Leishmania infantum JPCM5].	15	15	1	2	1	TRUE	3	2	1	9	3	2	1	9	3	2	1	9	3.75	3.75	2.5	2	6.25	3.625	TRUE	3.125	4.125	3.63	-0.4	-0.6391	0.1377	0.567142	0.710578	0.710578	0	0	0.0100167	FALSE	non	non	non
1382	1	gi|146085690	146085690	LinJ.21.0170	11.9	471	51815	calpain [Leishmania infantum JPCM5].	14	14	1	2	2	TRUE	4	4	3	3	4	4	3	3	4	4	3	3	3.5	4.25	4	4	2.25	3.625	TRUE	4.125	3.125	3.63	0.4	0.556	0.1377	0.656425	0.710578	0.710578	0	0	0.0100167	FALSE	non	non	non
3404	1	gi|146100798	146100798	LinJ.35.1380	40	120	13705	hypothetical protein [Leishmania infantum JPCM5].	39	39	1	2	2	TRUE	9	11	9	10	9	11	9	10	9	11	9	10	9.75	10.25	11.5	11	7.4255	10.0439	TRUE	10.875	9.21275	10.045	0.2404	0.7825	0.1388	0.52372	0.709477	0.709477	0	0	0.0100167	FALSE	non	non	non
1236	1	gi|146084408	146084408	LinJ.19.0360	4.5	1858	195322	protein kinase [Leishmania infantum JPCM5].	6	6	1	2	0	TRUE	2	2	1	1	2	2	1	1	2	2	1	1	1.5	2	1.96425	1.25	0.25	1.36606	FALSE	1.98212	0.75
1372	1	gi|146085533	146085533	LinJ.20.1740	38.1	543	59494	N-acyl-L-amino acid amidohydrolase [Leishmania infantum JPCM5].	89	8	0.09	2	2	TRUE	20	19	23	27	1	1	2	4	20	19	16	22.4	19.35	21.25	20	19	17.6	19.4625	TRUE	20.625	18.3	19.465	0.1729	0.4106	0.1395	0.748129	0.708779	0.708779	0	0	0.0100167	FALSE	non	non	non
2497	1	gi|146093720	146093720	LinJ.30.1270	64	86	9927	small nuclear ribonucleoprotein polypeptide e [Leishmania infantum JPCM5].	32	32	1	2	2	TRUE	5	11	5	11	5	11	5	11	5	11	5	11	8	6.25	11.25	6.5	8	8	TRUE	8.75	7.25	8	0.2713	0.3959	0.1406	0.757628	0.707685	0.707685	0	0	0.0100167	FALSE	non	non	non
747	1	gi|146080688	146080688	LinJ.13.0260	55	260	28685	N-acetyltransferase subunit ARD1 [Leishmania infantum JPCM5].	64	64	1	2	2	TRUE	13	15	17	19	13	15	17	19	13	15	17	19	16	14.5	15.5	19.75	14.5	16.0625	TRUE	15	17.125	16.065	-0.1916	-0.4912	0.1412	0.655314	0.707091	0.707091	0	0	0.0100167	FALSE	non	non	non
1240	1	gi|146084449	146084449	LinJ.19.0470	12.5	359	37500	hypothetical protein [Leishmania infantum JPCM5].	9	9	1	1	1	FALSE	1	3	0	5	1	3	0	5	1	3	0	5	2.25	1.4	2.75	1	3.25	2.1	FALSE	2.075	2.125
907	1	gi|146081804	146081804	LinJ.15.0170	47.3	404	43938	protein phosphatase 2C [Leishmania infantum JPCM5].	109	109	1	2	2	TRUE	23	25	31	30	23	25	31	30	23	25	31	30	27.25	25.5	26.5	34.5	23.0832	27.3958	TRUE	26	28.7916	27.395	-0.1471	-0.4255	0.1421	0.696185	0.706202	0.706202	0	0	0.0100167	FALSE	non	non	non
1242	1	gi|146084460	146084460	LinJ.19.0500	19.1	299	33054	hypothetical protein [Leishmania infantum JPCM5].	6	6	1	2	0	TRUE	2	2	1	1	2	2	1	1	2	2	1	1	1.5	2	1.912	1.25	0.25	1.353	FALSE	1.956	0.75
2205	1	gi|146092300	146092300	LinJ.28.2310	45.3	243	27506	hypothetical protein [Leishmania infantum].	14	14	1	2	2	TRUE	2	3	3	6	2	3	3	6	2	3	3	6	3.5	2.75	3.25	4	4	3.5	TRUE	3	4	3.5	-0.415	-0.5821	0.1429	0.60045	0.705415	0.705415	0	0	0.0100167	FALSE	non	non	non
3877	1	gi|146104752	146104752	LinJ.36.5360	43.5	278	30065	hypothetical protein [Leishmania infantum].	56	56	1	2	2	TRUE	14	14	10	18	14	14	10	18	14	14	10	18	14	15.5	14.5	12.5	13.5	14	TRUE	15	13	14	0.2065	0.3821	0.1429	0.76658	0.705415	0.705415	0	0	0.0100167	FALSE	non	non	non
3640	1	gi|146102914	146102914	LinJ.36.2810	13	1005	112118	hypothetical protein [Leishmania infantum].	27	27	1	2	2	TRUE	6	8	6	7	6	8	6	7	6	8	6	7	6.75	7.25	8	7.4465	5	6.92413	TRUE	7.625	6.22325	6.925	0.2948	0.3464	0.1435	0.789878	0.704826	0.704826	0	0	0.0100167	FALSE	non	non	non
3177	1	gi|146098735	146098735	LinJ.34.0690	7.4	2089	227104	ABC transporter-like protein [Leishmania infantum].	22	22	1	2	2	TRUE	3	8	2	9	3	8	2	9	3	8	2	9	5.5	4	8	3.25	6.25	5.375	TRUE	6	4.75	5.375	0.337	0.7085	0.1453	0.565533	0.703068	0.703068	0	0	0.0100167	FALSE	non	non	non
3096	1	gi|146098081	146098081	LinJ.33.2680	48.5	425	46385	isocitrate dehydrogenase [Leishmania infantum].	133	133	1	2	2	TRUE	28	35	28	42	28	35	28	42	28	35	28	42	33.25	31.5	38.5	31.5	32.2647	33.4412	TRUE	35	31.8824	33.44	0.1347	0.4537	0.1456	0.720501	0.702776	0.702776	0	0	0.0100167	FALSE	non	non	non
1107	1	gi|146083502	146083502	LinJ.17.0990	38.4	112	12035	hypothetical protein [Leishmania infantum JPCM5].	34	34	1	2	2	TRUE	15	3	10	6	15	3	10	6	15	3	10	6	8.5	16	3.5	12	4.25	8.9375	TRUE	9.75	8.125	8.94	0.2621	0.5706	0.1468	0.64747	0.701612	0.701612	0	0	0.0100167	FALSE	non	non	non
1907	1	gi|146089780	146089780	LinJ.26.1290	21.3	342	38778	hypothetical protein [Leishmania infantum JPCM5].	64	64	1	2	2	TRUE	12	16	16	20	12	16	16	20	12	16	16	20	16	13.5	16.5	18.8637	15.5	16.0909	TRUE	15	17.1819	16.09	-0.1958	-0.4892	0.1477	0.656544	0.700743	0.700743	0	0	0.0100167	FALSE	non	non	non
71	1	gi|146071808	146071808	LinJ.06.1240	32.7	147	16494	hypothetical protein [Leishmania infantum].	24	24	1	2	2	TRUE	7	6	7	4	7	6	7	4	7	6	7	4	6	8	6.25	8.5	3	6.4375	TRUE	7.125	5.75	6.44	0.3103	0.5015	0.1479	0.690284	0.70055	0.70055	0	0	0.0100167	FALSE	non	non	non
3386	1	gi|146100699	146100699	LinJ.35.1100	10.4	1051	114923	hypothetical protein [Leishmania infantum].	14	14	1	1	2	TRUE	0	5	2	7	0	5	2	7	0	5	2	7	3.5	0.75	5	2.75	5	3.375	TRUE	2.875	3.875	3.38	-0.43	-0.5937	0.1479	0.5936	0.70055	0.70055	0	0	0.0100167	FALSE	non	non	non
3647	1	gi|146102956	146102956	LinJ.36.2910	10.1	746	83234	hypothetical protein [Leishmania infantum].	13	13	1	1	2	TRUE	1	4	4	4	1	4	4	4	1	4	4	4	3.25	1.75	4	5	2.75	3.375	TRUE	2.875	3.875	3.38	-0.43	-0.6333	0.1479	0.570491	0.70055	0.70055	0	0	0.0100167	FALSE	non	non	non
99	1	gi|146075047	146075047	LinJ.01.0560	13.2	681	72646	hypothetical protein [Leishmania infantum JPCM5].	16	16	1	2	1	TRUE	5	4	6	1	5	4	6	1	5	4	6	1	4	5.5	4.25	7.25	0.25	4.3125	TRUE	4.875	3.75	4.315	0.38	0.9183	0.148	0.451331	0.700454	0.700454	0	0	0.0100167	FALSE	non	non	non
613	1	gi|146079456	146079456	LinJ.12.0004	25.3	498	57442	hypothetical protein [Leishmania infantum JPCM5].	18	18	1	1	1	FALSE	1	8	1	8	1	8	1	8	1	8	1	8	4.5	1.75	8	2	5.5	4.3125	TRUE	4.875	3.75	4.315	0.38	0.9365	0.148	0.442079	0.700454	0.700454	0	0	0.0100167	FALSE	non	non	non
3408	1	gi|146100816	146100816	LinJ.35.1430	31	625	69766	peroxisome targeting signal 1 receptor [Leishmania infantum].	47	47	1	2	2	TRUE	11	9	13	14	11	9	13	14	11	9	13	14	11.75	12.5	9.5	15.5	10.25	11.9375	TRUE	11	12.875	11.94	-0.2276	-0.5085	0.148	0.644716	0.700454	0.700454	0	0	0.0100167	FALSE	non	non	non
1256	1	gi|146084546	146084546	LinJ.19.0750	6.5	524	56731	hypothetical protein [Leishmania infantum JPCM5].	3	3	1	0	1	FALSE	1	0	0	2	1	0	0	2	1	0	0	2	0.75	1	0	0.25	0.75	0.5	FALSE	0.5	0.5
406	1	gi|146077900	146077900	LinJ.08.0300	47	230	26212	iron superoxide dismutase [Leishmania infantum JPCM5].	82	82	1	2	2	TRUE	24	17	17	24	24	17	17	24	24	17	17	24	20.5	26.25	17.9808	20.25	19	20.8702	TRUE	22.1154	19.625	20.875	0.1723	0.4714	0.1485	0.709258	0.699973	0.699973	0	0	0.0100167	FALSE	non	non	non
917	1	gi|146081834	146081834	LinJ.15.0320	82.4	187	21289	ribonucleoprotein p18, mitochondrial precursor [Leishmania infantum JPCM5].	634	634	1	2	2	TRUE	138	133	172	191	138	133	172	191	138	133	172	191	158.5	160.25	150.5	170.75	153.75	158.812	TRUE	155.375	162.25	158.815	-0.0624	-0.197	0.1486	0.844606	0.699877	0.699877	0	0	0.0100167	FALSE	non	non	non
1259	1	gi|146084569	146084569	LinJ.19.0810	9.2	869	96256	hypothetical protein [Leishmania infantum JPCM5].	8	8	1	1	1	FALSE	1	3	0	4	1	3	0	4	1	3	0	4	2	1.25	2.75	0.75	2.75	1.875	FALSE	2	1.75
3160	1	gi|146098616	146098616	LinJ.34.0400	30.8	572	61242	hypothetical protein [Leishmania infantum JPCM5].	42	42	1	2	2	TRUE	5	12	6	19	5	12	6	19	5	12	6	19	10.5	6.25	12.5	8	14.25	10.25	TRUE	9.375	11.125	10.255	-0.2468	-0.3128	0.1493	0.76833	0.699205	0.699205	0	0	0.0100167	FALSE	non	non	non
2143	1	gi|146091828	146091828	LinJ.28.1020	28	411	45586	hypothetical protein [Leishmania infantum].	73	73	1	2	2	TRUE	18	14	17	24	18	14	17	24	18	14	17	24	18.25	19.25	15	20	18.9445	18.2986	TRUE	17.125	19.4722	18.3	-0.1847	-0.3532	0.1496	0.742199	0.698918	0.698918	0	0	0.0100167	FALSE	non	non	non
2518	1	gi|146093826	146093826	LinJ.30.1780	23	626	66533	protein kinase [Leishmania infantum JPCM5].	21	21	1	2	2	TRUE	3	5	3	10	3	5	3	10	3	5	3	10	5.25	4	5	4.25	7.25	5.125	TRUE	4.5	5.75	5.125	-0.3536	-0.6906	0.1524	0.537831	0.696252	0.696252	0	0	0.0100167	FALSE	non	non	non
1263	1	gi|146084602	146084602	LinJ.19.0890	9.5	666	72388	hypothetical protein [Leishmania infantum JPCM5].	8	8	1	1	2	TRUE	1	3	2	2	1	3	2	2	1	3	2	2	2	1.25	2.75	2.75	1.25	2	FALSE	2	2
2559	1	gi|146094036	146094036	LinJ.30.2830	36.1	538	58152	chaperonin HSP60/CNP60 [Leishmania infantum JPCM5].	40	40	1	2	2	TRUE	8	12	6	14	8	12	6	14	8	12	6	14	10	9.25	12.5	8	10.25	10	TRUE	10.875	9.125	10.005	0.253	0.9035	0.153	0.458935	0.695685	0.695685	0	0	0.0100167	FALSE	non	non	non
1349	1	gi|146085407	146085407	LinJ.20.1320	51.7	151	17037	calpain-like cysteine peptidase, Clan CA, family C2 [Leishmania infantum JPCM5].	119	119	1	2	2	TRUE	29	23	32	35	29	23	32	35	29	23	32	35	29.75	32.5	24	35.044	27.5	29.761	TRUE	28.25	31.272	29.76	-0.1465	-0.4929	0.1532	0.65427	0.695496	0.695496	0	0	0.0100167	FALSE	non	non	non
627	1	gi|146079649	146079649	LinJ.11.0150	17.8	880	93719	hypothetical protein [Leishmania infantum JPCM5].	13	13	1	2	1	TRUE	4	3	1	5	4	3	1	5	4	3	1	5	3.25	4.25	3.25	2	3.5	3.25	TRUE	3.75	2.75	3.25	0.4475	0.8647	0.1538	0.479206	0.69493	0.69493	0	0	0.0100167	FALSE	non	non	non
1267	1	gi|146084629	146084629	LinJ.19.0990	8	525	58307	tRNA pseudouridine synthase A-like protein [Leishmania infantum JPCM5].	4	4	1	1	0	FALSE	0	3	0	1	0	3	0	1	0	3	0	1	1	0.25	2.75	0.25	0.25	0.875	FALSE	1.5	0.25
2079	1	gi|146091150	146091150	LinJ.27.2210	13.2	719	80725	hypothetical protein [Leishmania infantum JPCM5].	13	13	1	2	2	TRUE	4	3	2	4	4	3	2	4	4	3	2	4	3.25	4.25	3.25	2.75	2.75	3.25	TRUE	3.75	2.75	3.25	0.4475	0.8819	0.1538	0.47016	0.69493	0.69493	0	0	0.0100167	FALSE	non	non	non
2113	1	gi|146091571	146091571	LinJ.28.0280	13.1	628	67611	carbonic anhydrase-like protein [Leishmania infantum].	13	13	1	2	2	TRUE	4	3	2	4	4	3	2	4	4	3	2	4	3.25	4.25	3.25	2.75	2.75	3.25	TRUE	3.75	2.75	3.25	0.4475	0.8795	0.1538	0.471416	0.69493	0.69493	0	0	0.0100167	FALSE	non	non	non
2530	1	gi|146093878	146093878	LinJ.30.2040	11	1354	148684	calpain-like cysteine peptidase [Leishmania infantum JPCM5].	13	13	1	2	1	TRUE	3	4	1	5	3	4	1	5	3	4	1	5	3.25	3.5	4	2	3.5	3.25	TRUE	3.75	2.75	3.25	0.4475	0.8642	0.1538	0.47947	0.69493	0.69493	0	0	0.0100167	FALSE	non	non	non
1271	1	gi|146084661	146084661	LinJ.19.1090	19.5	344	37537	mitochondrial carrier protein [Leishmania infantum JPCM5].	7	7	1	1	1	FALSE	1	3	3	0	1	3	3	0	1	3	3	0	1.75	1.25	2.75	3.5	0	1.875	FALSE	2	1.75
2856	1	gi|146096353	146096353	LinJ.32.0980	18.6	704	75318	hypothetical protein [Leishmania infantum JPCM5].	12	12	1	1	1	FALSE	4	1	6	1	4	1	6	1	4	1	6	1	3	4.25	1.25	7.25	0.25	3.25	TRUE	2.75	3.75	3.25	-0.4475	-0.5388	0.1538	0.626327	0.69493	0.69493	0	0	0.0100167	FALSE	non	non	non
1273	1	gi|146084671	146084671	LinJ.19.1110	0.9	3405	360721	hypothetical protein [Leishmania infantum JPCM5].	4	4	1	0	1	FALSE	1	0	1	2	1	0	1	2	1	0	1	2	1	1	0.25	1.25	1	0.875	FALSE	0.625	1.125
1274	1	gi|146084685	146084685	LinJ.19.1140	4.4	1237	135124	hypothetical protein [Leishmania infantum JPCM5].	6	6	1	1	1	FALSE	0	3	0	3	0	3	0	3	0	3	0	3	1.5	0.625	2.75	0.75	1.75	1.46875	FALSE	1.6875	1.25
3118	1	gi|146098203	146098203	LinJ.33.3090	15.7	1267	134069	hypothetical protein [Leishmania infantum].	13	13	1	2	1	TRUE	3	4	1	5	3	4	1	5	3	4	1	5	3.25	3.5	4	2	3.5	3.25	TRUE	3.75	2.75	3.25	0.4475	0.8501	0.1538	0.486958	0.69493	0.69493	0	0	0.0100167	FALSE	non	non	non
1276	1	gi|146084700	146084700	LinJ.19.1180	29.2	130	15144	hypothetical protein [Leishmania infantum JPCM5].	4	4	1	0	1	FALSE	0	1	0	3	0	1	0	3	0	1	0	3	1	0.25	0.75	0.25	1.75	0.75	FALSE	0.5	1
1277	1	gi|146084717	146084717	LinJ.19.1230	2.9	1789	189275	hypothetical protein [Leishmania infantum JPCM5].	3	3	1	0	1	FALSE	1	0	0	2	1	0	0	2	1	0	0	2	0.75	1	0	0.25	0.75	0.5	FALSE	0.5	0.5
789	1	gi|146080948	146080948	LinJ.13.0990	55	438	49290	proteasome regulatory ATPase subunit 2 [Leishmania infantum JPCM5].	120	120	1	2	2	TRUE	22	30	32	36	22	30	32	36	22	30	32	36	30	24.738	32.5	35.3468	28	30.1462	TRUE	28.619	31.6734	30.145	-0.1461	-0.4038	0.1543	0.709887	0.69446	0.69446	0	0	0.0100167	FALSE	non	non	non
1279	1	gi|146084731	146084731	LinJ.19.1270	7.9	277	30761	hypothetical protein [Leishmania infantum JPCM5].	6	6	1	1	1	FALSE	3	1	2	0	3	1	2	0	3	1	2	0	1.5	3.125	1.25	2.5	0	1.71875	FALSE	2.1875	1.25
235	1	gi|146076505	146076505	LinJ.04.1040	19.2	308	35305	acyltransferase-like protein, copy 1 [Leishmania infantum].	24	11	0.458	2	2	TRUE	7	6	4	7	4	1	2	4	6.4	3.5	3.333	5.714	4.73675	7.35	3.625	4.58325	3.9285	4.87169	TRUE	5.4875	4.25587	4.875	0.366	0.5336	0.1552	0.670261	0.693615	0.693615	0	0	0.0100167	FALSE	non	non	non
1272	1	gi|146084666	146084666	LinJ.19.1100	55.8	412	46594	proteasome regulatory non-ATP-ase subunit [Leishmania infantum JPCM5].	129	129	1	2	2	TRUE	30	32	29	38	30	32	29	38	30	32	29	38	32.25	33.75	34.75	32.375	29.75	32.6562	TRUE	34.25	31.0625	32.655	0.141	0.4452	0.1558	0.725922	0.693053	0.693053	0	0	0.0100167	FALSE	non	non	non
1282	1	gi|146084760	146084760	LinJ.35.2180	4.6	545	60226	hypothetical protein [Leishmania infantum JPCM5].	2	2	1	0	1	FALSE	0	0	0	2	0	0	0	2	0	0	0	2	0.5	0	0	0	0.75	0.1875	FALSE	0	0.375
1642	1	gi|146087668	146087668	LinJ.24.0080	25.3	376	40890	hypothetical protein [Leishmania infantum JPCM5].	20	20	1	2	2	TRUE	4	6	2	8	4	6	2	8	4	6	2	8	5	5	6.25	3.25	5.5	5	TRUE	5.625	4.375	5.005	0.3622	0.7916	0.1561	0.518689	0.692773	0.692773	0	0	0.0100167	FALSE	non	non	non
2852	1	gi|146096324	146096324	LinJ.32.0900	13.9	758	81681	hypothetical protein [Leishmania infantum JPCM5].	16	16	1	2	2	TRUE	2	4	3	7	2	4	3	7	2	4	3	7	4	2.75	4.0215	4	5	3.94287	TRUE	3.38575	4.5	3.945	-0.4086	-0.6179	0.1562	0.579426	0.692679	0.692679	0	0	0.0100167	FALSE	non	non	non
1285	1	gi|146084770	146084770	LinJ.35.2210	7.6	484	53005	hypothetical protein [Leishmania infantum JPCM5].	4	4	1	0	1	FALSE	1	0	2	1	1	0	2	1	1	0	2	1	1	1	0.25	2.25	0.25	0.9375	FALSE	0.625	1.25
1286	1	gi|146084774	146084774	LinJ.35.2220	4.6	1069	114903	hypothetical protein [Leishmania infantum JPCM5].	2	2	1	0	1	FALSE	0	0	2	0	0	0	2	0	0	0	2	0	0.5	0	0	2.25	0	0.5625	FALSE	0	1.125
1485	1	gi|146086384	146086384	LinJ.22.0020	48.2	456	49039	hypothetical protein [Leishmania infantum JPCM5].	95	95	1	2	2	TRUE	22	25	19	29	22	25	19	29	22	25	19	29	23.75	24.5	26.5	23	22.5	24.125	TRUE	25.5	22.75	24.125	0.1646	0.4312	0.1567	0.734881	0.692213	0.692213	0	0	0.0100167	FALSE	non	non	non
3711	1	gi|146103539	146103539	LinJ.36.0250	32.1	109	11949	peptidyl-prolyl cis-trans isomerase [Leishmania infantum].	65	65	1	2	2	TRUE	19	14	12	20	19	14	12	20	19	14	12	20	16.25	20	14.5	14.5	15.5	16.125	TRUE	17.25	15	16.125	0.2016	0.3515	0.157	0.786538	0.691934	0.691934	0	0	0.0100167	FALSE	non	non	non
1289	1	gi|146084794	146084794	LinJ.19.1330	8.3	684	77941	glycerol uptake protein [Leishmania infantum JPCM5].	4	3	0.75	1	0	FALSE	3	0	1	0	2	0	1	0	3	0	1	0	1	3	0.25	1.25	0	1.125	FALSE	1.625	0.625
128	1	gi|146075537	146075537	LinJ.02.0340	48.6	529	59059	proteasome regulatory non-ATPase subunit 6 [Leishmania infantum JPCM5].	134	134	1	2	2	TRUE	21	42	22	49	21	42	22	49	21	42	22	49	33.5	23.75	46.75	26.25	37.75	33.625	TRUE	35.25	32	33.625	0.1396	0.4742	0.1571	0.707485	0.691841	0.691841	0	0	0.0100167	FALSE	non	non	non
1225	1	gi|146084352	146084352	LinJ.19.0020	21.4	257	27982	hypothetical protein [Leishmania infantum JPCM5].	16	16	1	2	2	TRUE	2	4	4	6	2	4	4	6	2	4	4	6	4	2.75	4.25	5	4.25	4.0625	TRUE	3.5	4.625	4.065	-0.4037	-0.4882	0.1571	0.65716	0.691841	0.691841	0	0	0.0100167	FALSE	non	non	non
2039	1	gi|146090865	146090865	LinJ.27.1450	52.2	134	14849	DNA-directed RNA polymerase II-like protein [Leishmania infantum JPCM5].	30	30	1	2	2	TRUE	6	5	3	16	6	5	3	16	6	5	3	16	7.5	7.25	5.5	4.25	11.5	7.125	TRUE	6.375	7.875	7.13	-0.3046	-0.7315	0.1578	0.515108	0.69119	0.69119	0	0	0.0100167	FALSE	non	non	non
3182	1	gi|146098762	146098762	LinJ.34.0920	30.7	560	60094	hypothetical protein [Leishmania infantum].	29	29	1	2	2	TRUE	6	5	5	13	6	5	5	13	6	5	5	13	7.25	7.25	5.5	6.5	9.25	7.125	TRUE	6.375	7.875	7.13	-0.3046	-0.732	0.1578	0.514833	0.69119	0.69119	0	0	0.0100167	FALSE	non	non	non
3911	1	gi|146105021	146105021	LinJ.36.6070	28.6	500	56406	mkiaa0324 protein-like protein [Leishmania infantum].	51	51	1	2	2	TRUE	8	13	7	23	8	13	7	23	8	13	7	23	12.75	9.5	13.5	9.25	17.75	12.5	TRUE	11.5	13.5	12.5	-0.2313	-0.4285	0.16	0.694298	0.689157	0.689157	0	0	0.0100167	FALSE	non	non	non
3266	1	gi|146099463	146099463	LinJ.34.2880	48.3	178	19954	hypothetical protein [Leishmania infantum].	67	67	1	2	2	TRUE	15	14	15	23	15	14	15	23	15	14	15	23	16.75	16.5	14.5	17.8678	17.75	16.6544	TRUE	15.5	17.8089	16.655	-0.2004	-0.473	0.1602	0.66654	0.688972	0.688972	0	0	0.0100167	FALSE	non	non	non
881	1	gi|146081676	146081676	LinJ.14.1320	44.7	302	31022	hypothetical protein [Leishmania infantum JPCM5].	23	23	1	2	2	TRUE	5	7	5	6	5	7	5	6	5	7	5	6	5.75	6	7.25	6.25	4.25	5.9375	TRUE	6.625	5.25	5.94	0.3367	0.7138	0.1603	0.562486	0.68888	0.68888	0	0	0.0100167	FALSE	non	non	non
1921	1	gi|146089860	146089860	LinJ.26.1460	21.3	1019	108141	hypothetical protein [Leishmania infantum JPCM5].	25	25	1	2	2	TRUE	7	2	2	14	7	2	2	14	7	2	2	14	6.25	8	2.5	3.25	10	5.9375	TRUE	5.25	6.625	5.94	-0.3367	-0.5489	0.1603	0.620248	0.68888	0.68888	0	0	0.0100167	FALSE	non	non	non
1298	1	gi|146084863	146084863	LinJ.19.1570	7.5	865	97127	choline/Carnitine o-acyltransferase-like protein [Leishmania infantum JPCM5].	9	9	1	2	1	TRUE	2	2	0	5	2	2	0	5	2	2	0	5	2.25	2.5	2	1	3.25	2.1875	FALSE	2.25	2.125
3001	1	gi|146097419	146097419	LinJ.33.0110	23	352	39041	hypothetical protein [Leishmania infantum].	23	23	1	2	2	TRUE	5	7	4	7	5	7	4	7	5	7	4	7	5.75	6	7.25	5.5	5	5.9375	TRUE	6.625	5.25	5.94	0.3367	0.7171	0.1603	0.560592	0.68888	0.68888	0	0	0.0100167	FALSE	non	non	non
1362	1	gi|146085475	146085475	LinJ.21.1790	39	141	16313	ribosomal protein s11 homolog [Leishmania infantum JPCM5].	136	136	1	2	2	TRUE	25	34	37	40	25	34	37	40	25	34	37	40	34	27.75	37	40.5	30.875	34.0312	TRUE	32.375	35.6875	34.035	-0.1404	-0.2064	0.161	0.838349	0.688238	0.688238	0	0	0.0100167	FALSE	non	non	non
1301	1	gi|146084873	146084873	LinJ.19.1600	21.8	248	28583	hypothetical protein [Leishmania infantum JPCM5].	4	4	1	1	1	FALSE	2	0	0	2	2	0	0	2	2	0	0	2	1	2	0.25	0.25	1	0.875	FALSE	1.125	0.625
1302	1	gi|146084879	146084879	LinJ.19.1620	10.7	598	64604	ATP-dependent zinc metallopeptidase [Leishmania infantum JPCM5].	7	7	1	1	2	TRUE	0	2	2	3	0	2	2	3	0	2	2	3	1.75	0.75	2	2.5	2	1.8125	FALSE	1.375	2.25
1074	1	gi|146083236	146083236	LinJ.17.0330	23.7	177	18697	histone H2A [Leishmania infantum JPCM5].	38	38	1	2	2	TRUE	8	11	6	13	8	11	6	13	8	11	6	13	9.5	9.25	11.5	8	9.25	9.5	TRUE	10.375	8.625	9.505	0.2664	0.6709	0.1611	0.587376	0.688146	0.688146	0	0	0.0100167	FALSE	non	non	non
1304	1	gi|146084991	146084991	LinJ.20.0060	21.5	158	17643	anti-silencing protein asf 1-like protein [Leishmania infantum JPCM5].	6	6	1	1	2	TRUE	2	0	2	2	2	0	2	2	2	0	2	2	1.5	2	0.25	2.5	1.25	1.5	FALSE	1.125	1.875
1305	1	gi|146085004	146085004	LinJ.20.0130	6.5	556	61181	hypothetical protein [Leishmania infantum JPCM5].	4	4	1	1	0	FALSE	0	3	1	0	0	3	1	0	0	3	1	0	1	0.25	2.75	1.25	0	1.0625	FALSE	1.5	0.625
1306	1	gi|146085006	146085006	LinJ.20.0140	17.1	444	48714	hypothetical protein [Leishmania infantum JPCM5].	6	6	1	0	2	TRUE	1	1	2	2	1	1	2	2	1	1	2	2	1.5	1.25	1	2.5	1.25	1.5	FALSE	1.125	1.875
1307	1	gi|146085013	146085013	LinJ.20.0160	6	536	58521	hypothetical protein [Leishmania infantum JPCM5].	4	4	1	0	1	FALSE	0	1	1	2	0	1	1	2	0	1	1	2	1	0.25	0.75	1.25	1	0.8125	FALSE	0.5	1.125
1308	1	gi|146085016	146085016	LinJ.20.0170	3.4	908	102437	hypothetical protein [Leishmania infantum JPCM5].	5	5	1	1	0	FALSE	2	1	1	1	2	1	1	1	2	1	1	1	1.25	2	1	1.25	0.25	1.125	FALSE	1.5	0.75
1133	1	gi|146083657	146083657	LinJ.17.1470	38.4	495	55455	L-gulonolactone oxidase [Leishmania infantum JPCM5].	57	57	1	2	2	TRUE	8	20	6	23	8	20	6	23	8	20	6	23	14.25	9.5	20.5	8	17.75	13.9375	TRUE	15	12.875	13.94	0.2198	0.3789	0.1612	0.76866	0.688054	0.688054	0	0	0.0100167	FALSE	non	non	non
3925	1	gi|146105112	146105112	LinJ.36.6280	15.3	385	43085	hypothetical protein [Leishmania infantum].	16	16	1	1	2	TRUE	1	5	4	6	1	5	4	6	1	5	4	6	4	1.75	5	5	4.0215	3.94287	TRUE	3.375	4.51075	3.945	-0.4161	-0.6332	0.1618	0.570548	0.687505	0.687505	0	0	0.0100167	FALSE	non	non	non
849	1	gi|146081431	146081431	LinJ.14.0680	22.9	284	32347	fatty acid elongase [Leishmania infantum JPCM5].	36	36	1	2	2	TRUE	10	9	10	7	10	9	10	7	10	9	10	7	9	11.25	9.25	12	5	9.375	TRUE	10.25	8.5	9.375	0.2701	0.6088	0.1633	0.624282	0.686136	0.686136	0	0	0.0100167	FALSE	non	non	non
1312	1	gi|146085061	146085061	LinJ.20.0310	12.8	452	50761	developmentally regulated phosphoprotein-like protein [Leishmania infantum JPCM5].	8	8	1	2	0	TRUE	2	4	1	1	2	4	1	1	2	4	1	1	2	2.25	3.75	1.75	0.25	2	FALSE	3	1
1004	1	gi|146082637	146082637	LinJ.16.0730	22.8	1895	200741	cysteine peptidase, Clan CA, family C19 [Leishmania infantum JPCM5].	62	62	1	2	2	TRUE	19	8	15	20	19	8	15	20	19	8	15	20	15.5	20	8.75	17.75	15.5	15.5	TRUE	14.375	16.625	15.505	-0.2097	-0.6685	0.1633	0.550316	0.686136	0.686136	0	0	0.0100167	FALSE	non	non	non
3064	1	gi|146097880	146097880	LinJ.33.1660	34.2	263	28276	ribulose-5-phosphate 3-epimerase [Leishmania infantum].	27	27	1	2	2	TRUE	6	8	5	8	6	8	5	8	6	8	5	8	6.75	7.25	8	6.25	6	6.875	TRUE	7.625	6.125	6.88	0.3158	0.4455	0.1635	0.725731	0.685954	0.685954	0	0	0.0100167	FALSE	non	non	non
2831	1	gi|146096182	146096182	LinJ.32.0450	32.3	291	32039	hypothetical protein [Leishmania infantum JPCM5].	19	19	1	2	2	TRUE	3	7	2	7	3	7	2	7	3	7	2	7	4.75	4	6.75	3.25	5	4.75	TRUE	5.375	4.125	4.755	0.3815	0.5559	0.1643	0.656487	0.685228	0.685228	0	0	0.0100167	FALSE	non	non	non
1316	1	gi|146085103	146085103	LinJ.20.0430	5.1	1213	136314	hypothetical protein [Leishmania infantum JPCM5].	7	7	1	1	2	TRUE	2	1	2	2	2	1	2	2	2	1	2	2	1.75	2.25	1.25	2.5	1.25	1.8125	FALSE	1.75	1.875
1315	1	gi|146085088	146085088	obs_LinJ.20.0410	63.1	274	30878	cysteine peptidase [Leishmania infantum JPCM5].	287	33	0.115	2	2	TRUE	72	66	70	79	9	5	9	10	12.635	6.93	12.76	13.108	11.3582	14.1587	6.7325	15.2525	9.527	11.4177	TRUE	10.4456	12.3897	11.42	-0.2457	-0.6543	0.1648	0.558412	0.684775	0.684775	0	0	0.0100167	FALSE	non	non	non
1318	1	gi|146085119	146085119	LinJ.20.0780	1.9	3956	414285	protein kinase [Leishmania infantum JPCM5].	6	6	1	1	1	FALSE	0	3	3	0	0	3	3	0	0	3	3	0	1.5	0.53125	2.75	3.5	0	1.69531	FALSE	1.64062	1.75
1212	1	gi|146084201	146084201	LinJ.18.1440	25.7	910	97232	hypothetical protein [Leishmania infantum JPCM5].	35	35	1	2	2	TRUE	11	7	6	11	11	7	6	11	11	7	6	11	8.75	12	7.4255	8	8	8.85637	TRUE	9.71275	8	8.855	0.2795	0.5591	0.1651	0.65452	0.684504	0.684504	0	0	0.0100167	FALSE	non	non	non
2429	1	gi|146093502	146093502	LinJ.33.2650	32.7	571	59964	UDP-N-acetylglucosamine pyrophosphorylate [Leishmania infantum JPCM5].	32	32	1	2	2	TRUE	5	11	4	12	5	11	4	12	5	11	4	12	8	6.25	11.25	5.5	8.75	7.9375	TRUE	8.75	7.125	7.94	0.2954	0.4423	0.1653	0.727775	0.684323	0.684323	0	0	0.0100167	FALSE	non	non	non
3103	1	gi|146098104	146098104	LinJ.33.2770	22.3	1084	114936	dynein intermediate chain [Leishmania infantum].	32	32	1	2	2	TRUE	7	6	7	12	7	6	7	12	7	6	7	12	8	8	6.25	8.75	8.75	7.9375	TRUE	7.125	8.75	7.94	-0.2954	-0.6609	0.1653	0.554642	0.684323	0.684323	0	0	0.0100167	FALSE	non	non	non
2979	1	gi|146097135	146097135	LinJ.32.3770	50.3	147	16755	hypothetical protein [Leishmania infantum JPCM5].	87	87	1	2	2	TRUE	20	23	14	30	20	23	14	30	20	23	14	30	21.75	21.611	24	17.25	23	21.4653	TRUE	22.8055	20.125	21.47	0.1803	0.4598	0.1673	0.71662	0.682523	0.682523	0	0	0.0100167	FALSE	non	non	non
758	1	gi|146080789	146080789	LinJ.13.0530	6.7	1337	145239	hypothetical protein [Leishmania infantum JPCM5].	15	15	1	2	2	TRUE	2	6	2	5	2	6	2	5	2	6	2	5	3.75	2.75	6	3	3.5	3.8125	TRUE	4.375	3.25	3.815	0.4305	0.5637	0.1674	0.651696	0.682433	0.682433	0	0	0.0100167	FALSE	non	non	non
1324	1	gi|146085147	146085147	LinJ.20.0690	2.6	1219	127197	hypothetical protein [Leishmania infantum JPCM5].	2	2	1	0	1	FALSE	0	0	0	2	0	0	0	2	0	0	0	2	0.5	0	0	0	0.75	0.1875	FALSE	0	0.375
1325	1	gi|146085158	146085158	LinJ.20.0650	10	431	45363	hypothetical protein [Leishmania infantum JPCM5].	5	5	1	0	1	FALSE	0	1	1	3	0	1	1	3	0	1	1	3	1.25	0.25	1	1.25	1.75	1.0625	FALSE	0.625	1.5
1151	1	gi|146083797	146083797	LinJ.18.0210	59.5	351	38465	hypothetical protein [Leishmania infantum JPCM5].	135	135	1	2	2	TRUE	30	34	20	51	30	34	20	51	30	34	20	51	33.75	33.75	36.97	24.5	39.5	33.68	TRUE	35.36	32	33.68	0.144	0.5296	0.1676	0.672744	0.682254	0.682254	0	0	0.0100167	FALSE	non	non	non
732	1	gi|146080437	146080437	LinJ.12.0850	18.7	343	39281	arginine N-methyltransferase-like protein [Leishmania infantum JPCM5].	22	22	1	2	2	TRUE	6	5	2	9	6	5	2	9	6	5	2	9	5.5	6.75	5.45825	3.25	6.25	5.42706	TRUE	6.10412	4.75	5.425	0.3609	0.768	0.168	0.531786	0.681895	0.681895	0	0	0.0100167	FALSE	non	non	non
1121	1	gi|146083578	146083578	LinJ.17.1210	10.9	1430	158335	kinesin [Leishmania infantum JPCM5].	30	30	1	2	2	TRUE	8	8	6	8	8	8	6	8	8	8	6	8	7.5	9	8	7.75	6	7.6875	TRUE	8.5	6.875	7.69	0.3051	0.3606	0.1706	0.780587	0.679579	0.679579	0	0	0.0100167	FALSE	non	non	non
41	1	gi|146071571	146071571	LinJ.06.0680	20.3	679	70935	hypothetical protein [Leishmania infantum].	28	28	1	2	2	TRUE	8	7	7	6	8	7	7	6	8	7	7	6	7	8.75	7.25	8.58325	4.25	7.20831	TRUE	8	6.41662	7.21	0.3174	0.3856	0.1731	0.764306	0.677371	0.677371	0	0	0.0100167	FALSE	non	non	non
1330	1	gi|146085210	146085210	LinJ.20.0350	4.5	484	51704	hypothetical protein [Leishmania infantum JPCM5].	9	9	1	1	2	TRUE	0	2	2	5	0	2	2	5	0	2	2	5	2.25	0.75	2	2.75	3.25	2.1875	FALSE	1.375	3
1055	1	gi|146082999	146082999	LinJ.16.1710	32.1	268	30231	prohibitin [Leishmania infantum JPCM5].	25	25	1	2	2	TRUE	6	4	8	7	6	4	8	7	6	4	8	7	6.25	7.25	4.25	9.5	5	6.5	TRUE	5.75	7.25	6.5	-0.3344	-0.5895	0.1731	0.596076	0.677371	0.677371	0	0	0.0100167	FALSE	non	non	non
1332	1	gi|146085228	146085228	LinJ.20.0850	20.3	231	26563	cytochrome c oxidase assembly factor-like protein [Leishmania infantum JPCM5].	7	7	1	2	0	TRUE	2	4	0	1	2	4	0	1	2	4	0	1	1.75	2.25	3.75	0.75	0.25	1.75	FALSE	3	0.5
1094	1	gi|146083397	146083397	LinJ.17.0690	54.1	388	42584	hypothetical protein [Leishmania infantum JPCM5].	59	59	1	2	2	TRUE	11	14	12	22	11	14	12	22	11	14	12	22	14.75	12.5	14.5	14.5	17	14.625	TRUE	13.5	15.75	14.625	-0.2224	-0.6355	0.1731	0.569219	0.677371	0.677371	0	0	0.0100167	FALSE	non	non	non
1334	1	gi|146085245	146085245	LinJ.20.0900	8.9	292	31183	hypothetical protein [Leishmania infantum JPCM5].	5	5	1	0	1	FALSE	0	1	0	4	0	1	0	4	0	1	0	4	1.25	0.25	1	0.25	2.5	1	FALSE	0.625	1.375
904	1	gi|146081791	146081791	LinJ.15.0110	11.8	797	84809	hypothetical protein [Leishmania infantum JPCM5].	11	11	1	1	1	FALSE	5	1	1	4	5	1	1	4	5	1	1	4	2.75	5.5	1.25	2	2.75	2.875	TRUE	3.375	2.375	2.88	0.5061	0.445	0.1736	0.72605	0.676932	0.676932	0	0	0.0100167	FALSE	non	non	non
1336	1	gi|146085265	146085265	LinJ.20.0940	7.9	2087	223093	hypothetical protein [Leishmania infantum JPCM5].	10	10	1	1	1	FALSE	2	0	1	7	2	0	1	7	2	0	1	7	2.5	2.5	0.25	2	4.9375	2.42188	FALSE	1.375	3.46875
1337	1	gi|146085269	146085269	LinJ.20.0950	12.8	461	48954	hypothetical protein [Leishmania infantum JPCM5].	6	6	1	1	1	FALSE	2	0	1	3	2	0	1	3	2	0	1	3	1.5	2	0.25	1.25	1.75	1.3125	FALSE	1.125	1.5
1338	1	gi|146085273	146085273	LinJ.20.0960	9	699	73920	hypothetical protein [Leishmania infantum JPCM5].	4	4	1	0	1	FALSE	0	0	1	3	0	0	1	3	0	0	1	3	1	0.25	0.25	1.25	1.75	0.875	FALSE	0.25	1.5
1821	1	gi|146089135	146089135	LinJ.25.2140	26.6	369	40747	hypothetical protein [Leishmania infantum JPCM5].	11	11	1	1	1	FALSE	1	5	1	4	1	5	1	4	1	5	1	4	2.75	1.75	5	2	2.75	2.875	TRUE	3.375	2.375	2.88	0.5061	0.4623	0.1736	0.715031	0.676932	0.676932	0	0	0.0100167	FALSE	non	non	non
1340	1	gi|146085292	146085292	LinJ.20.1020	35.5	107	12390	glutaredoxin [Leishmania infantum JPCM5].	7	7	1	2	1	TRUE	2	3	0	2	2	3	0	2	2	3	0	2	1.75	2.25	2.75	0.75	1.25	1.75	FALSE	2.5	1
3669	1	gi|146103169	146103169	LinJ.36.1100	16.8	286	32435	hypothetical protein [Leishmania infantum].	11	11	1	1	2	TRUE	1	5	2	3	1	5	2	3	1	5	2	3	2.75	1.75	5	2.75	2	2.875	TRUE	3.375	2.375	2.88	0.5061	0.4179	0.1736	0.743426	0.676932	0.676932	0	0	0.0100167	FALSE	non	non	non
1342	1	gi|146085336	146085336	LinJ.20.1140	2.8	3297	359759	phosphatidylinositol 3-kinase [Leishmania infantum JPCM5].	9	9	1	1	1	FALSE	1	3	1	4	1	3	1	4	1	3	1	4	2.25	1.26425	2.75	1.75	2.75	2.12856	FALSE	2.00713	2.25
40	1	gi|146071565	146071565	LinJ.06.0670	21.6	1007	113603	lanosterol synthase [Leishmania infantum].	52	52	1	2	2	TRUE	12	14	7	19	12	14	7	19	12	14	7	19	13	13.5	14.5	9.25	14.5	12.9375	TRUE	14	11.875	12.94	0.2369	0.5262	0.1737	0.674857	0.676844	0.676844	0	0	0.0100167	FALSE	non	non	non
1344	1	gi|146085357	146085357	LinJ.20.1190	15.5	420	46407	endo-1,4-beta-xylanase z precursor-like protein [Leishmania infantum JPCM5].	6	6	1	0	1	FALSE	1	1	1	3	1	1	1	3	1	1	1	3	1.5	1.25	1	1.25	1.75	1.3125	FALSE	1.125	1.5
104	1	gi|146075081	146075081	LinJ.01.0640	24.1	448	46720	hypothetical protein [Leishmania infantum JPCM5].	34	34	1	2	2	TRUE	11	7	7	9	11	7	7	9	11	7	7	9	8.5	12	7.25	9	6.75	8.75	TRUE	9.625	7.875	8.755	0.2893	0.6298	0.1749	0.61169	0.675793	0.675793	0	0	0.0100167	FALSE	non	non	non
2641	1	gi|146094498	146094498	LinJ.27.2680	9.8	500	55460	amino acid transporter aATP11 [Leishmania infantum JPCM5].	34	34	1	2	2	TRUE	6	8	10	10	6	8	10	10	6	8	10	10	8.5	7.25	8.5	12	7.25	8.75	TRUE	7.875	9.625	8.755	-0.2893	-0.5319	0.1749	0.630495	0.675793	0.675793	0	0	0.0100167	FALSE	non	non	non
1347	1	gi|146085381	146085381	LinJ.20.1260	25.3	146	16397	calpain-like cysteine peptidase, Clan CA, family C2 [Leishmania infantum JPCM5].	3	3	1	0	1	FALSE	0	0	1	2	0	0	1	2	0	0	1	2	0.75	0	0	1.25	0.75	0.5	FALSE	0	1
1348	1	gi|146085390	146085390	LinJ.20.1280	2.5	2757	293943	hypothetical protein [Leishmania infantum JPCM5].	4	4	1	1	1	FALSE	0	2	0	2	0	2	0	2	0	2	0	2	1	0.25	1.75	0.25	1	0.8125	FALSE	1	0.625
288	1	gi|146076938	146076938	LinJ.05.0790	22.2	405	44279	hypothetical protein [Leishmania infantum JPCM5].	22	22	1	2	2	TRUE	5	3	3	11	5	3	3	11	5	3	3	11	5.5	6	3.5	4.25	8	5.4375	TRUE	4.75	6.125	5.44	-0.368	-0.5222	0.175	0.636374	0.675706	0.675706	0	0	0.0100167	FALSE	non	non	non
1575	1	gi|146087070	146087070	LinJ.23.0410	67	352	38459	NADP-dependent alcohol dehydrogenase [Leishmania infantum JPCM5].	552	552	1	2	2	TRUE	130	118	153	151	130	118	153	151	130	118	153	151	138	150.5	135.5	153.75	118.25	139.5	TRUE	143	136	139.5	0.0724	0.2014	0.1756	0.886241	0.675182	0.675182	0	0	0.0100167	FALSE	non	non	non
3188	1	gi|146098815	146098815	LinJ.34.1100	24.3	251	26001	hypothetical protein [Leishmania infantum].	31	31	1	2	2	TRUE	7	5	5	14	7	5	5	14	7	5	5	14	7.75	8	5.5	6.5	10.25	7.5625	TRUE	6.75	8.375	7.565	-0.3121	-0.7769	0.1756	0.490481	0.675182	0.675182	0	0	0.0100167	FALSE	non	non	non
3372	1	gi|146100586	146100586	LinJ.35.0840	68.4	412	46121	aspartate aminotransferase [Leishmania infantum].	296	296	1	2	2	TRUE	62	75	74	85	62	75	74	85	62	75	74	85	74	71.75	83	76.75	67.75	74.8125	TRUE	77.375	72.25	74.815	0.099	0.3317	0.1759	0.799528	0.674921	0.674921	0	0	0.0100167	FALSE	non	non	non
1353	1	gi|146085423	146085423	LinJ.20.1400	8.9	405	42438	RNasePH-like protein [Leishmania infantum JPCM5].	9	9	1	0	2	TRUE	1	1	4	3	1	1	4	3	1	1	4	3	2.25	1.25	1.25	5	2	2.375	FALSE	1.25	3.5
1354	1	gi|146085425	146085425	LinJ.20.1410	17.5	588	62356	RNA-binding regulatory protein [Leishmania infantum JPCM5].	8	8	1	0	2	TRUE	0	0	2	6	0	0	2	6	0	0	2	6	2	0.75	0.25	2.75	4	1.9375	FALSE	0.5	3.375
752	1	gi|146080742	146080742	LinJ.13.0410	36.3	278	31676	hypothetical protein [Leishmania infantum JPCM5].	33	33	1	2	2	TRUE	9	8	6	10	9	8	6	10	9	8	6	10	8.25	10.25	8.47625	8	7.25	8.49406	TRUE	9.36313	7.625	8.495	0.2948	0.6558	0.1762	0.596257	0.674659	0.674659	0	0	0.0100167	FALSE	non	non	non
1356	1	gi|146085440	146085440	LinJ.20.1470	3.4	1223	128573	hypothetical protein [Leishmania infantum JPCM5].	4	4	1	0	1	FALSE	0	1	0	3	0	1	0	3	0	1	0	3	1	0.25	0.75	0.25	1.75	0.75	FALSE	0.5	1
1357	1	gi|146085444	146085444	LinJ.20.1480	18	244	27427	hypothetical protein [Leishmania infantum JPCM5].	7	7	1	1	2	TRUE	3	0	2	2	3	0	2	2	3	0	2	2	1.75	3.25	0.25	2.5	1.25	1.8125	FALSE	1.75	1.875
2306	1	gi|146092981	146092981	LinJ.29.0830	16.2	698	66169	hypothetical protein [Leishmania infantum].	25	25	1	2	2	TRUE	4	9	5	7	4	9	5	7	4	9	5	7	6.25	5	9.25	6.25	5	6.375	TRUE	7.125	5.625	6.38	0.3408	0.5975	0.1763	0.631104	0.674572	0.674572	0	0	0.0100167	FALSE	non	non	non
1359	1	gi|146085456	146085456	LinJ.20.1520	7.6	590	63468	hypothetical protein [Leishmania infantum JPCM5].	3	3	1	1	0	FALSE	2	0	0	1	2	0	0	1	2	0	0	1	0.75	2	0	0.25	0.25	0.625	FALSE	1	0.25
2383	1	gi|146093311	146093311	LinJ.29.2450	47.8	184	21039	hypothetical protein [Leishmania infantum].	25	25	1	2	2	TRUE	6	4	7	8	6	4	7	8	6	4	7	8	6.25	7	4.25	8.5	5.75	6.375	TRUE	5.625	7.125	6.38	-0.3408	-0.6255	0.1763	0.575008	0.674572	0.674572	0	0	0.0100167	FALSE	non	non	non
3696	1	gi|146103390	146103390	LinJ.36.0590	27.1	317	33104	ubiquitin-like protein [Leishmania infantum].	45	45	1	2	2	TRUE	5	14	10	16	5	14	10	16	5	14	10	16	11.25	6.25	14.25	12.5	12	11.25	TRUE	10.25	12.25	11.25	-0.2572	-0.6636	0.1778	0.553103	0.673271	0.673271	0	0	0.0100167	FALSE	non	non	non
619	1	gi|146079491	146079491	LinJ.12.0016	14.4	582	64237	hypothetical protein [Leishmania infantum JPCM5].	17	17	1	2	2	TRUE	3	3	4	7	3	3	4	7	3	3	4	7	4.25	4	3.5	5	5	4.375	TRUE	3.75	5	4.375	-0.415	-0.2471	0.1786	0.811381	0.672579	0.672579	0	0	0.0100167	FALSE	non	non	non
2745	1	gi|146095297	146095297	LinJ.03.0600	21.8	675	72516	MP99 [Leishmania infantum JPCM5].	18	18	1	2	1	TRUE	4	5	1	8	4	5	1	8	4	5	1	8	4.5	5	5	2	5.5	4.375	TRUE	5	3.75	4.375	0.415	1.0286	0.1786	0.396955	0.672579	0.672579	0	0	0.0100167	FALSE	non	non	non
1364	1	gi|146085487	146085487	LinJ.20.1660	21.6	282	32056	soluble n-ethylmaleimide sensitive factor [Leishmania infantum JPCM5].	7	7	1	0	2	TRUE	1	1	2	3	1	1	2	3	1	1	2	3	1.75	1.25	1.25	2.5	2	1.75	FALSE	1.25	2.25
1365	1	gi|146085491	146085491	LinJ.20.1670	15	274	29515	hypothetical protein [Leishmania infantum JPCM5].	9	9	1	1	2	TRUE	1	2	2	4	1	2	2	4	1	2	2	4	2.25	1.25	2	2.75	2.75	2.1875	FALSE	1.625	2.75
3454	1	gi|146101171	146101171	LinJ.35.2380	14.4	919	99500	hypothetical protein [Leishmania infantum].	25	25	1	1	2	TRUE	1	12	4	8	1	12	4	8	1	12	4	8	6.25	1.75	12.5	5.5	5.736	6.3715	TRUE	7.125	5.618	6.375	0.3433	0.6402	0.1788	0.605495	0.672407	0.672407	0	0	0.0100167	FALSE	non	non	non
1270	1	gi|146084658	146084658	LinJ.19.1080	7.2	1309	136634	hypothetical protein [Leishmania infantum JPCM5].	15	15	1	2	1	TRUE	2	3	1	9	2	3	1	9	2	3	1	9	3.75	2.75	3.25	2	6.25	3.5625	TRUE	3	4.125	3.565	-0.4612	-0.6692	0.1791	0.549918	0.672148	0.672148	0	0	0.0100167	FALSE	non	non	non
3425	1	gi|146100964	146100964	LinJ.35.1720	46	372	42573	casein kinase II [Leishmania infantum].	49	49	1	2	2	TRUE	10	15	10	14	10	15	10	14	10	15	10	14	12.25	11.5	15.5	12.5	10.25	12.4375	TRUE	13.5	11.375	12.44	0.2465	0.6009	0.1806	0.629048	0.670858	0.670858	0	0	0.0100167	FALSE	non	non	non
1369	1	gi|146085515	146085515	LinJ.20.1560	4.5	2114	223202	hypothetical protein [Leishmania infantum JPCM5].	8	8	1	1	1	FALSE	1	3	0	4	1	3	0	4	1	3	0	4	2	1.25	2.75	0.75	2.75	1.875	FALSE	2	1.75
1370	1	gi|146085519	146085519	LinJ.20.1570	6	1657	180553	hypothetical protein [Leishmania infantum JPCM5].	9	9	1	1	2	TRUE	1	3	2	3	1	3	2	3	1	3	2	3	2.25	1.25	2.75	2.75	2	2.1875	FALSE	2	2.375
2228	1	gi|146092486	146092486	LinJ.28.2820	37.7	865	95591	coatomer gamma subunit [Leishmania infantum].	129	129	1	2	2	TRUE	20	35	24	50	20	35	24	50	20	35	24	50	32.25	21.75	38.5	28	39.059	31.8272	TRUE	30.125	33.5295	31.83	-0.1543	-0.4345	0.1816	0.69053	0.670002	0.670002	0	0	0.0100167	FALSE	non	non	non
2024	1	gi|146090773	146090773	LinJ.27.0990	24.9	221	24936	hypothetical protein [Leishmania infantum JPCM5].	11	11	1	2	1	TRUE	3	3	0	5	3	3	0	5	3	3	0	5	2.75	3.5	3	1	3.5	2.75	TRUE	3.25	2.25	2.75	0.5305	0.4774	0.1818	0.705461	0.669831	0.669831	0	0	0.0100167	FALSE	non	non	non
1374	1	gi|146085548	146085548	LinJ.03.0140	4	475	52937	hypothetical protein [Leishmania infantum JPCM5].	2	2	1	0	1	FALSE	0	0	0	2	0	0	0	2	0	0	0	2	0.5	0	0	0	0.75	0.1875	FALSE	0	0.375
1375	1	gi|146085551	146085551	LinJ.03.0130	7.4	297	33253	hypothetical protein [Leishmania infantum JPCM5].	5	5	1	0	1	FALSE	0	1	0	4	0	1	0	4	0	1	0	4	1.25	0.25	1	0.25	2.5	1	FALSE	0.625	1.375
1376	1	gi|146085555	146085555	LinJ.03.0120	11.3	310	35987	acetyltransferase [Leishmania infantum JPCM5].	7	7	1	0	1	FALSE	1	1	1	4	1	1	1	4	1	1	1	4	1.75	1.25	1.25	1.75	2.5	1.6875	FALSE	1.25	2.125
1377	1	gi|146085558	146085558	LinJ.03.0110	6.1	925	98175	hypothetical protein [Leishmania infantum JPCM5].	6	6	1	1	1	FALSE	0	2	0	4	0	2	0	4	0	2	0	4	1.5	0.52275	1.912	0.75	2.5	1.42119	FALSE	1.21738	1.625
1795	1	gi|146089008	146089008	LinJ.25.1730	25	960	104476	hypothetical protein [Leishmania infantum JPCM5].	67	67	1	2	2	TRUE	13	21	14	19	13	21	14	19	13	21	14	19	16.75	14.5	21.75	16.7918	14.5	16.8854	TRUE	18.125	15.6459	16.89	0.2122	0.5224	0.1821	0.677222	0.669575	0.669575	0	0	0.0100167	FALSE	non	non	non
1179	1	gi|146083994	146083994	LinJ.18.0790	28.9	342	37274	DNA-directed RNA polymerase II [Leishmania infantum JPCM5].	14	14	1	1	2	TRUE	0	5	3	6	0	5	3	6	0	5	3	6	3.5	0.75	5	4	4	3.4375	TRUE	2.875	4	3.44	-0.4739	-0.7619	0.1823	0.498547	0.669404	0.669404	0	0	0.0100167	FALSE	non	non	non
2045	1	gi|146090919	146090919	LinJ.27.1590	12.2	616	67515	hypothetical protein [Leishmania infantum JPCM5].	14	14	1	1	2	TRUE	1	4	3	6	1	4	3	6	1	4	3	6	3.5	1.75	4	4	4	3.4375	TRUE	2.875	4	3.44	-0.4739	-0.7459	0.1823	0.507228	0.669404	0.669404	0	0	0.0100167	FALSE	non	non	non
1381	1	gi|146085587	146085587	LinJ.03.0020	8.2	268	29380	hypothetical protein [Leishmania infantum JPCM5].	4	4	1	0	1	FALSE	0	1	0	3	0	1	0	3	0	1	0	3	1	0.25	0.75	0.25	1.75	0.75	FALSE	0.5	1
3215	1	gi|146099084	146099084	LinJ.34.1800	15.2	803	89626	ATP-dependent RNA helicase [Leishmania infantum].	14	14	1	1	2	TRUE	1	4	3	6	1	4	3	6	1	4	3	6	3.5	1.75	4	4	4	3.4375	TRUE	2.875	4	3.44	-0.4739	-0.7611	0.1823	0.498979	0.669404	0.669404	0	0	0.0100167	FALSE	non	non	non
1383	1	gi|146085692	146085692	LinJ.21.0180	9.6	809	89485	DNA topoisomerase 1A [Leishmania infantum JPCM5].	7	7	1	0	1	FALSE	0	1	0	6	0	1	0	6	0	1	0	6	1.75	0.75	1.25	0.75	4	1.6875	FALSE	1	2.375
1384	1	gi|146085702	146085702	LinJ.21.0230	7.7	766	82743	hypothetical protein [Leishmania infantum JPCM5].	5	5	1	1	0	FALSE	1	3	0	1	1	3	0	1	1	3	0	1	1.25	1.25	2.75	0.25	0.25	1.125	FALSE	2	0.25
786	1	gi|146080940	146080940	LinJ.13.0950	28.5	239	25943	hypothetical protein [Leishmania infantum JPCM5].	34	34	1	2	2	TRUE	7	11	7	9	7	11	7	9	7	11	7	9	8.5	8	11.25	8.92475	6.75	8.73119	TRUE	9.625	7.83737	8.735	0.2967	0.6334	0.1834	0.609542	0.668467	0.668467	0	0	0.0100167	FALSE	non	non	non
1610	1	gi|146087369	146087369	LinJ.23.1280	19.7	351	37662	hypothetical protein [Leishmania infantum JPCM5].	16	16	1	2	2	TRUE	5	4	4	3	5	4	4	3	5	4	4	3	4	5.5	4.25	5	2.25	4.25	TRUE	4.875	3.625	4.255	0.4269	1.0261	0.1836	0.398142	0.668298	0.668298	0	0	0.0100167	FALSE	non	non	non
1387	1	gi|146085711	146085711	LinJ.21.0270	9	534	58462	hypothetical protein [Leishmania infantum JPCM5].	7	7	1	2	1	TRUE	2	2	2	1	2	2	2	1	2	2	2	1	1.75	2.25	2	2.5	0.25	1.75	FALSE	2.125	1.375
1388	1	gi|146085715	146085715	LinJ.21.0280	42.2	154	17069	calmodulin-like protein [Leishmania infantum JPCM5].	9	9	1	1	1	FALSE	0	3	0	6	0	3	0	6	0	3	0	6	2.25	0.75	2.75	1	4	2.125	FALSE	1.75	2.5
316	1	gi|146077065	146077065	LinJ.05.1140	28.3	357	41556	vacuolar ATPase subunit-like protein [Leishmania infantum].	35	35	1	2	2	TRUE	7	7	6	15	7	7	6	15	7	7	6	15	8.75	8	7.4465	8	11	8.61163	TRUE	7.72325	9.5	8.61	-0.2993	-0.4598	0.184	0.674728	0.667958	0.667958	0	0	0.0100167	FALSE	non	non	non
1390	1	gi|146085731	146085731	LinJ.21.0330	7.4	1139	119488	protein kinase [Leishmania infantum JPCM5].	7	7	1	0	1	FALSE	1	1	0	5	1	1	0	5	1	1	0	5	1.75	1.25	1.25	0.75	3.25	1.625	FALSE	1.25	2
3274	1	gi|146099545	146099545	LinJ.34.3140	57.8	211	23531	hypothetical protein [Leishmania infantum].	100	100	1	2	2	TRUE	26	17	19	38	26	17	19	38	26	17	19	38	25	28.5	18	23	29.547	24.7617	TRUE	23.25	26.2735	24.76	-0.1762	-0.3137	0.1842	0.767745	0.667788	0.667788	0	0	0.0100167	FALSE	non	non	non
1392	1	gi|146085739	146085739	LinJ.21.0370	16.1	322	34712	hypothetical protein [Leishmania infantum JPCM5].	7	7	1	1	2	TRUE	2	0	2	3	2	0	2	3	2	0	2	3	1.75	2.25	0.25	2.5	2	1.75	FALSE	1.25	2.25
1393	1	gi|146085743	146085743	LinJ.21.0390	4.3	1067	114261	hypothetical protein [Leishmania infantum JPCM5].	7	7	1	1	2	TRUE	0	3	2	2	0	3	2	2	0	3	2	2	1.75	0.75	2.75	2.5	1.25	1.8125	FALSE	1.75	1.875
3850	1	gi|146104500	146104500	LinJ.36.4680	63.8	160	17426	hypothetical protein [Leishmania infantum].	134	134	1	2	2	TRUE	28	29	33	44	28	29	33	44	28	29	33	44	33.5	31.5	31.5	36.25	33.75	33.25	TRUE	31.5	35	33.25	-0.152	-0.315	0.1842	0.7669	0.667788	0.667788	0	0	0.0100167	FALSE	non	non	non
1395	1	gi|146085751	146085751	LinJ.21.0430	9.4	725	77454	hypothetical protein [Leishmania infantum JPCM5].	10	10	1	1	1	FALSE	2	1	1	6	2	1	1	6	2	1	1	6	2.5	2.5	1.25	2	4	2.4375	FALSE	1.875	3
1039	1	gi|146082895	146082895	LinJ.16.1440	39.8	108	11644	hypothetical protein [Leishmania infantum JPCM5].	48	48	1	2	2	TRUE	9	11	12	16	9	11	12	16	9	11	12	16	12	10.25	12	14.5	12	12.1875	TRUE	11.125	13.25	12.19	-0.2515	-0.5497	0.1843	0.619768	0.667704	0.667704	0	0	0.0100167	FALSE	non	non	non
1397	1	gi|146085759	146085759	LinJ.21.0460	4.2	721	78314	cysteine peptidase, Clan CA, family C19 [Leishmania infantum JPCM5].	4	4	1	0	1	FALSE	0	1	1	2	0	1	1	2	0	1	1	2	1	0.25	0.75	1.25	1	0.8125	FALSE	0.5	1.125
1398	1	gi|146085767	146085767	LinJ.21.0480	11.7	699	74849	ferredoxin NADP+ reductase-like protein [Leishmania infantum JPCM5].	7	7	1	2	1	TRUE	2	2	1	2	2	2	1	2	2	2	1	2	1.75	2.25	2	1.75	1.25	1.8125	FALSE	2.125	1.5
328	1	gi|146077277	146077277	LinJ.07.0390	52.9	119	12815	hypothetical protein [Leishmania infantum JPCM5].	33	33	1	2	2	TRUE	8	5	6	14	8	5	6	14	8	5	6	14	8.25	9.25	5.5	8	10.25	8.25	TRUE	7.375	9.125	8.255	-0.307	-0.511	0.1855	0.64319	0.666689	0.666689	0	0	0.0100167	FALSE	non	non	non
2802	1	gi|146096031	146096031	LinJ.32.0010	57.5	134	15914	hypothetical protein [Leishmania infantum JPCM5].	34	34	1	2	2	TRUE	7	10	4	13	7	10	4	13	7	10	4	13	8.5	8	10.25	5.5	9.25	8.25	TRUE	9.125	7.375	8.255	0.307	0.6699	0.1855	0.587962	0.666689	0.666689	0	0	0.0100167	FALSE	non	non	non
1574	1	gi|146087064	146087064	LinJ.23.0380	41.7	108	12430	(H+)-ATPase G subunit [Leishmania infantum JPCM5].	55	55	1	2	2	TRUE	15	8	10	22	15	8	10	22	15	8	10	22	13.75	16.25	8.75	12.5	17	13.625	TRUE	12.5	14.75	13.625	-0.2388	-0.492	0.1858	0.654823	0.666435	0.666435	0	0	0.0100167	FALSE	non	non	non
431	1	gi|146078036	146078036	LinJ.08.0960	23.7	443	47916	cathepsin L-like protease [Leishmania infantum JPCM5].	60	60	1	2	2	TRUE	15	16	15	14	15	16	15	14	15	16	15	14	15	16.25	16.5	17.75	10.25	15.1875	TRUE	16.375	14	15.19	0.2265	0.414	0.1865	0.745937	0.665846	0.665846	0	0	0.0100167	FALSE	non	non	non
1718	1	gi|146088435	146088435	LinJ.25.0170	22	819	89746	cleavage and polyadenylation specificity factor [Leishmania infantum JPCM5].	38	38	1	2	2	TRUE	8	11	5	14	8	11	5	14	8	11	5	14	9.5	9.25	11.5	6.75	10.25	9.4375	TRUE	10.375	8.5	9.44	0.2883	0.6238	0.1872	0.615276	0.665257	0.665257	0	0	0.0100167	FALSE	non	non	non
1219	1	gi|146084258	146084258	LinJ.18.1620	36	225	23820	hypothetical protein [Leishmania infantum JPCM5].	24	24	1	2	2	TRUE	9	3	3	9	9	3	3	9	9	3	3	9	6	10	3.5	4.25	6.25	6	TRUE	6.75	5.25	6	0.3626	0.7354	0.1875	0.550149	0.665006	0.665006	0	0	0.0100167	FALSE	non	non	non
2424	1	gi|146093484	146093484	LinJ.33.2410	18.1	1028	109866	hypothetical protein [Leishmania infantum JPCM5].	23	23	1	2	2	TRUE	9	3	4	7	9	3	4	7	9	3	4	7	5.75	10	3.5	5.5	5	6	TRUE	6.75	5.25	6	0.3626	0.7461	0.1875	0.544088	0.665006	0.665006	0	0	0.0100167	FALSE	non	non	non
3145	1	gi|146098513	146098513	LinJ.34.0160	46.5	331	35912	malate dehydrogenase [Leishmania infantum].	37	37	1	2	2	TRUE	8	7	8	14	8	7	8	14	8	7	8	14	9.25	9.25	7.5	10.25	10.25	9.3125	TRUE	8.375	10.25	9.315	-0.2906	-0.491	0.1877	0.655437	0.664838	0.664838	0	0	0.0100167	FALSE	non	non	non
3497	1	gi|146101536	146101536	LinJ.35.3360	58.4	303	32761	hypothetical protein [Leishmania infantum].	82	82	1	2	2	TRUE	22	13	16	31	22	13	16	31	22	13	16	31	20.5	24	13.5	19.25	23.75	20.125	TRUE	18.75	21.5	20.125	-0.1974	-0.5279	0.1879	0.632916	0.66467	0.66467	0	0	0.0100167	FALSE	non	non	non
1408	1	gi|146085820	146085820	LinJ.21.0620	58.3	96	11119	hypothetical protein [Leishmania infantum JPCM5].	8	8	1	1	0	FALSE	1	6	1	0	1	6	1	0	1	6	1	0	2	1.25	5.83325	1.75	0	2.20831	FALSE	3.54162	0.875
2974	1	gi|146097075	146097075	LinJ.32.3590	19.3	587	64394	hypothetical protein [Leishmania infantum JPCM5].	28	28	1	2	2	TRUE	5	6	7	10	5	6	7	10	5	6	7	10	7	6.25	6.25	8.5	7.25	7.0625	TRUE	6.25	7.875	7.065	-0.3343	-0.7691	0.188	0.494667	0.664586	0.664586	0	0	0.0100167	FALSE	non	non	non
3485	1	gi|146101435	146101435	LinJ.35.3120	19.2	822	92180	hypothetical protein [Leishmania infantum].	28	28	1	2	2	TRUE	4	7	6	11	4	7	6	11	4	7	6	11	7	5	7.25	7.5	8	6.9375	TRUE	6.125	7.75	6.94	-0.3383	-0.6844	0.1891	0.541319	0.663667	0.663667	0	0	0.0100167	FALSE	non	non	non
829	1	gi|146081233	146081233	LinJ.14.0190	68.3	199	22407	hypothetical protein [Leishmania infantum JPCM5].	294	294	1	2	2	TRUE	72	65	64	93	72	65	64	93	72	65	64	93	73.5	81.8662	70.5	67	74.75	73.5291	TRUE	76.1831	70.875	73.53	0.104	0.285	0.191	0.830381	0.662086	0.662086	0	0	0.0100167	FALSE	non	non	non
1295	1	gi|146084832	146084832	LinJ.19.1470	18.1	365	39765	hypothetical protein [Leishmania infantum JPCM5].	13	13	1	2	2	TRUE	2	5	2	4	2	5	2	4	2	5	2	4	3.25	2.75	5	2.75	2.75	3.3125	TRUE	3.875	2.75	3.315	0.4966	0.9333	0.1926	0.443698	0.660761	0.660761	0	0	0.0100167	FALSE	non	non	non
1415	1	gi|146085884	146085884	LinJ.21.0780	13	362	40470	hypothetical protein [Leishmania infantum JPCM5].	13	13	1	2	2	TRUE	2	5	2	4	2	5	2	4	2	5	2	4	3.25	2.75	5	2.75	2.75	3.3125	TRUE	3.875	2.75	3.315	0.4966	0.9527	0.1926	0.433936	0.660761	0.660761	0	0	0.0100167	FALSE	non	non	non
1525	1	gi|146086678	146086678	LinJ.22.0790	14	891	91436	hypothetical protein [Leishmania infantum JPCM5].	13	13	1	2	1	TRUE	5	2	1	5	5	2	1	5	5	2	1	5	3.25	5.5	2.25	2	3.5	3.3125	TRUE	3.875	2.75	3.315	0.4966	0.934	0.1926	0.443343	0.660761	0.660761	0	0	0.0100167	FALSE	non	non	non
1691	1	gi|146088145	146088145	LinJ.24.2100	10.6	1445	155020	tubulin folding cofactor D [Leishmania infantum JPCM5].	13	13	1	1	2	TRUE	1	6	2	4	1	6	2	4	1	6	2	4	3.25	1.75	6	2.75	2.75	3.3125	TRUE	3.875	2.75	3.315	0.4966	0.9597	0.1926	0.430444	0.660761	0.660761	0	0	0.0100167	FALSE	non	non	non
2268	1	gi|146092847	146092847	LinJ.19.0070	16.1	516	59729	hypothetical protein [Leishmania infantum].	13	13	1	1	1	FALSE	1	6	1	5	1	6	1	5	1	6	1	5	3.25	1.75	6	2	3.5	3.3125	TRUE	3.875	2.75	3.315	0.4966	0.9324	0.1926	0.444154	0.660761	0.660761	0	0	0.0100167	FALSE	non	non	non
3716	1	gi|146103577	146103577	LinJ.36.0130	13.9	323	35484	mRNA capping methyltransferase [Leishmania infantum].	13	13	1	1	2	TRUE	1	6	2	4	1	6	2	4	1	6	2	4	3.25	1.75	6	2.75	2.75	3.3125	TRUE	3.875	2.75	3.315	0.4966	0.9092	0.1926	0.455998	0.660761	0.660761	0	0	0.0100167	FALSE	non	non	non
1419	1	gi|146085912	146085912	LinJ.21.0850	21.3	497	53115	hypothetical protein [Leishmania infantum JPCM5].	7	7	1	0	1	FALSE	0	1	1	5	0	1	1	5	0	1	1	5	1.75	0.75	1.25	1.75	3.25	1.75	FALSE	1	2.5
75	1	gi|146074832	146074832	LinJ.01.0060	18.1	249	27349	hypothetical protein [Leishmania infantum JPCM5].	19	19	1	2	2	TRUE	4	3	5	7	4	3	5	7	4	3	5	7	4.75	5	3.5	6.25	5	4.9375	TRUE	4.25	5.625	4.94	-0.4057	-0.7631	0.1928	0.497899	0.660596	0.660596	0	0	0.0100167	FALSE	non	non	non
379	1	gi|146077644	146077644	LinJ.07.1220	26.7	116	12148	hypothetical protein [Leishmania infantum JPCM5].	19	19	1	2	2	TRUE	4	6	3	6	4	6	3	6	4	6	3	6	4.75	5	6.25	4.25	4.25	4.9375	TRUE	5.625	4.25	4.94	0.4057	0.7046	0.1928	0.56778	0.660596	0.660596	0	0	0.0100167	FALSE	non	non	non
3062	1	gi|146097860	146097860	LinJ.33.1580	17.4	852	91384	hypothetical protein [Leishmania infantum].	20	20	1	2	2	TRUE	4	3	4	9	4	3	4	9	4	3	4	9	5	5	3.5	5	6.25	4.9375	TRUE	4.25	5.625	4.94	-0.4057	-0.7693	0.1928	0.494559	0.660596	0.660596	0	0	0.0100167	FALSE	non	non	non
1423	1	gi|146085934	146085934	LinJ.21.0910	8.7	790	83505	hypothetical protein [Leishmania infantum JPCM5].	7	7	1	1	2	TRUE	1	2	2	2	1	2	2	2	1	2	2	2	1.75	1.25	2	2.5	1.25	1.75	FALSE	1.625	1.875
1424	1	gi|146085938	146085938	LinJ.21.1000	2.5	2336	242939	hypothetical protein [Leishmania infantum JPCM5].	3	3	1	1	0	FALSE	0	2	1	0	0	2	1	0	0	2	1	0	0.75	0	1.75	1.25	0	0.75	FALSE	0.875	0.625
3269	1	gi|146099483	146099483	LinJ.34.4310	19.4	397	42835	hypothetical protein [Leishmania infantum].	20	20	1	2	2	TRUE	4	3	4	9	4	3	4	9	4	3	4	9	5	5	3.5	5	6.25	4.9375	TRUE	4.25	5.625	4.94	-0.4057	-0.7686	0.1928	0.494936	0.660596	0.660596	0	0	0.0100167	FALSE	non	non	non
3837	1	gi|146104421	146104421	LinJ.36.2400	28.4	461	50160	hypothetical protein [Leishmania infantum JPCM5].	20	20	1	2	2	TRUE	5	2	4	9	5	2	4	9	5	2	4	9	5	6	2.5	5	6.25	4.9375	TRUE	4.25	5.625	4.94	-0.4057	-0.7934	0.1928	0.48169	0.660596	0.660596	0	0	0.0100167	FALSE	non	non	non
1427	1	gi|146085975	146085975	LinJ.21.1450	21.5	284	31517	thymidine kinase [Leishmania infantum JPCM5].	6	6	1	0	1	FALSE	1	1	1	3	1	1	1	3	1	1	1	3	1.5	1.25	1	1.25	1.75	1.3125	FALSE	1.125	1.5
3941	1	gi|146105235	146105235	LinJ.36.4540	10.4	1625	177453	hypothetical protein [Leishmania infantum].	19	19	1	2	2	TRUE	4	3	5	7	4	3	5	7	4	3	5	7	4.75	5	3.5	6.25	5	4.9375	TRUE	4.25	5.625	4.94	-0.4057	-0.794	0.1928	0.481372	0.660596	0.660596	0	0	0.0100167	FALSE	non	non	non
2357	1	gi|146093201	146093201	LinJ.29.1970	18.2	280	29676	hypothetical protein [Leishmania infantum].	15	15	1	1	1	FALSE	1	4	0	10	1	4	0	10	1	4	0	10	3.75	1.75	4	1	7.08325	3.45831	TRUE	2.875	4.04162	3.46	-0.4883	-0.6977	0.1945	0.533851	0.659197	0.659197	0	0	0.0100167	FALSE	non	non	non
3201	1	gi|146098955	146098955	LinJ.34.1470	10.1	2611	276872	hypothetical protein [Leishmania infantum].	47	47	1	2	2	TRUE	8	11	8	20	8	11	8	20	8	11	8	20	11.75	9.375	12	10.25	15.4168	11.7604	TRUE	10.6875	12.8334	11.76	-0.2633	-0.7297	0.1947	0.516097	0.659033	0.659033	0	0	0.0100167	FALSE	non	non	non
3757	1	gi|146103910	146103910	LinJ.36.3570	29.4	306	33173	short chain dehydrogenase-like protein [Leishmania infantum].	27	27	1	2	2	TRUE	7	7	4	9	7	7	4	9	7	7	4	9	6.75	8	7.25	5.5	6.5	6.8125	TRUE	7.625	6	6.815	0.3467	0.4755	0.1949	0.706663	0.658869	0.658869	0	0	0.0100167	FALSE	non	non	non
1432	1	gi|146086001	146086001	LinJ.21.1540	14.5	276	28424	hypothetical protein [Leishmania infantum JPCM5].	9	9	1	1	2	TRUE	1	3	2	3	1	3	2	3	1	3	2	3	2.25	1.25	2.75	2.75	2	2.1875	FALSE	2	2.375
3951	1	gi|146105317	146105317	LinJ.36.4360	14.1	616	66666	hypothetical protein [Leishmania infantum].	19	19	1	2	2	TRUE	7	3	2	7	7	3	2	7	7	3	2	7	4.75	7.5	3.5	3.25	5	4.8125	TRUE	5.5	4.125	4.815	0.4133	0.6261	0.1949	0.6139	0.658869	0.658869	0	0	0.0100167	FALSE	non	non	non
1434	1	gi|146086006	146086006	LinJ.21.1560	25.1	358	39017	hypothetical protein [Leishmania infantum JPCM5].	7	7	1	1	1	FALSE	2	0	4	1	2	0	4	1	2	0	4	1	1.75	2.25	0.25	4.7795	0.25	1.88238	FALSE	1.25	2.51475
1435	1	gi|146086008	146086008	LinJ.21.1570	12.4	161	17834	hypothetical protein [Leishmania infantum JPCM5].	2	2	1	1	0	FALSE	0	2	0	0	0	2	0	0	0	2	0	0	0.5	0	1.5	0	0	0.375	FALSE	0.75	0
1436	1	gi|146086010	146086010	LinJ.21.1580	5	1599	177625	hypothetical protein [Leishmania infantum JPCM5].	5	5	1	0	1	FALSE	1	0	4	0	1	0	4	0	1	0	4	0	1.25	1.25	0.25	4.75	0	1.5625	FALSE	0.75	2.375
463	1	gi|146078351	146078351	LinJ.09.0650	34	335	35833	cyclin 1 [Leishmania infantum JPCM5].	16	16	1	1	2	TRUE	5	1	4	6	5	1	4	6	5	1	4	6	4	5.5	1.25	5	4.25	4	TRUE	3.375	4.625	4.005	-0.454	-0.5186	0.1951	0.638562	0.658705	0.658705	0	0	0.0100167	FALSE	non	non	non
1438	1	gi|146086019	146086019	LinJ.21.1600	4.2	1583	168951	hypothetical protein [Leishmania infantum JPCM5].	5	5	1	0	1	FALSE	0	0	0	5	0	0	0	5	0	0	0	5	1.25	0.25	0.25	0.25	3.25	1	FALSE	0.25	1.75
503	1	gi|146078619	146078619	LinJ.09.1280	13.8	1288	140768	AAA family ATPase [Leishmania infantum JPCM5].	16	16	1	1	2	TRUE	1	5	4	6	1	5	4	6	1	5	4	6	4	1.75	5	5	4.25	4	TRUE	3.375	4.625	4.005	-0.454	-0.4811	0.1951	0.661534	0.658705	0.658705	0	0	0.0100167	FALSE	non	non	non
2968	1	gi|146097047	146097047	LinJ.32.3470	73.8	546	59237	chaperonin alpha subunit [Leishmania infantum JPCM5].	415	415	1	2	2	TRUE	79	94	91	151	79	94	91	151	79	94	91	151	103.75	91.75	107.5	94	117.946	102.799	TRUE	99.625	105.973	102.8	-0.089	-0.1971	0.1955	0.844539	0.658378	0.658378	0	0	0.0100167	FALSE	non	non	non
1768	1	gi|146088845	146088845	LinJ.25.1300	26.8	508	53597	hypothetical protein [Leishmania infantum JPCM5].	27	27	1	2	2	TRUE	5	5	5	12	5	5	5	12	5	5	5	12	6.75	6.25	5.5	6.5	8.5	6.6875	TRUE	5.875	7.5	6.69	-0.3511	-0.6961	0.1961	0.534747	0.657887	0.657887	0	0	0.0100167	FALSE	non	non	non
1442	1	gi|146086052	146086052	LinJ.21.1690	3.9	1082	119042	methyltransferase-like protein [Leishmania infantum JPCM5].	5	5	1	1	1	FALSE	1	2	2	0	1	2	2	0	1	2	2	0	1.25	1.25	1.75	2.25	0	1.3125	FALSE	1.5	1.125
2314	1	gi|146093003	146093003	LinJ.29.0950	71.5	179	20212	ADP ribosylation factor 3 [Leishmania infantum].	254	254	1	2	2	TRUE	58	60	60	76	58	60	60	76	58	60	60	76	63.5	66	66.5	63.75	58.75	63.75	TRUE	66.25	61.25	63.75	0.1132	0.2065	0.1961	0.882814	0.657887	0.657887	0	0	0.0100167	FALSE	non	non	non
234	1	gi|146076488	146076488	LinJ.04.1000	35.4	285	31196	hypothetical protein [Leishmania infantum JPCM5].	61	61	1	2	2	TRUE	15	11	15	20	15	11	15	20	15	11	15	20	15.25	16.3332	12	17.75	15.5	15.3958	TRUE	14.1666	16.625	15.4	-0.2309	-0.7188	0.1965	0.52211	0.657561	0.657561	0	0	0.0100167	FALSE	non	non	non
437	1	gi|146078068	146078068	LinJ.08.1190	48.5	99	11468	hypothetical protein [Leishmania infantum JPCM5].	36	36	1	2	2	TRUE	5	9	5	17	5	9	5	17	5	9	5	17	9	6.25	9.3	6.75	12.5	8.7	TRUE	7.775	9.625	8.705	-0.3078	-0.5571	0.1966	0.615332	0.657479	0.657479	0	0	0.0100167	FALSE	non	non	non
480	1	gi|146078455	146078455	LinJ.09.0900	27.9	269	27979	ras family protein-like protein [Leishmania infantum JPCM5].	12	12	1	2	1	TRUE	4	3	4	1	4	3	4	1	4	3	4	1	3	4.25	3.25	5	0.25	3.1875	TRUE	3.75	2.625	3.19	0.5118	1.0354	0.1966	0.393738	0.657479	0.657479	0	0	0.0100167	FALSE	non	non	non
1899	1	gi|146089744	146089744	LinJ.26.1200	31.3	668	72859	hypothetical protein [Leishmania infantum JPCM5].	51	51	1	2	2	TRUE	16	6	15	14	16	6	15	14	16	6	15	14	12.75	17	6.5	17.75	10.25	12.875	TRUE	11.75	14	12.875	-0.2528	-0.4258	0.1966	0.695996	0.657479	0.657479	0	0	0.0100167	FALSE	non	non	non
466	1	gi|146078376	146078376	LinJ.09.0710	20.2	352	36999	hypothetical protein [Leishmania infantum JPCM5].	11	11	1	2	2	TRUE	2	2	4	3	2	2	4	3	2	2	4	3	2.75	2.58325	2.25	5	2	2.95831	TRUE	2.41662	3.5	2.96	-0.5323	-0.9952	0.197	0.381393	0.657153	0.657153	0	0	0.0100167	FALSE	non	non	non
3234	1	gi|146099204	146099204	LinJ.34.2130	27.4	431	47648	hypothetical protein [Leishmania infantum].	30	30	1	2	2	TRUE	10	6	6	8	10	6	6	8	10	6	6	8	7.5	11	6.25	7.75	6	7.75	TRUE	8.625	6.875	7.755	0.327	0.5018	0.1975	0.690096	0.656746	0.656746	0	0	0.0100167	FALSE	non	non	non
311	1	gi|146077050	146077050	LinJ.05.1070	25.9	517	58987	hypothetical protein [Leishmania infantum JPCM5].	34	34	1	2	2	TRUE	6	12	8	8	6	12	8	8	6	12	8	8	8.5	7.25	12.5	10	6	8.9375	TRUE	9.875	8	8.94	0.3045	0.658	0.1977	0.594959	0.656584	0.656584	0	0	0.0100167	FALSE	non	non	non
1078	1	gi|146083287	146083287	LinJ.17.0230	44.5	317	36315	hypothetical protein [Leishmania infantum JPCM5].	68	68	1	2	2	TRUE	16	13	11	28	16	13	11	28	16	13	11	28	17	17.25	13.5	14.25	21.6562	16.6641	TRUE	15.375	17.9531	16.665	-0.2229	-0.5182	0.1982	0.638805	0.656178	0.656178	0	0	0.0100167	FALSE	non	non	non
1320	1	gi|146085125	146085125	LinJ.20.0750	16.1	1338	142348	hypothetical protein [Leishmania infantum JPCM5].	35	35	1	2	2	TRUE	8	6	8	13	8	6	8	13	8	6	8	13	8.75	9.25	6.5	10.25	9.25	8.8125	TRUE	7.875	9.75	8.815	-0.3072	-0.5386	0.1983	0.626448	0.656097	0.656097	0	0	0.0100167	FALSE	non	non	non
1867	1	gi|146089547	146089547	LinJ.26.0650	32	225	25670	hypothetical protein [Leishmania infantum JPCM5].	50	50	1	2	2	TRUE	13	8	14	15	13	8	14	15	13	8	14	15	12.5	14.5	8.75	16.5	11.25	12.75	TRUE	11.625	13.875	12.755	-0.2552	-0.4526	0.1985	0.679211	0.655934	0.655934	0	0	0.0100167	FALSE	non	non	non
213	1	gi|146076310	146076310	LinJ.04.0570	62.7	300	32928	spermidine synthase [Leishmania infantum JPCM5].	125	125	1	2	2	TRUE	25	28	30	42	25	28	30	42	25	28	30	42	31.25	27.75	30.4525	33.0138	32.25	30.8666	TRUE	29.1013	32.6319	30.865	-0.1652	-0.4739	0.2019	0.665983	0.653192	0.653192	0	0	0.0100167	FALSE	non	non	non
2076	1	gi|146091117	146091117	LinJ.27.2120	46.9	239	27341	hypothetical protein [Leishmania infantum JPCM5].	40	40	1	2	2	TRUE	8	8	7	17	8	8	7	17	8	8	7	17	10	9.25	8.5	9.25	12.5	9.875	TRUE	8.875	10.875	9.88	-0.293	-0.3205	0.2024	0.763328	0.652791	0.652791	0	0	0.0100167	FALSE	non	non	non
3045	1	gi|146097730	146097730	LinJ.33.1210	42.9	837	91592	pumilio protein [Leishmania infantum].	157	157	1	2	2	TRUE	36	38	29	54	36	38	29	54	36	38	29	54	39.25	40.5	41.75	32.5	41.75	39.125	TRUE	41.125	37.125	39.13	0.1476	0.4279	0.2044	0.736998	0.651192	0.651192	0	0	0.0100167	FALSE	non	non	non
2386	1	gi|146093329	146093329	LinJ.29.2540	13.2	788	83278	hypothetical protein [Leishmania infantum JPCM5].	22	22	1	2	2	TRUE	9	2	2	9	9	2	2	9	9	2	2	9	5.5	10	2.5	3.25	6.25	5.5	TRUE	6.25	4.75	5.5	0.3959	0.8474	0.2045	0.488399	0.651113	0.651113	0	0	0.0100167	FALSE	non	non	non
133	1	gi|146075564	146075564	LinJ.02.0420	53.1	277	30084	hypothetical protein [Leishmania infantum JPCM5].	61	61	1	2	2	TRUE	11	15	14	21	11	15	14	21	11	15	14	21	15.25	12.5	15.5	16.75	16.25	15.25	TRUE	14	16.5	15.25	-0.237	-0.6393	0.2049	0.567027	0.650794	0.650794	0	0	0.0100167	FALSE	non	non	non
43	1	gi|146071588	146071588	LinJ.06.0720	8.2	2631	281429	hypothetical protein [Leishmania infantum].	19	19	1	2	2	TRUE	2	5	3	9	2	5	3	9	2	5	3	9	4.75	2.75	5	4.25	6.25	4.5625	TRUE	3.875	5.25	4.565	-0.4363	-0.6967	0.2056	0.534411	0.650238	0.650238	0	0	0.0100167	FALSE	non	non	non
307	1	gi|146077033	146077033	LinJ.05.1030	28.3	145	16290	hypothetical protein [Leishmania infantum JPCM5].	18	18	1	2	2	TRUE	2	5	5	6	2	5	5	6	2	5	5	6	4.5	2.75	5	6.25	4.25	4.5625	TRUE	3.875	5.25	4.565	-0.4363	-0.6803	0.2056	0.543632	0.650238	0.650238	0	0	0.0100167	FALSE	non	non	non
479	1	gi|146078451	146078451	LinJ.09.0890	10.3	398	43421	hypothetical protein [Leishmania infantum JPCM5].	19	19	1	2	2	TRUE	2	5	4	8	2	5	4	8	2	5	4	8	4.75	2.75	5	5	5.5	4.5625	TRUE	3.875	5.25	4.565	-0.4363	-0.683	0.2056	0.542109	0.650238	0.650238	0	0	0.0100167	FALSE	non	non	non
2249	1	gi|146092753	146092753	LinJ.29.0030	31.7	467	53927	ribosomal protein L3-like protein [Leishmania infantum].	19	19	1	2	2	TRUE	2	5	4	8	2	5	4	8	2	5	4	8	4.75	2.75	5	5	5.5	4.5625	TRUE	3.875	5.25	4.565	-0.4363	-0.6829	0.2056	0.542165	0.650238	0.650238	0	0	0.0100167	FALSE	non	non	non
2832	1	gi|146096190	146096190	LinJ.32.0470	52.5	280	31877	prostaglandin f synthase [Leishmania infantum JPCM5].	83	83	1	2	2	TRUE	15	26	12	30	15	26	12	30	15	26	12	30	20.75	16.5583	27.262	15	23	20.4551	TRUE	21.9101	19	20.455	0.2056	0.5377	0.207	0.66772	0.649129	0.649129	0	0	0.0100167	FALSE	non	non	non
1464	1	gi|146086196	146086196	LinJ.23.0600	7.2	1068	116446	5'-3' exonuclease XRNC [Leishmania infantum JPCM5].	5	5	1	0	1	FALSE	1	0	1	3	1	0	1	3	1	0	1	3	1.25	1.25	0.25	1.25	1.75	1.125	FALSE	0.75	1.5
1026	1	gi|146082807	146082807	LinJ.16.1180	13.2	643	67855	hypothetical protein [Leishmania infantum JPCM5].	14	14	1	2	2	TRUE	5	3	3	3	5	3	3	3	5	3	3	3	3.5	5.5	3.25	4	2.25	3.75	TRUE	4.375	3.125	3.755	0.4848	0.746	0.2081	0.544144	0.648261	0.648261	0	0	0.0100167	FALSE	non	non	non
1466	1	gi|146086200	146086200	LinJ.23.0620	9.7	465	49789	oxidoreductase-like protein [Leishmania infantum JPCM5].	4	4	1	0	1	FALSE	1	1	0	2	1	1	0	2	1	1	0	2	1	1	0.75	0.25	1	0.75	FALSE	0.875	0.625
1467	1	gi|146086212	146086212	LinJ.23.0660	13.5	601	65732	hypothetical protein [Leishmania infantum JPCM5].	6	6	1	0	2	TRUE	1	0	2	3	1	0	2	3	1	0	2	3	1.5	1.25	0.25	2.5	1.75	1.4375	FALSE	0.75	2.125
1413	1	gi|146085865	146085865	LinJ.21.0730	21.7	336	36732	metallo-beta-lactamase family-like protein [Leishmania infantum JPCM5].	14	14	1	2	2	TRUE	5	3	3	3	5	3	3	3	5	3	3	3	3.5	5.5	3.25	4	2.25	3.75	TRUE	4.375	3.125	3.755	0.4848	0.7633	0.2081	0.534414	0.648261	0.648261	0	0	0.0100167	FALSE	non	non	non
1547	1	gi|146086810	146086810	LinJ.22.1360	14.9	497	51849	hypothetical protein [Leishmania infantum JPCM5].	14	14	1	2	2	TRUE	3	2	5	4	3	2	5	4	3	2	5	4	3.5	3.75	2.5	6	2.75	3.75	TRUE	3.125	4.375	3.755	-0.4848	-0.6286	0.2081	0.573211	0.648261	0.648261	0	0	0.0100167	FALSE	non	non	non
2632	1	gi|146094431	146094431	LinJ.31.0120	9.7	785	85325	FG-GAP repeat protein [Leishmania infantum JPCM5].	12	12	1	1	2	TRUE	1	3	3	5	1	3	3	5	1	3	3	5	3	1.75	3.25	3.75	3.5	3.0625	TRUE	2.5	3.625	3.065	-0.538	-0.9271	0.2083	0.413714	0.648103	0.648103	0	0	0.0100167	FALSE	non	non	non
1471	1	gi|146086225	146086225	LinJ.21.0140	25.2	151	18416	hypothetical protein [Leishmania infantum JPCM5].	4	4	1	0	1	FALSE	0	0	1	3	0	0	1	3	0	0	1	3	1	0.25	0.25	1.25	1.75	0.875	FALSE	0.25	1.5
3416	1	gi|146100886	146100886	LinJ.35.1510	17.5	584	64784	hypothetical protein [Leishmania infantum].	12	12	1	2	2	TRUE	2	2	3	5	2	2	3	5	2	2	3	5	3	2.75	2.25	3.75	3.5	3.0625	TRUE	2.5	3.625	3.065	-0.538	-0.9357	0.2083	0.409545	0.648103	0.648103	0	0	0.0100167	FALSE	non	non	non
1473	1	gi|146086235	146086235	LinJ.21.0090	13.6	493	51920	hypothetical protein [Leishmania infantum JPCM5].	8	8	1	2	0	TRUE	4	3	0	1	4	3	0	1	4	3	0	1	2	4.25	2.75	0.75	0.25	2	FALSE	3.5	0.5
2462	1	gi|146093604	146093604	LinJ.30.0680	35.2	730	80022	hypothetical protein [Leishmania infantum JPCM5].	68	68	1	2	2	TRUE	18	17	13	20	18	17	13	20	18	17	13	20	17	19.1875	17.75	16.0755	15.5	17.1283	TRUE	18.4688	15.7877	17.13	0.2262	0.5256	0.2096	0.67523	0.647081	0.647081	0	0	0.0100167	FALSE	non	non	non
1475	1	gi|146086251	146086251	LinJ.21.0040	30.2	106	12126	ring-box protein 1 [Leishmania infantum JPCM5].	9	9	1	0	1	FALSE	1	1	0	7	1	1	0	7	1	1	0	7	2.25	1.25	1.25	1	4.75	2.0625	FALSE	1.25	2.875
21	1	gi|146070805	146070805	LinJ.06.0220	36	286	32133	hypothetical protein [Leishmania infantum].	41	41	1	2	2	TRUE	11	11	10	9	11	11	10	9	11	11	10	9	10.25	12	11.5	12.5	6.75	10.6875	TRUE	11.75	9.625	10.69	0.2871	0.647	0.2102	0.60146	0.646611	0.646611	0	0	0.0100167	FALSE	non	non	non
1477	1	gi|146086267	146086267	LinJ.21.1870	8.2	800	89943	serine/threonine-protein kinase [Leishmania infantum JPCM5].	9	9	1	1	2	TRUE	4	0	3	2	4	0	3	2	4	0	3	2	2.25	4.25	0.25	3.5	1.25	2.3125	FALSE	2.25	2.375
2471	1	gi|146093628	146093628	LinJ.30.0800	12.2	196	20520	4-methyl-5(beta-hydroxyethyl)-thiazole monophosphate synthesis protein [Leishmania infantum JPCM5].	32	32	1	2	2	TRUE	9	8	7	8	9	8	7	8	9	8	7	8	8	10.25	8.25	8.75	6	8.3125	TRUE	9.25	7.375	8.315	0.3258	0.6912	0.2103	0.575535	0.646532	0.646532	0	0	0.0100167	FALSE	non	non	non
2946	1	gi|146096921	146096921	LinJ.32.3040	34.7	291	32828	hypothetical protein [Leishmania infantum JPCM5].	37	37	1	2	2	TRUE	7	11	3	16	7	11	3	16	7	11	3	16	9.25	8.1595	11.486	4.25	11.5	8.84887	TRUE	9.82275	7.875	8.85	0.3175	0.6252	0.2126	0.614438	0.644737	0.644737	0	0	0.0100167	FALSE	non	non	non
703	1	gi|146080183	146080183	LinJ.12.0200	39.3	295	32574	glyoxalase II [Leishmania infantum JPCM5].	37	37	1	2	2	TRUE	10	9	6	12	10	9	6	12	10	9	6	12	9.25	11.25	9.5	8	8.75	9.375	TRUE	10.375	8.375	9.38	0.3088	0.692	0.2132	0.57507	0.644271	0.644271	0	0	0.0100167	FALSE	non	non	non
807	1	gi|146081002	146081002	LinJ.13.1260	51.3	837	90984	hypothetical protein [Leishmania infantum JPCM5].	221	221	1	2	2	TRUE	61	41	47	72	61	41	47	72	61	41	47	72	55.25	70	46.25	50.2575	56.25	55.6894	TRUE	58.125	53.2537	55.69	0.1265	0.0766	0.2138	0.970606	0.643805	0.643805	0	0	0.0100167	FALSE	non	non	non
2343	1	gi|146093133	146093133	LinJ.29.1570	36.7	712	75418	hypothetical protein [Leishmania infantum].	84	84	1	2	2	TRUE	19	24	15	26	19	24	15	26	19	24	15	26	21	20.5	24.5	18.5	20.5	21	TRUE	22.5	19.5	21	0.2065	0.5215	0.2143	0.677782	0.643418	0.643418	0	0	0.0100167	FALSE	non	non	non
1426	1	gi|146085964	146085964	LinJ.21.1420	17.4	265	28968	hypothetical protein [Leishmania infantum JPCM5].	18	18	1	2	2	TRUE	3	3	3	9	3	3	3	9	3	3	3	9	4.5	4	3.5	4	6.25	4.4375	TRUE	3.75	5.125	4.44	-0.4521	-0.5041	0.2145	0.647405	0.643263	0.643263	0	0	0.0100167	FALSE	non	non	non
3022	1	gi|146097606	146097606	LinJ.33.0730	8.7	496	58112	sterol C-24 reductase [Leishmania infantum].	18	18	1	2	2	TRUE	4	2	3	9	4	2	3	9	4	2	3	9	4.5	5	2.5	4	6.25	4.4375	TRUE	3.75	5.125	4.44	-0.4521	-0.4679	0.2145	0.669699	0.643263	0.643263	0	0	0.0100167	FALSE	non	non	non
2472	1	gi|146093630	146093630	LinJ.30.0810	11.4	1058	116803	hypothetical protein [Leishmania infantum JPCM5].	15	15	1	2	2	TRUE	2	3	2	8	2	3	2	8	2	3	2	8	3.75	2.75	3.25	3	5.5	3.625	TRUE	3	4.25	3.625	-0.5025	-0.7367	0.2155	0.512255	0.64249	0.64249	0	0	0.0100167	FALSE	non	non	non
1486	1	gi|146086391	146086391	LinJ.22.0040	14.6	410	44100	hypothetical protein [Leishmania infantum JPCM5].	5	5	1	0	1	FALSE	0	1	1	3	0	1	1	3	0	1	1	3	1.25	0.25	1	1.25	1.75	1.0625	FALSE	0.625	1.5
3501	1	gi|146101581	146101581	LinJ.35.3460	7.4	718	80078	hypothetical protein [Leishmania infantum].	15	15	1	1	1	FALSE	1	7	1	6	1	7	1	6	1	7	1	6	3.75	1.75	6.75	2	4	3.625	TRUE	4.25	3	3.625	0.5025	0.8221	0.2155	0.502014	0.64249	0.64249	0	0	0.0100167	FALSE	non	non	non
1560	1	gi|146086963	146086963	LinJ.23.0040	37.3	477	53682	beta propeller protein [Leishmania infantum JPCM5].	26	26	1	2	2	TRUE	3	7	6	10	3	7	6	10	3	7	6	10	6.5	4	7.25	7.35	7.25	6.4625	TRUE	5.625	7.3	6.465	-0.3748	-0.6634	0.2157	0.553217	0.642336	0.642336	0	0	0.0100167	FALSE	non	non	non
1489	1	gi|146086411	146086411	LinJ.22.0090	8.9	894	100882	hypothetical protein [Leishmania infantum JPCM5].	8	8	1	1	1	FALSE	1	4	1	2	1	4	1	2	1	4	1	2	2	1.25	3.75	1.75	1.25	2	FALSE	2.5	1.5
308	1	gi|146077037	146077037	LinJ.05.1040	45.1	357	39689	stomatin-like protein [Leishmania infantum].	58	58	1	2	2	TRUE	18	12	14	14	18	12	14	14	18	12	14	14	14.5	19	12.8235	16.5	10.25	14.6434	TRUE	15.9117	13.375	14.645	0.2499	0.3784	0.2185	0.768985	0.640185	0.640185	0	0	0.0100167	FALSE	non	non	non
1491	1	gi|146086420	146086420	LinJ.22.0120	11.2	258	29083	hypothetical protein [Leishmania infantum JPCM5].	3	3	1	0	1	FALSE	0	0	2	1	0	0	2	1	0	0	2	1	0.75	0	0	2.25	0.25	0.625	FALSE	0	1.25
1735	1	gi|146088585	146088585	LinJ.25.0600	50.5	99	11169	hypothetical protein [Leishmania infantum JPCM5].	63	63	1	2	2	TRUE	13	19	12	19	13	19	12	19	13	19	12	19	15.75	14.5	19.75	14.5	14.5	15.8125	TRUE	17.125	14.5	15.815	0.2405	0.3941	0.2187	0.758794	0.640032	0.640032	0	0	0.0100167	FALSE	non	non	non
3016	1	gi|146097557	146097557	LinJ.33.0570	7.2	2117	226228	hypothetical protein [Leishmania infantum].	20	20	1	2	2	TRUE	6	5	4	5	6	5	4	5	6	5	4	5	5	6.75	5	5	3.75	5.125	TRUE	5.875	4.375	5.13	0.4249	0.8454	0.2193	0.489468	0.639574	0.639574	0	0	0.0100167	FALSE	non	non	non
833	1	gi|146081254	146081254	LinJ.14.0240	73.2	142	15272	hypothetical protein [Leishmania infantum JPCM5].	82	82	1	2	2	TRUE	18	18	23	23	18	18	23	23	18	18	23	23	20.5	19.2767	19.1875	26.5	18	20.7411	TRUE	19.2321	22.25	20.74	-0.2104	-0.4966	0.2199	0.651999	0.639116	0.639116	0	0	0.0100167	FALSE	non	non	non
1495	1	gi|146086447	146086447	LinJ.22.0190	13.3	676	74487	carnitine palmitoyltransferase-like protein [Leishmania infantum JPCM5].	8	8	1	1	1	FALSE	3	1	1	3	3	1	1	3	3	1	1	3	2	3.25	1.25	1.75	2	2.0625	FALSE	2.25	1.875
1873	1	gi|146089594	146089594	LinJ.26.0780	67.2	174	19417	glutathione peroxidase-like protein [Leishmania infantum JPCM5].	112	112	1	2	2	TRUE	30	26	32	24	30	26	32	24	30	26	32	24	28	33.5	27.6495	35.0245	19	28.7935	TRUE	30.5748	27.0123	28.79	0.1786	0.2906	0.2201	0.826667	0.638964	0.638964	0	0	0.0100167	FALSE	non	non	non
2417	1	gi|146093454	146093454	LinJ.30.0250	17.7	1132	126257	cysteine peptidase, Clan CA, family C19 [Leishmania infantum JPCM5].	27	27	1	2	2	TRUE	5	9	4	9	5	9	4	9	5	9	4	9	6.75	6.25	9.25	5.5	6.5	6.875	TRUE	7.75	6	6.875	0.3692	0.4985	0.2227	0.692166	0.63699	0.63699	0	0	0.0100167	FALSE	non	non	non
1498	1	gi|146086480	146086480	LinJ.22.0270	15.1	450	50852	DNA primase small subunit [Leishmania infantum JPCM5].	6	6	1	0	2	TRUE	1	0	2	3	1	0	2	3	1	0	2	3	1.5	1.25	0.25	2.5	1.75	1.4375	FALSE	0.75	2.125
3545	1	gi|146101940	146101940	LinJ.35.4400	19.8	635	70025	hypothetical protein [Leishmania infantum].	15	15	1	1	1	FALSE	1	4	1	9	1	4	1	9	1	4	1	9	3.75	1.75	4	2	6.25	3.5	TRUE	2.875	4.125	3.505	-0.5201	-0.7871	0.2229	0.485037	0.636839	0.636839	0	0	0.0100167	FALSE	non	non	non
814	1	gi|146081024	146081024	LinJ.13.1520	16.7	1842	193708	hypothetical protein [Leishmania infantum JPCM5].	31	31	1	2	2	TRUE	11	5	5	10	11	5	5	10	11	5	5	10	7.75	12	5.5	6.5	7.25	7.8125	TRUE	8.75	6.875	7.815	0.3469	0.5138	0.2237	0.682585	0.636235	0.636235	0	0	0.0100167	FALSE	non	non	non
1501	1	gi|146086499	146086499	LinJ.22.0320	4.8	1225	133983	hypothetical protein [Leishmania infantum JPCM5].	6	6	1	1	1	FALSE	0	2	1	3	0	2	1	3	0	2	1	3	1.5	0.51925	1.9	1.25	1.75	1.35481	FALSE	1.20962	1.5
945	1	gi|146082056	146082056	LinJ.15.1030	32.8	400	43225	NAD/FAD dependent dehydrogenase [Leishmania infantum JPCM5].	30	30	1	2	2	TRUE	11	5	7	7	11	5	7	7	11	5	7	7	7.5	12	5.5	8.75	5	7.8125	TRUE	8.75	6.875	7.815	0.3469	0.5066	0.2237	0.687088	0.636235	0.636235	0	0	0.0100167	FALSE	non	non	non
2477	1	gi|146093648	146093648	LinJ.30.0900	43.2	146	16572	hypothetical protein [Leishmania infantum JPCM5].	53	53	1	2	2	TRUE	14	9	19	11	14	9	19	11	14	9	19	11	13.25	15.5	9.9015	22.27	8.1595	13.9577	TRUE	12.7007	15.2147	13.955	-0.2602	-0.5525	0.2257	0.618088	0.634731	0.634731	0	0	0.0100167	FALSE	non	non	non
1504	1	gi|146086516	146086516	LinJ.22.0360	8.3	444	48939	hypothetical protein [Leishmania infantum JPCM5].	5	5	1	1	1	FALSE	0	3	2	0	0	3	2	0	0	3	2	0	1.25	0.25	2.75	2.25	0	1.3125	FALSE	1.5	1.125
95	1	gi|146075021	146075021	LinJ.01.0500	47.9	359	39484	hypothetical protein [Leishmania infantum JPCM5].	97	97	1	2	2	TRUE	20	21	17	39	20	21	17	39	20	21	17	39	24.25	21.6923	22.27	20.5	30	23.6156	TRUE	21.9811	25.25	23.615	-0.2001	-0.3084	0.2264	0.771193	0.634206	0.634206	0	0	0.0100167	FALSE	non	non	non
1506	1	gi|146086531	146086531	LinJ.22.0400	5.3	1134	120446	hypothetical protein [Leishmania infantum JPCM5].	9	9	1	0	2	TRUE	1	1	2	5	1	1	2	5	1	1	2	5	2.25	1.25	1.25	2.75	3.25	2.125	FALSE	1.25	3
1176	1	gi|146083960	146083960	LinJ.18.0690	46.4	470	52193	citrate synthase [Leishmania infantum JPCM5].	381	381	1	2	2	TRUE	92	82	92	115	92	82	92	115	92	82	92	115	95.25	107.5	91.75	95.5	90.5	96.3125	TRUE	99.625	93	96.315	0.0993	0.3277	0.2282	0.802159	0.632862	0.632862	0	0	0.0100167	FALSE	non	non	non
1508	1	gi|146086551	146086551	LinJ.22.0460	9.2	390	42614	hypothetical protein [Leishmania infantum JPCM5].	7	7	1	0	1	FALSE	0	1	0	6	0	1	0	6	0	1	0	6	1.75	0.75	1.25	0.75	4	1.6875	FALSE	1	2.375
2966	1	gi|146097038	146097038	LinJ.32.3430	30.7	424	46870	dynein light intermediate chain [Leishmania infantum JPCM5].	20	20	1	2	1	TRUE	4	6	1	9	4	6	1	9	4	6	1	9	5	5	6.25	2	6.25	4.875	TRUE	5.625	4.125	4.88	0.447	0.7954	0.2305	0.516596	0.631153	0.631153	0	0	0.0100167	FALSE	non	non	non
16	1	gi|146070767	146070767	LinJ.06.0140	47.8	247	27986	20S proteasome beta 6 subunit; proteasome beta 6 subunit [Leishmania infantum].	69	69	1	2	2	TRUE	21	14	10	24	21	14	10	24	21	14	10	24	17.25	22.5	14.5	12.625	18.75	17.0938	TRUE	18.5	15.6875	17.095	0.2377	0.5627	0.2309	0.65231	0.630857	0.630857	0	0	0.0100167	FALSE	non	non	non
988	1	gi|146082457	146082457	LinJ.16.0270	24	495	56124	hypothetical protein [Leishmania infantum JPCM5].	15	15	1	1	2	TRUE	5	1	6	3	5	1	6	3	5	1	6	3	3.75	5.5	1.25	7.25	2.25	4.0625	TRUE	3.375	4.75	4.065	-0.4909	-0.5392	0.2309	0.626086	0.630857	0.630857	0	0	0.0100167	FALSE	non	non	non
1512	1	gi|146086603	146086603	LinJ.22.0650	15.6	302	35182	hypothetical protein [Leishmania infantum JPCM5].	5	5	1	1	0	FALSE	0	4	1	0	0	4	1	0	0	4	1	0	1.25	0.25	3.75	1.25	0	1.3125	FALSE	2	0.625
185	1	gi|146076109	146076109	LinJ.04.0030	33.6	724	78707	cAMP-specific phosphodiesterase [Leishmania infantum JPCM5].	71	71	1	2	2	TRUE	14	22	12	23	14	22	12	23	14	22	12	23	17.75	15.5	23	15	17.75	17.8125	TRUE	19.25	16.375	17.815	0.2329	0.5701	0.2312	0.647776	0.630635	0.630635	0	0	0.0100167	FALSE	non	non	non
1514	1	gi|146086617	146086617	LinJ.22.0610	12.3	664	73708	hypothetical protein [Leishmania infantum JPCM5].	7	7	1	1	1	FALSE	2	1	1	3	2	1	1	3	2	1	1	3	1.75	2.25	1.25	1.75	2	1.8125	FALSE	1.75	1.875
869	1	gi|146081607	146081607	LinJ.14.1180	21.8	2197	241531	kinesin K39 [Leishmania infantum JPCM5].	29	21	0.724	2	2	TRUE	7	4	6	12	5	2	5	9	7	3.5	6	10.592	6.773	8	3.625	7.5	7.648	6.69325	TRUE	5.8125	7.574	6.69	-0.3818	-0.7433	0.2315	0.508646	0.630414	0.630414	0	0	0.0100167	FALSE	non	non	non
2547	1	gi|146093988	146093988	LinJ.30.2600	28.2	216	23111	RNA-binding protein [Leishmania infantum JPCM5].	14	14	1	1	2	TRUE	4	1	3	6	4	1	3	6	4	1	3	6	3.5	4.25	1.25	4	4	3.375	TRUE	2.75	4	3.375	-0.5406	-0.6157	0.2315	0.580708	0.630414	0.630414	0	0	0.0100167	FALSE	non	non	non
1835	1	gi|146089211	146089211	LinJ.25.2450	53.7	389	44401	protein kinase [Leishmania infantum JPCM5].	102	102	1	2	2	TRUE	22	28	17	35	22	28	17	35	22	28	17	35	25.5	24.5	30.1668	20.5	27.262	25.6072	TRUE	27.3334	23.881	25.605	0.1947	0.544	0.2324	0.663823	0.62975	0.62975	0	0	0.0100167	FALSE	non	non	non
1519	1	gi|146086641	146086641	LinJ.22.0700	15.8	279	32275	hypothetical protein [Leishmania infantum JPCM5].	6	6	1	0	1	FALSE	1	1	1	3	1	1	1	3	1	1	1	3	1.5	1.25	1	1.25	1.75	1.3125	FALSE	1.125	1.5
2711	1	gi|146095014	146095014	LinJ.31.1580	26.7	262	31143	hypothetical protein [Leishmania infantum JPCM5].	16	16	1	2	2	TRUE	4	5	3	4	4	5	3	4	4	5	3	4	4	4.52	5	4	2.75	4.0675	TRUE	4.76	3.375	4.07	0.4939	0.9695	0.234	0.425583	0.628574	0.628574	0	0	0.0100167	FALSE	non	non	non
1527	1	gi|146086685	146086685	LinJ.22.0810	26.5	1215	133522	hypothetical protein [Leishmania infantum JPCM5].	61	61	1	2	2	TRUE	13	18	12	18	13	18	12	18	13	18	12	18	15.25	14.5	18.8637	14.5	13.5	15.3409	TRUE	16.6819	14	15.34	0.2527	0.3823	0.2341	0.76645	0.6285	0.6285	0	0	0.0100167	FALSE	non	non	non
1522	1	gi|146086657	146086657	LinJ.22.0740	7.1	553	58878	hypothetical protein [Leishmania infantum JPCM5].	4	4	1	1	0	FALSE	1	3	0	0	1	3	0	0	1	3	0	0	1	1	2.75	0.25	0	1	FALSE	1.875	0.125
3899	1	gi|146104926	146104926	LinJ.36.5830	47.2	271	29373	CAP/Srv2p; G-actin binding protein [Leishmania infantum].	81	81	1	2	2	TRUE	22	19	16	24	22	19	16	24	22	19	16	24	20.25	24	20.23	19	19	20.5575	TRUE	22.115	19	20.56	0.2194	0.5375	0.2367	0.667844	0.6266	0.6266	0	0	0.0100167	FALSE	non	non	non
1524	1	gi|146086674	146086674	LinJ.22.0780	5.3	1255	139798	kinesin [Leishmania infantum JPCM5].	4	4	1	0	1	FALSE	1	0	2	1	1	0	2	1	1	0	2	1	1	1	0.25	2.25	0.25	0.9375	FALSE	0.625	1.25
1558	1	gi|146086892	146086892	LinJ.22.1160	37.1	2064	234177	hypothetical protein [Leishmania infantum JPCM5].	95	82	0.863	2	2	TRUE	28	14	34	19	25	12	29	16	28	13.714	34	19	23.6785	30.75	13.982	37	14.5	24.058	TRUE	22.366	25.75	24.06	-0.203	-0.3584	0.2374	0.738856	0.62609	0.62609	0	0	0.0100167	FALSE	non	non	non
1407	1	gi|146085816	146085816	LinJ.21.0610	61.2	394	40184	dihydrolipoamide acetyltransferase precursorlike protein [Leishmania infantum JPCM5].	193	193	1	2	2	TRUE	39	41	46	67	39	41	46	67	39	41	46	67	48.25	44.25	46.25	49	51.021	47.6303	TRUE	45.25	50.0105	47.63	-0.1443	-0.1707	0.2379	0.862162	0.625727	0.625727	0	0	0.0100167	FALSE	non	non	non
2138	1	gi|146091785	146091785	LinJ.28.0900	47.6	143	15242	RNA binding protein rbp16 [Leishmania infantum].	114	114	1	2	2	TRUE	21	27	19	47	21	27	19	47	21	27	19	47	28.5	23.2207	28.75	23	36.25	27.8052	TRUE	25.9854	29.625	27.81	-0.1891	-0.5625	0.2382	0.612104	0.625509	0.625509	0	0	0.0100167	FALSE	non	non	non
1528	1	gi|146086688	146086688	LinJ.22.0820	8.7	587	60702	hypothetical protein [Leishmania infantum JPCM5].	7	7	1	1	2	TRUE	0	3	2	2	0	3	2	2	0	3	2	2	1.75	0.75	2.75	2.5	1.25	1.8125	FALSE	1.75	1.875
1529	1	gi|146086692	146086692	LinJ.22.0830	6.3	583	61401	hypothetical protein [Leishmania infantum JPCM5].	4	4	1	0	1	FALSE	0	0	0	4	0	0	0	4	0	0	0	4	1	0.25	0.25	0.25	2.5	0.8125	FALSE	0.25	1.375
313	1	gi|146077056	146077056	LinJ.05.1100	50.2	245	28133	hypothetical protein [Leishmania infantum JPCM5].	33	33	1	2	2	TRUE	9	8	5	11	9	8	5	11	9	8	5	11	8.25	10.25	8.5	6.75	8	8.375	TRUE	9.375	7.375	8.38	0.346	0.7478	0.2387	0.543128	0.625147	0.625147	0	0	0.0100167	FALSE	non	non	non
595	1	gi|146079337	146079337	LinJ.10.1160	35.8	731	82761	hypothetical protein [Leishmania infantum JPCM5].	91	91	1	2	2	TRUE	15	24	18	34	15	24	18	34	15	24	18	34	22.75	16.75	24.75	21.75	26.3087	22.3897	TRUE	20.75	24.0294	22.39	-0.2117	-0.4471	0.2403	0.682643	0.62399	0.62399	0	0	0.0100167	FALSE	non	non	non
3289	1	gi|146099641	146099641	LinJ.34.3450	21.4	637	70766	transmembrane/endomembrane-like protein [Leishmania infantum].	46	46	1	2	2	TRUE	8	11	11	16	8	11	11	16	8	11	11	16	11.5	9.25	11.5265	13.5	12	11.5691	TRUE	10.3882	12.75	11.57	-0.2953	-0.7698	0.2407	0.49429	0.623701	0.623701	0	0	0.0100167	FALSE	non	non	non
2797	1	gi|146095686	146095686	LinJ.31.3260	54.9	687	75970	methylcrotonoyl-coa carboxylase biotinylated subunitprotein-like protein [Leishmania infantum JPCM5].	130	130	1	2	2	TRUE	32	31	30	37	32	31	30	37	32	31	30	37	32.5	36.208	33.75	33.2205	28.75	32.9821	TRUE	34.979	30.9853	32.985	0.1747	0.5188	0.2413	0.679465	0.623269	0.623269	0	0	0.0100167	FALSE	non	non	non
3588	1	gi|146102312	146102312	LinJ.35.5420	35.5	76	9130	60S ribosomal protein L37 [Leishmania infantum].	58	58	1	2	2	TRUE	6	18	10	24	6	18	10	24	6	18	10	24	14.5	7.25	18.75	12.5	18.75	14.3125	TRUE	13	15.625	14.315	-0.2658	-0.7118	0.2416	0.52599	0.623053	0.623053	0	0	0.0100167	FALSE	non	non	non
1535	1	gi|146086728	146086728	LinJ.22.0970	4.6	1053	113674	hypothetical protein [Leishmania infantum JPCM5].	3	3	1	1	0	FALSE	0	2	1	0	0	2	1	0	0	2	1	0	0.75	0	1.75	1.25	0	0.75	FALSE	0.875	0.625
386	1	gi|146077683	146077683	LinJ.07.1330	9.9	2541	276240	hypothetical protein [Leishmania infantum JPCM5].	27	27	1	2	2	TRUE	9	5	4	9	9	5	4	9	9	5	4	9	6.75	10.15	5.5	5.5	6.5	6.9125	TRUE	7.825	6	6.915	0.384	0.4985	0.2421	0.692166	0.622693	0.622693	0	0	0.0100167	FALSE	non	non	non
1537	1	gi|146086742	146086742	LinJ.22.1010	22.7	229	25862	hypothetical protein [Leishmania infantum JPCM5].	9	9	1	1	2	TRUE	0	4	3	2	0	4	3	2	0	4	3	2	2.25	0.75	3.75	3.5	1.25	2.3125	FALSE	2.25	2.375
1538	1	gi|146086758	146086758	LinJ.22.1060	11.1	775	85719	translation initiation factor IF-2 [Leishmania infantum JPCM5].	6	6	1	0	1	FALSE	0	1	1	4	0	1	1	4	0	1	1	4	1.5	0.5045	1	1.25	2.5	1.31363	FALSE	0.75225	1.875
704	1	gi|146080194	146080194	obs_LinJ.12.0230	54.2	358	38112	thiolase protein-like protein [Leishmania infantum JPCM5].	109	13	0.119	2	2	TRUE	24	36	17	32	1	4	5	3	2.533	16.8	8.75	7.833	8.979	2.88325	17.2	10.4375	5.45825	8.99475	TRUE	10.0416	7.94787	8.995	0.3367	0.7294	0.2428	0.553563	0.622191	0.622191	0	0	0.0100167	FALSE	non	non	non
1541	1	gi|146086781	146086781	LinJ.22.1280	32.4	111	11840	fk506-binding protein 1-like protein [Leishmania infantum JPCM5].	7	7	1	1	2	TRUE	1	2	2	2	1	2	2	2	1	2	2	2	1.75	1.25	2	2.5	1.25	1.75	FALSE	1.625	1.875
69	1	gi|146071799	146071799	LinJ.06.1210	28.1	135	16098	nuclear transport factor 2 protein(NFT2) [Leishmania infantum].	29	29	1	2	2	TRUE	5	6	6	12	5	6	6	12	5	6	6	12	7.25	6.25	6.25	7.75	8.5	7.1875	TRUE	6.25	8.125	7.19	-0.3794	-0.9799	0.2458	0.388516	0.620048	0.620048	0	0	0.0100167	FALSE	non	non	non
1543	1	gi|146086797	146086797	LinJ.22.1320	10.6	445	49487	hypothetical protein [Leishmania infantum JPCM5].	3	3	1	0	1	FALSE	0	0	1	2	0	0	1	2	0	0	1	2	0.75	0	0	1.25	0.75	0.5	FALSE	0	1
2561	1	gi|146094042	146094042	LinJ.30.2860	63.5	104	11781	hypothetical protein [Leishmania infantum JPCM5].	55	55	1	2	2	TRUE	14	9	16	16	14	9	16	16	14	9	16	16	13.75	15.5	10	18.75	12	14.0625	TRUE	12.75	15.375	14.065	-0.2706	-0.6101	0.2459	0.583977	0.619977	0.619977	0	0	0.0100167	FALSE	non	non	non
1545	1	gi|146086803	146086803	LinJ.22.1340	17.4	362	39648	Serine-threonin protein phosphatase [Leishmania infantum JPCM5].	8	8	1	1	1	FALSE	0	2	1	5	0	2	1	5	0	2	1	5	2	0.75	2	1.75	3.25	1.9375	FALSE	1.375	2.5
2972	1	gi|146097055	146097055	LinJ.32.3510	78.2	476	50619	dihydrolipoamide dehydrogenase [Leishmania infantum JPCM5].	533	533	1	2	2	TRUE	121	122	132	158	121	122	132	158	121	122	132	158	133.25	136.075	139.474	136.075	123.246	133.717	TRUE	137.774	129.66	133.715	0.0875	0.2246	0.2459	0.87067	0.619977	0.619977	0	0	0.0100167	FALSE	non	non	non
2147	1	gi|146091840	146091840	LinJ.28.1060	38.2	165	17576	hypothetical protein [Leishmania infantum].	15	15	1	2	2	TRUE	3	2	3	7	3	2	3	7	3	2	3	7	3.75	3.75	2.5	4	5	3.8125	TRUE	3.125	4.5	3.815	-0.5238	-0.8424	0.246	0.456097	0.619906	0.619906	0	0	0.0100167	FALSE	non	non	non
1199	1	gi|146084142	146084142	LinJ.18.1220	48.9	810	90095	bifunctional aminoacyl-trna synthetase [Leishmania infantum JPCM5].	447	83	0.186	2	2	TRUE	91	94	105	157	20	19	19	25	79.167	78.375	77.357	111.842	86.6852	92.0418	88.6175	80.3392	87.2105	87.0523	TRUE	90.3296	83.7749	87.05	0.1088	0.4003	0.2472	0.754781	0.619054	0.619054	0	0	0.0100167	FALSE	non	non	non
2650	1	gi|146094550	146094550	LinJ.27.2530	25.1	358	42120	radial spoke protein 3 [Leishmania infantum JPCM5].	39	39	1	2	2	TRUE	10	10	6	13	10	10	6	13	10	10	6	13	9.75	11.25	10.4168	8	9.25	9.72919	TRUE	10.8334	8.625	9.73	0.3276	0.8558	0.2487	0.483924	0.617992	0.617992	0	0	0.0100167	FALSE	non	non	non
1550	1	gi|146086827	146086827	LinJ.22.1400	6.5	616	68280	hypothetical protein [Leishmania infantum JPCM5].	5	5	1	0	1	FALSE	0	0	0	5	0	0	0	5	0	0	0	5	1.25	0.25	0.25	0.25	3.25	1	FALSE	0.25	1.75
[truncated: 2,398 more rows]
[truncated: 2 more columns]

## Sheet: Proteome
Full list of confidently identified proteins.
Set Column E to "show blanks" for a nice view.
[truncated: 4,092 more rows]

## Sheet: AMT vs. SpC Data at 24 h
TriTrypID	Additional Matches	Accession (gi)	Description	AMT Log2 Starved/Replete (24 h)	AMT P-value (24 h)	AMT (up or down)	SpC Log2 Starved/Replete (24 h)	SpC (up or down)	AMT vs. SpC (agree or disagree)
[truncated: 1,895 more rows]

[truncated: 1 more sheets: Peptide_Summary]
