# Supplementary material for: Metabolic Reprogramming during Purine Stress in the Protozoan Pathogen Leishmania donovani
Source: PLoS Pathog. 2014 Feb 27;10(2):e1003938. doi: 10.1371/journal.ppat.1003938 (PMC3937319; doi:10.1371/journal.ppat.1003938)
Supplement: Table S3 — Predicted gene ontology and biological function for proteins altered in response to purine starvation. Proteins significantly altered (p-value of ≤0.05) by a log2 abundance ratio of either ≥0.5 or ≤−0.5 in purine-starved parasites are classified in terms of their biological and metabolic functions (see Material and Methods for the analysis methods). (XLSX) [file ppat.1003938.s009.xlsx]

## Sheet: 6 h UP
UniProt ID	GO ID	Biological Function	Protein Name	Total
		Carbohydrate Metabolism (GO:0005975)		1
A4IDU0	GO:0008911	Lactaldehyde Dehydrogenase with NAD Reduction Activity	Putative aldehyde dehydrogenase
		Nucleobase-Containing Compound Metabolism (GO:0006139)		6
A4ICG5	GO:0009166	Nucleotide Catabolism	Putative membrane-bound acid phosphatase 2
A4HTI3	GO:0006401	RNA catabolic process	Putative mitochondrial associated ribonuclease
A4I736	GO:0006308	DNA catabolic process	3'-Nucleotidase/nuclease
E9AGC7	GO:0006308	DNA catabolic process	3'-Nucleotidase/nuclease
A4IC44	GO:0006355	Regulation of transcription, DNA-dependent	Putative uncharacterized protein, DNA-binding protein
A4IDF5	GO:0008026	ATP-dependent Helicase activity, RNA binding	Putative DEAD box RNA helicase
		Translation (GO:0006412)		1
A4HVV7	GO:0003735	Structural Constituent of Ribosome	Putative 60S ribosomal protein
		Cellular Amino Acid Metabolism (GO:0006520)		1
A4HUX0	GO:0006552	Leucine Catabolic Process	Putative 3-methylcrotonoyl-CoA carboxylase beta subunit
		Lipid Metabolism (GO:0006629)		2
A4I9B2	GO:0006633	Fatty Acid Biosynthesis	Putative beta-ketoacyl synthase family protein (FabF)
A4HSS6	GO:0006694	Steroid Biosynthesis	NAD(P)-dependent steroid dehydrogenase-like protein
		Protein Catabolism (GO:0030163)		4
A4HRR9	GO:0004180	Carboxypeptidase Activity	Dipeptidylcarboxypeptidase
A4ICB5	GO:0004252	Serine-type Endopeptidase Activity (clan sc, family s9a)	Putative prolyl oligopeptidase
A4HTD8	GO:0000502	Proteasome Complex	Putative proteasome regulatory non-ATP-ase subunit
A4IE38	GO:0000502	Proteasome Complex	Proteasome regulatory ATPase subunit, RPT6
		Transporter Activity (GO:0005215)		5
A4HVP9	GO:0006863	Purine Nucleobase Transporter	Nucleobase transporter, LdNT3
A4IDG6	GO:0015860	Purine Nucleoside Transporter	Inosine-guanosine transporter, LdNT2
A4IC74	GO:0051119	Sugar Transmembrane Transporter	Glucose transporter, LmGT2
E9AGM6	GO:0015860	Purine Nucleoside Transporter	Nucleoside transporter 1, LdNT1.1
A4I1F1	GO:0046873	Metal Ion Transporter	Magnesium transporter, MGT2
		Intracellular Protein Transport (GO:0006886)		2
A4IAR2	GO:0016192	Vesicle-mediated Transport	Putative coatomer zeta subunit
A4HS43	GO:0016192; GO:0007264	Vesicle-mediated Transport; Small GTPase Mediated Signal Transduction	Putative ADP-ribosylation factor
		Protein Modification (GO:0006464)		1
A4HU11	GO:0000209	Protein Polyubiquitination	Polyubiquitin
		Signal Transduction (GO:0007165)		1
A4IDX3	GO:0007165; GO:0007190	Signal Transduction; Activation of Adenylyl Cyclase Activity	Adenylyl cyclase-associated protein
		Protein Binding (GO:0005515)		1
A4I8T6	GO:0030911	TPR Domain Binding	Putative uncharacterized protein with TPR-like domain
		Microtubule-based Process (GO:0007017)		5
A4HW58	GO:0007018; GO:0033205	Microtubule-based Movement; Possible role in cell cycle cytokinesis	Putative kinesin K39
A4HX43	GO:0007018	Microtubule-based Movement	Putative kinesin
A4HZJ3	GO:0005200	Structural Constituent of Cytoskeleton	Beta tubulin
A4I7S3	GO:0007018	Microtubule-based Movement	Putative dynein
A4HSG0	GO:0008017	Microtubule binding	Putative microtubule-associated protein
		Flagellum Constituent (GO:0044460)		1
A4I4B9	GO:0036142	Flagellar Movement	Putative flagellar radial spoke protein-like
		Other Metabolic Process (GO:0008152)		4
A4IB17	GO:0055114	Oxidation-reduction Process	Putative short chain dehydrogenase
A4IAM3	GO:0016616	Oxidation-reduction Process involving NAD/NADP	D-isomer specific 2-hydroxyacid dehydrogenase-like protein
A4IBQ1	GO:0016226	Iron-sulfur Cluster Biosynthesis	Putative iron-sulfur cluster assembly protein
A4HXG5	GO:0034599; GO:0034605	Cellular response to oxidative stress; Cellular response to heat	Putative META domain containing protein (META2 ortholog)
48 uniprot ID's submitted for GO annotation, 35 were matched and 14 could not be classified.

## Sheet: 12 h UP
UniProt ID	GO ID	Biological Function	Protein Name	Total
		Carbohydrate Metabolism (GO:0005975)		3
A4IAZ4	GO:0019318	Hexose Metabolism	Putative aldose 1-epimerase
A4I0R5	GO:0006108; GO:0006094	Malate Metabolism; Gluconeogenesis	Malic Enzyme
A4HV09	GO:0006094; GO:0050242	Gluconeogenesis; Pyruvate, Phosphate Dikinase activity	Putative pyruvate phosphate dikinase
		Electron Transport Chain (GO:0022900)		1
A4HT84	GO:0004174	Mitochondrial Electron-transferring-flavoprotein Dehydrogenase Activity	Putative electron transfer flavoprotein-ubiquinone oxidoreductase
		Nucleobase-Containing Compound Metabolism (GO:0006139)		9
A4HSK5	GO:0006168	Adenine Salvage	Methylthioadenosine phosphorylase
E9AGU6	GO:0006188	IMP Biosynthetic Process	Hypoxanthine-guanine phosphoribosyltransferase
E9AGU7	GO:0006164	Purine Nucleotide Biosynthesis	Xanthine phosphoribosyltransferase
A4I736	GO:0006308	DNA catabolic process	3'-Nucleotidase/nuclease
E9AGC7	GO:0006308	DNA catabolic process	3'-Nucleotidase/nuclease
A4I0H5	GO:0009166	Nucleotide Catabolism	Membrane-bound acid phosphatase 2
A4ICG5	GO:0009166	Nucleotide Catabolism	Putative membrane-bound acid phosphatase 2
A4HVQ6	GO:0006289	Nucleotide-excision Repair	Putative XPA-interacting protein
A4HZ99	GO:0006265	DNA Topological Change	DNA topoisomerase 1A
		Cellular Amino Acid Metabolism (GO:0006520)		3
A4ID39	GO:0006535	Cysteine Synthesis from Serine	Cysteine synthase
A4HSL9	GO:0019344; GO:0016784	Cysteine Bioynthesis; 3-Mercaptopyruvate Sulfurtransferase Activity	3-Mercaptopyruvate sulfurtransferase
A4HUX0	GO:0006552	Leucine Catabolic Process	Putative 3-methylcrotonoyl-CoA carboxylase beta subunit
		Lipid Metabolism (GO:0006629)		2
A4HXD8	GO:0000062	Fatty-acyl-CoA Binding	Putative uncharacterized protein
A2TEF2	GO:0006694	Steroid Biosynthesis	Putative lanosterol 14-alpha-demethylase
		Protein Catabolism (GO:0030163)		3
A4HRR9	GO:0004180	Carboxypeptidase Activity	Dipeptidylcarboxypeptidase
A4HVW0	GO:0006508; GO:0004181	Proteolysis; Metallocarboxypeptidase Activity	Putative carboxypeptidase (clan ma(E), family m32)
A4I5G9	GO:0004046	Aminoacylase Activity	Putative N-acyl-L-amino acid amidohydrolase
		Transporter Activity (GO:0005215)		4
A4HVP9	GO:0006863	Purine Nucleobase Transporter	Nucleobase transporter, LdNT3
A4IDG6	GO:0015860	Purine Nucleoside Transporter	Inosine-guanosine transporter, LdNT2
E9AGM6	GO:0015860	Purine Nucleoside Transporter	Nucleoside transporter 1, LdNT1.1
A4HT82	GO:0005388	Calcium-transporting ATPase activity	Putative vacuolar-type Ca2+-ATPase
		Signal Transduction (GO:0007165)		3
A4I5X0	GO:0004707	MAP Kinase Activity	Putative mitogen-activated protein kinase 5
A4HWN7	GO:0004114	3',5'-Cyclic-nucleotide Phosphodiesterase Activity	Putative cAMP specific phosphodiesterase
A4HSY8	GO:0034973; GO:0033205	Sid2-Mob1 complex; Cell cycle cytokinesis;	Cell cycle associated protein MOB1, putative
		Protein Binding (GO:0005515)		2
A4HRM8	GO:0030911	TPR Domain Binding	Putative uncharacterized protein with TPR domain
A4I8H2	GO:0030911	TPR Domain Binding	Putative uncharacterized protein with TPR domain
		Microtubule-based Process (GO:0007017)		1
A4HZJ3	GO:0005200	Structural Constituent of Cytoskeleton	Beta tubulin
		Flagellum Constituent (GO:0044460)		4
A4HU55	GO:0009434	Microtubule-based Flagellum	Putative paraflagellar rod component
A4I4N5	GO:0009434	Microtubule-based Flagellum	Putative paraflagellar rod protein 1D
A4HVG6	GO:0036142	Flagellar Movement	Putative flagellar radial spoke protein
A4HYX4	GO:0020017; GO:0030092	Flagellar membrane; Likely role in regulation of flagellum assembly	Small myristoylated protein-1, putative
		Protein Folding (GO:0006457)		2
A4HSQ3	GO:0003755	Peptidyl-prolyl cis-trans Isomerase Activity	Peptidyl-prolyl cis-trans isomerase
A4I815	GO:0006950	response to stress	Putative heat shock protein-like protein
		Cell Redox Homeostasis (GO:0045454)		1
A4I9H5	GO:0042744; GO:0006950	Hydrogen Peroxide Catabolic Process; Response to Stress	Putative ascorbate-dependent peroxidase
		Other Metabolic Process (GO:0008152)		2
A4I3L6	GO:0016787	Hydrolase Activity	Putative haloacid dehalogenase-like
A4IB17	GO:0055114	Oxidation-reduction Process	Putative short chain dehydrogenase
57 uniprot ID's submitted for GO annotation, 40 were matched and 17 could not be classified.

## Sheet: 12 h DOWN
UniProt ID	GO ID	Biological Function	Protein Name	Total
		Carbohydrate Metabolism (GO:0005975)		1
A4HXJ3	GO:0009225; GO:0051748	Nucleotide-Sugar Metabolic Process; ; UTP-monosaccharide-1-phosphate Uridylyltransferase Activity	UDP-sugar pyrophosphorylase
		Nucleobase-Containing Compound Metabolism (GO:0006139)		8
A4I3E7	GO:0005634; GO:0016458	Nucleus; Gene Silencing	Putative uncharacterized protein
A4HXQ6	GO:0000166; GO:0051169	Nucleotide Binding; Possible Role in Nuclear Transport	Putative uncharacterized protein
A4IDD5	GO:0020023; GO:0003677; GO:0006275	Kinetoplast; DNA Binding; Regulation of DNA Replication	Putative universal minicircle sequence binding protein (UMSBP)
E9AHV8	GO:0000166; GO:0055114	Nucleotide Binding; Oxidation-reduction Process	Putative uncharacterized protein
A4IBP5	GO:0003723; GO:0003676; GO:0000166	RNA Binding; Nucleic Acid Binding; Nucleotide Binding	Putative uncharacterized protein
A4HUW9	GO:0006370	7-Methylguanosine mRNA Capping	Putative uncharacterized protein
A4I5Q3	GO:0003676	Nucleic Acid Binding	Conserved zinc-finger protein
A4I648	GO:0003676	Nucleic Acid Binding	Putative zinc finger-domain protein
		Translation (GO:0006412)		44
A4HRG4	GO:0003735	Structural Constituent of Ribosome	Putative ribosomal protein S7
A4HRV4	GO:0003735	Structural Constituent of Ribosome	Putative 60S acidic ribosomal protein P2
A4HS42	GO:0003735	Structural Constituent of Ribosome	60S ribosomal protein L11 (L5, L16), RPL11
A4HS71	GO:0003735	Structural Constituent of Ribosome	Putative 60S ribosomal protein L10
A4HT92	GO:0003735	Structural Constituent of Ribosome	Putative 40S ribosomal protein S9
A4HUB4	GO:0003735	Structural Constituent of Ribosome	Putative ribosomal protein l35a
A4HUY6	GO:0003735	Structural Constituent of Ribosome	Putative 40S ribosomal protein S21
A4HV26	GO:0003735	Structural Constituent of Ribosome	Putative 40S ribosomal protein S15A
A4HVI5	GO:0003735	Structural Constituent of Ribosome	Putative 60S ribosomal protein L18, RPL18
A4HVQ1	GO:0003735	Structural Constituent of Ribosome	Putative 40S ribosomal protein S4
A4HWJ8	GO:0003735	Structural Constituent of Ribosome	60S ribosomal protein L6
A4HY10	GO:0003735	Structural Constituent of Ribosome	Putative 60S ribosomal protein L34
A4HY61	GO:0003735	Structural Constituent of Ribosome	Putative 40S ribosomal protein S13
A4HZ73	GO:0003735	Structural Constituent of Ribosome	Putative 60S Ribosomal protein L36
A4HZH8	GO:0003735	Structural Constituent of Ribosome	60S ribosomal protein L32, RPL32
A4HZI8	GO:0003735	Structural Constituent of Ribosome	60S ribosomal protein L37a
A4I011	GO:0003735	Structural Constituent of Ribosome	Putative 40S ribosomal protein L14
A4I114	GO:0003735	Structural Constituent of Ribosome	Putative 60S ribosomal protein L26
A4I1V4	GO:0003735	Structural Constituent of Ribosome	Putative 60S ribosomal protein L7
A4I218	GO:0003735	Structural Constituent of Ribosome	Putative 40S ribosomal protein S16
A4I2G1	GO:0003735	Structural Constituent of Ribosome	Putative 60S ribosomal protein L35
A4I3H3	GO:0003735	Structural Constituent of Ribosome	40S ribosomal protein S14
A4I672	GO:0003735	Structural Constituent of Ribosome	Putative 60S ribosomal protein L9
A4I7Q4	GO:0003735	Structural Constituent of Ribosome	60S ribosomal protein L18a
A4I890	GO:0003735	Structural Constituent of Ribosome	Putative ribosomal protein L27
A4I8D7	GO:0003735	Structural Constituent of Ribosome	Putative ribosomal protein L3
A4I8D8	GO:0003735	Structural Constituent of Ribosome	Putative ribosomal protein L3
A4I8K8	GO:0003735	Structural Constituent of Ribosome	Putative 60S ribosomal protein L2
A4I9G4	GO:0003735	Structural Constituent of Ribosome	Putative 60S ribosomal protein L44
A4IAS5	GO:0003735	Structural Constituent of Ribosome	60S ribosomal protein L30
A4IAU0	GO:0003735	Structural Constituent of Ribosome	40S ribosomal protein S3a-1
A4ID57	GO:0003735	Structural Constituent of Ribosome	Putative ribosomal protein L29
A4IDM1	GO:0003735	Structural Constituent of Ribosome	Putative 60S ribosomal protein L22
A4IDS4	GO:0003735	Structural Constituent of Ribosome	40S ribosomal protein SA
E9AGQ8	GO:0003735	Structural Constituent of Ribosome	40S ribosomal protein S2
E9AGX4	GO:0003735	Structural Constituent of Ribosome	Putative 40S ribosomal protein S23
E9AHH9	GO:0003735	Structural Constituent of Ribosome	Putative ribosomal protein S20
Q9N9V5	GO:0003735	Structural Constituent of Ribosome	Putative 40S ribosomal protein S33
Q9N9V8	GO:0003735	Structural Constituent of Ribosome	Ribosomal protein L15, RPL15
A4IBR5	GO:0003735	Structural Constituent of Ribosome	Putative 60S ribosomal protein L27A/L29
Q9N9V4	GO:0003735	Structural Constituent of Ribosome	40S ribosomal protein S25, RPS25
A4HRV3	GO:0003735	Structural Constituent of Ribosome	Putative 60S acidic ribosomal protein P2
A4ID21	GO:0003735	Structural Constituent of Ribosome	Putative 40S ribosomal protein S27-1
A4HS72	GO:0005854	Nascent polypeptide-associated complex	Nascent polypeptide associated complex subunit-like protein, copy 2
		Cellular Amino Acid Metabolism (GO:0006520)		1
A4I294	GO:0004657; GO:0010133	Proline Dehydrogenase Activity; Proline Catabolic Process to Glutamate	Proline oxidase, mitochondrial-like protein
		Protein Catabolism (GO:0030163)		1
A4HZK7	GO:0006508; GO:0008234	Proteolysis; Cysteine-type Peptidase Activity	Cysteine peptidase, putative, (clan ca, family c2, calpain-like)
		Transporter Activity (GO:0005215)		2
A4I2N3	GO:0042626; GO:0015914; GO:0046860	ATPase Activity, Coupled to Transmembrane Movement of Substances; Probable Glycosome Membrane Location	ATP-binding cassette protein subfamily D, member 1
A4I9R3	GO:0042626; GO:0008559	ATPase Activity, Coupled to Transmembrane Movement of Substances; Xenobiotic-transporting ATPase Activity	P-glycoprotein, LdMDR1
		Intracellular Protein Transport (GO:0006886)		4
A4ID91	GO:0016192; GO:0048268	Vesicle-mediated Transport; Clathrin Coat Assembly	Clathrin coat assembly protein-like protein
A4HT27	GO:0016192; GO:0035615	Vesicle-mediated Transport; Clathrin Adaptor Activity	Alpha-adaptin-like protein
A4IBL7	GO:0020015; GO:0045046	Glycosome; Protein Import into Peroxisome Membrane	Peroxin 19
A4HZ46	GO:0016192; GO:0042147	Vesicle-mediated Transport; Possible role retrograde transport, endosome to Golgi	Vacuolar sorting-associated-like protein (putative vps35)
		Microtubule-based Process (GO:0007017)		1
A4ID66	GO:0005200	Structural Constituent of Cytoskeleton	Putative actin-like protein
		Flagellum Constituent (GO:0044460)		2
A4I2Z1	GO:0009434	Microtubule-based Flagellum	Paraflagellar rod protein-like protein
A4IC94	GO:0009434; GO:0005509	Microtubule-based Flagellum; Calcium Ion Binding	Putative uncharacterized protein (Rib72 protein-like protein)
		Other Metabolic Process (GO:0008152)		2
A4HTA6	GO:0020037; GO:0009055; GO:0055114	Heme Binding; Likely Electron Carrier Activity; Oxidation-reduction Process	Flavoprotein subunit-like protein
A4I1Q4	GO:0003824	Catalytic Activity	Putative uncharacterized protein
77 uniprot ID's submitted for GO annotation, 66 were matched and 11 could not be classified.

## Sheet: 24 h UP
UniProt ID	GO ID	Biological Function	Protein Name	Total
		Carbohydrate Metabolism (GO:0005975)		11
A4ICK8	GO:0006096; GO:0006094	Glycolysis; Gluconeogenesis	Fructose-bisphosphate aldolase
A4I4W5	GO:0006096	Glycolysis	ATP-dependent phosphofructokinase
A4I1F4	GO:0004029	Aldehyde Dehydrogenase and NAD Reduction Activity	Aldehyde dehydrogenase, mitochondrial
A4IAZ4	GO:0019318	Hexose Metabolism	Putative aldose 1-epimerase
A4I2Y7	GO:0006094	Gluconeogenesis	Glycosomal phosphoenolpyruvate carboxykinase, putative
A4I0R5	GO:0006108; GO:0006094	Malate Metabolism; Gluconeogenesis	Malic Enzyme
A4HV09	GO:0006094; GO:0050242	Gluconeogenesis; Pyruvate, Phosphate Dikinase activity	Putative pyruvate phosphate dikinase
A2CIJ8	GO:0009051	Pentose-phosphate Shunt, Oxidative Branch	Glucose-6-phosphate 1-dehydrogenase
Q18L04	GO:0009051	Pentose-phosphate Shunt, Oxidative Branch	6-Phosphogluconate dehydrogenase, decarboxylating
A4I2M8	GO:0009052	Pentose-phosphate Shunt, Non-oxidative Branch	Putative ribokinase
A4IBE2	GO:0006012	Galactose metabolism	Galactokinase-like protein
		Nucleobase-Containing Compound Metabolism (GO:0006139)		15
A4HSK5	GO:0006168	Adenine Salvage	Methylthioadenosine phosphorylase
A4HZC2	GO:0004017	Adenylate kinase Activity (Adenine Nucleotide Interconversion)	Adenylate kinase B
E9AGU6	GO:0006188	IMP Biosynthetic Process	Hypoxanthine-guanine phosphoribosyltransferase
E9AGU7	GO:0006164	Purine Nucleotide Biosynthesis	Xanthine phosphoribosyltransferase
A4HTI3	GO:0006401	RNA catabolic process	Putative mitochondrial associated ribonuclease
A4I736	GO:0006308	DNA catabolic process	3'-Nucleotidase/nuclease
E9AGC7	GO:0006308	DNA catabolic process	3'-Nucleotidase/nuclease
A4I0H5	GO:0009166	Nucleotide Catabolism	Membrane-bound acid phosphatase 2
A4ICG5	GO:0009166	Nucleotide Catabolism	Putative membrane-bound acid phosphatase 2
A4IDF5	GO:0008026	ATP-dependent Helicase activity, RNA binding	Putative DEAD box RNA helicase
A4I609	GO:0008026	ATP-dependent Helicase activity, RNA binding	Putative ATP-dependent RNA helicase
A4ICR0	GO:0003676; GO:0008270	Nucleic Acid Binding; Zinc Ion Binding	Putative uncharacterized protein
A4I949	GO:0005730; GO:0042254	Nucleolus; Ribosome Biogenesis	Nucleolar GTP-binding protein 1
A4IC39	GO:0005525	GTP Binding	Putative uncharacterized protein
A4I058	GO:0006401; GO:0006402	RNA catabolic process; mRNA catabolic process	Endoribonuclease L-PSP (pb5), putative
		Translation (GO:0006412)		1
A4ICS5	GO:0003743	Translation Initiation Factor Activity	Putative uncharacterized protein
		Cellular Amino Acid Metabolism (GO:0006520)		5
A4HWJ9	GO:0019551	Glutamate Catabolic Process to 2-oxoglutarate	Glutamate dehydrogenase
A4IBL4	GO:0009093	Cystathionine, Cysteine Catabolism	Putative cystathione gamma lyase
A4I1P9	GO:0009074	Aromatic Amino Acid Family Catabolic Process	Putative 2,4-dihydroxyhept-2-ene-1,7-dioic acid aldolase
A4I426	GO:0019551	Glutamate Catabolic Process to 2-oxoglutarate	Glutamate dehydrogenase
A4I6X9	GO:0009089; GO:0016787	Lysine Biosynthetic via Diaminopimelate; Hydrolase Activity	Succinyl-diaminopimelate desuccinylase-like protein
		Lipid Metabolism (GO:0006629)		3
A4I120	GO:0008299; GO:0004421	Isoprenoid Biosynthesis; Hydroxymethylglutaryl-CoA Synthase Activity	Putative uncharacterized protein
A4HSS6	GO:0006694	Steroid Biosynthesis	NAD(P)-dependent steroid dehydrogenase-like protein
A4HRT8	GO:0006869	Lipid Transport	Putative uncharacterized protein
		Protein Catabolism (GO:0030163)		7
A4HRR9	GO:0004180	Carboxypeptidase Activity	Dipeptidylcarboxypeptidase
A4HVW0	GO:0006508; GO:0004181	Proteolysis; Metallocarboxypeptidase Activity	Putative carboxypeptidase (clan ma(E), family m32)
A4HYH2	GO:0006508; GO:0008234	Proteolysis; Cysteine-type Peptidase Activity	Cysteine peptidase A (CPA)
A4I4D6	GO:0006508; GO:0008234	Proteolysis; Cysteine-type Peptidase Activity	Cysteine peptidase C (CPC) (clan ca, family c1,cathepsin b-like)
A4I6E4	GO:0004198	Calcium-dependent Cysteine-type Endopeptidase Activity	Putative cytoskeleton-associated protein CAP5.5 (Putative cysteine peptidase, clan ca, family c2)
A4I6N8	GO:0004046	Aminoacylase Activity	Putative N-acyl-L-amino acid amidohydrolase
A4HW29	GO:0006508; GO:0008234	Proteolysis; Cysteine-type Peptidase Activity	Cysteine peptidase, putative, (clan ca, family c2, calpain-like)
		Transporter Activity (GO:0005215)		5
A4HVP9	GO:0006863	Purine Nucleobase Transporter	Nucleobase transporter, LdNT3
A4IDG6	GO:0015860	Purine Nucleoside Transporter	Inosine-guanosine transporter, LdNT2
E9AGM6*	GO:0015860	Purine Nucleoside Transporter	Nucleoside transporter 1, LdNT1.1*
A4I6P8	GO:0015992	Proton Transport	Putative vacuolar-type proton translocating pyrophosphatase 1
A4I0M2	GO:0015991	ATP Hydrolysis Coupled Proton Transport	Putative vacuolar proton translocating ATPase subunit A
		Intracellular Protein Transport (GO:0006886)		3
A4I370	GO:0015031	Protein Transport	Putative uncharacterized protein (related to Yeast SNF7)
A4I2Q9	GO:0042623	ATPase activity, Coupled	Putative vesicular-fusion ATPase-like protein
A4I1A8	GO:0072583	Clathrin mediated endocytosis	Putative epsin (ortholog of Trypanosoma brucei EpsinR)
		Signal Transduction (GO:0007165)		3
A4I5X0	GO:0004707	MAP Kinase Activity	Putative mitogen-activated protein kinase 5
A4IC77	GO:0004674	Protein Serine/Threonine Kinase Activity	Putative uncharacterized protein
A4HSY8	GO:0034973; GO:0033205	Sid2-Mob1 complex; Cell cycle cytokinesis;	Cell cycle associated protein MOB1, putative
		Metal Ion Binding (GO:0046872)		5
A4HWJ1	GO:0005509	Calcium Ion Binding	Calmodulin-like protein, likely role as calcium-binding messenger protein
A4I4H4	GO:0005509	Calcium Ion Binding	Putative uncharacterized protein, EF-hand domain
A4ID37	GO:0005509	Calcium Ion Binding	Putative uncharacterized protein, EF-hand domain
A4I005	GO:0005509	Calcium Ion Binding	I/6 autoantigen-like protein
A4I9S8	GO:0008270	Zinc Ion Binding	Putative uncharacterized protein
		Protein Binding (GO:0005515)		3
A4I8E0	GO:0030911	TPR Domain Binding	Putative uncharacterized protein with TPR domain
A4I7K5	GO:0030911	TPR Domain Binding	Putative uncharacterized protein with TPR domain
A4HRM8	GO:0030911	TPR Domain Binding	Putative uncharacterized protein with TPR domain
		Microtubule-based Process (GO:0007017)		3
A4IC52	GO:0007018	Microtubule-based Movement	Putative uncharacterized protein (contains dynein and ankyrin repeats)
A4I410	GO:0007020	Microtubule Nucleation	Putative gamma-tubulin complex subunit
A4I0U0	GO:0007018	Microtubule-based Movement	Putative dynein light chain
		Flagellum Constituent (GO:0044460)		6
A4HU55	GO:0009434	Microtubule-based Flagellum	Putative paraflagellar rod component
A4HUN1	GO:0009296	Flagellum Assembly	Flagellar protofilament ribbon protein-like protein (similarity to Chlamydomonas reinhardtii RIB43a)
A4HX39	GO:0009434	Microtubule-based Flagellum	Paraflagellar rod protein 2C
A4I4B9	GO:0036142	Flagellar Movement	Putative flagellar radial spoke protein-like
A4I4N5	GO:0009434	Microtubule-based Flagellum	Putative paraflagellar rod protein 1D
A4HYX4	GO:0020017; GO:0030092	Flagellar membrane; Likely role in regulation of flagellum assembly	Small myristoylated protein-1, putative
		Protein Folding (GO:0006457)		2
A4HSQ3	GO:0003755	Peptidyl-prolyl cis-trans Isomerase Activity	Peptidyl-prolyl cis-trans isomerase
A4ICW4	GO:0003755	Peptidyl-prolyl cis-trans Isomerase Activity	Peptidyl-prolyl cis-trans isomerase
		Cell Redox Homeostasis (GO:0045454)		4
A4I316	GO:0045454	Cell Redox Homeostasis	Putative uncharacterized protein (contains thioredoxin domain)
A4I8Z4	GO:0015035	Protein Disulfide Oxidoreductase Activity	Putative uncharacterized protein
A4I7Z7	GO:0019430	Removal of Superoxide Radicals	Superoxide dismutase
A4I9H5	GO:0042744; GO:0006950	Hydrogen Peroxide Catabolic Process; Response to Stress	Putative ascorbate-dependent peroxidase
		Other Metabolic Process (GO:0008152)		6
A4I3L6	GO:0016787	Hydrolase Activity	Putative haloacid dehalogenase-like
A4IB17	GO:0055114	Oxidation-reduction Process	Putative short chain dehydrogenase
E9AHV6	GO:0055114	Oxidation-reduction Process	Putative uncharacterized protein
A4HXL3	GO:0019853; GO:0055114	Ascorbic Acid Biosynthesis; Oxidation-reduction Process	Putative L-gulonolactone oxidase
A4IBZ5	GO:0008168	Methyltransferase Activity	Putative uncharacterized protein
A4IBQ9	GO:0046860; GO:0016559	Glycosome membrane; Peroxisome (glycosome) fission	Putative Gim5A protein glycosomal membrane protein
109 uniprot ID's submitted for GO annotation, 81 were matched and 28 could not be classified.
Note LdNT1 added too, therefore 82

## Sheet: 24 h DOWN
UniProt ID	GO ID	Biological Function	Protein Name	Total
		Carbohydrate Metabolism (GO:0005975)		1
A4HXJ3	GO:0009225; GO:0051748	Nucleotide-Sugar Metabolic Process; ; UTP-monosaccharide-1-phosphate Uridylyltransferase Activity	UDP-sugar pyrophosphorylase
		Electron Transport Chain (GO:0022900)		1
A4HX28	GO:0009055; GO:0020037	Electron Carrier Activity; Heme Binding	Putative cytochrome c
		Nucleobase-Containing Compound Metabolism (GO:0006139)		23
A4ID90	GO:0000176; GO:0006396; GO:0006401	Nuclear Exosome (RNase Complex); RNA Processing; RNA Catabolic Process	Putative exosome complex exonuclease rrp41 (core component noncatalytic)
E9AHK3	GO:0006556	S-Adenosylmethionine Biosynthetic Process	S-adenosylmethionine synthase
A4HS02	GO:0006265	DNA Topological Change	DNA topoisomerase type IB small subunit
A4HWL4	GO:0006265	DNA Topological Change	DNA topoisomerase 2
A4I2X5	GO:0009263; GO:0005971	Deoxyribonucleotide Biosynthetic Process; Ribonucleoside-diphosphate Reductase Complex	Putative ribonucleoside-diphosphate reductase small chain
E9AGZ9	GO:0009263; GO:0005971	Deoxyribonucleotide Biosynthetic Process; Ribonucleoside-diphosphate Reductase Complex	Putative ribonucleoside-diphosphate reductase small chain
E9AHV8	GO:0000166; GO:0055114	Nucleotide Binding; Oxidation-reduction Process	Putative uncharacterized protein
A4HXQ6	GO:0000166; GO:0051169	Nucleotide Binding; Possible Role in Nuclear Transport	Putative uncharacterized protein
A4I7P2	GO:0003723; GO:0003676; GO:0000166	RNA Binding; Nucleic Acid Binding; Nucleotide Binding	Putative RNA binding protein
A4IDD1	GO:0020023; GO:0003677; GO:0006275	Kinetoplast; DNA Binding; Regulation of DNA Replication	Putative universal minicircle sequence binding protein UMSBP1
A4IDD5	GO:0020023; GO:0003677; GO:0006275	Kinetoplast; DNA Binding; Regulation of DNA Replication	Putative universal minicircle sequence binding protein (UMSBP)
A4HSE3	GO:0008026; GO:0005730	ATP-dependent Helicase activity, RNA binding; Nucleolus	Putative nucleolar RNA helicase II
A4I040	GO:0006364; GO:0005730	rRNA Processing; Nucleolus	Putative beta propeller protein
A4HVH9	GO:0008026	ATP-dependent Helicase activity, RNA binding	Putative RNA helicase
A4I3L0	GO:0008026	ATP-dependent helicase activity	Putative ATP-dependent RNA helicase
A4IBB9	GO:0008026	ATP-dependent helicase activity	ATP-dependent RNA helicase-like protein
A4I648	GO:0003676	Nucleic Acid Binding	Putative zinc finger-domain protein
A4ICQ9	GO:0006289; GO:0003684	Nucleotide-excision Repair; Damaged DNA Binding	Putative uncharacterized protein
A4IBP5	GO:0003723; GO:0003676; GO:0000166	RNA Binding; Nucleic Acid Binding; Nucleotide Binding	Putative uncharacterized protein
A4HUL2	GO:0006218	Uridine Catabolic Process	Putative uridine phosphorylase
A4I5E6	GO:0003723; GO:0003677; GO:0003743	RNA Binding; DNA Binding; Possible Translation Initiation Factor Activity	Putative uncharacterized protein
A4HTC4	GO:0003723; GO:0044452	RNA Binding; Likely Nucleolar Constituent	RNA binding protein-like protein
A4I9G5	GO:0003676; GO:0044429	Nucleic Acid Binding; Likely Mitochondrial Constituent	h1 histone-like protein
		Translation (GO:0006412)		81
A4HRG4	GO:0003735	Structural Constituent of Ribosome	Putative ribosomal protein S7
A4HRV4	GO:0003735	Structural Constituent of Ribosome	Putative 60S acidic ribosomal protein P2
A4HS42	GO:0003735	Structural Constituent of Ribosome	60S ribosomal protein L11 (L5, L16), RPL11
A4HS71	GO:0003735	Structural Constituent of Ribosome	Putative 60S ribosomal protein L10
A4HST1	GO:0003735	Structural Constituent of Ribosome	Putative 60S ribosomal protein L19
A4HSU9	GO:0003735	Structural Constituent of Ribosome	Putative 60S ribosomal protein L23a
A4HT92	GO:0003735	Structural Constituent of Ribosome	Putative 40S ribosomal protein S9
A4HUB4	GO:0003735	Structural Constituent of Ribosome	Putative ribosomal protein l35a
A4HUY6	GO:0003735	Structural Constituent of Ribosome	Putative 40S ribosomal protein S21
A4HV05	GO:0003735	Structural Constituent of Ribosome	40S ribosomal protein S5
A4HV19	GO:0003735	Structural Constituent of Ribosome	Putative 60S ribosomal protein L28
A4HV26	GO:0003735	Structural Constituent of Ribosome	Putative 40S ribosomal protein S15A
A4HVI5	GO:0003735	Structural Constituent of Ribosome	Putative 60S ribosomal protein L18, RPL18
A4HVI6	GO:0003735	Structural Constituent of Ribosome	40S ribosomal protein S12
A4HVQ1	GO:0003735	Structural Constituent of Ribosome	Putative 40S ribosomal protein S4
A4HW73	GO:0003735	Structural Constituent of Ribosome	Putative ubiquitin/ribosomal protein S27a
A4HWB9	GO:0003735	Structural Constituent of Ribosome	Putative 60S ribosomal protein L13a
A4HWD9	GO:0003735	Structural Constituent of Ribosome	Putative 60S acidic ribosomal protein
A4HWJ3	GO:0003735	Structural Constituent of Ribosome	Putative 40S ribosomal protein S3
A4HWJ8	GO:0003735	Structural Constituent of Ribosome	60S ribosomal protein L6
A4HWR3	GO:0003743	Translation Initiation Factor Activity	Putative eukaryotic translation initiation factor 1A
A4HWU4	GO:0003735	Structural Constituent of Ribosome	Putative 60S ribosomal protein L21
A4HX14	GO:0003735	Structural Constituent of Ribosome	Putative 60S ribosomal protein L39
A4HXT8	GO:0003735	Structural Constituent of Ribosome	Putative 60S ribosomal protein L10a, RPL10a
A4HY10	GO:0003735	Structural Constituent of Ribosome	Putative 60S ribosomal protein L34
A4HY61	GO:0003735	Structural Constituent of Ribosome	Putative 40S ribosomal protein S13
A4HYZ5	GO:0003735	Structural Constituent of Ribosome	Putative 40S ribosomal protein S11
A4HZ73	GO:0003735	Structural Constituent of Ribosome	Putative 60S Ribosomal protein L36
A4HZH8	GO:0003735	Structural Constituent of Ribosome	60S ribosomal protein L32, RPL32
A4HZI4	GO:0003735	Structural Constituent of Ribosome	40S ribosomal protein S6, RPS6
A4HZI8	GO:0003735	Structural Constituent of Ribosome	60S ribosomal protein L37a
A4I011	GO:0003735	Structural Constituent of Ribosome	Putative 40S ribosomal protein L14
A4I0M7	GO:0003735	Structural Constituent of Ribosome	Putative 60S ribosomal protein L17
A4I114	GO:0003735	Structural Constituent of Ribosome	Putative 60S ribosomal protein L26
A4I116	GO:0003735	Structural Constituent of Ribosome	40S ribosomal protein S8
A4I1V4	GO:0003735	Structural Constituent of Ribosome	Putative 60S ribosomal protein L7
A4I218	GO:0003735	Structural Constituent of Ribosome	Putative 40S ribosomal protein S16
A4I2G1	GO:0003735	Structural Constituent of Ribosome	Putative 60S ribosomal protein L35
A4I2U1	GO:0003735	Structural Constituent of Ribosome	60S acidic ribosomal subunit protein
A4I3C8	GO:0003735	Structural Constituent of Ribosome	Putative ribosomal protein S26
A4I3H3	GO:0003735	Structural Constituent of Ribosome	40S ribosomal protein S14
A4I3Y8	GO:0003735	Structural Constituent of Ribosome	Putative 40S ribosomal protein S17
A4I4W0	GO:0003735	Structural Constituent of Ribosome	Putative 60S ribosomal protein L13
A4I4Y2	GO:0003735	Structural Constituent of Ribosome	40S ribosomal protein S19-like protein
A4I5Z9	GO:0003735	Structural Constituent of Ribosome	Putative 60S acidic ribosomal protein P2, LIP1
A4I672	GO:0003735	Structural Constituent of Ribosome	Putative 60S ribosomal protein L9
A4I7Q4	GO:0003735	Structural Constituent of Ribosome	60S ribosomal protein L18a
A4I890	GO:0003735	Structural Constituent of Ribosome	Putative ribosomal protein L27
A4I8D7	GO:0003735	Structural Constituent of Ribosome	Putative ribosomal protein L3
A4I8D8	GO:0003735	Structural Constituent of Ribosome	Putative ribosomal protein L3
A4I8K8	GO:0003735	Structural Constituent of Ribosome	Putative 60S ribosomal protein L2
A4I9G4	GO:0003735	Structural Constituent of Ribosome	Putative 60S ribosomal protein L44
A4IA55	GO:0003735	Structural Constituent of Ribosome	Putative 40S ribosomal protein S19 protein
A4IAS5	GO:0003735	Structural Constituent of Ribosome	60S ribosomal protein L30
A4IAU0	GO:0003735	Structural Constituent of Ribosome	40S ribosomal protein S3a-1
A4IB88	GO:0003735	Structural Constituent of Ribosome	Putative 60S ribosomal protein L5
A4IBA3	GO:0003735	Structural Constituent of Ribosome	60S ribosomal protein L32
A4IBR8	GO:0003735	Structural Constituent of Ribosome	Putative 60S ribosomal protein L23
A4ICP0	GO:0003735	Structural Constituent of Ribosome	Putative 40S ribosomal protein S18
A4ID74	GO:0003735	Structural Constituent of Ribosome	40S ribosomal protein S24, S24E-1
A4IDM1	GO:0003735	Structural Constituent of Ribosome	Putative 60S ribosomal protein L22
A4IDS4	GO:0003735	Structural Constituent of Ribosome	40S ribosomal protein SA
E9AGQ8	GO:0003735	Structural Constituent of Ribosome	40S ribosomal protein S2
E9AGX4	GO:0003735	Structural Constituent of Ribosome	Putative 40S ribosomal protein S23
E9AHH9	GO:0003735	Structural Constituent of Ribosome	Putative ribosomal protein S20
E9AHI5	GO:0003735	Structural Constituent of Ribosome	Putative ribosomal protein L1a
E9AHN8	GO:0003735	Structural Constituent of Ribosome	Ribosomal protein L37
E9AHW0	GO:0003735	Structural Constituent of Ribosome	Putative 60S ribosomal protein L12
E9AHW6	GO:0003735	Structural Constituent of Ribosome	Putative 60S ribosomal subunit protein L31
Q9N9V5	GO:0003735	Structural Constituent of Ribosome	Putative 40S ribosomal protein S33
Q9N9V8	GO:0003735	Structural Constituent of Ribosome	Ribosomal protein L15, RPL15
A4IBR5	GO:0003735	Structural Constituent of Ribosome	Putative 60S ribosomal protein L27A/L29
Q9N9V4	GO:0003735	Structural Constituent of Ribosome	40S ribosomal protein S25
A4HRV3	GO:0003735	Structural Constituent of Ribosome	Putative 60S acidic ribosomal protein P2
A4HT77	GO:0003735	Structural Constituent of Ribosome	Putative 60S ribosomal protein L7a
A4ICM4	GO:0003735	Structural Constituent of Ribosome	Putative ribosomal protein L24
A4ICN5	GO:0003735	Structural Constituent of Ribosome	Putative 40S ribosomal protein S10
A4I3V0	GO:0003735	Structural Constituent of Ribosome	Putative ribosomal protein S29
A4I595	GO:0003735	Structural Constituent of Ribosome	Putative 40S ribosomal protein S30
A4ID21	GO:0003735	Structural Constituent of Ribosome	Putative 40S ribosomal protein S27-1
A4HS72	GO:0005854	Nascent polypeptide-associated complex	Nascent polypeptide associated complex subunit-like protein, copy 2
		Cellular Amino Acid Metabolism (GO:0006520)		2
A4I294	GO:0004657; GO:0010133	Proline Dehydrogenase Activity; Proline Catabolic Process to Glutamate	Proline oxidase, mitochondrial-like protein
A4IC11	GO:0005960	Glycine Cleavage Complex; Glycine Decarboxylation via Glycine Cleavage System	Putative lipoic acid containing carrier protein (Putative glycine cleavage system h protein)
		Lipid Metabolism (GO:0006629)		3
A4HW14	GO:0009922; GO:0033807; GO:0006633	Fatty Acid Elongase Activity; Icosanoyl-CoA Synthase Activity; Fatty Acid Biosynthetic Process	Putative fatty acid elongase (Beta-ketoacyl-coa synthase) (Beta-ketoacyl-coenzyme a)
A4I7Q5	GO:0006644; GO:0006646	Phospholipid Metabolism; Phosphatidylethanolamine Biosynthetic Process	Putative ethanolamine-phosphate cytidylyltransferase
A4IC67	GO:0004143; GO:0006654	diacylglycerol kinase activity; Phosphatidic Acid Biosynthetic Process	Diacylglycerol kinase-like protein
		Protein Catabolism (GO:0030163)		3
A4I8A3	GO:0000502	Proteasome Complex	Putative proteasome regulatory non-ATP-ase subunit
A4HWD4	GO:0016787; GO:0004867	Hydrolase Activity; Possible Serine-type Endopeptidase Inhibitor Activity	Putative ecotin, LiISP3
A4HZK7	GO:0006508; GO:0008234	Proteolysis; Cysteine-type Peptidase Activity	Cysteine peptidase, putative, (clan ca, family c2, calpain-like)
		Intracellular Protein Transport (GO:0006886)		3
A4ID91	GO:0016192; GO:0048268	Vesicle-mediated Transport; Clathrin Coat Assembly	Clathrin coat assembly protein-like protein
A4HVF7	GO:0016192; GO:0007264	Vesicle-mediated Transport; Small GTPase Mediated Signal Transduction	Putative small Rab GTP binding protein
A4HZL4	GO:0016192; GO:0006906; GO:0005484	Vesicle-mediated Transport; Likely role in vesicle fusion; SNARE Activity	Putative syntaxin
		Signal Transduction (GO:0007165)		3
A4HTV4	GO:0004674	Protein Serine/Threonine Kinase Activity	Putative uncharacterized protein
A4I3Q3	GO:0004674	Protein Serine/Threonine Kinase Activity	Putative uncharacterized protein
A4I407	GO:0016301; GO:0004872	Kinase Activity; Receptor Activity	Activated protein kinase C receptor (LACK1)
		Microtubule-based Process (GO:0007017)		5
A4HW58	GO:0007018; GO:0033205	Microtubule-based Movement; Possible role in cell cycle cytokinesis	Putative kinesin K39
A4HX43	GO:0007018	Microtubule-based Movement	Putative kinesin
A4IA09	GO:0005200	Structural Constituent of Cytoskeleton	Putative G-actin binding protein (Putative twinfilin)
A4HW56	GO:0007018; GO:0033205	Microtubule-based Movement; Possible role in cell cycle cytokinesis	Putative kinesin K39
A4ID66	GO:0005200	Structural Constituent of Cytoskeleton	Putative actin-like protein
		Flagellum Constituent (GO:0044460)		1
A4I2Z1	GO:0009434	Microtubule-based Flagellum	Paraflagellar rod protein-like protein
		Other Metabolic Process (GO:0008152)		2
A4HTA6	GO:0020037; GO:0009055; GO:0055114	Heme Binding; Likely Electron Carrier Activity; Oxidation-reduction Process	Flavoprotein subunit-like protein
A4HU64	GO:0006457	Possible Role in Protein Folding	Putative uncharacterized protein
153 uniprot ID's submitted for GO annotation, 128 were matched and 25 could not be classified.

## Sheet: 48 hUP
UniProt ID	GO ID	Biological Function	Protein Name	Total
		Carbohydrate Metabolism (GO:0005975)		42
A4HZB1	GO:0006096	Glycolysis	Putative hexokinase
E9AGE1	GO:0006096; GO:0006094	Glycolysis; Gluconeogenesis	Glucose-6-phosphate isomerase
A4ICK8	GO:0006096; GO:0006094	Glycolysis; Gluconeogenesis	Fructose-bisphosphate aldolase
A4HSB4	GO:0006094	Gluconeogenesis	Putative fructose-1,6-bisphosphatase, cytosolic
A4I4W5	GO:0006096	Glycolysis	ATP-dependent phosphofructokinase
A4I0S4	GO:0006096; GO:0006094	Glycolysis; Gluconeogenesis	Triosephosphate isomerase
A4IDK9	GO:0006096; GO:0006094	Glycolysis; Gluconeogenesis	Glyceraldehyde 3-phosphate dehydrogenase,cytosolic
A4IDU0	GO:0008911	Lactaldehyde Dehydrogenase with NAD Reduction Activity	Putative aldehyde dehydrogenase
A4I1F4	GO:0004029	Aldehyde Dehydrogenase and NAD Reduction Activity	Aldehyde dehydrogenase, mitochondrial
A4IAZ4	GO:0019318	Hexose Metabolism	Putative aldose 1-epimerase
A4I2Y7	GO:0006094	Gluconeogenesis	Glycosomal phosphoenolpyruvate carboxykinase, putative
A4I9I3	GO:0006108; GO:0006094	Malate Metabolism; Gluconeogenesis	Malate dehydrogenase
A4I9I5	GO:0006108; GO:0006094	Malate Metabolism; Gluconeogenesis	Malate dehydrogenase
A4HY91	GO:0006108; GO:0006094	Malate Metabolism; Gluconeogenesis	Glycosomal malate dehydrogenase
A4I0R5	GO:0006108; GO:0006094	Malate Metabolism; Gluconeogenesis	Malic Enzyme
A4HUG3	GO:0006072	Glycerol-3-phosphate Metabolism	Glycerol-3-phosphate dehydrogenase [NAD+],glycosomal
A4HV09	GO:0006094; GO:0050242	Gluconeogenesis; Pyruvate, Phosphate Dikinase activity	Putative pyruvate phosphate dikinase
A2CIJ8	GO:0009051	Pentose-phosphate Shunt, Oxidative Branch	Glucose-6-phosphate 1-dehydrogenase
Q18L04	GO:0009051	Pentose-phosphate Shunt, Oxidative Branch	6-Phosphogluconate dehydrogenase, decarboxylating
A4I1E4	GO:0004616; GO:0009052	Phosphogluconate Dehydrogenase (Decarboxylating) Activity; Pentose-phosphate Shunt, Non-oxidative Branch	Dehydrogenase-like protein
A4I928	GO:0009052	Pentose-phosphate Shunt, Non-oxidative Branch	Ribulose-phosphate 3-epimerase
A4I115	GO:0009052	Pentose-phosphate Shunt, Non-oxidative Branch	Transketolase
A4HWX3	GO:0009052	Pentose-phosphate Shunt, Non-oxidative Branch	Transaldolase
A4I3S4	GO:0009052	Pentose-phosphate Shunt, Non-oxidative Branch	Putative ribose 5-phosphate isomerase
A4I2M8	GO:0009052	Pentose-phosphate Shunt, Non-oxidative Branch	Putative ribokinase
A4ICW1	GO:0005997	Xylulose Metabolic Process	Putative xylulose kinase
A4HXU4	GO:0006099	Tricarboxylic Acid Cycle	Probable citrate synthase, mitochondrial
A4HXS6	GO:0006099	Tricarboxylic Acid Cycle	Putative aconitase
A4HUD9	GO:0006099	Tricarboxylic Acid Cycle	Isocitrate dehydrogenase [NADP]
A4I3X3	GO:0006099	Tricarboxylic Acid Cycle	Putative 2-oxoglutarate dehydrogenase, E2
A4I1R2	GO:0006099	Tricarboxylic Acid Cycle	Putative succinyl-CoA synthetase alpha subunit
A4IB12	GO:0006099	Tricarboxylic Acid Cycle	Putative NADH-dependent fumarate reductase
A4IDG8	GO:0009298	GDP-mannose Biosynthetic Process	Putative phosphomannomutase
A4I048	GO:0009298	GDP-mannose Biosynthetic Process	GDP-mannose pyrophosphorylase
A4I0D9	GO:0004575; GO:0005987	Sucrose Alpha-glucosidase Activity; Sucrose Catabolic Process	Beta-fructosidase-like protein (Invertase-like protein) (Sucrose hydrolase-like protein)
A4HXX2	GO:0046527; GO:0003983	Glucosyltransferase Activity; UTP:glucose-1-phosphate Uridylyltransferase Activity	UDP-glucose pyrophosphorylase
A4ICH2	GO:0004742; GO:0006086	Dihydrolipoyllysine-residue Acetyltransferase Activity; Acetyl-CoA Biosynthetic Process from Pyruvate	Putative dihydrolipoamide acetyltransferase
A4I8F1	GO:0006044	N-acetylglucosamine Metabolism	Putative glucosamine-6-phosphate isomerase
A4IBE2	GO:0006012	Galactose metabolism	Galactokinase-like protein
A4IAA4	GO:0019318	Hexose Metabolism	Aldose 1-epimerase-like protein
A4I436	GO:0008080; GO:0006044	N-acetyltransferase Activity; N-acetylglucosamine Metabolism	Putative glucose 6-phosphate N-acetyltransferase
A4HS37	GO:0030246	Carbohydrate Binding	Putative uncharacterized protein
		Electron Transport Chain (GO:0022900)		6
A4HY18	GO:0008137	NADH Dehydrogenase (Ubiquinone) Activity (Complex I)	NADH:ubiquinone oxidoreductase
A4I2A3	GO:0004129	Cytochrome-C Oxidase activity (Complex IV)	Putative cytochrome c oxidase subunit V
A4IC78	GO:0006744; GO:0008168	Ubiquinone Biosynthetic Process; Methyltransferase Activity	Putative ubiquinone (CoQ) biosynthesis methyltransferase
A4I3J0	GO:0009055; GO:0050660	Electron Carrier Activity; Flavin Adenine Dinucleotide Binding	Putative electron-transfer-flavoprotein, alpha polypeptide (ETFA)
A4ICT9	GO:0005740; GO:0004129	Mitochondrial Envelope; Cytochrome-C Oxidase Activity	Putative uncharacterized protein
A4HSB1	GO:0008535; GO:0006825	Respiratory Chain Complex IV Assembly; Copper Ion Transport	Putative cytochrome c oxidase assembly factor
		Nucleobase-Containing Compound Metabolism (GO:0006139)		57
A4HSK5	GO:0006168	Adenine Salvage	Methylthioadenosine phosphorylase
A4HVP7	GO:0006167	AMP Biosynthetic Process	Adenylosuccinate synthetase
A4HXF5	GO:0006188	IMP Biosynthetic Process	Guanosine-5'-monophosphate reductase
A4HZC2	GO:0004017	Adenylate kinase Activity (Adenine Nucleotide Interconversion)	Adenylate kinase B
A4I1V1	GO:0006167	AMP Biosynthetic Process	Adenine phosphoribosyltransferase
A4I5C0	GO:0006167	AMP Biosynthetic Process	Adenosine kinase
A4I876	GO:0006188	IMP Biosynthetic Process	Putative AMP deaminase
A4I955	GO:0004749	Ribose Phosphate Diphosphokinase Activity	Putative phosphoribosylpyrophosphate synthetase
A4I9I1	GO:0004017	Adenylate kinase Activity (Adenine Nucleotide Interconversion)	Adenylate kinase C
E9AGU6	GO:0006188	IMP Biosynthetic Process	Hypoxanthine-guanine phosphoribosyltransferase
E9AGU7	GO:0097293	XMP Biosynthetic Process	Xanthine phosphoribosyltransferase
A4I4Y9	GO:0006152	Purine Nucleoside Catabolic Process	Inosine-adenosine-guanosine-nucleoside hydrolase
Q18L05	GO:0006152	Purine Nucleoside Catabolic Process	Putative inosine-guanine nucleoside hydrolase, purine metabolism
A4I0H5	GO:0009166	Nucleotide Catabolism	Membrane-bound acid phosphatase 2
A4ICG5	GO:0009166	Nucleotide Catabolism	Putative membrane-bound acid phosphatase 2
A4HSZ9	GO:0009264	Deoxyribonucleotide Catabolic Process	Putative deoxyribose-phosphate aldolase
A4IA84	GO:0000176	Nuclear Exosome (RNase Complex)	Exosome subunit rrp6p homologue, putative
A4HV50	GO:0006401	RNA Catabolic Process	Putative MAR1 ribonuclease
A4HTI3	GO:0006401	RNA Catabolic Process	Putative mitochondrial associated ribonuclease
A4I736	GO:0006308	DNA catabolic process	3'-Nucleotidase/nuclease
E9AGC7	GO:0006308	DNA catabolic process	3'-Nucleotidase/nuclease
E9AH11	GO:0006402	mRNA Catabolic Process	Putative 5'-3' exonuclease XRNC
A4HUJ9	GO:0003677; GO:0006334	DNA binding; Nucleosome Assembly	Histone H3
A4HZD1	GO:0051276; GO:0005524	Chromosome Organization; ATP binding	Putative uncharacterized protein
A4HWC8	GO:0003677; GO:0005662	DNA binding; DNA Replication Factor A Complex	Putative replication Factor A 28 kDa subunit
A4I3Q8	GO:0003677; GO:0005662	DNA binding; DNA Replication Factor A Complex	Putative replication factor A, 51kDa subunit
A4HXF3	GO:0003677	DNA binding	Putative uncharacterized protein
A4I9K6	GO:0003899; GO:0006281	DNA-directed RNA polymerase activity; DNA repair	DNA-directed RNA polymerase
A4IC44	GO:0006355; GO:0003677	Regulation of transcription, DNA-dependent; DNA binding	Putative uncharacterized protein
A4HY00	GO:0006433; GO:0004813; GO:0004822; GO:0004827	Prolyl-tRNA Aminoacylation; Alanine-tRNA Ligase Activity; Isoleucine-tRNA Ligase Activity; Proline-tRNA Ligase Activity	Putative prolyl-tRNA synthetase (Putative bifunctional aminoacyl-trna synthetase)
A4I135	GO:0005634; GO:0042254	Nucleus; Ribosome Biogenesis	Putative notchless homolog
A4I439	GO:0006352	DNA-dependent Transcription, Initiation	Transcription factor-like protein
A4I3F3	GO:0004652; GO:0000963	Polynucleotide Adenylyltransferase Activity; Mitochondrial RNA Processing	RNA polymerase I (Conserved hypothetical protein) (KPAP1)
A4IDV6	GO:0045131; GO:0008380	pre-mRNA Branch Point Binding ; RNA Splicing	Putative branch point binding protein
A4ICJ0	GO:0017151; GO:0008380	DEAD/H-box RNA Helicase Binding; RNA Splicing	Pre-mRNA splicing factor ATP-dependent RNA helicase
A4I949	GO:0005730; GO:0042254	Nucleolus; Ribosome Biogenesis	Nucleolar GTP-binding protein 1
A4I609	GO:0008026	ATP-dependent Helicase activity, RNA binding	Putative ATP-dependent RNA helicase
A4HXH0	GO:0008026	ATP-dependent Helicase activity, RNA binding	Putative ATP-dependent RNA helicase
A4HSI1	GO:0008026	ATP-dependent Helicase activity, RNA binding	Putative ATP-dependent RNA helicase
A4HSM8	GO:0005524	ATP Binding	Putative ATPase
A4HZ65	GO:0005524	ATP Binding	Putative nucleotide-binding protein
A4IB20	GO:0005524	ATP Binding	Putative uncharacterized protein
A4IC49	GO:0005525	GTP Binding	Putative GTP-binding protein
E9AG41	GO:0003676; GO:0000166	Nucleic Acid Binding; Nucleotide Binding	Putative uncharacterized protein
A4IB15	GO:0003676	Nucleic Acid Binding	Putative uncharacterized protein
A4ICR0	GO:0003676	Nucleic Acid Binding	Putative uncharacterized protein
A4I2M2	GO:0003676	Nucleic Acid Binding	Putative uncharacterized protein
A4I4Y5	GO:0003676	Nucleic Acid Binding	Putative uncharacterized protein
A4I193	GO:0003723; GO:0003676; GO:0000166	RNA Binding; Nucleic Acid Binding; Nucleotide Binding	Putative RNA-binding protein
A4HUI2	GO:0003676	Nucleic Acid Binding	Putative uncharacterized protein
A4IDZ7	GO:0003677	Possible Role in DNA Binding	Putative kinetoplast-associated protein
A4I3C3	GO:0000166; GO:0055114	Nucleotide Binding; Oxidation-reduction Process	Putative uncharacterized protein
A4I931	GO:0000166; GO:0055114	Nucleotide Binding; Oxidation-reduction Process	Putative uncharacterized protein
A4I9G9	GO:0000166; GO:0055114	Nucleotide Binding; Oxidation-reduction Process	Putative uncharacterized protein
A4I0C7	GO:0003723; GO:0003676; GO:0000166	RNA Binding; Nucleic Acid Binding; Nucleotide Binding	Putative mitochondrial RNA binding protein
A4I8M9	GO:0006396	RNA processing	Putative trans-splicing factor
E9AG51	GO:0009451; GO:0031019	RNA modification; Mitochondrial mRNA editing complex	Putative MP99, mitochondrial (LC-3 putative)
		Translation (GO:0006412)		3
A4HZV3	GO:0003743	Translation Initiation Factor Activity	Putative uncharacterized protein
A4HRT6	GO:0003735	Structural Constituent of Ribosome	Putative ribosomal protein L38
A4HYZ6	GO:0042254	Ribosome biogenesis	Ribosome biogenesis protein, putative
		Cellular Amino Acid Metabolism (GO:0006520)		21
A4HW78	GO:0004372; GO:0019264	Glycine hydroxymethyltransferase activity; Glycine Biosynthetic Process from Serine	Serine hydroxymethyltransferase
A4I1U2	GO:0005960	Glycine Cleavage Complex; Glycine Decarboxylation via Glycine Cleavage System	Pyridoxal phosphate containing glycine decarboxylase (putative glycine dehydrogenase)
A4ID15	GO:0005960	Glycine Cleavage Complex; Glycine Decarboxylation via Glycine Cleavage System	Aminomethyltransferase
A4I2J6	GO:0004349; GO:0055129	Glutamate 5-kinase Activity; L-Proline Biosynthesis	Putative glutamate 5-kinase
A4I8D9	GO:0017084; GO:0055129	Delta1-pyrroline-5-carboxylate Synthetase Activity; L-Proline Biosynthesis	Pyrroline-5-carboxylate synthetase-like protein
E9AGK4	GO:0004735; GO:0055129; GO:0034599	Pyrroline-5-carboxylate Reductase Activity; L-Proline Biosynthesis; Cellular Response to Oxidative Stress	Pyrroline-5-carboxylate reductase
A4HSS8	GO:0004356; GO:0006542	Glutamate-ammonia Ligase Activity; Glutamine Biosynthetic Process	Putative glutamine synthetase
A4HWJ9	GO:0019551	Glutamate Catabolic Process to 2-oxoglutarate	Glutamate dehydrogenase
A4I5Y9	GO:0004413; GO:0009088	Homoserine Kinase Activity; Threonine Metabolic Process	Putative homoserine kinase
A4IB49	GO:0019547	Arginine Catabolic Process to Ornithine	Arginase
A4IBL4	GO:0009093	Cystathionine, Cysteine Catabolism	Putative cystathione gamma lyase
A4ID39	GO:0006535	cysteine biosynthesis from o-acetyl-L-serine	Cysteine synthase
A4IE04	GO:0019509	Methionine Salvage from Methylthioadenosine	Putative acireductone synthase activity
A4ICE5	GO:0019509	Methionine Salvage from Methylthioadenosine	Methylthioribose-1-phosphate isomerase
A4I1P9	GO:0009074	Aromatic Amino Acid Family Catabolic Process	Putative 2,4-dihydroxyhept-2-ene-1,7-dioic acid aldolase
E9AG24	GO:0019700; GO:0019272	Organic Phosphonate Catabolic Process; L-Alanine Biosynthetic Process from Pyruvate	2-aminoethylphosphonate:pyruvateaminotransferase-like protein
A4I213	GO:0004071	Aspartate-ammonia Ligase Activity	Putative asparagine synthetase A
A4HZE0	GO:0009083	Branched Chain Family Amino Acid Catabolic Process	Putative 2-oxoisovalerate dehydrogenase alpha subunit
A4HUX0	GO:0006552	Leucine Catabolic Process	Putative 3-methylcrotonoyl-CoA carboxylase beta subunit
A4I6X9	GO:0009089; GO:0016787	Lysine Biosynthetic via Diaminopimelate; Hydrolase Activity	Succinyl-diaminopimelate desuccinylase-like protein
A4HXF6	GO:0006554	Lysine catabolic process	Putative Lysine decarboxylase-like protein
		Lipid Metabolism (GO:0006629)		19
A4I120	GO:0008299; GO:0004421	Isoprenoid Biosynthesis; Hydroxymethylglutaryl-CoA Synthase Activity	Putative uncharacterized protein
A4IC51	GO:0008299	Isoprenoid Biosynthesis	Putative isopentenyl-diphosphate delta-isomerase
A4HSV6	GO:0006694	Steroid Biosynthesis	Putative lanosterol synthase
A4I7B9	GO:0006644	Phospholipid Metabolism	Phosphatidylethanolamine-methyltransferase-like protein 1
A4I735	GO:0006644	Phospholipid Metabolism	Phosphatidylethanolamine-methyltransferase-like protein 2
A4I7Q5	GO:0006644; GO:0006646	Phospholipid Metabolism; Phosphatidylethanolamine Biosynthetic Process	Putative ethanolamine-phosphate cytidylyltransferase
A4I5R3	GO:0030149; GO:0008117	Sphingolipid Catabolic Process; Sphinganine-1-phosphate aldolase activity	Putative sphingosine 1-phosphate lyase (degradation S-1-P for Phosphatidylethanolamine synthesis)
A4IAE1	GO:0030148; GO:0004758	Sphingolipid Biosynthetic Process; Serine C-palmitoyltransferase Activity	Serine palmitoyltransferase-like protein
A4I6Z4	GO:0001516; GO:0055114	Prostaglandin Biosynthetic Process; Oxidation-reduction Process	Prostaglandin f2-alpha synthase/D-arabinose dehydrogenase
A4I507	GO:0008611	Ether Lipid Biosynthesis	Alkyldihydroxyacetonephosphate synthase
A4IBJ9	GO:0046486	Glycerolipid Metabolism	Putative glycerol kinase, glycosomal
A4I9B2	GO:0006633	Fatty Acid Biosynthesis	Putative beta-ketoacyl synthase family protein (FabF)
A4I289	GO:0006635	Fatty Acid ß-Oxidation	Trifunctional enzyme alpha subunit, mitochondrial-like protein
A4I8U6	GO:0006635	Fatty Acid ß-Oxidation	Putative 2,4-dienoyl-coa reductase fadh1
A4I3Y3	GO:0006635	Fatty Acid ß-Oxidation	Putative acyl-CoA dehydrogenase
A4I0C0	GO:0006635	Fatty Acid ß-Oxidation	Putative 3-ketoacyl-CoA thiolase (Erg10)
E9AH91	GO:0004622; GO:0046474	Lysophospholipase Activity; Glycerophospholipid Biosynthetic Process	Putative lysophospholipase, phospholipid metabolism
A4HRT8	GO:0006869; GO:0042157	Lipid Transport; Lipoprotein Metabolic Process	Putative uncharacterized protein
A4HXD6	GO:0000062; GO:0015916	Fatty-acyl-CoA Binding; Fatty-acyl-CoA Transport	Putative acyl coA binding protein (MAA-1 homolog)
		Protein Catabolism (GO:0030163)		38
A4HRI8	GO:0017087	Mitochondrial Processing Peptidase Complex	Putative mitochondrial processing peptidase beta subunit
A4HRR9	GO:0004180	Carboxypeptidase Activity	Dipeptidylcarboxypeptidase
A4HS39	GO:0006508; GO:0004198	Proteolysis; Calcium-dependent Cysteine-type Endopeptidase Activity	Putative calpain-like cysteine peptidase (clan ca, family c2)
A4HT45	GO:0006508	Proteolysis	Acetylornithine deacetylase-like protein
A4HT59	GO:0006508; GO:0008237	Proteolysis; Metallopeptidase Activity	Pitrilysin-like metalloprotease (clan me, family m16c)
A4HU39	GO:0006511	Ubiquitin-dependent Protein Catabolic Process	Putative uncharacterized protein
A4HUF6	GO:0006508; GO:0008237	Proteolysis; Metallopeptidase Activity	GP63, leishmanolysin (Metallo-peptidase, clan ma(M), family m8)
A4HUX2	GO:0006508; GO:0070006	Proteolysis; Metalloaminopeptidase Activity	Putative aminopeptidase (Metallo-peptidase, clan mf, family m17)
A4HUX3	GO:0006508; GO:0070006	Proteolysis; Metalloaminopeptidase Activity	Putative aminopeptidase (Metallo-peptidase, clan mf, family m17)
A4HVE5	GO:0006508; GO:0004181	Proteolysis; Metallocarboxypeptidase Activity	Putative carboxypeptidase (Metallo-peptidase, clan ma(E), family 32)
A4HVW0	GO:0006508; GO:0004181	Proteolysis; Metallocarboxypeptidase Activity	Putative carboxypeptidase (clan ma(E), family m32)
A4HXT7	GO:0006508; GO:0008237	Proteolysis; Metallopeptidase Activity	Putative ATP-dependent zinc metallopeptidase (clan ma(E), family m41)
A4HYH2	GO:0006508; GO:0008234	Proteolysis; Cysteine-type Peptidase Activity	Cysteine peptidase A (CPA)
A4I2S8	GO:0006511; GO:0004843	Ubiquitin-dependent Protein Catabolic Process; Ubiquitin-specific Protease Activity	Ubiquitin carboxyl-terminal hydrolase; ubiquitin-specific protease activity
A4I3Q0	GO:0000502; GO:0042176	Proteasome Complex; Regulation of Protein Catabolic Process	Putative proteasome regulatory non-ATP-ase subunit 2
A4I4D6	GO:0006508; GO:0008234	Proteolysis; Cysteine-type Peptidase Activity	Cysteine peptidase C (CPC) (clan ca, family c1,cathepsin b-like)
A4I5F1	GO:0006511; GO:0004843	Ubiquitin-dependent Protein Catabolic Process; Ubiquitin-specific Protease Activity	Putative ubiquitin hydrolase (putative cysteine peptidase, clan ca, family c19)
A4I5N1	GO:0006508; GO:0004198	Proteolysis; Calcium-dependent Cysteine-type Endopeptidase Activity	Putative calpain-like cysteine peptidase (clan ca, family c2)
A4I6E4	GO:0004198	Calcium-dependent Cysteine-type Endopeptidase Activity	Putative cytoskeleton-associated protein CAP5.5 (Putative cysteine peptidase, clan ca, family c2)
A4I809	GO:0006508; GO:0008237	Proteolysis; Metallopeptidase Activity	Putative ATP-dependent zinc metallopeptidase (Metallo-peptidase, clan ma(E), family m41)
A4I8B2	GO:0006511; GO:0004843	Ubiquitin-dependent Protein Catabolic Process; Ubiquitin-specific Protease Activity	Ubiquitin carboxyl-terminal hydrolase
A4I993	GO:0006508; GO:0004181	Proteolysis; Metallocarboxypeptidase Activity	Putative carboxypeptidase (metallo-peptidase, clan ma(E), family m32)
A4IAH7	GO:0006511; GO:0004843	Ubiquitin-dependent Protein Catabolic Process; Ubiquitin-specific Protease Activity	Ubiquitin carboxyl-terminal hydrolase
E9AG43	GO:0000502; GO:0008236	Proteasome Complex; Serine-type Peptidase Activity	Putative 26S protease regulatory subunit (Putative serine peptidase, clan sj, family s16)
E9AHC1	GO:0006508; GO:0008234	Proteolysis; Cysteine-type Peptidase Activity	Putative cysteine peptidase, Clan CA, family C2
Q6LA77	GO:0006508; GO:0008237	Proteolysis; Metallopeptidase Activity	GP63, leishmanolysin (Metallo-peptidase, clan ma(M), family m8)
Q9GNZ8	GO:0000502	Proteasome Complex	Proteasome subunit alpha type
A4IBC7	GO:0006508; GO:0070006	Proteolysis; Metalloaminopeptidase Activity	Putative aminopeptidase P (Metallo-peptidase, clan mg, family m24)
A4HZ11	GO:0008152	Aminoacylase Activity	Putative N-acyl-L-amino acid amidohydrolase
A4I6N8	GO:0004046	Aminoacylase Activity	Putative N-acyl-L-amino acid amidohydrolase
A4I6N7	GO:0008152	Aminoacylase Activity	Putative N-acyl-L-amino acid amidohydrolase
A4I5G9	GO:0004046	Aminoacylase Activity	Putative N-acyl-L-amino acid amidohydrolase
A4IAX3	GO:0000502	Proteasome Complex	Putative proteasome activator protein PA26
A4HRR6	GO:0006508; GO:0006950; GO:0004252	Proteolysis; Response to Stress; Possible Serine-type Endopeptidase Activity	ATP-dependent Clp protease subunit, heat shock protein 78 (HSP78)
A4I4I4	GO:0006508; GO:0006950; GO:0004252	Proteolysis; Response to Stress; Possible Serine-type Endopeptidase Activity	ATP-dependent Clp protease subunit, heat shock protein 100 (HSP100)
Q8I0E1	GO:0009376	HslUV Protease Complex	Putative heat shock protein HslVU, ATPase subunit HslU
A4HW29	GO:0006508; GO:0008234	Proteolysis; Cysteine-type Peptidase Activity	Cysteine peptidase, putative, (clan ca, family c2, calpain-like)
A4HYX1	GO:0006508; GO:0008234	Proteolysis; Cysteine-type Peptidase Activity	Cysteine peptidase, putative, (clan ca, family c2, calpain-like)
		Transporter Activity (GO:0005215)		16
A4HUW2	GO:0006863	Purine Nucleobase Transporter	Nucleobase transporter, LdNT4
A4HVP9	GO:0006863	Purine Nucleobase Transporter	Nucleobase transporter, LdNT3
A4IDG6	GO:0015860	Purine Nucleoside Transporter	Inosine-guanosine transporter, LdNT2
E9AGM6*	GO:0015860	Purine Nucleoside Transporter	Nucleoside transporter 1, LdNT1.1*
A4HW41	GO:0051503	Adenine Nucleotide Transport	ADP/ATP mitochondrial carrier-like protein
A4I6G6	GO:0055085	Transmembrane Transport	Putative uncharacterized protein
A4HV29	GO:0042626; GO:0015914; GO:0006887	ATPase Activity, Coupled to Transmembrane Movement of Substances; Phospholipid Transport; Exocytosis	ATP-binding cassette protein subfamily A, member 2
A4I2P8	GO:0042626; GO:0015914; GO:0006887	ATPase Activity, Coupled to Transmembrane Movement of Substances; Phospholipid Transport; Exocytosis	ATP-binding cassette protein subfamily A, member 8
A4HXZ9	GO:0006839	Mitochondrial Transport	Putative uncharacterized protein
A4HRI0	GO:0008324	Cation Transmembrane Transporter Activity	Putative tricarboxylate carrier
A4HSN6	GO:0015991	ATP Hydrolysis Coupled Proton Transport	Proton-transporting V-type ATPase, V0 domain
A4HTF0	GO:0005388	Calcium-Transporting ATPase Activity	Putative vacuolar-type Ca2+-ATPase
A4I6P8	GO:0015992	Proton Transport	Putative vacuolar-type proton translocating pyrophosphatase 1
A4I7B1	GO:0000041	Transition Metal Ion Transport	Iron/zinc transporter protein-like protein
A4HZD2	GO:0046961	Proton-transporting ATPase Activity, Rotational Mechanism	Putative ATP synthase
A4HUY0	GO:0042626; GO:0071722	ATPase Activity, Coupled to Transmembrane Movement of Substances; Detoxification of Arsenic-containing Substance	ATPase ASNA1 homolog
		Intracellular Protein Transport (GO:0006886)		23
A4HSC6	GO:0016192; GO:0006888	Vesicle-mediated Transport; ER to Golgi Vesicle-mediated Transport	Putative ras-like small GTPases
A4HUM8	GO:0016192; GO:0007264	Vesicle-mediated Transport; Small GTPase Mediated Signal Transduction	Putative rab1 small GTP-binding protein
A4I475	GO:0016192; GO:0006888	Vesicle-mediated Transport; ER to Golgi Vesicle-mediated Transport	COPII vesicle coat; ER to Golgi vesicle-mediated transport
A4I4S5	GO:0060627	Regulation of Vesicle-mediated Transport	Putative rab-GDP dissociation inhibitor
A4I8B0	GO:0006886	Intracellular Protein Transport	Putative uncharacterized protein
A4ICB7	GO:0016192; GO:0035615	Vesicle-mediated Transport; Clathrin Adaptor Activity	Putative beta-adaptin
E9AHE8	GO:0016192; GO:0007264	Vesicle-mediated Transport; Small GTPase Mediated Signal Transduction	Putative small GTP-binding protein Rab1
A4I0L2	GO:0016192	Vesicle-mediated Transport	Putative uncharacterized protein
A4HZC6	GO:0016192; GO:0006906; GO:0005484	Vesicle-mediated Transport; Vesicle Fusion; SNARE Activity	Putative vesicle-associated membrane protein
A4HTF3	GO:0016192; GO:0006906; GO:0005484	Vesicle-mediated Transport; Vesicle Fusion; SNARE Activity	Putative vesicle-associated membrane protein
E9AGR3	GO:0016192; GO:0030130	Vesicle-mediated Transport; Clathrin Coat of Trans-Golgi Network Vesicle	Putative uncharacterized protein
A4I2G4	GO:0006904	Vesicle Docking Involved in Exocytosis	Putative sec1 family transport protein
A4IDI9	GO:0006810	ER-Golgi Vesicle Transport	Putative COP-coated vesicle membrane protein erv25
A4IB85	GO:0006810	ER-Golgi Vesicle Transport	Putative COP-coated vesicle membrane protein gp25L
A4HV14	GO:0071256; GO:0005784	Translocon Complex; Sec61 Translocon Complex	Putative pretranslocation protein, alpha subunit (sec61-like)
A4ID41	GO:0006614	SRP-dependent Cotranslational Protein Targeting to Membrane	Putative signal recognition particle receptor like protein
A4I370	GO:0015031	Protein Transport	Putative uncharacterized protein
A4I629	GO:0008565; GO:0006886	Protein Transporter Activity	Putative CAS/CSE/importin domain protein
A4I6B5	GO:0006606	Protein Import into Nucleus	Putative uncharacterized protein
A4HSC9	GO:0006913	Nucleo-Cytoplasmic Transport	Major vault protein
A4I2Q9	GO:0006906	Vesicle Fusion	Putative vesicular-fusion ATPase-like protein
A4I4W4	GO:0071985; GO:0016197	Multivesicular Body Sorting Pathway; Endosomal Transport	Vacuolar protein sorting-associated protein 4
A4I3V7	GO:0046860; GO:0016559	Glycosome membrane; Peroxisome (glycosome) fission	Putative glycosomal membrane protein (Ortholog of Trypanosoma brucei Pex11)
		Protein Modification (GO:0006464)		7
A4I350	GO:0004842; GO:0016567	Ubiquitin-protein Ligase Activity; Protein Ubiquitination	Putative uncharacterized protein
A4I4D1	GO:0004842; GO:0016567	Ubiquitin-protein Ligase Activity; Protein Ubiquitination	Putative U-box domain protein
Q8I6E4	GO:0034979	NAD-dependent Protein Deacetylase Activity	Putative silent information regulator 2
A4ICX9	GO:0006481	C-terminal Protein Methylation	Putative leucine carboxyl methyltransferase (possible role in regulation of Protein Phosphatase 2A)
A4HWR0	GO:0016772	Transferase Activity, Transferring Phosphorus-containing Groups	Putative uncharacterized protein
A4I7N9	GO:0016772	Transferase Activity, Transferring Phosphorus-containing Groups	Putative uncharacterized protein
A4IAM5	GO:0031386; GO:0016567	Protein tag; Protein Ubiquitination	Ubiquitin-like protein
		Signal Transduction (GO:0007165)		22
A4HSC8	GO:0009190	Cyclic Nucleotide Biosynthetic Process	Putative uncharacterized protein
A4HVJ9	GO:0032312	Regulation of ARF GTPase Activity	Putative uncharacterized protein
A4HWN6	GO:0009190	Cyclic Nucleotide Biosynthetic Process	Putative cAMP specific phosphodiesterase
A4HXY3	GO:0009190	Cyclic Nucleotide Biosynthetic Process	cAMP phosphodiesterase A
A4HYV4	GO:0048015	Phosphatidylinositol-mediated Signaling	Putative phosphatidylinositol 3-kinase
A4I4E4	GO:0007264	Small GTPase Mediated Signal Transduction	Putative ADP ribosylation factor 3
A4I594	GO:0004629	Phospholipase C Activity	Putative uncharacterized protein
A4I9T5	GO:0009190	Cyclic Nucleotide Biosynthetic Process	Putative uncharacterized protein
A4IBU5	GO:0008603	cAMP-dependent Protein Kinase Regulator Activity	Putative uncharacterized protein
A4HVF2	GO:0008603	cAMP-dependent Protein Kinase Regulator Activity	Putative uncharacterized protein
A4I4X0	GO:0004674	Protein Serine/Threonine Kinase Activity	Putative serine/threonine-protein kinase
A4I5X0	GO:0004707	MAP Kinase Activity	Putative mitogen-activated protein kinase 5
A4IBT4	GO:0004672; GO:0034199	Protein Kinase Activity; Activation of Protein Kinase A Activity	Protein kinase A catalytic subunit isoform 2
A4IBT8	GO:0004674; GO:0000165	Protein Serine/Threonine Kinase Activity; MAPK Cascade	Putative uncharacterized protein (Map kinase kinase-like protein)
E9AGR7	GO:0004674; GO:0000165	Protein Serine/Threonine Kinase Activity; MAPK Cascade	Putative uncharacterized protein (Putative mitogen-activated protein kinase)
E9AGX6	GO:0004674; GO:0004693	Protein Serine/Threonine Kinase Activity; Cyclin-dependent Protein Kinase Activity	Cell division protein kinase 2 (Cdc2-related kinase)
A4I565	GO:0004721	Phosphoprotein Phosphatase Activity	Putative protein phosphatase 2C
A4HW49	GO:0004674	Protein Serine/Threonine Kinase Activity	Putative uncharacterized protein
A4HXQ3	GO:0004674	Protein Serine/Threonine Kinase Activity	Glycogen synthase kinase 3
A4HTW1	GO:0004721	Phosphoprotein Phosphatase Activity	Serine/threonine-protein phosphatase
A4IDA9	GO:0050816; GO:0050815	Phosphothreonine Binding; Phosphoserine Binding	14-3-3 protein-like protein
A4HSY8	GO:0034973; GO:0033205	Sid2-Mob1 complex; Cell cycle cytokinesis;	Cell cycle associated protein MOB1, putative
		Metal Ion Binding (GO:0046872)		11
A4HRI5	GO:0005509	Calcium Ion Binding	Putative uncharacterized protein, EF-hand domain
A4HUZ0	GO:0005509	Calcium Ion Binding	Putative uncharacterized protein, EF-hand domain
A4I4H4	GO:0005509	Calcium Ion Binding	Putative uncharacterized protein, EF-hand domain
A4I9W4	GO:0005509	Calcium Ion Binding	Putative uncharacterized protein, EF-hand domain and P25-alpha domain
A4ID37	GO:0005509	Calcium Ion Binding	Putative uncharacterized protein, EF-hand domain
A4IDA0	GO:0005509	Calcium Ion Binding	Putative uncharacterized protein, EF-hand domain
A4I620	GO:0005509	Calcium Ion Binding	Putative calmodulin-related protein
A4HWJ1	GO:0005509	Calcium Ion Binding	Calmodulin-like protein
A4I0N1	GO:0008270	Zinc Ion Binding	Putative uncharacterized protein
A4I1C2	GO:0008270; GO:0006626	Zinc Ion Binding; Possible Role in Protein Targeting to Mitochondrion	Putative uncharacterized protein, contains TIM15 mitochondrial import zinc-finger motif
A4I6U2	GO:0008270	Zinc Ion Binding	Putative uncharacterized protein, contains MYND-type zinc finger domains
		Protein Binding (GO:0005515)		8
A4HXU2	GO:0005488	Binding	Putative uncharacterized protein, contains armadillo repeat (ARM) and HEAT repeat.
A4HXJ8	GO:0005488; GO:0005198	Binding; Structural Molecule Activity	Putative uncharacterized protein, contains MSP1 domain
A4HRM8	GO:0005488; GO:0030911	Binding; TPR Domain Binding	Putative uncharacterized protein with TPR domain
A4HS36	GO:0005488; GO:0030911	Binding; TPR Domain Binding	Putative uncharacterized protein with TPR domain
A4HS88	GO:0005488; GO:0030911	Binding; TPR Domain Binding	Putative uncharacterized protein with TPR domain
A4I7J5	GO:0005488; GO:0030911; GO:0071987	Binding; TPR Domain Binding; WD40-repeat Domain Binding	Putative uncharacterized protein with TPR and WD40 repeats
A4I7K5	GO:0005488; GO:0030911	Binding; TPR Domain Binding	Putative uncharacterized protein with TPR domain
A4I8H2	GO:0005488; GO:0030911	Binding; TPR Domain Binding	Putative uncharacterized protein with TPR domain
		Microtubule-based Process (GO:0007017)		16
A4HUZ6	GO:0007018	Microtubule-based Movement	Putative kinesin
A4I0Q2	GO:0007018; GO:0019237	Microtubule-based Movement; Centromeric DNA Binding	Putative MCAK-like kinesin
A4I1D9	GO:0007018	Microtubule-based Movement	Putative dynein heavy chain
A4I4V2	GO:0007018	Microtubule-based Movement	Putative kinesin
A4I562	GO:0007018	Microtubule-based Movement	Putative kinesin
A4IBA7	GO:0007018	Microtubule-based Movement	Putative kinesin
A4IC52	GO:0007018	Microtubule-based Movement	Putative uncharacterized protein (contains dynein and ankyrin repeats)
A4HZY2	GO:0007018	Microtubule-based Movement	Putative dynein heavy chain, cytosolic
A4I2W5	GO:0007018	Microtubule-based Movement	Putative dynein heavy chain
A4I423	GO:0007018	Microtubule-based Movement	Putative dynein heavy chain
E9AGK1	GO:0007018	Microtubule-based Movement	Putative dynein heavy chain
A4HWL8	GO:0005200; GO:0005524	Structural Constituent of Cytoskeleton; ATP binding	Putative actin-like protein
A4HXS8	GO:0005488; GO:0015631	Binding; Tubulin Binding (Possible Cytoskeleton Interaction)	Putative uncharacterized protein
A4I0H2	GO:0003779	Actin binding	Coronin
A4HXX4	GO:0007018	Microtubule-based Movement	Putative dynein light chain 2B, cytoplasmic
A4I7S3	GO:0007018	Microtubule-based Movement	Putative dynein
		Flagellum Constituent (GO:0044460)		12
A4HU55	GO:0009434	Microtubule-based Flagellum	Putative paraflagellar rod component
A4HUN1	GO:0009296	Flagellum Assembly	Flagellar protofilament ribbon protein-like protein (similarity to Chlamydomonas reinhardtii RIB43a)
A4HWY6	GO:0005509	Calcium Ion Binding	Putative flagellar calcium-binding protein
A4HX39	GO:0009434	Microtubule-based Flagellum	Paraflagellar rod protein 2C
A4I4B9	GO:0036142	Flagellar Movement	Putative flagellar radial spoke protein-like
A4I4N5	GO:0009434	Microtubule-based Flagellum	Putative paraflagellar rod protein 1D
A4I8K5	GO:0016459; GO:0009296	Myosin Complex; Flagellum Assembly	Myosin XXI
A4IAQ8	GO:0019861; GO:0006950	Flagellum; Response to Stress	Putative prohibitin, flagellar location stress response and host-parasite interaction
A4I7I7	GO:0005875	Microtubule Associated Complex	Putative dynein light chain, flagellar outer arm
A4HYX4	GO:0020017; GO:0030092	Flagellar membrane; Likely role in regulation of flagellum assembly	Small myristoylated protein-1, putative
A4I8B1	GO:0035086; GO:0009296	Flagellar axoneme; Flagellum Assembly	Outer dynein arm docking complex protein (LdDC2)
E9AHC2	GO:0035086	Flagellar axoneme	Putative radial spoke protein 3
		Protein Folding (GO:0006457)		17
A4HSP1	GO:0016272	Prefoldin Complex	Putative prefoldin subunit
A4HSQ3	GO:0003755	Peptidyl-prolyl cis-trans Isomerase Activity	Peptidyl-prolyl cis-trans isomerase
A4HYB4	GO:0003755	Peptidyl-prolyl cis-trans Isomerase Activity	Peptidyl-prolyl cis-trans isomerase
A4I042	GO:0003755	Peptidyl-prolyl cis-trans Isomerase Activity	Peptidyl-prolyl cis-trans isomerase
A4I1D2	GO:0003755	Peptidyl-prolyl cis-trans Isomerase Activity	Peptidyl-prolyl cis-trans isomerase
A4I256	GO:0031072	Heat Shock Protein Binding	Putative uncharacterized protein
A4I270	GO:0031072	Heat Shock Protein Binding	Putative uncharacterized protein
A4I698	GO:0003755	Peptidyl-prolyl cis-trans Isomerase Activity	Peptidyl-prolyl cis-trans isomerase
A4I765	GO:0034663	Endoplasmic Reticulum Chaperone Complex	Putative calreticulin
A4I800	GO:0061077; GO:0072321	Chaperone-mediated Protein folding; Chaperone-mediated Protein transport	Putative chaperonin HSP60, mitochondrial
A4IC14	GO:0003755	Peptidyl-prolyl cis-trans Isomerase Activity	Peptidyl-prolyl cis-trans isomerase, cyclophilin 40
A4ICW4	GO:0003755	Peptidyl-prolyl cis-trans Isomerase Activity	Peptidyl-prolyl cis-trans isomerase
A4IDA1	GO:0003755	Peptidyl-prolyl cis-trans Isomerase Activity	Peptidyl-prolyl cis-trans isomerase, cyclophilin 10
A4I4V9	GO:0061077; GO:0051082	Chaperone-mediated Protein folding; Unfolded Protein Binding	Putative heat shock protein 20
A4I815	GO:0061077; GO:0051082	Chaperone-mediated Protein folding; Unfolded Protein Binding	Putative heat shock protein-like protein
A4HXP7	GO:0061077; GO:0051082	Chaperone-mediated Protein folding; Unfolded Protein Binding	Putative uncharacterized protein
A4ICK3	GO:0031072	Heat Shock Protein Binding	Putative uncharacterized protein, DnaJ domain
		Cell Redox Homeostasis (GO:0045454)		16
A4HSF1	GO:0045454; GO:0055114	Cell Redox Homeostasis; Oxidation-reduction Process	Glutaredoxin-like protein
A4HSF7	GO:0015042	Trypanothione-disulfide Reductase Activity	Trypanothione reductase
A4HSZ7	GO:0003756	Protein Disulfide Isomerase Activity	Protein disulfide isomerase
A4I1Z8	GO:0015035	Protein Disulfide Oxidoreductase Activity	Putative uncharacterized protein
A4I316	GO:0045454	Cell Redox Homeostasis	Putative uncharacterized protein
A4I8P2	GO:0015038	Glutathione Disulfide Oxidoreductase Activity	Thiol-dependent reductase 1
A4I8Z4	GO:0015035	Protein Disulfide Oxidoreductase Activity	Putative uncharacterized protein
A4I9Z2	GO:0015035	Protein Disulfide Oxidoreductase Activity	Putative uncharacterized protein
A4IB27	GO:0045454	Cell Redox Homeostasis	Putative uncharacterized protein, thioredoxin metabolism
Q6RYT3	GO:0045454; GO:0055114	Cell Redox Homeostasis; Oxidation-reduction Process	Tryparedoxin
A4HY37	GO:0006750; GO:0019342	Glutathione Biosynthetic Process; Trypanothione Biosynthetic Process	Gamma-glutamylcysteine synthetase
A4I7Z7	GO:0019430	Removal of Superoxide Radicals	Superoxide dismutase
A4HWJ5	GO:0045454; GO:0055114	Cell Redox Homeostasis; Oxidation-reduction Process	Putative NAD/FAD dependent dehydrogenase
Q95U89	GO:0045454; GO:0055114	Cell Redox Homeostasis; Oxidation-reduction Process	Putative mitochondrial peroxiredoxin
A4HTI0	GO:0019430	Removal of Superoxide Radicals	Superoxide dismutase
A4I9H5	GO:0042744; GO:0006950	Hydrogen Peroxide Catabolic Process; Response to Stress	Putative ascorbate-dependent peroxidase
		Other Metabolic Process (GO:0008152)		27
A4HRX7	GO:0006796	Phosphate-containing compound metabolic process	Putative inorganic pyrophosphatase
A4HXG9	GO:0016746	Transferase Activity, Transferring Acyl Groups	Putative transferase
A4HZV5	GO:0009055; GO:0055114	Electron Carrier Activity; Oxidation-reduction Process	Putative NADH-cytochrome b5 reductase
A4I3L4	GO:0016787	Hydrolase Activity	Haloacid dehalogenase-like hydrolase-like protein
A4I3L6	GO:0016787	Hydrolase Activity	Putative haloacid dehalogenase-like
A4IA81	GO:0020037; GO:0009055	Heme Binding; Likely Electron Carrier Activity	Putative uncharacterized protein
A4I646	GO:0020037; GO:0009055; GO:0055114	Heme Binding; Likely Electron Carrier Activity; Oxidation-reduction Process	Cytochrome p450-like protein/electron transfer/heme binding/oxidoreductase
A4I7Y4	GO:0016787	Hydrolase Activity	Putative uncharacterized protein
A4I9Z9	GO:0003824	Catalytic Activity	Putative uncharacterized protein
A4IAL2	GO:0055114; GO:0010309	Oxidation-reduction Process; Acireductone Dioxygenase [Iron(II)-requiring] Activity	Putative 1,2-Dihydroxy-3-keto-5-methylthiopentene dioxygenase
A4IB17	GO:0055114	Oxidation-reduction Process	Putative short chain dehydrogenase
A4ICJ8	GO:0005488; GO:0003824	Binding; Catalytic Activity	Putative uncharacterized protein
E9AHV6	GO:0055114	Oxidation-reduction Process	Putative uncharacterized protein
E9AG92	GO:0016787	Hydrolase Activity	Putative uncharacterized protein
A4HXI1	GO:0016787	Hydrolase Activity	Hydrolase-like protein,
A4I0K0	GO:0009055; GO:0055114	Electron Carrier Activity; Oxidation-reduction Process	Putative uncharacterized protein
A4I5F6	GO:0009443	Pyridoxal 5'-phosphate Salvage	Putative Pyridoxal kinase
A4I5Z2	GO:0006596; GO:0008295	Polyamine Biosynthetic Process; Spermidine Biosynthetic Process	S-adenosylmethionine decarboxylase proenzyme
A4I940	GO:0009228	Thiamine Biosynthetic Process	Thiamine biosynthesis-like protein
A4IBQ1	GO:0016226	Iron-sulfur Cluster Biosynthesis	Putative iron-sulfur cluster assembly protein
E9AGB5	GO:0006596	Polyamine Biosynthetic Process	Ornithine decarboxylase
A4HXL3	GO:0019853; GO:0055114	Ascorbic Acid Biosynthesis; Oxidation-reduction Process	Putative L-gulonolactone oxidase
A4HS53	GO:0006596; GO:0008295	Polyamine Biosynthetic Process; Spermidine Biosynthetic Process	Spermidine synthase
A4I154	GO:0009055; GO:0055114	Electron Carrier Activity; Oxidation-reduction Process	Putative electron transfer flavoprotein
A4HRF2	GO:0004309; GO:0006950	Exopolyphosphatase Activity; Response to Stress	Putative acidocalcisomal exopolyphosphatase
A4IB77	GO:0005634; GO:0005737	Nucleus; Cytoplasm	Putative uncharacterized protein
A4IBQ9	GO:0046860; GO:0016559	Glycosome membrane; Peroxisome (glycosome) fission	Putative Gim5A protein glycosomal membrane protein
511 uniprot ID's submitted for GO annotation, 360 were matched and 151 could not be classified.
Note LdNT1 added too, therefore 361 matched

## Sheet: 48 h DOWN
UniProt ID	GO ID	Biological Function	Protein Name		Total
		Carbohydrate Metabolism (GO:0005975)			2
E9AHS0	GO:0009225; GO:0003977	Nucleotide-Sugar Metabolic Process; UDP-N-acetylglucosamine Diphosphorylase Activity	Putative UDP-N-acetylglucosamine pyrophosphorylase
A4HXJ3	GO:0009225; GO:0051748	Nucleotide-Sugar Metabolic Process; ; UTP-monosaccharide-1-phosphate Uridylyltransferase Activity	UDP-sugar pyrophosphorylase
		Nucleobase-Containing Compound Metabolism (GO:0006139)			20
A4ID90	GO:0000176; GO:0006396; GO:0006401	Nuclear Exosome (RNase Complex); RNA Processing; RNA Catabolic Process	Putative exosome complex exonuclease rrp41 (core component noncatalytic)
E9AHK3	GO:0006556	S-Adenosylmethionine Biosynthetic Process	S-adenosylmethionine synthase
A4HST8	GO:0006741	NADP biosynthetic process	ATP-NAD kinase-like protein
A4HS02	GO:0006265	DNA Topological Change	DNA topoisomerase type IB small subunit
A4HWL4	GO:0006265	DNA Topological Change	DNA topoisomerase 2
A4IDG7	GO:0006298	Mismatch Repair	Putative mismatch repair protein MSH8
E9AGW1	GO:0006334	Nucleosome Assembly	Histone H2A
A4I3E7	GO:0005634; GO:0016458	Nucleus; Gene Silencing	Putative uncharacterized protein
A4I2X5	GO:0009263; GO:0005971	Deoxyribonucleotide Biosynthetic Process; Ribonucleoside-diphosphate Reductase Complex	Putative ribonucleoside-diphosphate reductase small chain
E9AGZ9	GO:0009263; GO:0005971	Deoxyribonucleotide Biosynthetic Process; Ribonucleoside-diphosphate Reductase Complex	Putative ribonucleoside-diphosphate reductase small chain
A4HXQ6	GO:0000166; GO:0051169	Nucleotide Binding; Possible Role in Nuclear Transport	Putative uncharacterized protein
A4I7P2	GO:0003723; GO:0003676; GO:0000166	RNA Binding; Nucleic Acid Binding; Nucleotide Binding	Putative RNA binding protein
A4IB14	GO:0008380; GO:0008026	RNA Splicing; ATP-dependent Helicase activity, RNA binding	Putative pre-mRNA splicing factor ATP-dependent RNA helicase
A4HTC3	GO:0003723; GO:0003676; GO:0000166	RNA Binding; Nucleic Acid Binding; Nucleotide Binding	Putative nucleolar RNA-binding protein
A4IDD1	GO:0020023; GO:0003677; GO:0006275	Kinetoplast; DNA Binding; Regulation of DNA Replication	Putative universal minicircle sequence binding protein UMSBP1
A4IDD5	GO:0020023; GO:0003677; GO:0006275	Kinetoplast; DNA Binding; Regulation of DNA Replication	Putative universal minicircle sequence binding protein (UMSBP)
E9AH71	GO:0000166; GO:0055114	Nucleotide Binding; Oxidation-reduction Process	Putative uncharacterized protein
E9AHV8	GO:0000166; GO:0055114	Nucleotide Binding; Oxidation-reduction Process	Putative uncharacterized protein
A4HY52	GO:0003723; GO:0003676; GO:0000166	RNA Binding; Nucleic Acid Binding; Nucleotide Binding	Putative RNA binding protein
A4I9G5	GO:0003676; GO:0044429	Nucleic Acid Binding; Likely Mitochondrial Constituent	h1 histone-like protein
		Translation (GO:0006412)			80
A4HRG4	GO:0003735	Structural Constituent of Ribosome	Putative ribosomal protein S7
A4HRV4	GO:0003735	Structural Constituent of Ribosome	Putative 60S acidic ribosomal protein P2
A4HS42	GO:0003735	Structural Constituent of Ribosome	60S ribosomal protein L11 (L5, L16), RPL11
A4HS71	GO:0003735	Structural Constituent of Ribosome	Putative 60S ribosomal protein L10
A4HST1	GO:0003735	Structural Constituent of Ribosome	Putative 60S ribosomal protein L19
A4HSU9	GO:0003735	Structural Constituent of Ribosome	Putative 60S ribosomal protein L23a
A4HT92	GO:0003735	Structural Constituent of Ribosome	Putative 40S ribosomal protein S9
A4HUB4	GO:0003735	Structural Constituent of Ribosome	Putative ribosomal protein l35a
A4HUY6	GO:0003735	Structural Constituent of Ribosome	Putative 40S ribosomal protein S21
A4HV05	GO:0003735	Structural Constituent of Ribosome	40S ribosomal protein S5
A4HV19	GO:0003735	Structural Constituent of Ribosome	Putative 60S ribosomal protein L28
A4HV26	GO:0003735	Structural Constituent of Ribosome	Putative 40S ribosomal protein S15A
A4HVI5	GO:0003735	Structural Constituent of Ribosome	Putative 60S ribosomal protein L18, RPL18
A4HVI6	GO:0003735	Structural Constituent of Ribosome	40S ribosomal protein S12
A4HVQ1	GO:0003735	Structural Constituent of Ribosome	Putative 40S ribosomal protein S4
A4HW73	GO:0003735	Structural Constituent of Ribosome	Putative ubiquitin/ribosomal protein S27a
A4HWB9	GO:0003735	Structural Constituent of Ribosome	Putative 60S ribosomal protein L13a
A4HWD9	GO:0003735	Structural Constituent of Ribosome	Putative 60S acidic ribosomal protein
A4HWJ3	GO:0003735	Structural Constituent of Ribosome	Putative 40S ribosomal protein S3
A4HWJ8	GO:0003735	Structural Constituent of Ribosome	60S ribosomal protein L6
A4HWR3	GO:0003743	Translation Initiation Factor Activity	Putative eukaryotic translation initiation factor 1A
A4HWU4	GO:0003735	Structural Constituent of Ribosome	Putative 60S ribosomal protein L21
A4HX14	GO:0003735	Structural Constituent of Ribosome	Putative 60S ribosomal protein L39
A4HXT8	GO:0003735	Structural Constituent of Ribosome	Putative 60S ribosomal protein L10a, RPL10a
A4HY10	GO:0003735	Structural Constituent of Ribosome	Putative 60S ribosomal protein L34
A4HY61	GO:0003735	Structural Constituent of Ribosome	Putative 40S ribosomal protein S13
A4HYZ5	GO:0003735	Structural Constituent of Ribosome	Putative 40S ribosomal protein S11
A4HZ73	GO:0003735	Structural Constituent of Ribosome	Putative 60S Ribosomal protein L36
A4HZH8	GO:0003735	Structural Constituent of Ribosome	60S ribosomal protein L32, RPL32
A4HZI4	GO:0003735	Structural Constituent of Ribosome	40S ribosomal protein S6, RPS6
A4HZI8	GO:0003735	Structural Constituent of Ribosome	60S ribosomal protein L37a
A4HZS1	GO:0003735	Structural Constituent of Ribosome	Putative 40S ribosomal protein S15
A4I011	GO:0003735	Structural Constituent of Ribosome	Putative 40S ribosomal protein L14
A4I0M7	GO:0003735	Structural Constituent of Ribosome	Putative 60S ribosomal protein L17
A4I114	GO:0003735	Structural Constituent of Ribosome	Putative 60S ribosomal protein L26
A4I116	GO:0003735	Structural Constituent of Ribosome	40S ribosomal protein S8
A4I1V4	GO:0003735	Structural Constituent of Ribosome	Putative 60S ribosomal protein L7
A4I218	GO:0003735	Structural Constituent of Ribosome	Putative 40S ribosomal protein S16
A4I2G1	GO:0003735	Structural Constituent of Ribosome	Putative 60S ribosomal protein L35
A4I2U1	GO:0003735	Structural Constituent of Ribosome	60S acidic ribosomal subunit protein
A4I3C8	GO:0003735	Structural Constituent of Ribosome	Putative ribosomal protein S26
A4I3H3	GO:0003735	Structural Constituent of Ribosome	40S ribosomal protein S14
A4I3Y2	GO:0003743	Translation Initiation Factor Activity	Putative eukaryotic translation initiation factor
A4I3Y8	GO:0003735	Structural Constituent of Ribosome	Putative 40S ribosomal protein S17
A4I4W0	GO:0003735	Structural Constituent of Ribosome	Putative 60S ribosomal protein L13
A4I4Y2	GO:0003735	Structural Constituent of Ribosome	40S ribosomal protein S19-like protein
A4I5Z9	GO:0003735	Structural Constituent of Ribosome	Putative 60S acidic ribosomal protein P2, LIP1
A4I672	GO:0003735	Structural Constituent of Ribosome	Putative 60S ribosomal protein L9
A4I7Q4	GO:0003735	Structural Constituent of Ribosome	60S ribosomal protein L18a
A4I890	GO:0003735	Structural Constituent of Ribosome	Putative ribosomal protein L27
A4I8D7	GO:0003735	Structural Constituent of Ribosome	Putative ribosomal protein L3
A4I8D8	GO:0003735	Structural Constituent of Ribosome	Putative ribosomal protein L3
A4I8K8	GO:0003735	Structural Constituent of Ribosome	Putative 60S ribosomal protein L2
A4I9G4	GO:0003735	Structural Constituent of Ribosome	Putative 60S ribosomal protein L44
A4IA55	GO:0003735	Structural Constituent of Ribosome	Putative 40S ribosomal protein S19 protein
A4IAS5	GO:0003735	Structural Constituent of Ribosome	60S ribosomal protein L30
A4IAU0	GO:0003735	Structural Constituent of Ribosome	40S ribosomal protein S3a-1
A4IB88	GO:0003735	Structural Constituent of Ribosome	Putative 60S ribosomal protein L5
A4IBA3	GO:0003735	Structural Constituent of Ribosome	60S ribosomal protein L32
A4IBR8	GO:0003735	Structural Constituent of Ribosome	Putative 60S ribosomal protein L23
A4ICP0	GO:0003735	Structural Constituent of Ribosome	Putative 40S ribosomal protein S18
A4ID57	GO:0003735	Structural Constituent of Ribosome	Putative ribosomal protein L29
A4ID74	GO:0003735	Structural Constituent of Ribosome	40S ribosomal protein S24, S24E-1
A4IDM1	GO:0003735	Structural Constituent of Ribosome	Putative 60S ribosomal protein L22
A4IDS4	GO:0003735	Structural Constituent of Ribosome	40S ribosomal protein SA
E9AGQ8	GO:0003735	Structural Constituent of Ribosome	40S ribosomal protein S2
E9AGX4	GO:0003735	Structural Constituent of Ribosome	Putative 40S ribosomal protein S23
E9AHH9	GO:0003735	Structural Constituent of Ribosome	Putative ribosomal protein S20
E9AHI5	GO:0003735	Structural Constituent of Ribosome	Putative ribosomal protein L1a
E9AHN8	GO:0003735	Structural Constituent of Ribosome	Ribosomal protein L37
E9AHW0	GO:0003735	Structural Constituent of Ribosome	Putative 60S ribosomal protein L12
E9AHW6	GO:0003735	Structural Constituent of Ribosome	Putative 60S ribosomal subunit protein L31
Q9N9V5	GO:0003735	Structural Constituent of Ribosome	Putative 40S ribosomal protein S33
Q9N9V8	GO:0003735	Structural Constituent of Ribosome	Ribosomal protein L15, RPL15
A4IBR5	GO:0003735	Structural Constituent of Ribosome	Putative 60S ribosomal protein L27A/L29
Q9N9V4	GO:0003735	Structural Constituent of Ribosome	40S ribosomal protein S25, RPS25
A4HRV3	GO:0003735	Structural Constituent of Ribosome	Putative 60S acidic ribosomal protein P2
A4HT77	GO:0003735	Structural Constituent of Ribosome	Putative 60S ribosomal protein L7a
A4ICM4	GO:0003735	Structural Constituent of Ribosome	Putative ribosomal protein L24
A4ICN5	GO:0003735	Structural Constituent of Ribosome	Putative 40S ribosomal protein S10
		Cellular Amino Acid Metabolism (GO:0006520)			1
A4I294	GO:0004657; GO:0010133	Proline Dehydrogenase Activity; Proline Catabolic Process to Glutamate	Proline oxidase, mitochondrial-like protein
		Lipid Metabolism (GO:0006629)			3
A4HW08	GO:0009922; GO:0033807; GO:0006633	Fatty Acid Elongase Activity; Icosanoyl-CoA Synthase Activity; Fatty Acid Biosynthetic Process	Putative fatty acid elongase (Beta-ketoacyl-coA synthase; Beta-ketoacyl-coenzyme A)
A4HRH5	GO:0004467	Long-chain Fatty Acid-CoA Ligase Activity	Putative long-chain-fatty-acid-CoA ligase
A4I8T4	GO:0006694	Steroid Biosynthesis	Putative sterol C-24 reductase
		Protein Catabolism (GO:0030163)			1
A4I8A3	GO:0000502	Proteasome Complex	Putative proteasome regulatory non-ATP-ase subunit
		Transporter Activity (GO:0005215)			3
A4I2N3	GO:0042626; GO:0015914; GO:0046860	ATPase Activity, Coupled to Transmembrane Movement of Substances; Probable Glycosome Membrane Location	ATP-binding cassette protein subfamily D, member 1
A4HUI3	GO:0003333; GO:0035524	Amino Acid Transmembrane Transport; Likely Role in Proline Transmembrane Transport	Putative amino acid transporter AAT20.1, or LdAAP24
A4HUE5	GO:0003333; GO:0000095	Amino Acid Transmembrane Transport; S-adenosylmethionine transmembrane transporter activity	S-adenosylmethionine transporter
		Intracellular Protein Transport (GO:0006886)			5
A4HT08	GO:0051169	Nuclear Transport	Putative nuclear transport factor 2 protein (NFT2)
A4HUR9	GO:0000042	Protein Targeting to Golgi	Putative uncharacterized protein
A4I7H0	GO:0016192; GO:0006906; GO:0005484	Vesicle-mediated Transport; Vesicle Fusion; SNARE Activity	Qa-SNARE protein
A4ID91	GO:0016192; GO:0048268	Vesicle-mediated Transport; Clathrin Coat Assembly	Clathrin coat assembly protein-like protein
A4HZL4	GO:0016192; GO:0006906; GO:0005484	Vesicle-mediated Transport; Likely role in vesicle fusion; SNARE Activity	Putative syntaxin
		Signal Transduction (GO:0007165)			4
A4HTV4	GO:0004674	Protein Serine/Threonine Kinase Activity	Putative uncharacterized protein
A4I3Q3	GO:0004674	Protein Serine/Threonine Kinase Activity	Putative uncharacterized protein
A4IE21	GO:0004672	Protein Kinase Activity	Putative uncharacterized protein
A4I407	GO:0016301; GO:0004872	Kinase Activity; Receptor Activity	Activated protein kinase C receptor (LACK1)
		Metal Ion Binding (GO:0046872)			2
A4HZA9	GO:0005509	Calcium Ion Binding	Calmodulin-like protein
E9AGJ2	GO:0008270	Zinc Ion Binding	Putative uncharacterized protein,
		Protein Binding (GO:0005515)			2
A4HS50	GO:0005488; GO:0030911	Binding; TPR Domain Binding	Putative uncharacterized protein
A4I7H7	GO:0005488	Binding	Putative uncharacterized protein, contains armadillo repeats (ARM)
		Microtubule-based Process (GO:0007017)			4
A4HW58	GO:0007018; GO:0033205	Microtubule-based Movement; Possible role in cell cycle cytokinesis	Putative kinesin K39
A4HX43	GO:0007018	Microtubule-based Movement	Putative kinesin
A4HW56	GO:0007018; GO:0033205	Microtubule-based Movement; Possible role in cell cycle cytokinesis	Putative kinesin K39
A4ID66	GO:0005200	Structural Constituent of Cytoskeleton	Putative actin-like protein
		Flagellum Constituent (GO:0044460)		2	1
A4IC94	GO:0009434; GO:0005509	Microtubule-based Flagellum; Calcium Ion Binding	Putative uncharacterized protein (Rib72 protein-like protein)
		Other Metabolic Process (GO:0008152)			4
A4HTA6	GO:0020037; GO:0009055; GO:0055114	Heme Binding; Likely Electron Carrier Activity; Oxidation-reduction Process	Flavoprotein subunit-like protein
A4HWB4	GO:0016787	Hydrolase Activity	Putative uncharacterized protein
A4IBI2	GO:0032259; GO:0008168	Methylation; Methyltransferase Activity	Putative uncharacterized protein
A4I2J2	GO:0005622	Intracellular	Putative uncharacterized protein, contains BRCT domain.
160 uniprot ID's submitted for GO annotation, 132 were matched and 28 could not be classified.

## Sheet: ALL
UniProt ID	GO ID	Biological Function	Protein Name	Total	6 h	12 h	24 h	48 h
		Carbohydrate Metabolism (GO:0005975)		44
A2CIJ8	GO:0009051	Pentose-phosphate Shunt, Oxidative Branch	Glucose-6-phosphate 1-dehydrogenase				up	up
A4HS37	GO:0030246	Carbohydrate Binding	Putative uncharacterized protein					up
A4HSB4	GO:0006094	Gluconeogenesis	Putative fructose-1,6-bisphosphatase, cytosolic					up
A4HUD9	GO:0006099	Tricarboxylic Acid Cycle	Isocitrate dehydrogenase [NADP]					up
A4HUG3	GO:0006072	Glycerol-3-phosphate Metabolism	Glycerol-3-phosphate dehydrogenase [NAD+],glycosomal					up
A4HV09	GO:0006094; GO:0050242	Gluconeogenesis; Pyruvate, Phosphate Dikinase activity	Putative pyruvate phosphate dikinase			up	up	up
A4HWX3	GO:0009052	Pentose-phosphate Shunt, Non-oxidative Branch	Transaldolase					up
A4HXJ3	GO:0009225; GO:0051748	Nucleotide-Sugar Metabolic Process; ; UTP-monosaccharide-1-phosphate Uridylyltransferase Activity	UDP-sugar pyrophosphorylase			down	down	down
A4HXS6	GO:0006099	Tricarboxylic Acid Cycle	Putative aconitase					up
A4HXU4	GO:0006099	Tricarboxylic Acid Cycle	Probable citrate synthase, mitochondrial					up
A4HXX2	GO:0046527; GO:0003983	Glucosyltransferase Activity; UTP:glucose-1-phosphate Uridylyltransferase Activity	UDP-glucose pyrophosphorylase					up
A4HY91	GO:0006108; GO:0006094	Malate Metabolism; Gluconeogenesis	Glycosomal malate dehydrogenase					up
A4HZB1	GO:0006096	Glycolysis	Putative hexokinase					up
A4I048	GO:0009298	GDP-mannose Biosynthetic Process	GDP-mannose pyrophosphorylase					up
A4I0D9	GO:0004575; GO:0005987	Sucrose Alpha-glucosidase Activity; Sucrose Catabolic Process	Beta-fructosidase-like protein (Invertase-like protein) (Sucrose hydrolase-like protein)					up
A4I0R5	GO:0006108; GO:0006094	Malate Metabolism; Gluconeogenesis	Malic Enzyme			up	up	up
A4I0S4	GO:0006096; GO:0006094	Glycolysis; Gluconeogenesis	Triosephosphate isomerase					up
A4I115	GO:0009052	Pentose-phosphate Shunt, Non-oxidative Branch	Transketolase					up
A4I1E4	GO:0004616; GO:0009052	Phosphogluconate Dehydrogenase (Decarboxylating) Activity; Pentose-phosphate Shunt, Non-oxidative Branch	Dehydrogenase-like protein					up
A4I1F4	GO:0004029	Aldehyde Dehydrogenase and NAD Reduction Activity	Aldehyde dehydrogenase, mitochondrial				up	up
A4I1R2	GO:0006099	Tricarboxylic Acid Cycle	Putative succinyl-CoA synthetase alpha subunit					up
A4I2M8	GO:0009052	Pentose-phosphate Shunt, Non-oxidative Branch	Putative ribokinase				up	up
A4I2Y7	GO:0006094	Gluconeogenesis	Glycosomal phosphoenolpyruvate carboxykinase, putative				up	up
A4I3S4	GO:0009052	Pentose-phosphate Shunt, Non-oxidative Branch	Putative ribose 5-phosphate isomerase					up
A4I3X3	GO:0006099	Tricarboxylic Acid Cycle	Putative 2-oxoglutarate dehydrogenase, E2 component					up
A4I436	GO:0008080; GO:0006044	N-acetyltransferase Activity; N-acetylglucosamine Metabolism	Putative glucose 6-phosphate N-acetyltransferase					up
A4I4W5	GO:0006096	Glycolysis	ATP-dependent phosphofructokinase				up	up
A4I8F1	GO:0006044	N-acetylglucosamine Metabolism	Putative glucosamine-6-phosphate isomerase					up
A4I928	GO:0009052	Pentose-phosphate Shunt, Non-oxidative Branch	Ribulose-phosphate 3-epimerase					up
A4I9I3	GO:0006108; GO:0006094	Malate Metabolism; Gluconeogenesis	Malate dehydrogenase					up
A4I9I5	GO:0006108; GO:0006094	Malate Metabolism; Gluconeogenesis	Malate dehydrogenase					up
A4IAA4	GO:0019318	Hexose Metabolism	Aldose 1-epimerase-like protein					up
A4IAZ4	GO:0019318	Hexose Metabolism	Putative aldose 1-epimerase			up	up	up
A4IB12	GO:0006099	Tricarboxylic Acid Cycle	Putative NADH-dependent fumarate reductase					up
A4IBE2	GO:0006012	Galactose metabolism	Galactokinase-like protein				up	up
A4ICH2	GO:0004742; GO:0006086	Dihydrolipoyllysine-residue Acetyltransferase Activity; Acetyl-CoA Biosynthetic Process from Pyruvate	Putative dihydrolipoamide acetyltransferase					up
A4ICK8	GO:0006096; GO:0006094	Glycolysis; Gluconeogenesis	Fructose-bisphosphate aldolase				up	up
A4ICW1	GO:0005997	Xylulose Metabolic Process	Putative xylulose kinase					up
A4IDG8	GO:0009298	GDP-mannose Biosynthetic Process	Putative phosphomannomutase					up
A4IDK9	GO:0006096; GO:0006094	Glycolysis; Gluconeogenesis	Glyceraldehyde 3-phosphate dehydrogenase,cytosolic					up
A4IDU0	GO:0008911	Lactaldehyde Dehydrogenase with NAD Reduction Activity	Putative aldehyde dehydrogenase		up			up
E9AGE1	GO:0006096; GO:0006094	Glycolysis; Gluconeogenesis	Glucose-6-phosphate isomerase					up
E9AHS0	GO:0009225; GO:0003977	Nucleotide-Sugar Metabolic Process; UDP-N-acetylglucosamine Diphosphorylase Activity	Putative UDP-N-acetylglucosamine pyrophosphorylase					down
Q18L04	GO:0009051	Pentose-phosphate Shunt, Oxidative Branch	6-Phosphogluconate dehydrogenase, decarboxylating				up	up
		Electron Transport Chain (GO:0022900)		8
A4HSB1	GO:0008535; GO:0006825	Respiratory Chain Complex IV Assembly; Copper Ion Transport	Putative cytochrome c oxidase assembly factor					up
A4HT84	GO:0004174	Mitochondrial Electron-transferring-flavoprotein Dehydrogenase Activity	Putative electron transfer flavoprotein-ubiquinone oxidoreductase			up
A4HX28	GO:0009055; GO:0020037	Electron Carrier Activity; Heme Binding	Putative cytochrome c				down
A4HY18	GO:0008137	NADH Dehydrogenase (Ubiquinone) Activity (Complex I)	NADH:ubiquinone oxidoreductase					up
A4I2A3	GO:0004129	Cytochrome-C Oxidase activity (Complex IV)	Putative cytochrome c oxidase subunit V					up
A4I3J0	GO:0009055; GO:0050660	Electron Carrier Activity; Flavin Adenine Dinucleotide Binding	Putative electron-transfer-flavoprotein, alpha polypeptide (ETFA)					up
A4IC78	GO:0006744; GO:0008168	Ubiquinone Biosynthetic Process; Methyltransferase Activity	Putative ubiquinone (CoQ) biosynthesis methyltransferase					up
A4ICT9	GO:0005740; GO:0004129	Mitochondrial Envelope; Cytochrome-C Oxidase Activity	Putative uncharacterized protein					up
		Nucleobase-Containing Compound Metabolism (GO:0006139)		95
A4HS02	GO:0006265	DNA Topological Change	DNA topoisomerase type IB small subunit				down	down
A4HSE3	GO:0008026; GO:0005730	ATP-dependent Helicase activity, RNA binding; Nucleolus	Putative nucleolar RNA helicase II				down
A4HSI1	GO:0008026	ATP-dependent Helicase activity, RNA binding	Putative ATP-dependent RNA helicase					up
A4HSK5	GO:0006168	Adenine Salvage	Methylthioadenosine phosphorylase			up	up	up
A4HSM8	GO:0005524	ATP Binding	Putative ATPase					up
A4HST8	GO:0006741	NADP biosynthetic process	ATP-NAD kinase-like protein					down
A4HSZ9	GO:0009264	Deoxyribonucleotide Catabolic Process	Putative deoxyribose-phosphate aldolase					up
A4HTC3	GO:0003723; GO:0003676; GO:0000166	RNA Binding; Nucleic Acid Binding; Nucleotide Binding	Putative nucleolar RNA-binding protein					down
A4HTC4	GO:0003723; GO:0044452	RNA Binding; Likely Nucleolar Constituent	RNA binding protein-like protein				down
A4HTI3	GO:0006401	RNA catabolic process	Putative mitochondrial associated ribonuclease		up		up	up
A4HUI2	GO:0003676	Nucleic Acid Binding	Putative uncharacterized protein					up
A4HUJ9	GO:0003677; GO:0006334	DNA binding; Nucleosome Assembly	Histone H3					up
A4HUL2	GO:0006218	Uridine Catabolic Process	Putative uridine phosphorylase				down
A4HUW9	GO:0006370	7-Methylguanosine mRNA Capping	Putative uncharacterized protein			down
A4HV50	GO:0006401	RNA Catabolic Process	Putative MAR1 ribonuclease					up
A4HVH9	GO:0008026	ATP-dependent Helicase activity, RNA binding	Putative RNA helicase				down
A4HVP7	GO:0006167	AMP Biosynthetic Process	Adenylosuccinate synthetase					up
A4HVQ6	GO:0006289	Nucleotide-excision Repair	Putative XPA-interacting protein			up
A4HWC8	GO:0003677; GO:0005662	DNA binding; DNA Replication Factor A Complex	Putative replication Factor A 28 kDa subunit					up
A4HWL4	GO:0006265	DNA Topological Change	DNA topoisomerase 2				down	down
A4HXF3	GO:0003677	DNA binding	Putative uncharacterized protein					up
A4HXF5	GO:0006188	IMP Biosynthetic Process	Guanosine-5'-monophosphate reductase					up
A4HXH0	GO:0008026	ATP-dependent Helicase activity, RNA binding	Putative ATP-dependent RNA helicase					up
A4HXQ6	GO:0000166; GO:0051169	Nucleotide Binding; Possible Role in Nuclear Transport	Putative uncharacterized protein			down	down	down
A4HY00	GO:0006433; GO:0004813; GO:0004822; GO:0004827	Prolyl-tRNA Aminoacylation; Alanine-tRNA Ligase Activity; Isoleucine-tRNA Ligase Activity; Proline-tRNA Ligase Activity	Putative prolyl-tRNA synthetase (Putative bifunctional aminoacyl-trna synthetase)					up
A4HY52	GO:0003723; GO:0003676; GO:0000166	RNA Binding; Nucleic Acid Binding; Nucleotide Binding	Putative RNA binding protein					down
A4HZ65	GO:0005524	ATP Binding	Putative nucleotide-binding protein					up
A4HZ99	GO:0006265	DNA Topological Change	DNA topoisomerase 1A			up
A4HZC2	GO:0004017	Adenylate kinase Activity (Adenine Nucleotide Interconversion)	Adenylate kinase B				up	up
A4HZD1	GO:0051276; GO:0005524	Chromosome Organization; ATP binding	Putative uncharacterized protein					up
A4I040	GO:0006364; GO:0005730	rRNA Processing; Nucleolus	Putative beta propeller protein				down
A4I058	GO:0006401; GO:0006402	RNA catabolic process; mRNA catabolic process	Endoribonuclease L-PSP (pb5), putative				up
A4I0C7	GO:0003723; GO:0003676; GO:0000166	RNA Binding; Nucleic Acid Binding; Nucleotide Binding	Putative mitochondrial RNA binding protein					up
A4I0H5	GO:0009166	Nucleotide Catabolism	Membrane-bound acid phosphatase 2			up	up	up
A4I135	GO:0005634; GO:0042254	Nucleus; Ribosome Biogenesis	Putative notchless homolog					up
A4I193	GO:0003723; GO:0003676; GO:0000166	RNA Binding; Nucleic Acid Binding; Nucleotide Binding	Putative RNA-binding protein					up
A4I1V1	GO:0006167	AMP Biosynthetic Process	Adenine phosphoribosyltransferase					up
A4I2M2	GO:0003676	Nucleic Acid Binding	Putative uncharacterized protein					up
A4I2X5	GO:0009263; GO:0005971	Deoxyribonucleotide Biosynthetic Process; Ribonucleoside-diphosphate Reductase Complex	Putative ribonucleoside-diphosphate reductase small chain				down	down
A4I3C3	GO:0000166; GO:0055114	Nucleotide Binding; Oxidation-reduction Process	Putative uncharacterized protein					up
A4I3E7	GO:0005634; GO:0016458	Nucleus; Gene Silencing	Putative uncharacterized protein			down		down
A4I3F3	GO:0004652; GO:0000963	Polynucleotide Adenylyltransferase Activity; Mitochondrial RNA Processing	RNA polymerase I (Conserved hypothetical protein) (KPAP1)					up
A4I3L0	GO:0008026	ATP-dependent helicase activity	Putative ATP-dependent RNA helicase				down
A4I3Q8	GO:0003677; GO:0005662	DNA binding; DNA Replication Factor A Complex	Putative replication factor A, 51kDa subunit					up
A4I439	GO:0006352	DNA-dependent Transcription, Initiation	Transcription factor-like protein					up
A4I4Y5	GO:0003676	Nucleic Acid Binding	Putative uncharacterized protein					up
A4I4Y9	GO:0006152	Purine Nucleoside Catabolic Process	Inosine-adenosine-guanosine-nucleoside hydrolase					up
A4I5C0	GO:0006167	AMP Biosynthetic Process	Adenosine kinase					up
A4I5E6	GO:0003723; GO:0003677; GO:0003743	RNA Binding; DNA Binding; Possible Translation Initiation Factor Activity	Putative uncharacterized protein				down
A4I5Q3	GO:0003676	Nucleic Acid Binding	Conserved zinc-finger protein			down
A4I609	GO:0008026	ATP-dependent Helicase activity, RNA binding	Putative ATP-dependent RNA helicase				up	up
A4I648	GO:0003676	Nucleic Acid Binding	Putative zinc finger-domain protein			down	down
A4I736	GO:0006308	DNA catabolic process	3'-Nucleotidase/nuclease		up	up	up	up
A4I7P2	GO:0003723; GO:0003676; GO:0000166	RNA Binding; Nucleic Acid Binding; Nucleotide Binding	Putative RNA binding protein				down	down
A4I876	GO:0006188	IMP Biosynthetic Process	Putative AMP deaminase					up
A4I8M9	GO:0006396	RNA processing	Putative trans-splicing factor					up
A4I931	GO:0000166; GO:0055114	Nucleotide Binding; Oxidation-reduction Process	Putative uncharacterized protein					up
A4I949	GO:0005730; GO:0042254	Nucleolus; Ribosome Biogenesis	Nucleolar GTP-binding protein 1				up	up
A4I955	GO:0004749	Ribose Phosphate Diphosphokinase Activity	Putative phosphoribosylpyrophosphate synthetase					up
A4I9G5	GO:0003676; GO:0044429	Nucleic Acid Binding; Likely Mitochondrial Constituent	h1 histone-like protein				down	down
A4I9G9	GO:0000166; GO:0055114	Nucleotide Binding; Oxidation-reduction Process	Putative uncharacterized protein					up
A4I9I1	GO:0004017	Adenylate kinase Activity (Adenine Nucleotide Interconversion)	Adenylate kinase C					up
A4I9K6	GO:0003899; GO:0006281	DNA-directed RNA polymerase activity; DNA repair	DNA-directed RNA polymerase					up
A4IA84	GO:0000176	Nuclear Exosome (RNase Complex)	Exosome subunit rrp6p homologue, putative					up
A4IB14	GO:0008380; GO:0008026	RNA Splicing; ATP-dependent Helicase activity, RNA binding	Putative pre-mRNA splicing factor ATP-dependent RNA helicase					down
A4IB15	GO:0003676	Nucleic Acid Binding	Putative uncharacterized protein					up
A4IB20	GO:0005524	ATP Binding	Putative uncharacterized protein					up
A4IBB9	GO:0008026	ATP-dependent helicase activity	ATP-dependent RNA helicase-like protein				down
A4IBP5	GO:0003723; GO:0003676; GO:0000166	RNA Binding; Nucleic Acid Binding; Nucleotide Binding	Putative uncharacterized protein			down	down
A4IC39	GO:0005525	GTP Binding	Putative uncharacterized protein				up
A4IC44	GO:0006355; GO:0003677	Regulation of transcription, DNA-dependent; DNA binding	Putative uncharacterized protein		up			up
A4IC49	GO:0005525	GTP Binding	Putative GTP-binding protein					up
A4ICG5	GO:0009166	Nucleotide Catabolism	Putative membrane-bound acid phosphatase 2		up	up	up	up
A4ICJ0	GO:0017151; GO:0008380	DEAD/H-box RNA Helicase Binding; RNA Splicing	Pre-mRNA splicing factor ATP-dependent RNA helicase					up
A4ICQ9	GO:0006289; GO:0003684	Nucleotide-excision Repair; Damaged DNA Binding	Putative uncharacterized protein				down
A4ICR0	GO:0003676; GO:0008270	Nucleic Acid Binding; Zinc Ion Binding	Putative uncharacterized protein				up	up
A4ID90	GO:0000176; GO:0006396; GO:0006401	Nuclear Exosome (RNase Complex); RNA Processing; RNA Catabolic Process	Putative exosome complex exonuclease rrp41 (core component noncatalytic)				down	down
A4IDD1	GO:0020023; GO:0003677; GO:0006275	Kinetoplast; DNA Binding; Regulation of DNA Replication	Putative universal minicircle sequence binding protein UMSBP1				down	down
A4IDD5	GO:0020023; GO:0003677; GO:0006275	Kinetoplast; DNA Binding; Regulation of DNA Replication	Putative universal minicircle sequence binding protein (UMSBP)			down	down	down
A4IDF5	GO:0008026	ATP-dependent Helicase activity, RNA binding	Putative DEAD box RNA helicase		up		up
A4IDG7	GO:0006298	Mismatch Repair	Putative mismatch repair protein MSH8					down
A4IDV6	GO:0045131; GO:0008380	pre-mRNA Branch Point Binding ; RNA Splicing	Putative branch point binding protein					up
A4IDZ7	GO:0003677	Possible Role in DNA Binding	Putative kinetoplast-associated protein					up
E9AG41	GO:0003676; GO:0000166	Nucleic Acid Binding; Nucleotide Binding	Putative uncharacterized protein					up
E9AG51	GO:0009451; GO:0031019	RNA modification; Mitochondrial mRNA editing complex	Putative MP99, mitochondrial (LC-3 putative)					up
E9AGC7	GO:0006308	DNA catabolic process	3'-Nucleotidase/nuclease		up	up	up	up
E9AGU6	GO:0006188	IMP Biosynthetic Process	Hypoxanthine-guanine phosphoribosyltransferase			up	up	up
E9AGU7	GO:0006164	Purine Nucleotide Biosynthesis	Xanthine phosphoribosyltransferase			up	up	up
E9AGW1	GO:0006334	Nucleosome Assembly	Histone H2A					down
E9AGZ9	GO:0009263; GO:0005971	Deoxyribonucleotide Biosynthetic Process; Ribonucleoside-diphosphate Reductase Complex	Putative ribonucleoside-diphosphate reductase small chain				down	down
E9AH11	GO:0006402	mRNA Catabolic Process	Putative 5'-3' exonuclease XRNC					up
E9AH71	GO:0000166; GO:0055114	Nucleotide Binding; Oxidation-reduction Process	Putative uncharacterized protein					down
E9AHK3	GO:0006556	S-Adenosylmethionine Biosynthetic Process	S-adenosylmethionine synthase				down	down
E9AHV8	GO:0000166; GO:0055114	Nucleotide Binding; Oxidation-reduction Process	Putative uncharacterized protein			down	down	down
Q18L05	GO:0006152	Purine Nucleoside Catabolic Process	Putative inosine-guanine nucleoside hydrolase, purine metabolism					up
		Translation (GO:0006412)		89
A4HRG4	GO:0003735	Structural Constituent of Ribosome	Putative ribosomal protein S7			down	down	down
A4HRT6	GO:0003735	Structural Constituent of Ribosome	Putative ribosomal protein L38					up
A4HRV3	GO:0003735	Structural Constituent of Ribosome	Putative 60S acidic ribosomal protein P2			down	down	down
A4HRV4	GO:0003735	Structural Constituent of Ribosome	Putative 60S acidic ribosomal protein P2			down	down	down
A4HS42	GO:0003735	Structural Constituent of Ribosome	60S ribosomal protein L11 (L5, L16), RPL11			down	down	down
A4HS71	GO:0003735	Structural Constituent of Ribosome	Putative 60S ribosomal protein L10			down	down	down
A4HS72	GO:0005854	Nascent polypeptide-associated complex	Nascent polypeptide associated complex subunit-like protein, copy 2			down	down
A4HST1	GO:0003735	Structural Constituent of Ribosome	Putative 60S ribosomal protein L19				down	down
A4HSU9	GO:0003735	Structural Constituent of Ribosome	Putative 60S ribosomal protein L23a				down	down
A4HT77	GO:0003735	Structural Constituent of Ribosome	Putative 60S ribosomal protein L7a				down	down
A4HT92	GO:0003735	Structural Constituent of Ribosome	Putative 40S ribosomal protein S9			down	down	down
A4HUB4	GO:0003735	Structural Constituent of Ribosome	Putative ribosomal protein l35a			down	down	down
A4HUY6	GO:0003735	Structural Constituent of Ribosome	Putative 40S ribosomal protein S21			down	down	down
A4HV05	GO:0003735	Structural Constituent of Ribosome	40S ribosomal protein S5				down	down
A4HV19	GO:0003735	Structural Constituent of Ribosome	Putative 60S ribosomal protein L28				down	down
A4HV26	GO:0003735	Structural Constituent of Ribosome	Putative 40S ribosomal protein S15A			down	down	down
A4HVI5	GO:0003735	Structural Constituent of Ribosome	Putative 60S ribosomal protein L18, RPL18			down	down	down
A4HVI6	GO:0003735	Structural Constituent of Ribosome	40S ribosomal protein S12				down	down
A4HVQ1	GO:0003735	Structural Constituent of Ribosome	Putative 40S ribosomal protein S4			down	down	down
A4HVV7	GO:0003735	Structural Constituent of Ribosome	Putative 60S ribosomal protein		up
A4HW73	GO:0003735	Structural Constituent of Ribosome	Putative ubiquitin/ribosomal protein S27a				down	down
A4HWB9	GO:0003735	Structural Constituent of Ribosome	Putative 60S ribosomal protein L13a				down	down
A4HWD9	GO:0003735	Structural Constituent of Ribosome	Putative 60S acidic ribosomal protein				down	down
A4HWJ3	GO:0003735	Structural Constituent of Ribosome	Putative 40S ribosomal protein S3				down	down
A4HWJ8	GO:0003735	Structural Constituent of Ribosome	60S ribosomal protein L6			down	down	down
A4HWR3	GO:0003743	Translation Initiation Factor Activity	Putative eukaryotic translation initiation factor 1A				down	down
A4HWU4	GO:0003735	Structural Constituent of Ribosome	Putative 60S ribosomal protein L21				down	down
A4HX14	GO:0003735	Structural Constituent of Ribosome	Putative 60S ribosomal protein L39				down	down
A4HXT8	GO:0003735	Structural Constituent of Ribosome	Putative 60S ribosomal protein L10a, RPL10a				down	down
A4HY10	GO:0003735	Structural Constituent of Ribosome	Putative 60S ribosomal protein L34			down	down	down
A4HY61	GO:0003735	Structural Constituent of Ribosome	Putative 40S ribosomal protein S13			down	down	down
A4HYZ5	GO:0003735	Structural Constituent of Ribosome	Putative 40S ribosomal protein S11				down	down
A4HYZ6	GO:0042254	Ribosome biogenesis	Ribosome biogenesis protein, putative					up
A4HZ73	GO:0003735	Structural Constituent of Ribosome	Putative 60S Ribosomal protein L36			down	down	down
A4HZH8	GO:0003735	Structural Constituent of Ribosome	60S ribosomal protein L32, RPL32			down	down	down
A4HZI4	GO:0003735	Structural Constituent of Ribosome	40S ribosomal protein S6, RPS6				down	down
A4HZI8	GO:0003735	Structural Constituent of Ribosome	60S ribosomal protein L37a			down	down	down
A4HZS1	GO:0003735	Structural Constituent of Ribosome	Putative 40S ribosomal protein S15					down
A4HZV3	GO:0003743	Translation Initiation Factor Activity	Putative uncharacterized protein					up
A4I011	GO:0003735	Structural Constituent of Ribosome	Putative 40S ribosomal protein L14			down	down	down
A4I0M7	GO:0003735	Structural Constituent of Ribosome	Putative 60S ribosomal protein L17				down	down
A4I114	GO:0003735	Structural Constituent of Ribosome	Putative 60S ribosomal protein L26			down	down	down
A4I116	GO:0003735	Structural Constituent of Ribosome	40S ribosomal protein S8				down	down
A4I1V4	GO:0003735	Structural Constituent of Ribosome	Putative 60S ribosomal protein L7			down	down	down
A4I218	GO:0003735	Structural Constituent of Ribosome	Putative 40S ribosomal protein S16			down	down	down
A4I2G1	GO:0003735	Structural Constituent of Ribosome	Putative 60S ribosomal protein L35			down	down	down
A4I2U1	GO:0003735	Structural Constituent of Ribosome	60S acidic ribosomal subunit protein				down	down
A4I3C8	GO:0003735	Structural Constituent of Ribosome	Putative ribosomal protein S26				down	down
A4I3H3	GO:0003735	Structural Constituent of Ribosome	40S ribosomal protein S14			down	down	down
A4I3V0	GO:0003735	Structural Constituent of Ribosome	Putative ribosomal protein S29				down
A4I3Y2	GO:0003743	Translation Initiation Factor Activity	Putative eukaryotic translation initiation factor					down
A4I3Y8	GO:0003735	Structural Constituent of Ribosome	Putative 40S ribosomal protein S17				down	down
A4I4W0	GO:0003735	Structural Constituent of Ribosome	Putative 60S ribosomal protein L13				down	down
A4I4Y2	GO:0003735	Structural Constituent of Ribosome	40S ribosomal protein S19-like protein				down	down
A4I595	GO:0003735	Structural Constituent of Ribosome	Putative 40S ribosomal protein S30				down
A4I5Z9	GO:0003735	Structural Constituent of Ribosome	Putative 60S acidic ribosomal protein P2, LIP1				down	down
A4I672	GO:0003735	Structural Constituent of Ribosome	Putative 60S ribosomal protein L9			down	down	down
A4I7Q4	GO:0003735	Structural Constituent of Ribosome	60S ribosomal protein L18a			down	down	down
A4I890	GO:0003735	Structural Constituent of Ribosome	Putative ribosomal protein L27			down	down	down
A4I8D7	GO:0003735	Structural Constituent of Ribosome	Putative ribosomal protein L3			down	down	down
A4I8D8	GO:0003735	Structural Constituent of Ribosome	Putative ribosomal protein L3			down	down	down
A4I8K8	GO:0003735	Structural Constituent of Ribosome	Putative 60S ribosomal protein L2			down	down	down
A4I9G4	GO:0003735	Structural Constituent of Ribosome	Putative 60S ribosomal protein L44			down	down	down
A4IA55	GO:0003735	Structural Constituent of Ribosome	Putative 40S ribosomal protein S19 protein				down	down
A4IAS5	GO:0003735	Structural Constituent of Ribosome	60S ribosomal protein L30			down	down	down
A4IAU0	GO:0003735	Structural Constituent of Ribosome	40S ribosomal protein S3a-1			down	down	down
A4IB88	GO:0003735	Structural Constituent of Ribosome	Putative 60S ribosomal protein L5				down	down
A4IBA3	GO:0003735	Structural Constituent of Ribosome	60S ribosomal protein L32				down	down
A4IBR5	GO:0003735	Structural Constituent of Ribosome	Putative 60S ribosomal protein L27A/L29			down	down	down
A4IBR8	GO:0003735	Structural Constituent of Ribosome	Putative 60S ribosomal protein L23				down	down
A4ICM4	GO:0003735	Structural Constituent of Ribosome	Putative ribosomal protein L24				down	down
A4ICN5	GO:0003735	Structural Constituent of Ribosome	Putative 40S ribosomal protein S10				down	down
A4ICP0	GO:0003735	Structural Constituent of Ribosome	Putative 40S ribosomal protein S18				down	down
A4ICS5	GO:0003743	Translation Initiation Factor Activity	Putative uncharacterized protein				up
A4ID21	GO:0003735	Structural Constituent of Ribosome	Putative 40S ribosomal protein S27-1			down	down
A4ID57	GO:0003735	Structural Constituent of Ribosome	Putative ribosomal protein L29			down		down
A4ID74	GO:0003735	Structural Constituent of Ribosome	40S ribosomal protein S24, S24E-1				down	down
A4IDM1	GO:0003735	Structural Constituent of Ribosome	Putative 60S ribosomal protein L22			down	down	down
A4IDS4	GO:0003735	Structural Constituent of Ribosome	40S ribosomal protein SA			down	down	down
E9AGQ8	GO:0003735	Structural Constituent of Ribosome	40S ribosomal protein S2			down	down	down
E9AGX4	GO:0003735	Structural Constituent of Ribosome	Putative 40S ribosomal protein S23			down	down	down
E9AHH9	GO:0003735	Structural Constituent of Ribosome	Putative ribosomal protein S20			down	down	down
E9AHI5	GO:0003735	Structural Constituent of Ribosome	Putative ribosomal protein L1a				down	down
E9AHN8	GO:0003735	Structural Constituent of Ribosome	Ribosomal protein L37				down	down
E9AHW0	GO:0003735	Structural Constituent of Ribosome	Putative 60S ribosomal protein L12				down	down
E9AHW6	GO:0003735	Structural Constituent of Ribosome	Putative 60S ribosomal subunit protein L31				down	down
Q9N9V4	GO:0003735	Structural Constituent of Ribosome	40S ribosomal protein S25, RPS25			down	down	down
Q9N9V5	GO:0003735	Structural Constituent of Ribosome	Putative 40S ribosomal protein S33			down	down	down
Q9N9V8	GO:0003735	Structural Constituent of Ribosome	Ribosomal protein L15, RPL15			down	down	down
		Cellular Amino Acid Metabolism (GO:0006520)		25
A4HSL9	GO:0019344; GO:0016784	Cysteine Bioynthesis; 3-Mercaptopyruvate Sulfurtransferase Activity	3-Mercaptopyruvate sulfurtransferase			up
A4HSS8	GO:0004356; GO:0006542	Glutamate-ammonia Ligase Activity; Glutamine Biosynthetic Process	Putative glutamine synthetase					up
A4HUX0	GO:0006552	Leucine Catabolic Process	Putative 3-methylcrotonoyl-CoA carboxylase beta subunit		up	up		up
A4HW78	GO:0004372; GO:0019264	Glycine hydroxymethyltransferase activity; Glycine Biosynthetic Process from Serine	Serine hydroxymethyltransferase					up
A4HWJ9	GO:0019551	Glutamate Catabolic Process to 2-oxoglutarate	Glutamate dehydrogenase				up	up
A4HXF6	GO:0006554	Lysine catabolic process	Putative Lysine decarboxylase-like protein					up
A4HZE0	GO:0009083	Branched Chain Family Amino Acid Catabolic Process	Putative 2-oxoisovalerate dehydrogenase alpha subunit					up
A4I1P9	GO:0009074	Aromatic Amino Acid Family Catabolic Process	Putative 2,4-dihydroxyhept-2-ene-1,7-dioic acid aldolase				up	up
A4I1U2	GO:0005960	Glycine Cleavage Complex; Glycine Decarboxylation via Glycine Cleavage System	Pyridoxal phosphate containing glycine decarboxylase (putative glycine dehydrogenase)					up
A4I213	GO:0004071	Aspartate-ammonia Ligase Activity	Putative asparagine synthetase A					up
A4I294	GO:0004657; GO:0010133	Proline Dehydrogenase Activity; Proline Catabolic Process to Glutamate	Proline oxidase, mitochondrial-like protein			down	down	down
A4I2J6	GO:0004349; GO:0055129	Glutamate 5-kinase Activity; L-Proline Biosynthesis	Putative glutamate 5-kinase					up
A4I426	GO:0019551	Glutamate Catabolic Process to 2-oxoglutarate	Glutamate dehydrogenase				up
A4I5Y9	GO:0004413; GO:0009088	Homoserine Kinase Activity; Threonine Metabolic Process	Putative homoserine kinase					up
A4I6X9	GO:0009089; GO:0016787	Lysine Biosynthetic via Diaminopimelate; Hydrolase Activity	Succinyl-diaminopimelate desuccinylase-like protein				up	up
A4I8D9	GO:0017084; GO:0055129	Delta1-pyrroline-5-carboxylate Synthetase Activity; L-Proline Biosynthesis	Pyrroline-5-carboxylate synthetase-like protein					up
A4IB49	GO:0019547	Arginine Catabolic Process to Ornithine	Arginase					up
A4IBL4	GO:0009093	Cystathionine, Cysteine Catabolism	Putative cystathione gamma lyase				up	up
A4IC11	GO:0005960	Glycine Cleavage Complex; Glycine Decarboxylation via Glycine Cleavage System	Putative lipoic acid containing carrier protein (Putative glycine cleavage system h protein)				down
A4ICE5	GO:0019509	Methionine Salvage from Methylthioadenosine	Methylthioribose-1-phosphate isomerase					up
A4ID15	GO:0005960	Glycine Cleavage Complex; Glycine Decarboxylation via Glycine Cleavage System	Aminomethyltransferase					up
A4ID39	GO:0006535	Cysteine Synthesis from Serine	Cysteine synthase			up		up
A4IE04	GO:0019509	Methionine Salvage from Methylthioadenosine	Putative acireductone synthase activity					up
E9AG24	GO:0019700; GO:0019272	Organic Phosphonate Catabolic Process; L-Alanine Biosynthetic Process from Pyruvate	2-aminoethylphosphonate:pyruvateaminotransferase-like protein					up
E9AGK4	GO:0004735; GO:0055129; GO:0034599	Pyrroline-5-carboxylate Reductase Activity; L-Proline Biosynthesis; Cellular Response to Oxidative Stress	Pyrroline-5-carboxylate reductase					up
		Lipid Metabolism (GO:0006629)		27
A2TEF2	GO:0006694	Steroid Biosynthesis	Putative lanosterol 14-alpha-demethylase			up
A4HRH5	GO:0004467	Long-chain Fatty Acid-CoA Ligase Activity	Putative long-chain-fatty-acid-CoA ligase					down
A4HRT8	GO:0006869	Lipid Transport	Putative uncharacterized protein				up	up
A4HSS6	GO:0006694	Steroid Biosynthesis	NAD(P)-dependent steroid dehydrogenase-like protein		up		up
A4HSV6	GO:0006694	Steroid Biosynthesis	Putative lanosterol synthase					up
A4HW08	GO:0009922; GO:0033807; GO:0006633	Fatty Acid Elongase Activity; Icosanoyl-CoA Synthase Activity; Fatty Acid Biosynthetic Process	Putative fatty acid elongase (Beta-ketoacyl-coA synthase; Beta-ketoacyl-coenzyme A)					down
A4HW14	GO:0009922; GO:0033807; GO:0006633	Fatty Acid Elongase Activity; Icosanoyl-CoA Synthase Activity; Fatty Acid Biosynthetic Process	Putative fatty acid elongase (Beta-ketoacyl-coa synthase) (Beta-ketoacyl-coenzyme a)				down
A4HXD6	GO:0000062; GO:0015916	Fatty-acyl-CoA Binding; Fatty-acyl-CoA Transport	Putative acyl coA binding protein (MAA-1 homolog)					up
A4HXD8	GO:0000062	Fatty-acyl-CoA Binding	Putative uncharacterized protein			up
A4I0C0	GO:0006635	Fatty Acid §-Oxidation	Putative 3-ketoacyl-CoA thiolase (Erg10)					up
A4I120	GO:0008299; GO:0004421	Isoprenoid Biosynthesis; Hydroxymethylglutaryl-CoA Synthase Activity	Putative uncharacterized protein				up	up
A4I289	GO:0006635	Fatty Acid §-Oxidation	Trifunctional enzyme alpha subunit, mitochondrial-like protein					up
A4I3Y3	GO:0006635	Fatty Acid §-Oxidation	Putative acyl-CoA dehydrogenase					up
A4I507	GO:0008611	Ether Lipid Biosynthesis	Alkyldihydroxyacetonephosphate synthase					up
A4I5R3	GO:0030149; GO:0008117	Sphingolipid Catabolic Process; Sphinganine-1-phosphate aldolase activity	Putative sphingosine 1-phosphate lyase (degradation S-1-P for Phosphatidylethanolamine synthesis)					up
A4I6Z4	GO:0001516; GO:0055114	Prostaglandin Biosynthetic Process; Oxidation-reduction Process	Prostaglandin f2-alpha synthase/D-arabinose dehydrogenase					up
A4I7B9	GO:0006644	Phospholipid Metabolism	Phosphatidylethanolamine-methyltransferase-like protein 1					up
A4I735	GO:0006644	Phospholipid Metabolism	Phosphatidylethanolamine-methyltransferase-like protein 2					up
A4I7Q5	GO:0006644; GO:0006646	Phospholipid Metabolism; Phosphatidylethanolamine Biosynthetic Process	Putative ethanolamine-phosphate cytidylyltransferase				down	up
A4I8T4	GO:0006694	Steroid Biosynthesis	Putative sterol C-24 reductase					down
A4I8U6	GO:0006635	Fatty Acid §-Oxidation	Putative 2,4-dienoyl-coa reductase fadh1					up
A4I9B2	GO:0006633	Fatty Acid Biosynthesis	Putative beta-ketoacyl synthase family protein (FabF)		up			up
A4IAE1	GO:0030148; GO:0004758	Sphingolipid Biosynthetic Process; Serine C-palmitoyltransferase Activity	Serine palmitoyltransferase-like protein					up
A4IBJ9	GO:0046486	Glycerolipid Metabolism	Putative glycerol kinase, glycosomal					up
A4IC51	GO:0008299	Isoprenoid Biosynthesis	Putative isopentenyl-diphosphate delta-isomerase					up
A4IC67	GO:0004143; GO:0006654	diacylglycerol kinase activity; Phosphatidic Acid Biosynthetic Process	Diacylglycerol kinase-like protein				down
E9AH91	GO:0004622; GO:0046474	Lysophospholipase Activity; Glycerophospholipid Biosynthetic Process	Putative lysophospholipase, phospholipid metabolism					up
		Protein Catabolism (GO:0030163)		44
A4HRI8	GO:0017087	Mitochondrial Processing Peptidase Complex	Putative mitochondrial processing peptidase beta subunit					up
A4HRR6	GO:0006508; GO:0006950; GO:0004252	Proteolysis; Response to Stress; Possible Serine-type Endopeptidase Activity	ATP-dependent Clp protease subunit, heat shock protein 78 (HSP78)					up
A4HRR9	GO:0004180	Carboxypeptidase Activity	Dipeptidylcarboxypeptidase		up	up	up	up
A4HS39	GO:0006508; GO:0004198	Proteolysis; Calcium-dependent Cysteine-type Endopeptidase Activity	Putative calpain-like cysteine peptidase (clan ca, family c2)					up
A4HT45	GO:0006508	Proteolysis	Acetylornithine deacetylase-like protein					up
A4HT59	GO:0006508; GO:0008237	Proteolysis; Metallopeptidase Activity	Pitrilysin-like metalloprotease (clan me, family m16c)					up
A4HTD8	GO:0000502	Proteasome Complex	Putative proteasome regulatory non-ATP-ase subunit		up
A4HU39	GO:0006511	Ubiquitin-dependent Protein Catabolic Process	Putative uncharacterized protein					up
A4HUF6	GO:0006508; GO:0008237	Proteolysis; Metallopeptidase Activity	GP63, leishmanolysin (Metallo-peptidase, clan ma(M), family m8)					up
A4HUX2	GO:0006508; GO:0070006	Proteolysis; Metalloaminopeptidase Activity	Putative aminopeptidase (Metallo-peptidase, clan mf, family m17)					up
A4HUX3	GO:0006508; GO:0070006	Proteolysis; Metalloaminopeptidase Activity	Putative aminopeptidase (Metallo-peptidase, clan mf, family m17)					up
A4HVE5	GO:0006508; GO:0004181	Proteolysis; Metallocarboxypeptidase Activity	Putative carboxypeptidase (Metallo-peptidase, clan ma(E), family 32)					up
A4HVW0	GO:0006508; GO:0004181	Proteolysis; Metallocarboxypeptidase Activity	Putative carboxypeptidase (clan ma(E), family m32)			up	up	up
A4HW29	GO:0006508; GO:0008234	Proteolysis; Cysteine-type Peptidase Activity	Cysteine peptidase, putative, (clan ca, family c2, calpain-like)				up	up
A4HWD4	GO:0016787; GO:0004867	Hydrolase Activity; Possible Serine-type Endopeptidase Inhibitor Activity	Putative ecotin, LiISP3				down
A4HXT7	GO:0006508; GO:0008237	Proteolysis; Metallopeptidase Activity	Putative ATP-dependent zinc metallopeptidase (clan ma(E), family m41)					up
A4HYH2	GO:0006508; GO:0008234	Proteolysis; Cysteine-type Peptidase Activity	Cysteine peptidase A (CPA)				up	up
A4HYX1	GO:0006508; GO:0008234	Proteolysis; Cysteine-type Peptidase Activity	Cysteine peptidase, putative, (clan ca, family c2, calpain-like)					up
A4HZ11	GO:0008152	Aminoacylase Activity	Putative N-acyl-L-amino acid amidohydrolase					up
A4HZK7	GO:0006508; GO:0008234	Proteolysis; Cysteine-type Peptidase Activity	Cysteine peptidase, putative, (clan ca, family c2, calpain-like)			down	down
A4I2S8	GO:0006511; GO:0004843	Ubiquitin-dependent Protein Catabolic Process; Ubiquitin-specific Protease Activity	Ubiquitin carboxyl-terminal hydrolase; ubiquitin-specific protease activity					up
A4I3Q0	GO:0000502; GO:0042176	Proteasome Complex; Regulation of Protein Catabolic Process	Putative proteasome regulatory non-ATP-ase subunit 2					up
A4I4D6	GO:0006508; GO:0008234	Proteolysis; Cysteine-type Peptidase Activity	Cysteine peptidase C (CPC) (clan ca, family c1,cathepsin b-like)				up	up
A4I4I4	GO:0006508; GO:0006950; GO:0004252	Proteolysis; Response to Stress; Possible Serine-type Endopeptidase Activity	ATP-dependent Clp protease subunit, heat shock protein 100 (HSP100)					up
A4I5F1	GO:0006511; GO:0004843	Ubiquitin-dependent Protein Catabolic Process; Ubiquitin-specific Protease Activity	Putative ubiquitin hydrolase (putative cysteine peptidase, clan ca, family c19)					up
A4I5G9	GO:0004046	Aminoacylase Activity	Putative N-acyl-L-amino acid amidohydrolase			up		up
A4I5N1	GO:0006508; GO:0004198	Proteolysis; Calcium-dependent Cysteine-type Endopeptidase Activity	Putative calpain-like cysteine peptidase (clan ca, family c2)					up
A4I6E4	GO:0004198	Calcium-dependent Cysteine-type Endopeptidase Activity	Putative cytoskeleton-associated protein CAP5.5 (Putative cysteine peptidase, clan ca, family c2)				up	up
A4I6N7	GO:0008152	Aminoacylase Activity	Putative N-acyl-L-amino acid amidohydrolase					up
A4I6N8	GO:0004046	Aminoacylase Activity	Putative N-acyl-L-amino acid amidohydrolase				up	up
A4I809	GO:0006508; GO:0008237	Proteolysis; Metallopeptidase Activity	Putative ATP-dependent zinc metallopeptidase (Metallo-peptidase, clan ma(E), family m41)					up
A4I8A3	GO:0000502	Proteasome Complex	Putative proteasome regulatory non-ATP-ase subunit				down	down
A4I8B2	GO:0006511; GO:0004843	Ubiquitin-dependent Protein Catabolic Process; Ubiquitin-specific Protease Activity	Ubiquitin carboxyl-terminal hydrolase					up
A4I993	GO:0006508; GO:0004181	Proteolysis; Metallocarboxypeptidase Activity	Putative carboxypeptidase (metallo-peptidase, clan ma(E), family m32)					up
A4IAH7	GO:0006511; GO:0004843	Ubiquitin-dependent Protein Catabolic Process; Ubiquitin-specific Protease Activity	Ubiquitin carboxyl-terminal hydrolase					up
A4IAX3	GO:0000502	Proteasome Complex	Putative proteasome activator protein PA26					up
A4IBC7	GO:0006508; GO:0070006	Proteolysis; Metalloaminopeptidase Activity	Putative aminopeptidase P (Metallo-peptidase, clan mg, family m24)					up
A4ICB5	GO:0004252	Serine-type Endopeptidase Activity (clan sc, family s9a)	Putative prolyl oligopeptidase		up
A4IE38	GO:0000502	Proteasome Complex	Proteasome regulatory ATPase subunit, RPT6		up
E9AG43	GO:0000502; GO:0008236	Proteasome Complex; Serine-type Peptidase Activity	Putative 26S protease regulatory subunit (Putative serine peptidase, clan sj, family s16)					up
E9AHC1	GO:0006508; GO:0008234	Proteolysis; Cysteine-type Peptidase Activity	Putative cysteine peptidase, Clan CA, family C2					up
Q6LA77	GO:0006508; GO:0008237	Proteolysis; Metallopeptidase Activity	GP63, leishmanolysin (Metallo-peptidase, clan ma(M), family m8)					up
Q8I0E1	GO:0009376	HslUV Protease Complex	Putative heat shock protein HslVU, ATPase subunit HslU					up
Q9GNZ8	GO:0000502	Proteasome Complex	Proteasome subunit alpha type					up
		Transporter Activity (GO:0005215)		24
A4HRI0	GO:0008324	Cation Transmembrane Transporter Activity	Putative tricarboxylate carrier					up
A4HSN6	GO:0015991	ATP Hydrolysis Coupled Proton Transport	Proton-transporting V-type ATPase, V0 domain					up
A4HT82	GO:0005388	Calcium-transporting ATPase activity	Putative vacuolar-type Ca2+-ATPase			up
A4HTF0	GO:0005388	Calcium-Transporting ATPase Activity	Putative vacuolar-type Ca2+-ATPase					up
A4HUE5	GO:0003333; GO:0000095	Amino Acid Transmembrane Transport; S-adenosylmethionine transmembrane transporter activity	S-adenosylmethionine transporter					down
A4HUI3	GO:0003333; GO:0035524	Amino Acid Transmembrane Transport; Likely Role in Proline Transmembrane Transport	Putative amino acid transporter AAT20.1, or LdAAP24					down
A4HUW2	GO:0006863	Purine Nucleobase Transporter	Nucleobase transporter, LdNT4					up
A4HUY0	GO:0042626; GO:0071722	ATPase Activity, Coupled to Transmembrane Movement of Substances; Detoxification of Arsenic-containing Substance	ATPase ASNA1 homolog					up
A4HV29	GO:0042626; GO:0015914; GO:0006887	ATPase Activity, Coupled to Transmembrane Movement of Substances; Phospholipid Transport; Exocytosis	ATP-binding cassette protein subfamily A, member 2					up
A4HVP9	GO:0006863	Purine Nucleobase Transporter	Nucleobase transporter, LdNT3		up	up	up	up
A4HW41	GO:0051503	Adenine Nucleotide Transport	ADP/ATP mitochondrial carrier-like protein					up
A4HXZ9	GO:0006839	Mitochondrial Transport	Putative uncharacterized protein					up
A4HZD2	GO:0046961	Proton-transporting ATPase Activity, Rotational Mechanism	Putative ATP synthase					up
A4I0M2	GO:0015991	ATP Hydrolysis Coupled Proton Transport	Putative vacuolar proton translocating ATPase subunit A				up
A4I1F1	GO:0046873	Metal Ion Transporter	Magnesium transporter, MGT2		up
A4I2N3	GO:0042626; GO:0015914; GO:0046860	ATPase Activity, Coupled to Transmembrane Movement of Substances; Probable Glycosome Membrane Location	ATP-binding cassette protein subfamily D, member 1			down		down
A4I2P8	GO:0042626; GO:0015914; GO:0006887	ATPase Activity, Coupled to Transmembrane Movement of Substances; Phospholipid Transport; Exocytosis	ATP-binding cassette protein subfamily A, member 8					up
A4I6G6	GO:0055085	Transmembrane Transport	Putative uncharacterized protein					up
A4I6P8	GO:0015992	Proton Transport	Putative vacuolar-type proton translocating pyrophosphatase 1				up	up
A4I7B1	GO:0000041	Transition Metal Ion Transport	Iron/zinc transporter protein-like protein					up
A4I9R3	GO:0042626; GO:0008559	ATPase Activity, Coupled to Transmembrane Movement of Substances; Xenobiotic-transporting ATPase Activity	P-glycoprotein, LdMDR1			down
A4IC74	GO:0051119	Sugar Transmembrane Transporter	Glucose transporter, LmGT2		up
A4IDG6	GO:0015860	Purine Nucleoside Transporter	Inosine-guanosine transporter, LdNT2		up	up	up	up
E9AGM6	GO:0015860	Purine Nucleoside Transporter	Nucleoside transporter 1, LdNT1.1		up	up	up	up
		Intracellular Protein Transport (GO:0006886)		35
A4HS43	GO:0016192; GO:0007264	Vesicle-mediated Transport; Small GTPase Mediated Signal Transduction	Putative ADP-ribosylation factor		up
A4HSC6	GO:0016192; GO:0006888	Vesicle-mediated Transport; ER to Golgi Vesicle-mediated Transport	Putative ras-like small GTPases					up
A4HSC9	GO:0006913	Nucleo-Cytoplasmic Transport	Major vault protein					up
A4HT08	GO:0051169	Nuclear Transport	Putative nuclear transport factor 2 protein (NFT2)					down
A4HT27	GO:0016192; GO:0035615	Vesicle-mediated Transport; Clathrin Adaptor Activity	Alpha-adaptin-like protein			down
A4HTF3	GO:0016192; GO:0006906; GO:0005484	Vesicle-mediated Transport; Vesicle Fusion; SNARE Activity	Putative vesicle-associated membrane protein					up
A4HUM8	GO:0016192; GO:0007264	Vesicle-mediated Transport; Small GTPase Mediated Signal Transduction	Putative rab1 small GTP-binding protein					up
A4HUR9	GO:0000042	Protein Targeting to Golgi	Putative uncharacterized protein					down
A4HV14	GO:0071256; GO:0005784	Translocon Complex; Sec61 Translocon Complex	Putative pretranslocation protein, alpha subunit (sec61-like)					up
A4HVF7	GO:0016192; GO:0007264	Vesicle-mediated Transport; Small GTPase Mediated Signal Transduction	Putative small Rab GTP binding protein				down
A4HZ46	GO:0016192; GO:0042147	Vesicle-mediated Transport; Possible role retrograde transport, endosome to Golgi	Vacuolar sorting-associated-like protein (putative vps35)			down
A4HZC6	GO:0016192; GO:0006906; GO:0005484	Vesicle-mediated Transport; Vesicle Fusion; SNARE Activity	Putative vesicle-associated membrane protein					up
A4HZL4	GO:0016192; GO:0006906; GO:0005484	Vesicle-mediated Transport; Likely role in vesicle fusion; SNARE Activity	Putative syntaxin				down	down
A4I0L2	GO:0016192	Vesicle-mediated Transport	Putative uncharacterized protein					up
A4I1A8	GO:0072583	Clathrin mediated endocytosis	Putative epsin (ortholog of Trypanosoma brucei EpsinR)				up
A4I2G4	GO:0006904	Vesicle Docking Involved in Exocytosis	Putative sec1 family transport protein					up
A4I2Q9	GO:0042623	ATPase activity, Coupled	Putative vesicular-fusion ATPase-like protein				up	up
A4I370	GO:0015031	Protein Transport	Putative uncharacterized protein (related to Yeast SNF7)				up	up
A4I3V7	GO:0046860; GO:0016559	Glycosome membrane; Peroxisome (glycosome) fission	Putative glycosomal membrane protein (Ortholog of Trypanosoma brucei Pex11)					up
A4I475	GO:0016192; GO:0006888	Vesicle-mediated Transport; ER to Golgi Vesicle-mediated Transport	COPII vesicle coat; ER to Golgi vesicle-mediated transport					up
A4I4S5	GO:0060627	Regulation of Vesicle-mediated Transport	Putative rab-GDP dissociation inhibitor					up
A4I4W4	GO:0071985; GO:0016197	Multivesicular Body Sorting Pathway; Endosomal Transport	Vacuolar protein sorting-associated protein 4					up
A4I629	GO:0008565; GO:0006886	Protein Transporter Activity	Putative CAS/CSE/importin domain protein					up
A4I6B5	GO:0006606	Protein Import into Nucleus	Putative uncharacterized protein					up
A4I7H0	GO:0016192; GO:0006906; GO:0005484	Vesicle-mediated Transport; Vesicle Fusion; SNARE Activity	Qa-SNARE protein					down
A4I8B0	GO:0006886	Intracellular Protein Transport	Putative uncharacterized protein					up
A4IAR2	GO:0016192	Vesicle-mediated Transport	Putative coatomer zeta subunit		up
A4IB85	GO:0006810	ER-Golgi Vesicle Transport	Putative COP-coated vesicle membrane protein gp25L					up
A4IBL7	GO:0020015; GO:0045046	Glycosome; Protein Import into Peroxisome Membrane	Peroxin 19			down
A4ICB7	GO:0016192; GO:0035615	Vesicle-mediated Transport; Clathrin Adaptor Activity	Putative beta-adaptin					up
A4ID41	GO:0006614	SRP-dependent Cotranslational Protein Targeting to Membrane	Putative signal recognition particle receptor like protein					up
A4ID91	GO:0016192; GO:0048268	Vesicle-mediated Transport; Clathrin Coat Assembly	Clathrin coat assembly protein-like protein			down	down	down
A4IDI9	GO:0006810	ER-Golgi Vesicle Transport	Putative COP-coated vesicle membrane protein erv25					up
E9AGR3	GO:0016192; GO:0030130	Vesicle-mediated Transport; Clathrin Coat of Trans-Golgi Network Vesicle	Putative uncharacterized protein					up
E9AHE8	GO:0016192; GO:0007264	Vesicle-mediated Transport; Small GTPase Mediated Signal Transduction	Putative small GTP-binding protein Rab1					up
		Protein Modification (GO:0006464)		8
A4HU11	GO:0000209	Protein Polyubiquitination	Polyubiquitin		up
A4HWR0	GO:0016772	Transferase Activity, Transferring Phosphorus-containing Groups	Putative uncharacterized protein					up
A4I350	GO:0004842; GO:0016567	Ubiquitin-protein Ligase Activity; Protein Ubiquitination	Putative uncharacterized protein					up
A4I4D1	GO:0004842; GO:0016567	Ubiquitin-protein Ligase Activity; Protein Ubiquitination	Putative U-box domain protein					up
A4I7N9	GO:0016772	Transferase Activity, Transferring Phosphorus-containing Groups	Putative uncharacterized protein					up
A4IAM5	GO:0031386; GO:0016567	Protein tag; Protein Ubiquitination	Ubiquitin-like protein					up
A4ICX9	GO:0006481	C-terminal Protein Methylation	Putative leucine carboxyl methyltransferase (possible role in regulation of Protein Phosphatase 2A)					up
Q8I6E4	GO:0034979	NAD-dependent Protein Deacetylase Activity	Putative silent information regulator 2					up
		Signal Transduction (GO:0007165)		30
A4HSC8	GO:0009190	Cyclic Nucleotide Biosynthetic Process	Putative uncharacterized protein					up
A4HSY8	GO:0034973; GO:0033205	Sid2-Mob1 complex; Cell cycle cytokinesis;	Cell cycle associated protein MOB1, putative			up	up	up
A4HTV4	GO:0004674	Protein Serine/Threonine Kinase Activity	Putative uncharacterized protein				down	down
A4HTW1	GO:0004721	Phosphoprotein Phosphatase Activity	Serine/threonine-protein phosphatase					up
A4HVF2	GO:0008603	cAMP-dependent Protein Kinase Regulator Activity	Putative uncharacterized protein					up
A4HVJ9	GO:0032312	Regulation of ARF GTPase Activity	Putative uncharacterized protein					up
A4HW49	GO:0004674	Protein Serine/Threonine Kinase Activity	Putative uncharacterized protein					up
A4HWN6	GO:0009190	Cyclic Nucleotide Biosynthetic Process	Putative cAMP specific phosphodiesterase					up
A4HWN7	GO:0004114	3',5'-Cyclic-nucleotide Phosphodiesterase Activity	Putative cAMP specific phosphodiesterase			up
A4HXQ3	GO:0004674	Protein Serine/Threonine Kinase Activity	Glycogen synthase kinase 3					up
A4HXY3	GO:0009190	Cyclic Nucleotide Biosynthetic Process	cAMP phosphodiesterase A					up
A4HYV4	GO:0048015	Phosphatidylinositol-mediated Signaling	Putative phosphatidylinositol 3-kinase					up
A4I3Q3	GO:0004674	Protein Serine/Threonine Kinase Activity	Putative uncharacterized protein				down	down
A4I407	GO:0016301; GO:0004872	Kinase Activity; Receptor Activity	Activated protein kinase C receptor (LACK1)				down	down
A4I4E4	GO:0007264	Small GTPase Mediated Signal Transduction	Putative ADP ribosylation factor 3					up
A4I4X0	GO:0004674	Protein Serine/Threonine Kinase Activity	Putative serine/threonine-protein kinase					up
A4I565	GO:0004721	Phosphoprotein Phosphatase Activity	Putative protein phosphatase 2C					up
A4I5X0	GO:0004707	MAP Kinase Activity	Putative mitogen-activated protein kinase 5			up	up	up
A4I735	GO:0004629	Phospholipase C Activity	Putative uncharacterized protein					up
A4I9T5	GO:0009190	Cyclic Nucleotide Biosynthetic Process	Putative uncharacterized protein					up
A4IBT4	GO:0004672; GO:0034199	Protein Kinase Activity; Activation of Protein Kinase A Activity	Protein kinase A catalytic subunit isoform 2					up
A4IBT8	GO:0004674; GO:0000165	Protein Serine/Threonine Kinase Activity; MAPK Cascade	Putative uncharacterized protein (Map kinase kinase-like protein)					up
A4IBU5	GO:0008603	cAMP-dependent Protein Kinase Regulator Activity	Putative uncharacterized protein					up
A4IC77	GO:0004674	Protein Serine/Threonine Kinase Activity	Putative uncharacterized protein				up
A4IDA9	GO:0050816; GO:0050815	Phosphothreonine Binding; Phosphoserine Binding	14-3-3 protein-like protein					up
A4IDX3	GO:0007165; GO:0007190	Signal Transduction; Activation of Adenylyl Cyclase Activity	Adenylyl cyclase-associated protein		up
A4IE21	GO:0004672	Protein Kinase Activity	Putative uncharacterized protein					down
E9AGJ2	GO:0008270	Zinc Ion Binding	Putative uncharacterized protein,					down
E9AGR7	GO:0004674; GO:0000165	Protein Serine/Threonine Kinase Activity; MAPK Cascade	Putative uncharacterized protein (Putative mitogen-activated protein kinase)					up
E9AGX6	GO:0004674; GO:0004693	Protein Serine/Threonine Kinase Activity; Cyclin-dependent Protein Kinase Activity	Cell division protein kinase 2 (Cdc2-related kinase)					up
		Metal Ion Binding (GO:0046872)		14
A4HRI5	GO:0005509	Calcium Ion Binding	Putative uncharacterized protein, EF-hand domain					up
A4HUZ0	GO:0005509	Calcium Ion Binding	Putative uncharacterized protein, EF-hand domain					up
A4HWJ1	GO:0005509	Calcium Ion Binding	Calmodulin-like protein, likely role as calcium-binding messenger protein				up	up
A4HZA9	GO:0005509	Calcium Ion Binding	Calmodulin-like protein					down
A4I005	GO:0005509	Calcium Ion Binding	I/6 autoantigen-like protein				up
A4I0N1	GO:0008270	Zinc Ion Binding	Putative uncharacterized protein					up
A4I1C2	GO:0008270; GO:0006626	Zinc Ion Binding; Possible Role in Protein Targeting to Mitochondrion	Putative uncharacterized protein, contains TIM15 mitochondrial import zinc-finger motif					up
A4I4H4	GO:0005509	Calcium Ion Binding	Putative uncharacterized protein, EF-hand domain				up	up
A4I620	GO:0005509	Calcium Ion Binding	Putative calmodulin-related protein					up
A4I6U2	GO:0008270	Zinc Ion Binding	Putative uncharacterized protein, contains MYND-type zinc finger domains					up
A4I9S8	GO:0008270	Zinc Ion Binding	Putative uncharacterized protein				up
A4I9W4	GO:0005509	Calcium Ion Binding	Putative uncharacterized protein, EF-hand domain and P25-alpha domain					up
A4ID37	GO:0005509	Calcium Ion Binding	Putative uncharacterized protein, EF-hand domain				up	up
A4IDA0	GO:0005509	Calcium Ion Binding	Putative uncharacterized protein, EF-hand domain					up
		Protein Binding (GO:0005515)		12
A4HRM8	GO:0030911	TPR Domain Binding	Putative uncharacterized protein with TPR domain			up	up	up
A4HS36	GO:0005488; GO:0030911	Binding; TPR Domain Binding	Putative uncharacterized protein with TPR domain					up
A4HS50	GO:0005488; GO:0030911	Binding; TPR Domain Binding	Putative uncharacterized protein					down
A4HS88	GO:0005488; GO:0030911	Binding; TPR Domain Binding	Putative uncharacterized protein with TPR domain					up
A4HXJ8	GO:0005488; GO:0005198	Binding; Structural Molecule Activity	Putative uncharacterized protein, contains MSP1 domain					up
A4HXU2	GO:0005488	Binding	Putative uncharacterized protein, contains armadillo repeat (ARM) and HEAT repeat.					up
A4I7H7	GO:0005488	Binding	Putative uncharacterized protein, contains armadillo repeats (ARM)					down
A4I7J5	GO:0005488; GO:0030911; GO:0071987	Binding; TPR Domain Binding; WD40-repeat Domain Binding	Putative uncharacterized protein with TPR and WD40 repeats					up
A4I7K5	GO:0030911	TPR Domain Binding	Putative uncharacterized protein with TPR domain				up	up
A4I8E0	GO:0030911	TPR Domain Binding	Putative uncharacterized protein with TPR domain				up
A4I8H2	GO:0030911	TPR Domain Binding	Putative uncharacterized protein with TPR domain			up		up
A4I8T6	GO:0030911	TPR Domain Binding	Putative uncharacterized protein with TPR-like domain		up
		Microtubule-based Process (GO:0007017)		25
A4HSG0	GO:0008017	Microtubule binding	Putative microtubule-associated protein		up
A4HUZ6	GO:0007018	Microtubule-based Movement	Putative kinesin					up
A4HW56	GO:0007018; GO:0033205	Microtubule-based Movement; Possible role in cell cycle cytokinesis	Putative kinesin K39				down	down
A4HW58	GO:0007018; GO:0033205	Microtubule-based Movement; Possible role in cell cycle cytokinesis	Putative kinesin K39		up		down	down
A4HWL8	GO:0005200; GO:0005524	Structural Constituent of Cytoskeleton; ATP binding	Putative actin-like protein					up
A4HX43	GO:0007018	Microtubule-based Movement	Putative kinesin		up		down	down
A4HXS8	GO:0005488; GO:0015631	Binding; Tubulin Binding (Possible Cytoskeleton Interaction)	Putative uncharacterized protein					up
A4HXX4	GO:0007018	Microtubule-based Movement	Putative dynein light chain 2B, cytoplasmic					up
A4HZJ3	GO:0005200	Structural Constituent of Cytoskeleton	Beta tubulin		up	up
A4HZY2	GO:0007018	Microtubule-based Movement	Putative dynein heavy chain, cytosolic					up
A4I0H2	GO:0003779	Actin binding	Coronin					up
A4I0Q2	GO:0007018; GO:0019237	Microtubule-based Movement; Centromeric DNA Binding	Putative MCAK-like kinesin					up
A4I0U0	GO:0007018	Microtubule-based Movement	Putative dynein light chain				up
A4I1D9	GO:0007018	Microtubule-based Movement	Putative dynein heavy chain					up
A4I2W5	GO:0007018	Microtubule-based Movement	Putative dynein heavy chain					up
A4I410	GO:0007020	Microtubule Nucleation	Putative gamma-tubulin complex subunit				up
A4I423	GO:0007018	Microtubule-based Movement	Putative dynein heavy chain					up
A4I4V2	GO:0007018	Microtubule-based Movement	Putative kinesin					up
A4I562	GO:0007018	Microtubule-based Movement	Putative kinesin					up
A4I7S3	GO:0007018	Microtubule-based Movement	Putative dynein		up			up
A4IA09	GO:0005200	Structural Constituent of Cytoskeleton	Putative G-actin binding protein (Putative twinfilin)				down
A4IBA7	GO:0007018	Microtubule-based Movement	Putative kinesin					up
A4IC52	GO:0007018	Microtubule-based Movement	Putative uncharacterized protein (contains dynein and ankyrin repeats)				up	up
A4ID66	GO:0005200	Structural Constituent of Cytoskeleton	Putative actin-like protein			down	down	down
E9AGK1	GO:0007018	Microtubule-based Movement	Putative dynein heavy chain					up
		Flagellum Constituent (GO:0044460)		15
A4HU55	GO:0009434	Microtubule-based Flagellum	Putative paraflagellar rod component			up	up	up
A4HUN1	GO:0009296	Flagellum Assembly	Flagellar protofilament ribbon protein-like protein (similarity to Chlamydomonas reinhardtii RIB43a)				up	up
A4HVG6	GO:0036142	Flagellar Movement	Putative flagellar radial spoke protein			up
A4HWY6	GO:0005509	Calcium Ion Binding	Putative flagellar calcium-binding protein					up
A4HX39	GO:0009434	Microtubule-based Flagellum	Paraflagellar rod protein 2C				up	up
A4HYX4	GO:0020017; GO:0030092	Flagellar membrane; Likely role in regulation of flagellum assembly	Small myristoylated protein-1, putative			up	up	up
A4I2Z1	GO:0009434	Microtubule-based Flagellum	Paraflagellar rod protein-like protein			down	down
A4I4B9	GO:0036142	Flagellar Movement	Putative flagellar radial spoke protein-like		up		up	up
A4I4N5	GO:0009434	Microtubule-based Flagellum	Putative paraflagellar rod protein 1D			up	up	up
A4I7I7	GO:0005875	Microtubule Associated Complex	Putative dynein light chain, flagellar outer arm					up
A4I8B1	GO:0035086; GO:0009296	Flagellar axoneme; Flagellum Assembly	Outer dynein arm docking complex protein (LdDC2)					up
A4I8K5	GO:0016459; GO:0009296	Myosin Complex; Flagellum Assembly	Myosin XXI					up
A4IAQ8	GO:0019861; GO:0006950	Flagellum; Response to Stress	Putative prohibitin, flagellar location stress response and host-parasite interaction					up
A4IC94	GO:0009434; GO:0005509	Microtubule-based Flagellum; Calcium Ion Binding	Putative uncharacterized protein (Rib72 protein-like protein)			down		down
E9AHC2	GO:0035086	Flagellar axoneme	Putative radial spoke protein 3					up
		Protein Folding (GO:0006457)		17
A4HSP1	GO:0016272	Prefoldin Complex	Putative prefoldin subunit					up
A4HSQ3	GO:0003755	Peptidyl-prolyl cis-trans Isomerase Activity	Peptidyl-prolyl cis-trans isomerase			up	up	up
A4HXP7	GO:0061077; GO:0051082	Chaperone-mediated Protein folding; Unfolded Protein Binding	Putative uncharacterized protein					up
A4HYB4	GO:0003755	Peptidyl-prolyl cis-trans Isomerase Activity	Peptidyl-prolyl cis-trans isomerase					up
A4I042	GO:0003755	Peptidyl-prolyl cis-trans Isomerase Activity	Peptidyl-prolyl cis-trans isomerase					up
A4I1D2	GO:0003755	Peptidyl-prolyl cis-trans Isomerase Activity	Peptidyl-prolyl cis-trans isomerase					up
A4I256	GO:0031072	Heat Shock Protein Binding	Putative uncharacterized protein					up
A4I270	GO:0031072	Heat Shock Protein Binding	Putative uncharacterized protein					up
A4I4V9	GO:0061077; GO:0051082	Chaperone-mediated Protein folding; Unfolded Protein Binding	Putative heat shock protein 20					up
A4I698	GO:0003755	Peptidyl-prolyl cis-trans Isomerase Activity	Peptidyl-prolyl cis-trans isomerase					up
A4I765	GO:0034663	Endoplasmic Reticulum Chaperone Complex	Putative calreticulin					up
A4I800	GO:0061077; GO:0072321	Chaperone-mediated Protein folding; Chaperone-mediated Protein transport	Putative chaperonin HSP60, mitochondrial					up
A4I815	GO:0006950	response to stress	Putative heat shock protein-like protein			up		up
A4IC14	GO:0003755	Peptidyl-prolyl cis-trans Isomerase Activity	Peptidyl-prolyl cis-trans isomerase, cyclophilin 40					up
A4ICK3	GO:0031072	Heat Shock Protein Binding	Putative uncharacterized protein, DnaJ domain					up
A4ICW4	GO:0003755	Peptidyl-prolyl cis-trans Isomerase Activity	Peptidyl-prolyl cis-trans isomerase				up	up
A4IDA1	GO:0003755	Peptidyl-prolyl cis-trans Isomerase Activity	Peptidyl-prolyl cis-trans isomerase, cyclophilin 10					up
		Cell Redox Homeostasis (GO:0045454)		16
A4HSF1	GO:0045454; GO:0055114	Cell Redox Homeostasis; Oxidation-reduction Process	Glutaredoxin-like protein					up
A4HSF7	GO:0015042	Trypanothione-disulfide Reductase Activity	Trypanothione reductase					up
A4HSZ7	GO:0003756	Protein Disulfide Isomerase Activity	Protein disulfide isomerase					up
A4HTI0	GO:0019430	Removal of Superoxide Radicals	Superoxide dismutase					up
A4HWJ5	GO:0045454; GO:0055114	Cell Redox Homeostasis; Oxidation-reduction Process	Putative NAD/FAD dependent dehydrogenase					up
A4HY37	GO:0006750; GO:0019342	Glutathione Biosynthetic Process; Trypanothione Biosynthetic Process	Gamma-glutamylcysteine synthetase					up
A4I1Z8	GO:0015035	Protein Disulfide Oxidoreductase Activity	Putative uncharacterized protein					up
A4I316	GO:0045454	Cell Redox Homeostasis	Putative uncharacterized protein (contains thioredoxin domain)				up	up
A4I7Z7	GO:0019430	Removal of Superoxide Radicals	Superoxide dismutase				up	up
A4I8P2	GO:0015038	Glutathione Disulfide Oxidoreductase Activity	Thiol-dependent reductase 1					up
A4I8Z4	GO:0015035	Protein Disulfide Oxidoreductase Activity	Putative uncharacterized protein				up	up
A4I9H5	GO:0042744; GO:0006950	Hydrogen Peroxide Catabolic Process; Response to Stress	Putative ascorbate-dependent peroxidase			up	up	up
A4I9Z2	GO:0015035	Protein Disulfide Oxidoreductase Activity	Putative uncharacterized protein					up
A4IB27	GO:0045454	Cell Redox Homeostasis	Putative uncharacterized protein, thioredoxin metabolism					up
Q6RYT3	GO:0045454; GO:0055114	Cell Redox Homeostasis; Oxidation-reduction Process	Tryparedoxin					up
Q95U89	GO:0045454; GO:0055114	Cell Redox Homeostasis; Oxidation-reduction Process	Putative mitochondrial peroxiredoxin					up
		Other Metabolic Process (GO:0008152)		36
A4HRF2	GO:0004309; GO:0006950	Exopolyphosphatase Activity; Response to Stress	Putative acidocalcisomal exopolyphosphatase					up
A4HRX7	GO:0006796	Phosphate-containing compound metabolic process	Putative inorganic pyrophosphatase					up
A4HS53	GO:0006596; GO:0008295	Polyamine Biosynthetic Process; Spermidine Biosynthetic Process	Spermidine synthase					up
A4HTA6	GO:0020037; GO:0009055; GO:0055114	Heme Binding; Likely Electron Carrier Activity; Oxidation-reduction Process	Flavoprotein subunit-like protein			down	down	down
A4HU64	GO:0006457	Possible Role in Protein Folding	Putative uncharacterized protein				down
A4HWB4	GO:0016787	Hydrolase Activity	Putative uncharacterized protein					down
A4HXG5	GO:0034599; GO:0034605	Cellular response to oxidative stress; Cellular response to heat	Putative META domain containing protein (META2 ortholog)		up
A4HXG9	GO:0016746	Transferase Activity, Transferring Acyl Groups	Putative transferase					up
A4HXI1	GO:0016787	Hydrolase Activity	Hydrolase-like protein,					up
A4HXL3	GO:0019853; GO:0055114	Ascorbic Acid Biosynthesis; Oxidation-reduction Process	Putative L-gulonolactone oxidase				up	up
A4HZV5	GO:0009055; GO:0055114	Electron Carrier Activity; Oxidation-reduction Process	Putative NADH-cytochrome b5 reductase					up
A4I0K0	GO:0009055; GO:0055114	Electron Carrier Activity; Oxidation-reduction Process	Putative uncharacterized protein					up
A4I154	GO:0009055; GO:0055114	Electron Carrier Activity; Oxidation-reduction Process	Putative electron transfer flavoprotein					up
A4I1Q4	GO:0003824	Catalytic Activity	Putative uncharacterized protein			down
A4I2J2	GO:0005622	Intracellular	Putative uncharacterized protein, contains BRCT domain.					down
A4I3L4	GO:0016787	Hydrolase Activity	Haloacid dehalogenase-like hydrolase-like protein					up
A4I3L6	GO:0016787	Hydrolase Activity	Putative haloacid dehalogenase-like			up	up	up
A4I5F6	GO:0009443	Pyridoxal 5'-phosphate Salvage	Putative Pyridoxal kinase					up
A4I5Z2	GO:0006596; GO:0008295	Polyamine Biosynthetic Process; Spermidine Biosynthetic Process	S-adenosylmethionine decarboxylase proenzyme					up
A4I646	GO:0020037; GO:0009055; GO:0055114	Heme Binding; Likely Electron Carrier Activity; Oxidation-reduction Process	Cytochrome p450-like protein/electron transfer/heme binding/oxidoreductaseÊ					up
A4I7Y4	GO:0016787	Hydrolase Activity	Putative uncharacterized protein					up
A4I940	GO:0009228	Thiamine Biosynthetic Process	Thiamine biosynthesis-like protein					up
A4I9Z9	GO:0003824	Catalytic Activity	Putative uncharacterized protein					up
A4IA81	GO:0020037; GO:0009055	Heme Binding; Likely Electron Carrier Activity	Putative uncharacterized protein					up
A4IAL2	GO:0055114; GO:0010309	Oxidation-reduction Process; Acireductone Dioxygenase [Iron(II)-requiring] Activity	Putative 1,2-Dihydroxy-3-keto-5-methylthiopentene dioxygenase					up
A4IAM3	GO:0016616	Oxidation-reduction Process involving NAD/NADP	D-isomer specific 2-hydroxyacid dehydrogenase-like protein		up
A4IB17	GO:0055114	Oxidation-reduction Process	Putative short chain dehydrogenase		up	up	up	up
A4IB77	GO:0005634; GO:0005737	Nucleus; Cytoplasm	Putative uncharacterized protein					up
A4IBI2	GO:0032259; GO:0008168	Methylation; Methyltransferase Activity	Putative uncharacterized protein					down
A4IBQ1	GO:0016226	Iron-sulfur Cluster Biosynthesis	Putative iron-sulfur cluster assembly protein		up			up
A4IBQ9	GO:0046860; GO:0016559	Glycosome membrane; Peroxisome (glycosome) fission	Putative Gim5A protein glycosomal membrane protein				up	up
A4IBZ5	GO:0008168	Methyltransferase Activity	Putative uncharacterized protein				up
A4ICJ8	GO:0005488; GO:0003824	Binding; Catalytic Activity	Putative uncharacterized protein					up
E9AG92	GO:0016787	Hydrolase Activity	Putative uncharacterized protein					up
E9AGB5	GO:0006596	Polyamine Biosynthetic Process	Ornithine decarboxylase					up
E9AHV6	GO:0055114	Oxidation-reduction Process	Putative uncharacterized protein				up	up
