# Supplementary material for: Metabolic Reprogramming during Purine Stress in the Protozoan Pathogen Leishmania donovani
Source: PLoS Pathog. 2014 Feb 27;10(2):e1003938. doi: 10.1371/journal.ppat.1003938 (PMC3937319; doi:10.1371/journal.ppat.1003938)
Supplement: Table S4 — Summary of proteomics data for predicted glycosomal proteins. The L. infantum genome was searched via the TriTrypDB interface for proteins containing a peroxisomal targeting signal (PTS) at either the C-terminus (PTS1) or N-terminus (PTS2), using the criteria described in ref. [77]. Only candidates with protein abundance data from the AMT tag analyses are listed. Those proteins with a log2 abundance ratio of ≤−0.5 are highlighted in green, and ≥0.5 in pink. Accession numbers correspond to the annotated L. infantum genome in TriTrypDB version 4.0. (XLS) [file ppat.1003938.s010.xls]

## Sheet: Matched to Protein Data 
TriTryp ID	Sequence	Uniprot	RefSeq	TriTryp Description	6_pValue	12_pValue	24_pValue	48_pValue	6 h	12 h	24 h	48 h
LinJ.03.0040	MLPTQKPILFTPGPLMTSDTVKEAMLTDYASRDIRFVQAVKFIREELVSISGLDPQKWACILQQGSGSMGIEAAISTIFPPTGGKFFLINSGKYSEKQAYVVKRLQFPMVMLKMGEGEELKMSALESIIRANPDITTVGLVHHETSTGMLYPAERIAEVVRRELPKAKIIIDGISAFGGIPCNYEKACDVLVAAPNKCLHSVPGISIILARRLLIEAAKGCARSATLDLSMQLMSFDKSGQFAVTPPVHVVMALQ	E9AG24	XP_001465318.1	2-aminoethylphosphonate:pyruvateaminotransferas e-like protein (LinJ.03:11694-12839(+)) [L_infantum] (381aa)	0.39208	0.91644	0.54189	0.00405095	0.452834	0.031161	-0.194043	0.730666
LinJ.04.1170	MDVRRTPTPTTLTQYIIKSQPPHSRGEFTLLMMAIQTSVKVIEKNIRRAGMKGMLGYIAGQSANATGDHQAKLDVISNMAFKAYLLSSTSVCVLGSEEEEQMIIAESGRRGDYLVFFDPLDGSSNIDANVSVGSIWGVWRLPKDANINSVEDANAVIRMLKGTDMVSAGYAVYGSATNLVLTSGHGVDGFTLDPNIGEFILTHPHISIPKKRSIYSVNEGNYGKWEPWFKEYINYLKMNKTTRYSARYIGSMVGD	A4HSB4	XP_001462956.1	fructose-1,6-bisphosphatase, cytosolic, putative (LinJ.04:423346-424401(-)) [L_infantum] (351aa)	0.234373	0.119425	0.173508	0.0250365	0.290465	0.269497	0.292948	1.46333
LinJ.05.1180	MSNKKQTWANAHSQLWTSSVARSAGSRTQSEVSSIASTNRDRSLLDDADGYHQPPSNVCPQELRHQAYQPNDKTLAQVSDILESYGAIACDADIPAVLLEVVKELEREKRDNNFKDLLLREYSDTVQRRFGLYGEESPPSIAEVSARLRDGAPARPVAAPNPAWLEQPLNELWRTVCDGMQACFEKNADLSAPVLLPEARRTKANVSQLLHTSCGVLTQLAKEYTTAKAAVMKKMESTVAASQSFRQLTLSAALS	A4HSP0	XP_001463081.1	hypothetical protein, conserved (LinJ.05:428872-434751(-)) [L_infantum] (1959aa)	0.688809				0.22322	0.845917	-1.7333	0.428926
LinJ.05.1200	MFSNLDEEKKARLRERILQAAAAPPSAATPARSNSGSDGEQEVPPQHTESTKHASEQLAINAKSTDIDIANIRLFTLDELDLNQLTECKTLSLRKNLIHELSAFPQHLAGRLVELDLFDNKIRKVRDFFDSAMVPDPESGSLSKKAVPHAFYSLTKLDLSYNQLRKITGLDSLGSTLKELYLVENKIKVIEGLDSFVHLELLELGGNRIREIGSGLSNLRSLQSLWLGKNKIHSIGDSLHNLRELRKLSLQANRL	A4HSP2	XP_001463083.1	protein phosphatase type 1 regulator-like protein (LinJ.05:436530-437720(-)) [L_infantum] (396aa)	0.789631	0.973188	0.0266866	0.0447327	0.134439	0.00734607	0.413159	0.363652
LinJ.06.0480	MRRMQVALCTSGDPYHVPSLARVALFPLHLDPPTKQHRELFRLLLGAPDLAAGPSMPSSTASKLASPLPSISTAATSAAAAASSSSCLPRRSPSVSPGLLSATAVPSHAKAIQSGVTARGLNVFDRSTEGTMSTSLPPSPVAQTKSSGEWQQGVHFASATAPTPSTDTASSSGISSVNDSDPISCGTSSPYWYMEAFATSLREDSQLAPFDYIILIPNTRYPVSLRQSTHLAALAVLAARGLARVHVDFTALEHP	A4HST8	XP_001463129.1	ATP-NAD kinase-like protein (LinJ.06:160802-164632(+)) [L_infantum] (1276aa)	0.61259	0.106221	0.0934508	0.0446048	0.0572484	-0.300166	-0.46062	-0.591542
LinJ.06.0760	MPTFSDIMAARKALDGYVYETPIIESNALHGKTRHESVLLKCENLQRTGSYHVRGMTYRVIRAKEEDLGINNFVTHSSGNGGAALACAASNFQSTAHVVVPEDTNALITRSIRLYHGNFYYCKPDLKSRVEMEARLHAEFNKVAGKKRNQCMLVNPYSDEAIIAGHGTTGIEIMLQTDCSVDCVVIPVGGGALLAGAAIAVKGMKPHVGVFAAELAVPPDHYTVFKRGEVIEARKLKGDEKRPKGNKHGIRTELT	A4HSW5	XP_001463156.1	serine-threonine dehydratase, putative;with (LinJ.06:290338-291354(+)) [L_infantum] (338aa)				0.556576			-0.519715	0.22911
LinJ.06.1140	MLQAATNSNVLPLSGGRSALNHGYSMHTLARKRFRENTSALAVTVGFVLPALNGVNKQLDKHVDAGTDVSMDELMQIFAKSGKDAAALYADRMARIACQTGLACALIESKSAYCNAAVYLWDLYPRLHQRYVGAVLSWLRIPVFVSSLLGPHPTTQDVAFLQARVSGVCAFEDSLRRDTITLFGDLLVDTARILIRRDVDNPSEAVARQAVLRVTVTVVGAVGAGLGRAAAGERGEYWGNIAGVMAGPAVAVQLW	A4HT02	XP_001463193.1	hypothetical protein, conserved (LinJ.06:460060-460968(+)) [L_infantum] (302aa)	0.633773	0.462568	0.854653	0.409881	0.161145	-0.175997	0.0517883	-0.193828
LinJ.09.0950	MQIFVXRDPDKEGIPPDQQRLIFAGKQLEEGRTLSDYNIQKESTLHLVLRLRGGMQIFVKTLTGKTIALEVEPSDTIENVKAKIQDKEGIPPDQQRLIFAGKQLEEGRTLSDYNIQKESTLHLVLRLRGGMQIFVKTLTGKTIALEVEPSDTIENVKAKIQDKEGIPPDQQRLIFAGKQLEEGRTLSDYNIQKESTLHLVLRLRGGMQIFVKTLTGKTIALEVEPSDTIENVKAKIQDKEGIPPDQQRLIFAGKQ	A4HU11	XP_001463552.1	polyubiquitin (LinJ.09:352175-354775(-)) [L_infantum] (866aa)	0.0121432	0.103625	0.959536	0.106912	1.01836	0.606487	0.0194038	0.455827
LinJ.10.0560	MISAKRHIDTNELLHLNKAVVFGSGAFGTALAMVLSKKCREVCVWHIKEEEARLVNEKRENDLYLQGVQLASNITFTSDVEEAYKGAEIILFVIPTQFLRGFFQKSGSNLIAYAKKNQVPVLVCTKGIERSTLKFPAQIVGEFFPGSLLSVLAGPSFAIEVATGVFTCVSVASADINVARRLQRIMTTSDRSFVCWATTDTVGCEVASAVKNVLAIGSGVANGLGMGLNARAALITRGLLEIRDLTAALGGDGSA	A4HUG3	XP_001463704.1	glycerol-3-phosphate dehydrogenase [NAD ], glycosomal (LinJ.10:255468-256571(+)) [L_infantum] (367aa)	0.468354	0.352791	0.617129	0.00788081	0.211597	0.15752	0.11398	0.575683
LinJ.10.1400	MKQVKAAFEANKRVYESVLLTFKGVDGYDVYNCSVPFSYKGKTHIYGRVEKRDIWAASHVRLFEETGKDEFTVVPGFYFQLEDPHIAKINNEMIFGGTHVRKDKQEISAYYGYFYRGTPDELKYFTTGPDCMKDIRVLQLQDGRLGVFSRPRVGHKASIGFVILNSIDELGAEVIAKAPPLDILPENAWGGVNQAYLLSSGKVGCIGHYSYEDTNEKQQPQSVYVNYSFVLDPQSRAIADAKIIGTKSCYPPCEP	A4HUP1	XP_001463782.1	hypothetical protein, conserved (LinJ.10:522996-523943(+)) [L_infantum] (315aa)	0.305306				0.649855	-0.166298	0.606555	0.146039
LinJ.11.0260	MMRLSRLGTTAAAAASSSSPLLQQLRGVRYANIQETLKPIPGQTAGQISILNEICCNPDAEEERRKPVFRAEVMPDAAAAAEEDNYLHTMHKWGYDSLTLFKKTNEDPGPWWNANASTLASNWSQVGDYANAGMWSGVWRYTYGIGEYNLRPYELRGRAWGRKDPKTGAVMIRYGKRSTSKPVQRLCFPHTKEHEQHHRIKNPANKDVTEISALHGKRVLRELQYHLGQGLRFYLVDGVFGSDPGTATPYRIITD	A4HUT8	XP_001463829.1	hypothetical protein, conserved (LinJ.11:75521-77305(+)) [L_infantum] (594aa)					-0.564667	0.173684	-0.400401	0.327507
LinJ.11.0770	MATIGMFNEEGENVDLYIPRKCHATNTLIEAHDHAAVQISIANVGPNGVINGTTTTLCIAGYLRSQGESDHAINHITIDRGIMRIKTGKPKRASKSKSKKPAAKGAAAGAAAQKGGRPSVQKGARPASQKGARPPTQKGARPPTQKGARPPAQKGAAPARKNRA	A4HUY6	XP_001463877.1	40S ribosomal protein S21, putative (LinJ.11:298222-298716(+)) [L_infantum] (164aa)	0.836835	0.00887227	0.00304805	4.90851e-07	-0.0482622	-0.763297	-0.828651	-2.39696
LinJ.11.1000	MDTVKHVYYFGGSKADGNRDMKMLLGGKGANLAEMVNIGIPVPPGFTITTKVCAAYQQSNTIPDDVITQVKENVRKVEKEMKKFFGDVNSPLLFSVRSGAAASMPGMMDTVLNLGLNRNTVEAWVKRKPDQSRFVYDSYRRFITMYADIVMQVGREDFEHALGEMKEKKGTKFDTDLTAGDLKELVDKYLRLFEKKTGTPFPQDPWVQLFAAIRAVFRSWGNPRAETYRRLNHITGLIGTAVNVQAMVFGNVNDR	A4HV09	XP_001463900.1	pyruvate phosphate dikinase, putative (LinJ.11:397386-400130(+)) [L_infantum] (914aa)	0.191521	0.000352202	0.000100085	1.37204e-06	0.36655	0.627228	1.21429	2.11614
LinJ.12.0490	MSDYLSKLKEHVLESTEVNGCTPSMATSTFNAPYEVARRTKVLGATDSSLLSLPAWKRLQSLYEKHGNESILSHFENDHQRFGRYSIEVGLHSEENFLFLDYSKSHINDEIKDALVALAEERGVRAFAKAMFDGQRVNSTENRAVLHVALRNRSNRPIIVDGKDVMTDVNNVLAQMKDFTEKVRSGEWKGQTGKSISNIVNIGIGGSDLGPVMVTEALKPFSKRDMHCFFVSNVDGTHMAEVLKQVNLEETIFII	E9AGE1	XP_001463984.1	glucose-6-phosphate isomerase (LinJ.12:298791-300608(+)) [L_infantum] (605aa)	0.0994783	0.0285937	0.0835717	8.27626e-05	0.45295	0.263547	0.329392	0.799955
LinJ.12.0620	MFTRRSVSAAVGAAMATSSSLSMQRRYDHDRWYGHALELDTHNYKFNGEPPSWMKTHAKTEEETSFAKSVLPHIDFASSYECLLFDADRLNTNLNRKEFGNEIKYRLEKQANTVARAQQLLRDKKAGTGPDAEKVENTLIARIFDEEHVQAEMKYVKCIRANELAEDNRLDILPGGSPNSLREKTRWNLNTELHPADRAEIGARLTAWLPEKYHIVYFDDFQTVAANDATARKEMLEIVESVQKEYTAEAKECGY	E9AGF4	XP_001463997.1	cytochrome c oxidase subunit IV (LinJ.12:368203-369234(+)) [L_infantum] (343aa)	0.539546	0.925197	0.475053	0.21489	0.148471	0.0140441	0.166299	0.207652
LinJ.13.0010	MNFQAAPNSGGQGDAGGSARAAFTPTSIVDIESNDVTRSEMVQIILAWLIEEGFTSSAQILREEATCQFRGEHYLRKTLRGLSRAIEESSWESAQKSLKKLQTKAATKSGLRPEGSSPAALLVRSLPFLLAQQQYMELVEQDNDQRTFTFFMRSIKPFERSISREHFQKLTYLLTCKTVAESSNVYPEYRGWTAELGRAQLLQHIRTQVRSVDYSNYCRHGNVCMPLPVELTRPLRTVFQQSFSYELVSRQHPDL	A4HVD7	XP_001464028.1	hypothetical protein, conserved (LinJ.13:3095-5047(-)) [L_infantum] (650aa)					0.240748	-0.0572979	-0.555214
LinJ.14.0530	MTRQADEQKSMRKVTGSGEAEKTSKLRTDDLAALQERMKKLHAEVTQQSEAKEQRARELAAVPVADEDVQVVAAALTVTPECARSLLQEKNGDVTAVLRDAVGLPKARA	A4HVZ4	XP_001464235.1	hypothetical protein, conserved (LinJ.14:193460-193789(-)) [L_infantum] (109aa)	0.564881	0.0106553	0.176477	0.0736455	0.150252	-0.372373	-0.410319	-0.439192
LinJ.14.0920	MSEIKYENGQPGYSGNTVVKCFKDNGNGLLFRIVNDEEHKWAFYNDTTNYQMLVKVAFGKDSKIEAIGNTTMQKDEESGEFKCELEIAPTTTEMFIEGEPNGFKISFEANPIAKA	A4HW29	XP_001464270.1	calpain-like cysteine peptidase, putative,cysteine peptidase, Clan CA, family C2, putative (LinJ.14:357946-358293(-)) [L_infantum] (115aa)	0.157277	0.0553115	0.0241817	0.00556987	0.359603	0.383608	0.654745	0.549379
LinJ.14.1030	MSALHDKLVSSEELACAVQRIVSVYEHQQQNLRHANPMVREACVPRVLVAVAGRPGSGKSTIVALLADAVREALSDQPDPMAPFRKVDINDAEINSNASDDRAGAGSGRGVEVCVMPMDGYHLYRKELLAMPNAQEAVKRRGAEWTFNPSKLRDDLVSIRTPNERGLYDDVFVPSFDHAVGDPHERDIRIPGSAGVIIVEGNYVLYRGTPEWAAVNDMFDVKLFLACDRDVCTERLCQRHMKAWGVSRKEAMVRA	A4HW39	XP_001464280.1	hypothetical protein, conserved (LinJ.14:411759-412622(-)) [L_infantum] (287aa)				0.99349				-0.00196406
LinJ.15.0820	MSVIGVFTKGRATGHPSVMSVLRYVPRARVPWQPSRFGRENLAADDMAQLWGTGRYRTGPGNYNSGYSTKKTHTLEDSTVSIIPKHELEKFMPDISLGSKALVTPVSLMSARNGHRVTHDLIHSYDPYIGRLQKPAVVDHDNITVEDPNRVGLNAATLDCRSRIYRWLRRGPFFQEDNYFRRSTKLQRNGPVPVSVHEVPLMQRIIRLARRGQLKAACEEYRRVTSVPPVDVYRALTAACVPGAKLADAIAIFED	A4HWH4	XP_001464415.1	hypothetical protein, conserved (LinJ.15:339005-340972(-)) [L_infantum] (655aa)	0.736176	0.771813			0.100922	-0.0871897	-0.061622	0.510062
LinJ.15.1100	MSCGDAKINCPAPPFEEVALMPNGSFKKISLAAYKGKWVVLFFYPLDFTFVCPTEIIAFSENVSRFNELNCEVLACSMDSEYAHLQWTLQDRKKGGLGAMAIPMLADKTKSIARAYGVLEEKQGVAYRGLFIIDPNGMVRQITVNDMPVGRNVEEVLRLLEAFQFVEKHGEVCPANWKKGAPTMKPEPKASVEGYFSKL	A4HWK2	XP_001464443.1	tryparedoxin peroxidase (LinJ.15:439896-440495(-)) [L_infantum] (199aa)	0.225153	0.240926	0.384437	0.00758254	0.297069	0.130434	0.19017	0.457199
LinJ.16.0120	MPEEVVLMMDLKGVLTSSPFPAARRLAENMMRCVFERASSHIIVKRIQERPVPFLAKKYSNFFFTVAKFTERTRGLKGAFERLELGELNRLEFITAFREEIDFMLLALSKQNPEELEAMNIAFPKKVDALKKRFPLLCDPVVQVHIRELLDVEAFLCTIEKVSPRKNVLNLLHYLRTKSQQEIRLFAIGNAWEFEGQYRRMVTAMKYSVTDSVSFAYPVICPVEYGESAGSYQNSFQVTGLFDGYVQSYISHKRK	A4HWR0	XP_001464501.1	hypothetical protein, conserved (LinJ.16:37376-39856(-)) [L_infantum] (826aa)	0.525578	0.541741	0.178632	0.0175633	0.200505	-0.134969	0.382492	0.837803
LinJ.16.0560	MSFFDLLNERAKRSLLCVGLDPRAKTAAAAVEECKRLIEQTHEYAAAYKPNAAFFEFFGAEGWAALSEVIRAVPAGIPVVLDAKRGDIADTADAYATSAFKHLNAHAITASPYMGSDSLQPFMRYPDKAVFVLCKTSNKGSNDLQCLRVGDRYLYEAVAERAEGPWNVNGNVGLVVGATDPVALARVRARAPTLWFLVPGIGAQGGSLKASLDAGLRADGSGMLINVSRGLARAADPRAAAKELCEEINAIRFAK	A4HWV2	XP_001464543.1	orotidine-5-phosphate decarboxylase/orotate phosphoribosyltransferase, putative,OMPDCase-OPRTase, putative (LinJ.16:202027-203400(-)) [L_infantum] (457aa)	0.635748	0.401974	0.813604	0.357763	0.158373	-0.154462	0.0770764	0.167222
LinJ.16.1580	MCAICGSLCCCRPLHLPPSPLLLVVLSHLSLSLSLTSGSGTMGVCCSDCKRSDAEKNTKSVGQVTTSSGFKPMQNSALCFQPVAFDVVVPEGANMMTASPQRGSVVVDCEVNNFSGTLSDASLHTIRDTITVDRSGNTYDPMNETLSNMSFTNSFHAVDKRAVQIFMKNVARLAERNNKGTMLEESLISASIGPDTCACNRSMLGSLNMSNMAQEDLDYIAAGATLQDRIARLEEVEAVLRRSIDGSWRVDSMLL	A4HX46	XP_001464637.1	hypothetical protein, conserved (LinJ.16:619401-621323(-)) [L_infantum] (640aa)	0.416368	0.855444	0.795951	0.281568	0.246767	0.0314945	-0.0941109	0.222356
LinJ.17.0680	MSAADFEAAVAYVRSLPKDGPVQLDNAAKLQFYSLYKQATEGDVTGNQPWAVQVEARAKWDAWNSRKGMRSEDAKAAYVQRLVTLLRSQGIEWKPGAKVQSKL	A4HXD6	XP_001464727.1	hypothetical protein, conserved (LinJ.17:290638-290949(-)) [L_infantum] (103aa)	0.0151628	0.882616	0.215181	0.000197306	0.438052	0.0291452	0.339518	0.843288
LinJ.17.0870	MAALGSLPTLPEGLTYDDVLLIPQRSPVRSRKAVNTSTRLSRNIHLKIPIVASNMDTVCEDKTAVTMAREGGIGILHRFCSIEEQCAMVRKVKRAQSFLIEDPRMILPSATKAEALEELNWSGRKGGVSCLMVVDDFTSRRLCGVLSKSDLIFATDSALVETLMTPVSRTVVSTNTAITLEEAREVMRTKRTSNIPLLGPKGELLYLITQSDILKLTGNRNATLDSRGRLIVGAAIGVKKEDHKRAAALVDAGAD	A4HXF5	XP_001464746.1	guanosine monophosphate reductase, putative (LinJ.17:365782-367260(-)) [L_infantum] (492aa)	0.176935	0.0289289	0.0847459	0.000219485	0.454596	0.271307	0.287932	0.982756
LinJ.17.1120	MPDYGQVPSLLKRPLRMPRRRLSARRRQALIAFIAILCLCGLPFMYFFSTSSATALGELPDPREKPWITSDENSTRFEHIVHGRTPGTAWRDPRFNMIFSFSKSGDVVHVTPTNYVRHRRGSDDSPGTFRKWESIYQPSDKYRIPAWATPADRDALHHASIFTSLAAFRDRECALTLRNLFDMAVAPHRLYVGVSEERSPSDASCFSSIGVDDLASGETRRVLYGAEAPRTLGLEVRSLTWADVVAPRQLLDVDA	A4HXH9	XP_001464770.1	hypothetical protein, conserved (LinJ.17:481485-483401(+)) [L_infantum] (638aa)	0.81002	0.0187905			-0.134548	-0.646447	-0.930151	-0.207256
LinJ.17.1140	MPGPAAPSTLSRPQRAAVLRPRDQFAEVGRCHSTGRTIRLCYNTFGAAKDPCVLLVMGLASPGLFWDDRLCTLLAHSGPYHVIRFDNRDVGCSTHLDDCKGSDGALPVGPASYLRYAYAALRPGTRSIREVYTLNDMAADAFGLLDVLRIRFVHLVGSSAGGMIAQCMVLAHPERVLSLTLMSTHSSSPHAQWPGIRDIMSLISLVPKSTSARYASRIARATSAEERQRLCAERDAERVTAYAASFTKLLEKMSG	A4HXI1	XP_001464772.1	hydrolase-like protein (LinJ.17:494529-495824(+)) [L_infantum] (431aa)	0.12576	0.175315	0.793625	0.00124559	0.396866	0.259611	0.0497155	0.711258
LinJ.17.1260	MTNPSNSNLQALREELCTPGLDQGHLFEGWPETVDECDERQIALLTDLYMFSNMYPGGVAQYIRNGHELLARESEEVDFAALEMPPLIFEAPSLHRRTAERTALESAGTAMLCKTVFVLVAGGLGERLGYSSIKVGLPVETATNTTYLAYYLRWAQRVGGKEVPFVIMTSDDTHDRTLQLLRELQLDVPNLHVLKQGQVFCFADSAAHLALDDTGKLLRKPHGHGDVHSLIYNATVQRDVVPNSGDGTATAQPLV	A4HXJ3	XP_001464784.1	UDP-sugar pyrophosphorylase (LinJ.17:548127-550019(+)) [L_infantum] (630aa)	0.258019	0.00151486	0.000227475	7.60244e-05	-0.532319	-1.38407	-1.77054	-1.63227
LinJ.18.0860	MPRVSQPLPTAGDYLVTTFADMMHAPSFRKHVWAKMQQTERRRLEALRLQALYGDAPVTSAASGGAADAASGATAAGTVDVESESTAQTSSRETSSSSAAPGSADSTAHPTSRATAVKKTPPASFSGRSSSTSRPPAPLRWFDVAGRARYSAWVALRGRMSADVSAECFCAEFLGFIKKHPHPTLLPLVEAALSTAHGLARRSRAMPPCLLVAPSACTAAAHSTGAATAPSSSSSTVMLQVRALQGDPAALALLW	A4HXW0	XP_001464901.1	hypothetical protein, conserved (LinJ.18:359999-362608(+)) [L_infantum] (869aa)						0.574442
LinJ.19.0710	MVNVCVVGAAGGIGQSLSLLLVRQLPYGSTLSLFDVVGAAGVAADLSHVDNAGVQVKFAAGKIGQKRDPALAELAKGVDVFVMVAGVPRKPGMTRDDLFKINAGIILDLVLTCASSSPKAVFCIVTNPVNSTVVIAAEALKSLGVYDRNRLLGVSLLDGLRATCFINEARKPLVVTQVPVVGGHSDATIVPLFHQLLGPLPEQATLDKIVKRVQVAGTEVVKAKAGRGSATLSMAEAGARFTLKVVEGLTGTGKP	A4HY91	XP_001465032.1	glycosomal malate dehydrogenase (LinJ.19:319007-319975(+)) [L_infantum] (322aa)	0.278789	0.53746	0.333648	8.96073e-06	0.281195	-0.0794789	0.24923	1.30651
LinJ.19.1590	MATNNANYRIKTIKDGCTAEELFRGDGLTYNDFIILPGFIDFGAADVNISGQFTKRIRLHIPIVSSPMDTITENEMAKTMALMGGVGVLHNNCTVERQVEMVKSVKAYRNGFISKPKSVPPNTPISNIIRIKEEKGISGILVTENGDPHGKLLGIVCTKDIDYVKNKDTPVSAVMTRREKMTVERAPIQLEEAMDVLNRSRYGYLPIVNENDEVVNLCSRRDAVRARDYPHSTLDKSGRLICAAATSTRPEDKRR	A4HYI5	XP_001465126.1	inosine-5'-monophosphate dehydrogenase (LinJ.19:659898-661442(+)) [L_infantum] (514aa)	0.327426	0.131866	0.221488	0.0366699	0.263645	-0.212657	-0.293941	0.315207
LinJ.20.1390	MAETAVSSQEESSTLLVGVGKAASAMSSKEIKNALEKGDTTARANALMAIIRLHVNGEPQNYLIMSVIRYITPIDDHLIKKLVLYFWEVVDKRDADGKLLSVIILICSFLRSDLLHPNEYVRGLTLRFLCKVNEVELIEPLVSAVVQNLSHKVAYVRRNAVLAVHYIFKKFPKLLPDAPELVESAIRTETDVSTCRNGLDFLAAFAPERAASYLSDFRDSHTLSAVDGPFLMSVVEFCRQMIRANPYEKARYVPV	A4HYX7	XP_001465268.1	coatomer beta subunit, putative (LinJ.20:602435-605434(+)) [L_infantum] (999aa)	0.633328	0.600141	0.641115	0.206181	0.133943	-0.0900096	0.127433	0.172732
LinJ.21.0300	MATRVNNLLSHIAIRDSDSEEMRYIKQRLALASLATQFTMSSEKMKQLTMYMIHEMVEGLEGRPSTVRMLPSFVYTSDPAKATGVYYALDLGGTNFRVLRVSLRGGKVDDRTDSKFVIPKSALVGDATDLFDFIAQSVKKMMSENAPDDLEKRVPLGFTFSFPVDQKAVNKGLLIKWTKGFSTKNVEGNDVVELLQASLRRVRVNVNVVALCNDTVGTLVARYFVDTDVQVGVIIGTGSNACYFERASAVTKDPA	A4HZB1	XP_001465335.1	hexokinase, putative (LinJ.21:78469-79884(+)) [L_infantum] (471aa)	0.163262	0.00223812	0.0359015	0.000394219	0.35653	0.297919	0.451808	0.966604
LinJ.21.0400	MLRATSCLGIYEYQFGQPSLRSAFSARIAPAAKARSPGAVQSTKLTNGVRVVSHDLDGPVASIGVYADAGPKYDPIATPGLSYVMRFALQTSNMDSSLFQIDRTMRSTGNAYGHGEVCKRYLSWKAEGRRDMWEKPFEMLATGVVAPRFHESDIERFRDTMDNQLEEMRWQNPREYAIDQLETVAFYKEPLGAPRMVPRIANDRCSHKALLDHWAANFQPSRIVLAGVNVPHDALIAAYEKLPYKHSAEAPHHAR	A4HZ33	XP_001465345.1	mitochondrial processing peptidase alpha subunit, putative,metallo-peptidase, Clan ME, Family M16 (LinJ.21:109349-110752(+)) [L_infantum] (467aa)	0.271507	0.395234	0.43685	0.560551	0.327363	0.132499	0.220308	0.118392
LinJ.21.0980	MSNSAKSPSGPVGDEGRRNYPMSAHTLVTQEQVWAATAKCAKKIAEDYRSFKLTTDNPLYLLCVLKGSFIFTADLARFLADEGVPVKVEFICASSYGTGVETSGQVRMLLDVRDSVENRHILIVEDIVDSAITLQYLMRFMLAKKPASLKTVVLLDKPSGRKVEVLVDYPVITIPHAFVIGYGMDYAESYRELRDICVLKKEYYEKPESKV	E9AGU6	XP_001463947.1	hypoxanthine-guanine phosphoribosyltransferase (LinJ.21:310948-311583(+)) [L_infantum] (211aa)	0.317894	0.0223585	0.00816505	5.10492e-05	0.254392	0.572756	0.846836	1.61814
LinJ.21.0990	MLPTHSCKGFVDAQGRVFVDGREYPMASGIVATEDVIQTNIKAMAHTIAKDYKSLSHRDARLSPSTAETAEAAEAAEAPISYDNPLIIISVLKGSYIFTSDFIRYLGDCGLPHVVDFVRLASYNSGTKSTGQISMLAGLRFENLRGKHVLIVEDVCDSGRTLRFLRDYIMEKFQPKSIKTLVMVNKEQAARKVDFDPEYFCLAGPNKYIVGYGFEVNDRYRDLRHILILRDGEATRYPAKL	E9AGU7	XP_001463948.1	xanthine phosphoribosyltransferase (LinJ.21:313763-314488(+)) [L_infantum] (241aa)	0.125571	0.00100399	0.0024924	1.87927e-05	0.520274	0.831611	1.094	1.87632
LinJ.21.1330	MSAAIVNRAASGAAAPRRKGNESKKDNNTQTDVRLSNITAAKAVADCIRTSLGPRGMDKMIIDPKGETIISNDGATILSRLQVTHPCAKMLVDLSKAQDIEAGDGTTSVAVLCGALLRAVEELLNKGIHPTQITESFNECAKLAEKVLEDMSIKIDIDDRDTLIKAAITSLNSKVISQNSDLLAPMAVDAVRKIIRSNGDVDLRDIRVTSALGGTIDDTELIQNGMVFKQKASRVAGGPARIQDATIALIQFQLS	E9AGX7	XP_001467237.1	T-complex protein 1, delta subunit, putative (LinJ.21:443226-444881(+)) [L_infantum] (551aa)	0.263529	0.882407	0.698644	0.130302	0.280196	-0.0136321	-0.0801987	0.219459
LinJ.21.1350	MHSTAAVPRVTHDTPVMTHSKTGTATRVHHLPSHPSDGDEVLSSLCFLQRMASVFEQQGNYAECVKSVESALLLRQANTAAVGNALAERRRALKNRASQHRPAKMRRGAPSTGDIDDDYVPLTDDGDVALPMNICLQAQEAVLRCNSYAVEALQHAQYDSAAFFLNRAMFLTDGDEDAPQEASTTDGAVGGITSSSGGTVSGQWWWRAVLQSSAPQPESQPAVAIVDSIDLDELTNTQDEVKHDTAATAAAFRAC	E9AGX9	XP_001467235.1	hypothetical protein, conserved (LinJ.21:449938-455247(-)) [L_infantum] (1769aa)						0.408266
LinJ.21.2190	MAKRTVKMGVMGRYGTRYGANPRKRAKKLEVSQHAKHFCSFCGKFAFRRKAVGIWRCDGCSKTVAGGAYTLSTPNNSTVRSTVRRLRELAKI	A4HZI8	XP_001465479.1	60S ribosomal protein L37a, putative (LinJ.21:742915-743193(+)) [L_infantum] (92aa)	0.609382	0.0256464	0.00161296	0.000538939	-0.150885	-0.710129	-1.28975	-1.53521
LinJ.23.0310	MAAPTVPVALVTGAAKRLGSGIAEGLHAEGYAVCLHYHRSAAEANTLAATLNARRPNSAITVQADLSNVAKAPAGGADGAAPVTLFKRCADLVAACYTHWGRCDVLVNNASSFYPTPLLRKDEDGHVPCVGDREAMEAAAADLFGSNAMAPYFLIKAFAHRVADTPAEQRGTNYSIVNMVDAMTSQPLLGYTIYTMAKGALEGLTRSAALELAPLQIRVNGVGPGLSVLADDMPPAVREDYRSKVPLYQRDSSAA	A4I067	XP_001465708.1	pteridine reductase 1 (LinJ.23:106079-106945(+)) [L_infantum] (288aa)	0.309049	0.630517	0.325173	0.071981	0.287557	0.0591843	0.172566	0.474757
LinJ.23.0860	MFRSSLTHRQAAPRVFIVGGHITPFVGKGSKLFIDKKHPDFGKKQNMTLEEILATTVQHTIGNTGLNGKEDIVDQVVVGNFLGELFSSQGHLGPAAIGSLTYGQAGAKNPLMYKPAMRVEGACASGGLAVISATNALKAGSADIALAVGVEVQTTATARVGGDYLARAADYQRQRKLDDFTFPCLFAKRMKYIAEHNHFTMEDTARVAAKAYANGNRNPLAHMHTRKLSFEQCNGEDPSNVKFLGNETYKEYLRM	A4I0C0	XP_001465761.1	3-ketoacyl-CoA thiolase, putative (LinJ.23:329735-331060(-)) [L_infantum] (441aa)	0.230008	0.14214	0.397051	0.0186887	0.272366	0.23774	0.168679	0.506097
LinJ.24.0860	MTAAAPSSLVKYETPVLLSEALHKKSLASKRPVANNGKPQPQSEDVLFSILPPREFEKGGQRWVQYPSSTPATRLDVIRLQEQLDTLLADRQARETGVCPIREELYGQVFDELIRQVTISCAERGLLLLRVRDEIRMTLDAYRSLYESSIAFGMRKALHAEQEHVELEARVRALEREKADLQRQVEELVEECARIEQDESQRHRDEQKKHDEEVAFFRRTYETLTANLQTVVNPTKA	A4I0S3	XP_001465914.1	dynein arm light chain, putative (LinJ.24:308442-309155(+)) [L_infantum] (237aa)	0.11652	0.104619	0.866037	0.0101225	0.752878	-0.374261	-0.0249124	0.334221
LinJ.24.1710	MSLDIRAGFSNRTVFVTGGTGLVGKVLLYKILKEFPDVKRVYLLMRGKRSRRLKKYLNAQERLDLEVLGSPCFEPLRQQFGDVKWQELCQKVKAIQGDITLDHVGLSEEDRATLANEVNFIVHLAATVNFNERLDLALQMNTLGGLRVLALAKTCRHLQAMVHVSTCYVNYRRKGRHFVNEERLYPLGFDPEEMCKRVLAMNSNEVAIESAALLKEHNFPNTYTFSKCIGEQLIYKYKESVPIVIVRPSIIGCSY	E9AH71	XP_001463642.1	hypothetical protein, conserved (LinJ.24:641908-643647(+)) [L_infantum] (579aa)	0.624259	0.688691	0.0473456	0.0170927	0.153159	-0.104688	-0.364541	-0.582899
LinJ.24.2150	MASIEKIANCIRCLAADIVQGGKSGHPGTPMGMAPVSAVLWTEVMKYNSQDPNWVDRDRFVMSNGHGCALQYALLHMAGYDLTMDDLKGFRQDGSRTPGHPERFVTPGVEVTTGPLGQGIANAVGLAMAESHLAARFNRPGHELVNHYTYVYCGDGCLMEGVCQEALSLAGHLALEKLIVIYDSNYICIDGATNLSFTEQSHQKYVSMGFHVIEVENGDTDYDGLRKALAEAKATKGKPKMIVQTTTIGFGSSKQ	A4I115	XP_001466006.1	transketolase (LinJ.24:784613-786628(-)) [L_infantum] (671aa)	0.155892	0.0855867	0.0762841	0.000106313	0.426439	0.309462	0.431787	0.892865
LinJ.26.0420	MSSPSVAEGAAPLSGAGGTDAAAPVASAGLLQVKNIILVLSGKGGVGKSTVACQLALALAHVHHKQVGLLDVDVCGPSVPKICGLEGRDVYRGEKGWMPVSSQAKAATAGSPGSAPGAMAPSGDLKVMSIAYLLPSDKDAVVWRGPKKDAMIKQFVTDVNWGPLDYLIIDTPPGTSDEHLTLCEVLRSFRPSGAVVVTTPQDVSTDDVKKELSFCHKLQLRCLGIVENMSGFVCPHCAHCTDIFSKDGGKKLAEM	A4I1X9	XP_001470390.1	nucleotide binding protein-like protein (LinJ.26:114613-115539(-)) [L_infantum] (308aa)	0.484219	0.649263	0.56177	0.237812	0.197063	-0.0562728	-0.139481	0.298662
LinJ.26.0770	MLRLPPFRRAAAAAQASSIYDFKVNGSDHQPYDLGQHKGHPLLIYNVASKCGFTKGGYETATTLYNKYKHLGFTVLAFPCNQFAGQEPGTEEEVKEFACTRFKAEFPIMEKVCVNGEHEHPLYHYLKSKCKGILGTTFVKWNFTAFLVDKDGHPVCRFAPGATVSEIEKKLLPLLQAAASSKI	A4I211	XP_001470422.1	glutathione peroxidase-like protein, putative (LinJ.26:227999-228550(-)) [L_infantum] (183aa)	0.297334	0.727372	0.307868		0.258502	0.0691731	0.256822	-0.0682764
LinJ.26.2530	MSAAREDSAPCAVPSKLWRECLKQYDYGPDRPKGACEAHRTKFYDCVKDWTARTQHKSYSYTQFELPKSCGHEAEKLHQCMMMNMFEVSHCQRDMAVLKRCAARADPEVRKYLQDDEAIADLENDIEEATGLKRLWYKAIGKL	A4I2I7	XP_001470598.1	hypothetical protein, conserved (LinJ.26:966708-967139(+)) [L_infantum] (143aa)	0.689287	0.116482	0.619216	0.567672	0.227875	-0.498419	-0.172688	0.147793
LinJ.27.1350	MGLTDLFRRETPQERIRMYKRQLDRTCRDLDRERNKLSTQERKIMMEMKKMAKQDQVDAVRIMARDLVRTRKYNQKMYRMRTQIQGVSLRMQTMQSSAQMADAMKGVTKAMRSMNKKMNIPEVQKIMREFEKQNEMMGMKEDMMNDAVDEVMDDDGMEEEETEQEIQKVMDEAGLEFRTKVGVTDTALPQKSTETQGETDEELDARLAALKASMK	A4I370	XP_001466503.1	hypothetical protein, conserved (LinJ.27:595312-595959(+)) [L_infantum] (215aa)			0.00376351	0.0092755	0.807514	0.527533	1.43455	1.33939
LinJ.27.1710	MAPIIHRNLTAPELVQWALKLEKDTKLSARGALCVLSYAKTGRSPSDKRVADTDDVRENVDWGSVNVKLSEESFAKVKKRAMDFLNSRDHLFIVDCFAGHDERYRLKVRVITTRPYHALFMYNMLIRPTRQELESFGEPEYTIYNAGEHLADPSVPGITSTTSVSLNFKTGEEVILGTEYAGEMKKGILTVMFELMPRQGHLCMHASANVGKKGDVTVFFGLSGTGKTTLSADPNRMLIGDDEHVWTDRGVFNIE	A4I2Y7	XP_001466420.1	glycosomal phosphoenolpyruvate carboxykinase, putative (LinJ.27:769494-771071(-)) [L_infantum] (525aa)	0.385131	0.310735	0.0388343	0.000234994	0.234688	0.128409	0.526129	0.953549
LinJ.27.1940	MTYPLKQAEYNVGTFEERQAKYATCIAELRKVLKNPEKQLVVSEKMLDLYSKDESHHMHVLPAAAVIPSSVEEVVAVVKVCAAHKVPMTPRGAGTGVEGGVIPYAGGVVIDTVGLTSMNFDIDNACVWVGAGVRKLALNRAASERGFLFGPDPASDPSVGGMVSTSGSGMSTLRYGTTRENVIALRVVTPRGDVVQTRQAVRKSSSGLELTQLYIGSEGTLGIVCEVCFRLFPATKYSAGGYAAFESTGDAVRSV	A4I309	XP_001466442.1	D-lactate dehydrogenase-like protein (LinJ.27:860481-861962(-)) [L_infantum] (493aa)	0.468313	0.648572	0.0520617	0.881461	0.332821	0.201102	-0.470899	-0.0696366
LinJ.28.0770	MPRGAKGGKKRSRKEASDNIVEDLDLDIGDAGAYVNDDDVVHNRCSRKATREDGVEEEDMFAVLPSDAHRLDGYGDDENGGFQEEEELAVVTEKGLRKKTTEEDFDVAGVSVAHLSSRRDDVAKKSSLDALDAAPVIEAVERDFAALTTAERLAVLKKESPELLRLLLDLKTYMAEVKTLAQPLHELLYERKVSPSDKNLVSFLETKVQLMLSYCMHVTFYLLLKSEGRKVAGHPVIDHLVEIRVYLEKMWPLEE	A4I3E7	XP_001470109.1	hypothetical protein, conserved (LinJ.28:275962-277644(-)) [L_infantum] (560aa)	0.355906	0.0148661	0.105709	0.0222172	0.401978	-0.551866	-0.337657	-0.564959
LinJ.28.2040	MSRVPISEEQAQQMVAKQQAQQERMEAFEEQKENMLRAFVSAEGRERLKRIAQVKAGRAQAVEMHIIQAVQRGKMQPPVSDDTVRELLGQMANQEAESRSQITIARKRTDDDW	A4I3R8	XP_001470230.1	hypothetical protein, conserved (LinJ.28:753254-753595(-)) [L_infantum] (113aa)	0.670778	0.503264	0.24734	0.869585	0.168804	0.189684	0.408595	-0.0991207
LinJ.28.2100	MPKRVALGCDHAAYATHQEIMDMVNASGAASKVMYMGPSSDTSVDYPDYAAQVCEAILKGEADTGILVCGTGIGMSIAANKFRGIRAALCYDHVTAQLSRQHNNAHILCIGVRTSGMEVIRDIIETFLTTEPLAEGRHGNRVDKITVIEEEQMKDEQRWCFSGCGGLKEEGK	A4I3S4	XP_001470236.1	ribose 5-phosphate isomerase, putative (LinJ.28:781581-782099(-)) [L_infantum] (172aa)	0.895462	0.581115	0.796939	0.0212249	-0.0376951	0.126205	0.103295	1.36113
LinJ.29.0290	MSAVEEFEFEPFTARQSKYKACLDELVGLNLGPKSMVTDAVTLRKFYSKDKSSHAGSVPVAAVRPNSTEQVAAVVQVCAKYKVPMTPRGAGTGIEGACIPYAGGIVIDTDRLTRMDFDLDNSCVWVGAGVRKMTLNKAAAKHGFVFGPDPSSNPCVGGMVATSGSGMCTLRYGTTRENVLSLRVVTPQGTVVQTRQVVRKSSAGLELTQLYIGSEGTLGVICEVCFRLFPIQKCSSGGVGFFATTHAAVRAVVAL	A4I481	XP_001466550.1	D-lactate dehydrogenase-like protein (LinJ.29:97384-98859(-)) [L_infantum] (491aa)			0.0534336	0.780786			0.570159	-0.0608234
LinJ.29.1260	MITATADAGSAAKAAATPPARLFDCLDAASKERVTMLLSHYQVLLPVEQASFMQELERYNQEQQTTALARNKAGEVWIRYTNPRLQAVQARDPAYVQRLISHTAASRGSKGDEASEEATAPCSLEDLVHTRGMFGEPEGVPIRVGKMSLYEKLHQNMRNRRSTAGGSLTNTTTSSIPTAADPGHGAARVSVPFGPFAEAEAKPAEGKREVGDNASPKTSAQSESGERAVALACADTFPSHTSSVRPSAPYRNNAY	A4I4H4	XP_001466643.1	hypothetical protein, conserved (LinJ.29:460773-461885(+)) [L_infantum] (370aa)	0.0839811	0.00853649	0.00589106	0.000168851	0.452606	0.465441	0.605067	0.792889
LinJ.29.1820	MMDPIHVSWTDIAGSDTTPGARLAAGRVLSMLDMCAARTSQKAVDHQACLTHERYLTCTVGVTDTIFSSPILHGDAVRLDSRLVHCGSSSMGIYIRFYRQSPSTRTETPAGHSFFTMVAITPDLKAAKVVPAIELTDPFDIELHNHYVKVRKLQEENKKNTAERLKRTLTTEEVQCSINQQKPTHARINSTKVEANRIFFTSCMNNNNTVFGGELMAWMEQHAVHCGRTFTANRHVFTIGMHSVAFPEPVFATDW	A4I4M9	XP_001466698.1	hypothetical protein, conserved (LinJ.29:786527-787588(-)) [L_infantum] (353aa)	0.773032	0.293055	0.0225446	0.00195947	0.0643041	0.219878	0.404735	0.840252
LinJ.29.1940	MTDTTQQTVNICEDDLSAALKMPIRAHVRLVGIERTHPDVVARDLETIKRCRTMQEAVEAITEIRSRWISAGIFRNVKYNFEPTADGERNDICVRLDVIEEKPKKSIGVFTTDASIPEITVALENILGGRYSVKGNYIPPASRIHSISFSFLSNVPLIGQSAEYYIGRKTENKTYHLANSERVEEVKATTTNRKGKLASEFSVGLQRRTLLTKHMKNIPVEDAVDFSATDKGYARHQLTMTDVAHHANPFLYNMY	A4I4P0	XP_001466709.1	hypothetical protein, conserved (LinJ.29:823362-824783(-)) [L_infantum] (473aa)	0.515663			0.688573	0.354389	0.0395167	-1.19885	-0.336143
LinJ.29.2620	METRHHLNTKMVPSYQAPLSKVTAADLTVERLPGCKYMNPSKKHILREEYRDKVEHIMYDPRPQEDLDAEYPVSCNKLVCELAAARKHLHFNPSETSIGIVTCGGICPGLNDVIRSITLTGIISYRVKRVVGFRYGYWGLSKEGSKTAIELSRSDVRQIHRFGGTILGSSRGPQNPKEMVDTLVRMKINILFTVGGDGTQRGALTIYEEAKRRGENIAVFGVPKTIDNDLAFSHRTFGFQTAVEQAVNAVRAAYA	A4I4W5	XP_001466784.1	ATP-dependent phosphofructokinase (LinJ.29:1094688-1096148(+)) [L_infantum] (486aa)	0.270158	0.0190335	0.0204312	9.90619e-06	0.303156	0.311448	0.624516	1.42131
LinJ.29.2970	MTAPRNKIHRIGKRKGATLKDVSAWRWIKTAARHFKQEGKIFVPNCTEIMKSSHGRERAPQNPDWYYIRCAAVLRAIYLRPGVGYGGLSKRFGNKKNYGSRPEHTVTSSTGPLHWACKSLTKLGLVEPGAQAGQRLTRKGHKFADSLAFQVQIRKFGQSKA	A4I4Y2	XP_001466801.1	40S ribosomal protein S19-like protein (LinJ.29:1206638-1207123(+)) [L_infantum] (161aa)	0.372573	0.73052	0.000298286	0.00117814	0.241019	-0.0886131	-0.965996	-1.181
LinJ.30.0120	MPADEAQAPTQAEVYDRLKWNGWGVEGVQMQIDSENPLWVRHVDGKPIKNLLEFLYQEVSGGVGPKEIPPLSPSIPLEQALARLNKPNINEAFMKDISAVLEKSQIRPDGKSRLCHIVGKNYRDLWRVRKGMVEHAPDCILLPNSHKDCAEIMGLAHKHNVVVIPFGGGTNVTGGVEADPFERARMIVSVDMRRMNRMISIDRESRLATFETGVLGPDLDEQLFRHGFMLGHDPDSYMYSTLGGWIGARGSGAMS	A4I507	XP_001466826.1	alkyldihydroxyacetonephosphate synthase (LinJ.30:41096-42961(-)) [L_infantum] (621aa)	0.12671	0.0876744	0.547909	0.00354048	0.403043	0.205378	0.0877903	0.569215
LinJ.30.0790	MLLRRVLKCNSQARWVRWDGIKAPSVLNHAADHSDLLNAVFDEIENCDTSVHAEKRESPKMVESSGTPTSPSNTAPSVSDTKVRLEEAKHKRLRRQLRDATEELDALLNESSRTTAAVSSAKYVPARAAKTFLSSAELVQEKSPQEFVALENSKAELDRLPVLRHSGCSAVVTLVGVVTEPPTSVSVALPGVSEATNCVEFAVRYDVPFFQMQTSMGIVIRTVGASLSAFAKESVDVGDVVHLLGHLVPLTEPNG	A4I5A5	XP_001466924.1	hypothetical protein, conserved (LinJ.30:237875-238714(+)) [L_infantum] (279aa)		0.0876828	0.000892396		0.799813	0.512682	0.914444
LinJ.30.1160	MQGLSKDLQLYISGHRGRPALIYEPRTSLVEPSLLQLFEACNCDAETTAFLIRSRNMSVWKLMLADFLSVFLSRTTAQGMVGRGMMFVYSTEQIRRLLRPLQAPLVSPLPPDFQFDSLLDIGAGDGGVTANIAPLFKKVYVTEFSASMRWRLRRRGYEVLPHDDPFHMNTAVRLLDRRYFDVIACNNVLDRADMPETLLREMRDSLKPNGLLVLAVVLPWCPFVEDGPRQKRPSEILPMQGGECCRGASFEQSMS	A4I5E1	XP_001466960.1	DREV methyltransferase, putative (LinJ.30:368082-369005(+)) [L_infantum] (307aa)	0.797383	0.549866	0.253926	0.483076	0.171296	0.330264	0.552355	0.332115
LinJ.30.2860	MPATVKRPLWSLLLPQTYTSRVHALAFHAPTIVFMIAVCAIVSKQSYYRSSLADEDPKTYDRIDRRAYVALPDGRMALVYPIIDTQTSFTRTVISFLDAVNPFP	A4I5W3	XP_001467132.1	hypothetical protein, conserved (LinJ.30:1041825-1042139(-)) [L_infantum] (104aa)	0.806178	0.845848	0.615628	0.00771511	0.0862876	-0.0438436	0.13876	0.749174
LinJ.30.2870	MPNLCVSCTFNPPTITLLGSTIREDTVRAMEAQLPLATSTAVNPSKDPAKFIFLSNPDHWRMDLNQHFCDELHKSSVFLVILQSLEEEGWRLRASNNVVNKENDRETVKLFFTRA	A4I5W4	XP_001467133.1	hypothetical protein, conserved (LinJ.30:1042703-1043050(-)) [L_infantum] (115aa)	0.0974167	0.0100028	0.0532129	0.000755702	0.488164	0.482233	0.572217	0.751962
LinJ.30.3000	MAPIKVGINGFGRIGRMVFQAICDQGLIGTEIDVVAVVDMSTNADYFAYQMKHDTVHGRPKYTVEAVKSSPSVKTADVLVVNGHHIKCVKAQRNPADLPWGKLGVDYVIESTGLFTDKLQAEGHIKGGAKKVVISAPASGGAKTIVMGVNQHEYSPTTHHVVSNASCTTNCLAPIVHVLTKENFGIETGLMTTIHSYTATQKTVDGVSLKDWRGGRAAAMNIIPSTTGAAKAVGMVIPSTKGKLTGMSFRVPTPD	A4I5X6	XP_001467145.1	glyceraldehyde 3-phosphate dehydrogenase, glycosomal (LinJ.30:1083609-1084694(-)) [L_infantum] (361aa)	0.243415	0.245912	0.74964	0.139048	0.29366	0.24039	-0.057997	-0.302831
LinJ.30.3410	MSFSKRPDDVMDGTGDREVATILRSLAPEEVDMLRDTFIYMDRDSDGFVSREEMMAKVASCVGAERFPPLQEYLVPLFQVADKDRDERLSLTEFLMAFADGPGVVPAEVVNSCVADVQVRLTDEEVSALQTNFNRIDTNQDGVIDSEELEVALRTYLVPTFPDLTDENFKEIVSVVMASADADQNGVISLSEFIRSYQEDQGVLPATYLEPTQKSLAGARQLTDDEETVLREAFAVLDRNNDGFVDLEDLYHALS	A4I620	XP_001467189.1	calmodulin-related protein, putative (LinJ.30:1219798-1221975(+)) [L_infantum] (725aa)	0.197267	0.709803	0.202042	0.0115622	0.485743	0.0790476	0.374331	0.519948
LinJ.31.0580	MPKPVKRKTTGKNIGYGKVILFGEHFVVHGAEAIVAGISEYTECRLEINPGVPGLQVDDQRPAIPGYIAQKRDEQIKAHQLVLDHLKVDLSRDGLKMLIGGPLVPSSGIGASASDVVAFSRALSELYQLNLTDEEVNQSAFVGEGGYHGTPSGADNTAATYGGLISYRRHNGKSAFKPIAFQQRLYLVVVGTGINASTAKVVNDVHKMKKQQPAQFKRLYDNYTHIVSQAREALQKGDLQRLGQLMNANHDLCRQ	A4I6L2	XP_001467381.1	mevalonate kinase, putative (LinJ.31:201004-201993(-)) [L_infantum] (329aa)	0.274503	0.958876	0.566024	0.460955	0.302061	0.00560257	-0.093457	0.161772
LinJ.31.1520	MLLDALVMRMHARVRVCILHIASPSLTCAATRTAHALSLLGGTRVRVCRCERLCVRAATPPLFLPRILPCTALQLFNNAMSAHGPSVDAPLPMVADIVERHVDFISNTAAASSPALVGPLLRPIQAITGQAFPVVRTRHSYGRQRAIAGEATTHLSALQSSPASLPSASAAARVTGFSAHVQPRDAITASADPYAAGGEFSSIPGTRTRMHGGETELALAAGGSAQQRLPAHQWSLLEFEQLQSGYYVRPVDVSY	A4I6S7	XP_001467446.1	hypothetical protein, conserved (LinJ.31:687339-691949(-)) [L_infantum] (1536aa)	0.578838	0.158018		0.264241	0.251896	-0.305226	-0.00280526	-0.408605
LinJ.31.1940	MLLGNGGVADSVTAVAATDSIKNPMERPPASEGNLQPQLSKGALQDVLEGEKHRRLQTVDVGGMVGYRRVARPRNESVYRGLAPSSRSTKKQLTAADEQLCKRLAASHNSSSSTLQHHSASGVSSGAASQKVCNDNSTSLLSCKGARQQATEEDRDTDLSAAACGGAVVGLRESSAVVLQPLDTLQDTPLDEGKDHPNGKGDYSPSFTGGTGYPDTAAAAAAIRVPMLESRGQPSCRQSSRVSSPLSSHPTSIIT	A4I6W6	XP_001467485.1	hypothetical protein, unknown function (LinJ.31:918063-920612(-)) [L_infantum] (849aa)	0.840822	0.0752922	0.261423	0.128414	-0.104362	-0.479325	0.3282	-0.533553
LinJ.32.0450	MRCVMRLRCVRSAVVLSSLLWGQRWSSTWNSTPEKYGESAAASGATVLPGVDLARRAVSPNQEFPATWSEDEPLSPSNPRVCWREHYSLDAQKPYYQNIKTMEVTWDIPEGFVTRFPRLYASNGYHVDATGAVFRSSTASEPPANGTVGTTVAKEAGVKAVPLKQRLAAYGAGGLLWYLIVHNISLACVFTCLYVFRIDLIRLARSYGFDVKCSDEVAVSESKRPPFWKTFVLSIVLNKILVPLHLLLTVTSAPL	A4I7K8	XP_001467727.1	hypothetical protein, conserved (LinJ.32:170757-171632(-)) [L_infantum] (291aa)	0.503087				0.278756		-0.42616	-2.46537
LinJ.32.0480	MGQTPINAAELAIPSDGIDAFLSLMARRSAESNGRFASDSVTKLVALPSADTVASLSEIIGSLVSSKPVMERLSGLVACGASAATADDVLAEFLTSATKLEELCLVNCTLENTVTALMEAVKNMEMKRLGLERSDLGIGSADSDCEGLTTSFCEALKVNKFLTSLNLSNTNLDTTFVVALIDALLESDTKLLPEDLGEDAEEVTGWSLEGRLDKAAFVSGGGRDDSNASLTDDETVGDDDDATPSPDASESDAGE	A4I7L1	XP_001467730.1	hypothetical protein, conserved (LinJ.32:177304-180132(-)) [L_infantum] (942aa)	0.530851	0.0237514	0.402917	0.568316	-0.208254	-0.475918	-0.179317	0.173263
LinJ.32.0920	MEQALIEAAILKALSSAERVLSTDVADSIRADHQDIVGAGKSLEADNYIRSEMEQRMVLRLSNEAQQIMESGSPEYLVWCLLQDGRISQEDVAAKLGKEATGVALTNGIKSKMFKTIKENGKVFLERVPRSDNVVDAVRESLKQAAAAADEVDTKTLETLKKRKLAAMEAKKVFVYTKGAAYAPERAAKAVGDLTREMLVDGSWKNRQFKEYNFSAQGAEVGGGALHPLLKVRQEFREILMELGFQEMDTQHWAE	A4I7Q3	XP_001467772.1	phenylalanyl-tRNA synthetase alpha chain, putative (LinJ.32:332810-334309(+)) [L_infantum] (499aa)	0.655182	0.0918346	0.314708	0.595333	0.100733	-0.331511	-0.26597	-0.0728346
LinJ.32.1190	MAEDKKPRFLQQTTSQLLHQQEALRKRREMLERESTKPPAMRFGTNTPPRNAGRHGRSPAPPSSACERHASHSAPPPPLPSSGVHRELNWSRSEDEKAAERAPMRFYTLFRPSPAPAVLPRPRSTTSVHTPPSPRPREVNTSDQVDAMITKLHKEPSSPRTVSPHSPVSQRSRVEHDCASSKNAAAHLLAPNASRAAQVTAAETTQTKASQTPTHGATPAHAAVERHASTPKPPSQEALADEQDEATGMAAFSNT	A4I7T0	XP_001467799.1	hypothetical protein, conserved (LinJ.32:447645-452468(+)) [L_infantum] (1607aa)		0.475596	0.371459		0.16885	1.18016	-2.17101	-1.66192
LinJ.32.1400	MLHTAVAPLLPASVVTHTVSGYFLPDSSAAQKEKEVVAIRQNHLTLYRVKRTPHACAAAGLPPAEQLGQVAEVSLHAPPLAAATCRPLRTTSDVLVLLFDDFHVSFLQYNPVTVQFDTVALVQLDDRQLCLDRCPLSAMLRVDETGTYVAVLAKRSDLFFFPVLEMIDQQAMAQVQAENAAANASNSDMHSAAFAGNEEAAVTKTSGTATAAAPKPTVALNAWGDEDEDDDYDEAPNPRKQLEAAKSEQSVSEKT	A4I7V5	XP_001467824.1	cleavage and polyadenylation specificity factor- like protein (LinJ.32:521780-526408(+)) [L_infantum] (1542aa)	0.603035	0.71634	0.438584	0.0896107	0.130842	-0.112662	0.206545	0.306399
LinJ.32.2070	MAERRHPNQFLRLLCTLYLILSLVLQWVIIWVAQVIFIVVSFPFTTSEFRQDICGHILRKVSFVGMDLLNPFWSIHVLNKFPEVKSKKVILMLNHLSGADPFVAIRSLMPRDGTWIAKAGLFRVPFGGWALYNAGDLPVHFRDKKTSFATVKGTVGPMMENARRRLRRGRMLCVFPEGIRNMNPDGPLNPFRLGFFSLAVDEGATIVPLAVSGTEKLWPRGSALMDAADAYFSFGDPIDARSFKSAEELSQHVWN	A4I816	XP_001467885.1	1-acyl-sn-glycerol-3-phosphateacyltransferase-like protein, putative (LinJ.32:770834-771667(-)) [L_infantum] (277aa)	0.895104	0.703039	0.23367	0.165652	-0.0505194	-0.0903682	-0.357633	-0.291945
LinJ.32.3460	MRIVISETADKVADYTSNYVIKSINDFKPTADRPFVLGLPTGETPMRTYQKLIVAYREGRVSFKNVITFNMDEYVGLPADHPESYHYFMKHNFFDYVDIPEQNRHILNGNAPDLIEECRQYEEKIRAVGGIQLFLAGIGTDGHLAFNEPGSSLYSRTRVKSLNAETMESNARFFGNDVSRVPTMALTVGLRTIMEAKVVLMIATGASKALAVARCVEGGITHMCTATMLQMHPAAVLCLDEDATLELKVRTTRYF	A4I8F1	XP_001468020.1	glucosamine-6-phosphate isomerase, putative (LinJ.32:1308285-1309124(+)) [L_infantum] (279aa)	0.325661	0.247255	0.156271	0.00958577	0.32156	0.137918	0.393377	0.566856
LinJ.33.1720	MDLLPKYLNELQDSNKMKRCAAYKKIHDLVKAQRGNLSKDDEFSIIRSCLKGFEDTSERSREEAARITIELLPGQDASILDWVLPSVVTRIGIVPVAEESEEIRLLLLRLGTACMTCFPHDIGPRNYIDFFLVLLENCFRDPFPELKKEACKAACQLCSIEPKQVKVISTPLAKVLKDSCLLHKHSAVRCEAAQTLAVLFRCGASEALRDGKDEPENKAMASELFVLCNDHSEPVRLAVLSVLSCALLDVKERLE	A4I934	XP_001468253.1	hypothetical protein, conserved (LinJ.33:661890-664607(+)) [L_infantum] (905aa)	0.422774	0.0316248	0.689643	0.0736825	0.248467	0.34986	-0.0941395	0.419739
LinJ.33.2280	MSRVTAKADGDAATLLPRVIVFDLDGTLWTPEMYQLWGGAPFKPHKQNPSIMIDKSGTEVRLIGESRDVLQTLATNPKWANTYLAISSTCDVPSWARELLGTFEFTDCAGKTVPMHSLFGDRIEIYKANKAKQHEMILQKVNRVDPSVSEYAQMLFFDNQTDNVHHVSGIGVTSYYCPSGMTKGTFEKGLEVWRRAQLSKM	A4I987	XP_001468306.1	hypothetical protein, conserved (LinJ.33:865550-866155(+)) [L_infantum] (201aa)	0.243886				0.355009	-0.0837742	-0.487491
LinJ.33.2560	MLTDYWLLTDLDGTLIATPHKANGRYLPITRSPCFEPIRQWLSSNGNVCIVTTADLRAIDQVYYPLRPFLKTYQGYVDEAAAAGTPLATVDGMKGQPPRRGCLLLSLYTGAALYWCTSDSIIMLPGYASAVHCATREAVELAAAYQVRMSHATLFVDGSGKQLRPKPEMCVRGTCIDSATARCLRTRVEALYLDYVRDVLSGKDPAVREAMKWLSQRYQSMWGGLLQYLELIYATAVHNHPASPLLLGTMAKQTL	E9AHR1	XP_001466871.1	hypothetical protein, conserved (LinJ.33:987082-989034(+)) [L_infantum] (650aa)	0.576777				0.410652	-1.75838	-1.34529	0.70922
LinJ.33.2860	MVTPLGVTAVDTWAAVCRGQSGCRPLIEAPYFLPGFLENDKMLSPQQKAAALEKLVAALPCKVAAFVQPPAEVGLAAGKVDKAVPAADPFAPTAHEPRALRLCARAVEEALADAALQLSEAVQDRCGVNIGMGIPSLADVTDVSAYLTGDAIATDAGHVHYSKVPPMFLPKILGNMAAGNTAIRHKLRGPIGSSVAACATGAHCIGEAALWIREGRADVMVCGAAEACITPVSVAGFTRMRALCTRFNDTPSSAS	A4I9B2	XP_001468331.1	beta-ketoacyl synthase family protein, putative,3-oxoacyl-acyl carrier protein synthase ii, putative (LinJ.33:1100073-1101452(+)) [L_infantum] (459aa)	0.0214492	0.290509	0.86773	0.0122925	0.693687	0.398024	0.0408955	0.637424
LinJ.33.3290	MSWCTAEQVADLISVARLRGDVDQATRKSADLRFLDLCANAVNAGDVLIHVATEGSASPALRLNALLAVETLFTNKGWCEGAQFSDRSTVTKRLLHLVATDPYFLAQRKVDDGLLRCLAMIVALEFPTTEWQEWVRQCAVKFAEGDARSCAVLCAVVAESYRNYCLWSFLANDVVGFLLHAQIMTLPLRTTVMRLFLDLMRKRPRPSVDHEVASAKNCLLLSAVVRQLVLAALLERVEESGQLTGSSSDIFVADC	A4I9F5	XP_001468374.1	hypothetical protein, conserved (LinJ.33:1408787-1411804(+)) [L_infantum] (1005aa)	0.686262	0.326892			0.163684	-0.515044	-0.625337	1.14437
LinJ.34.0080	MSEEQSHADQDAYVADVDGILDVLRAQVLERKPDDIFQFISKSALSLQKDRGAESCDRINCKVKDEQKSRALTIIVFGASGDLAKKKTFPALFDLYCGGLLPPEVNIIGYARTKVDDVEKWKHETLMKYFSNLSERGCHAEDFLKHISYFCGAYDSVDDFKRLDAVIREKENAFKGPEKGGNRLFYLALPPSVFASVCESIHKGAMPQEVGGWVRVIIEKPFGRDTKSSAELSQALEPFFDESQLYRIDHYLGKE	A2CIJ8	XP_001468395.1	glucose-6-phosphate 1-dehydrogenase, putative (LinJ.34:27174-28862(+)) [L_infantum] (562aa)	0.166226	0.0086081	0.00562741	1.30475e-05	0.366412	0.477564	0.636516	1.37315
LinJ.34.0320	MLSKKKAAKRAAISATVRREHQAHEKLSQQNTQLHTSRKKAAEASTSSRGADDFVDPKKSRTVLNSADAAEAVGSGNGNRAAMIRSLGDHINTRLQEVTFEDDLDGDVFHERRAQLMEEARLAAGVKQRDMSTSVRHYLGHQAETHDLHSVRIAHNCNSITCVAALGTDRIVYGDKSGKVYLVDISLATSGAGMSVSDKAELQRRRKVLLEPVLPSGIVSIAVSDTTANRPTARDVFEKTTVDMSCPSYVAAGAI	A4I9K0	XP_001468419.1	hypothetical protein, conserved (LinJ.34:108865-111150(+)) [L_infantum] (761aa)	0.647145	0.488694	0.398041	0.012236	-0.0937341	0.154269	0.278284	0.754518
LinJ.34.0870	MSLKDVSKKAAELESKLGGKLFLGGAKPTAEDVKVFNDLLGANHVNLYRWAKNMATYTEGERKAWGGPVRVAAPELRMPAPAAAKAVRSDAAAEKRAAPKAAAVAPPSAAAAEEDDDDIDLFGETTEEEKAALEAKKAKDAEKKKAKKDVIAKSSILFDIKAWDDTIDLEALAQKLHAIQRDGLIWGDHKLVPVAFGVKKLQQLIVIEDDKVSGDDLEEMIMGFEEEVQSMDIVAWNKI	A4I9P1	XP_001468460.1	elongation factor 1-beta (LinJ.34:361627-362346(+)) [L_infantum] (239aa)	0.133167	0.832266	0.659724	0.233302	0.280124	-0.0311512	-0.108434	0.19549
LinJ.34.1100	MGNLKHRLSAFYPHLTSKEYKFLVEDPSGSTGGGGAASSAARSGAAARHGGAADGCGSSTRGPTTSSLALAASSARPSNLSVDEGGDTAHIDGALPGEGVASGAGGSHTAGARAGLDVDQLWDLINSFQQLQRTFGAAQAGQAEGQNAQNTRSAFNASFDAYLVSAHGNQGIRSADIGFDAVGEAFRIYDPHNTHYVEEEVLSCIMARVGFGELTEEELAVLVSTADFDGDGRISLEDFRRLVSMKGRFKK	A4I9Q9	XP_001468478.1	hypothetical protein, conserved (LinJ.34:459322-460077(+)) [L_infantum] (251aa)	0.623289	0.531278	0.255642	0.0590102	0.260954	0.143776	0.42823	1.08898
LinJ.34.1170	MSFPPPRLALPEECKQVVLVAPIDGLTTACACAIATSPLVPLNCRVLVDGITVKSSSPSSGNDSLHTARSSAETAATTRDFMSTVQRVEAKLRASRATRRDISVTHMTQFYYGGVSPKAEEIGPMLHRIHLLGSGALGETSFTASSTDVSSGSGGSCGVPRVADSLFVLVLSAQSLSPDTESGLKAYDILLRRLWSAAGASQASETASQQTRVRGSLIILADDVYRTAACAMLSSIAKEVATAVDWVVLLTYSYA	A4I9R9	XP_001468488.1	dihydroxyacetonephosphate acyltransferase;with (LinJ.34:489493-493788(-)) [L_infantum] (1431aa)			0.372072	0.198013	1.58598	-0.281476	-0.579692	0.389765
LinJ.34.1360	MHARSLLRQQTSAAALQPLRSVVAIGLRQEFDPHWPLPLPPPLPMNKQKHTLVLDIDETLIHTYAMGLHDDSKDRTRDPALQGVSLIDYNVLLRPHLKEFLEEVNQLFEVVFWTAGTASYCCAVLDALEQQVMQLPRSFYSHVELAKESHKMKSSTSHTNFYALSRTQTLEQQGYMKYLPMLGRKISSVVMLDDNVRSFPLTPRNGIRIDAFDPDDRVLQRYMFALRRVQEEKPHEMEDALVQCLQQGQQEIARL	A4I9T8	XP_001468507.1	NLI-interacting factor, putative (LinJ.34:562917-563993(-)) [L_infantum] (358aa)		0.415118			0.307047	0.21447	-0.00454949	-0.707664
LinJ.34.3580	MLSLDAKVEQWLAWDRDPATRQVIESLAAEKDTAELRRRLETRMKFSTAGLRSTMGAGSAHMNRLTVLQTAQGLAAYVKQQFAPAELSRGVVIGYDGRHHSREFGEITATVMHQQGIKTYLYRHCIPTPFVPYGVRFFNALAGVMVTASHNPKEYNGLKVYWSNGAQIVAPLDASIAASIEANLTPLESSWAPFTATDHVDPYDVVFEDYFATLRSSYAPASDASAVRFTFTAMHGVGTRFTTHGLRHVLGLPAS	A4IAE6	XP_001468715.1	phosphomannomutase-like protein (LinJ.34:1448034-1449815(+)) [L_infantum] (593aa)		0.125691		0.265222	-0.543689	0.494015	-0.0709439	1.69104
LinJ.34.3670	MAESIPIKVLFDALHLKVSIEVATGEVYHGTVEELQNNMNVLLKDATKTARGGKETKMDSVFVRGSNIVFFQLPDALQTSPALLRAGEVVSKAQDTRGDGKGFGASRKRARNS	A4IAF5	XP_001468724.1	small nuclear ribonucleoprotein, putative (LinJ.34:1468418-1468759(+)) [L_infantum] (113aa)	0.38417	0.349315	0.593326	0.0588636	0.365958	0.14625	0.153127	0.44611
LinJ.34.3690	MTTNAETDPRLLWVFGQICRSLNGVTDDSLKDLFRDRDNVDTVLSTFGTVDSMLESSFVIVAREKEPIDGHSKDPLQHAADAPPPQHHTGDGGGRGQRLRISSGAVYNANIACSTLYAPDHSRCLFFVRVDHREITAEDAADWATNPKNPIHFAFELSGTQVPSLNSFYVLLMEVFAPMLQDMGQAAGKRKALMALALNGGASATSITQGGAAETGSGADAADGVTATGSNRQLYADIHSWINRLGTQLEGFINQ	A4IAF7	XP_001468726.1	dynein heavy chain, putative (LinJ.34:1473469-1487406(+)) [L_infantum] (4645aa)	0.204936	0.99105	0.839941	0.441815	0.326574	0.00217152	0.0718365	0.137454
LinJ.34.3940	MAGNTSHVKQLLSTARMYRRSDMLHDIVCEVRDAEMTTSRFSAELRVLCAEVAVELKQWSAAAELLKGLGAAQETRLLAVRRAFCEVLVSLHHVDENTSLTEDEKVQEYVAGAASALQALAEAVEVWPDSLDAVLTGIRTLWLIASPLLSAGHEADVCDAVAFLATLHQQLHIGGGYTLVQWLVRAALCLRAAERPNDALTRFSAALEAAALMGNQRLFVQVLRLAAGVILVKEKANVSSKTRSDLLPSYRNRPV	A4IAI2	XP_001468751.1	hypothetical protein, conserved (LinJ.34:1567690-1575489(+)) [L_infantum] (2599aa)	0.624432	0.408197	0.854782	0.702562	0.124169	-0.190774	-0.0414211	0.0852357
LinJ.34.4140	MLTKFEARSSRVKAVALHNSATWVLCGLHNGAVQIWDYRMSTCVDTYTEHVGAVRGADFHVNQPLFVTGGDDYTVKVWNYKLRRCLFTMMGHMDYVRTTFFHHEQPWIVSCSDDFTIRIWNWQSRKSIACLPGHNHYVMCAQFHPFSDLVVSGSLDKTIRVWDISALRHRKEEVGITHDLLGTTDVVVRYELEGHEKGINWVAFHPCGDLLLSAADDRTVRLWTMSGTSCYVSRTFTGHTSNVCCSVFYRNDYLI	A4IAK2	XP_001468771.1	coatomer alpha subunit, putative (LinJ.34:1631727-1635317(+)) [L_infantum] (1196aa)	0.482492	0.412941	0.63154	0.0240513	0.135647	0.0885763	0.114646	0.339261
LinJ.35.0250	MSTSTRRISVTSEQLQSDALRAQLFSACCAYGVVEWAQYQEDPNYNTTTVHIQFQKLSSADRLRSDVQQRGRLWQIESEPAALCVGTDVLLSAAEVLRLGRLTAALPGFACTALIGVTVSNTSTAATAKQTPSLPTFEEKSFLLHGRSTASRTTPASSKVTAEQEAALWSGFEQESSEVRHSCLGPYCAVLHFGSPRDANEFLCQHQLILAEQHSVYAIHVGTAPGCALAVALPKMLARHALADCAVDGRVVRGY	A4IAS6	XP_001468845.1	hypothetical protein, conserved (LinJ.35:61276-63330(+)) [L_infantum] (685aa)							0.923282
LinJ.35.0420	MSSDRSGPAAKASAGQCSSDRPLAVAADPKQYSMALCPDTPSYSLCGRLKSEWDKQSAAASPGPAAYDVPGYFDTLDPQQQQRHLWSGPVPGVHLGIRTVLPESREKAGMPGPGAYHLVRFGDELPRTREPLITRSSRRGRGAAADTPGPGAYDDPTSIAYRADQVRRKRLFTQCSTFGGRWCRREFHTAGPGPAAYNTVAATKLLEKNQRHAPRLVRRQPPLDRQSVAEAAAARMKVPGAPTPQAFPSLPSDFD	A4IAU2	XP_001468861.1	hypothetical protein, conserved (LinJ.35:117499-118974(+)) [L_infantum] (491aa)	0.499315	0.837896			-1.03361	0.309505	-0.527664
LinJ.35.1120	MATAVPSEAPSADGQHAGDVVDAAEPAECAMPEAGEAHPMNEQYDYKDEEEADAVVAATATGADASAKSPTAHLDGLSVEELTALLVEKKKGWVNLNRFKDREALVQAIFGMEQKEAAQIAFRAEVAAAARWYAEHQSQFKAAHHRPKGSRTRGDSAEPAAAGGSDVDEAQHEVLVLYNQANGYDSKFEVLRKELQESEAVSLPNLADFKIIGQAYPMSPRRVLISKALQGAFFGTLGLALMGDQLKFIPESVLA	A4IB07	XP_001468926.1	hypothetical protein, conserved (LinJ.35:489187-490182(+)) [L_infantum] (331aa)						-0.00393377	-0.318063
LinJ.35.1190	MADGKTSASVVAVDAESAAKERDAAARAMLQDGGVSPVGKAQLLKKGLVHTVPYTLKVVVADPKEMEKAAADAEQVLQAAFQVVDTLLNNFNENSEVSRINRMPVGEEHQMSAALKHVMACCQKVYNSSRGAFDPAVGPLVRELREAAHKGKTVPAEHVNDLLSKCTLNASFSIDMNRGMIARKHADAMLDLGGVNKGYGIDYIVERLNSLGYNDVFFEWGGDVRASGKNQSNQPWAVGIVRPPALADIRTVVPE	A4IB12	XP_001468931.1	NADH-dependent fumarate reductase, putative (LinJ.35:517686-521129(+)) [L_infantum] (1147aa)	0.12293	0.118051	0.0708541	0.000376825	0.330189	0.155687	0.346579	0.768286
LinJ.35.1490	MEHVQQYKFYKEKKMSIVLAPFSGGQPHSGVELGPDYLLKQGLQQDMEKLGWNTRLERVFDGKAVEARKASDNGDRIGRVKRPRLTAECTEKIYKCVRRVAEQGRFPLTIGGDHSIALGTVAGVLTVYPDAGVIWVDAHADINTMSGTVSGNLHGCPLSILLGLDRKNIPECFSWVPQVLKPSKIAYIGLRAVDEEEKKILHDLNIAAFSMHHVDRYGIDKVVSMAIEAISPKGTEPVMVSYDIDTIDPLYVPAT	A4IB49	XP_001468968.1	arginase (LinJ.35:627854-628843(-)) [L_infantum] (329aa)	0.396302	0.467271	0.964125	0.0207852	0.203077	0.123547	0.00991738	0.613335
LinJ.35.1540	MFRRSFISAFQATRAARVSLVFKQLEGNMPLTKKDKPVDSWSDEFMKPPQSAEMTKKYGRYAKYSDPALCDVDTSDEVVLNTYPEGAPQGRIEATAGVALKDYDASMWDEEFFRKHILKPKLADDMEDRARVTDYALNSAMLGFVILMARYAVLPLWYVGQPAMSMVGQMNIEAEIGELDERQCTTVVWRGKPVFVYRRSARQMKEVMETPLSALKDPETDEARFPDRRDKAVVIAICTHLGCVPIPNEGLFNGF	A4IB55	XP_001468974.1	reiske iron-sulfur protein precursor, putative (LinJ.35:648241-649134(-)) [L_infantum] (297aa)	0.417808	0.427019	0.397978	0.0111837	0.173466	0.137258	0.267911	0.471826
LinJ.35.2790	MPAESYPDERLDSTLATLTTIFCEEFKVENDADVEWLVFTFSPGRVNLIGEHVDYMEGWTCPAAVLEGTHILVGRVKHFQKEAKPKVRFYATYTKEHFDMDHLGGCVHNKAWTTFVRGAMTLRLNRLGVAIDDASLSGVCMVVHATLPMGAGMSASAAFGVALIHAINSVVTRSYKDCPTSSGRRYSIVPAMPKEELMELAKEARLIETEYCGVNVGIMDQFISAFAEVDKFMFLDCKHLTFEPIDMTPLLGHGE	A4IBE2	XP_001469061.1	galactokinase-like protein (LinJ.35:1111651-1113081(-)) [L_infantum] (476aa)	0.0943817	0.00658971	0.000635542	1.25081e-05	0.453597	0.410978	0.8489	1.19529
LinJ.35.3130	MPYVASIDQGTTSSRCIIFDEKFTVLSAHQLFHKQITPRPGWLEHDPEEIYSNCCLCLAEALKKLRSKDPKFDKVSAIGITNQRETGVAWDRKTGKPLCNAIVWSDARTYELSNRIAKECGGGDSNFAASITGLPVSTYFTAFKFRWMLENVPAVAAARKSGSLLLGTIETWLLWKLSEGKVFVTDVSNASRTFLMNLRTQQWCDKLCQELDIPRATLPEIRSNSEHYCNVSANDHGIRDALGMPTPVTGCIGDQ	A4IBJ9	XP_001469118.1	glycerol kinase, glycosomal, putative (LinJ.35:1252855-1254393(-)) [L_infantum] (512aa)	0.872599	0.101892	0.0911332	0.00703585	0.116442	0.657184	0.650935	1.19343
LinJ.35.3730	MTAKFNHLDKSTYPNGRNKKQPIVSIISPSLMVADQTKLLQESLDVLSDKGGSADWLHVDIVDGHLAPNFSFSPATVSDLRMHLPNTFLDCHLIVRDPIRWVDSFAKAGASTFVFHYEATENPVAVCRKVREAGMVAGIALAPNTPAEVLFPIIDAGEVDMALVMCVQIGLAGQRFQIETVEKVRQLRQRYPHLLIQVDGSITLDTIDLVAAAGANAIVPGRAAFKSNDRKGSMERLRGSIQKHIAQRAASRL	A4IBQ7	XP_001469176.1	ribulose-phosphate 3-epimerase, putative (LinJ.35:1479037-1479798(-)) [L_infantum] (253aa)	0.103187	0.768556	0.642182	0.263765	0.903563	-0.107854	0.235681	0.490143
LinJ.35.5300	MRSRDCTVDREAAVQKRKKDHIDICLHKDVEPHKRRTSIWNKYTLPYKALPEVDLQKIDTSCEFMGKRISFPFFISSMTGGEAHGRVINENLAKACEAEKIPFGLGSMRIINRYASAVHTFNVKEFCPSVPMLANIGLVQLNYGFGPKEVNNLVDSVRADGLCIHLNHTQEVCQPEGDTNFEGLIEKLRQLLPLIKVPVLVKGVGHGIDYESMVAIKASGVKYVDVSGCGGTSWAWIEGRRQPYKVEEENIGYLF	A4IC51	XP_001469320.1	isopentenyl-diphosphate delta-isomerase, putative,isomerase, putative (LinJ.35:2019679-2020752(+)) [L_infantum] (357aa)	0.165089	0.4063	0.347461	0.0338386	0.539067	0.224746	0.277442	0.576282
LinJ.36.0280	MYAGIDIGTSGIKIALMRSDGRMADSASAPLTVSSPHPLWNEQDPDSWWTAINSAMDELKKRQDMSSVRAIGLSGQMHGATLLDKNHKVLRPCILWCDGRCYRECEELEKAVPKSRDITGNLMMPGFTAGKLLWVKKHEPEIFAKVDKVLLPKDYVRFLMTGDFASEMSDSSGSMWMDTGKRDWNDDILRATGLSRANMPKLYEGSEITGKLSADVAKRWNMNRVPVVGGGGDNEAGAVGAGLFKPGQAMLSRGT	A4ICW1	XP_001469580.1	xylulokinase, putative (LinJ.36:75760-77223(-)) [L_infantum] (487aa)				0.0138038	0.146111	-0.268345	0.215882	0.983901
LinJ.36.1320	MSRVTIFQSQLPACNRLKTPYESELIATVKKLTTPGKGLLAADESIGSCTKRFEPIGLSNTEEHRRQYRALMLEAEGFEQYISGVILHEETVGQKASNGQTFPEYLTARGVVPGIKTDMGLCPLLEGAEGEQMTEGLDGYVKRASAYYKKGCRFCKWRNVYKIQNGTVSESAVRFNAETLARYAILSQISGLVPIVEPEVMIDGKHDIDTCQRVSEHVWREVVAALQRHGVIWEGCLLKPNMVVPGAESGQTAAP	A4ICK8	XP_001469477.1	fructose-1,6-bisphosphate aldolase (LinJ.36:464823-465938(+)) [L_infantum] (371aa)	0.172982	0.0276154	0.0250271	6.06255e-05	0.385024	0.291038	0.567012	1.03781
LinJ.36.1410	MPLFIILFGPPGSGKGTVSHLLVKEYGFVHLSAGNLLREEVLKKSPLGLRCAEIMSEGSLIPDELVVDLVCNRLSEPAVQKHGILLDGFPRTLRQAEVLRARGFKFDMMILLDVSPEILLNRCLSRRLDPVTGRIYNLKSDPPSPDVVDRLQIRSDDTKEKHERRMQIYNSQKATLIAHYSDIIIEIDADPEINVVFKELQKKINKRLQGTTTQVPLAKL	A4ICK0	XP_001469469.1	adenylate kinase, putative (LinJ.36:489814-490476(-)) [L_infantum] (220aa)	0.236846			0.885262	-0.522909	-1.39522	-2.29017	-0.0890419
LinJ.36.1490	MSTLKEVNGRLNAQPFVSGFSPSSEDARIFNEMFGSNVNVIQWVARMASYYQAERDEILNAGTEKKATESAKKAAAPAPAAAAAAEEEDDIDLFGETTEEEKAALEAKKAKDAEKKKAKTDVIAKSSILFDIKAWDDTIDLEALAQKLHAIQRDGLIWGDHKLVPVAFGVKKLQQLIVIEDDKVSGDDLEEMIMGFEDEVQSMDIVAWNKI	A4IDB2	XP_001469731.1	translation elongation factor 1-beta, putative (LinJ.36:520716-521351(-)) [L_infantum] (211aa)	0.300386	0.101561	0.539368	0.958874	0.192101	-0.206758	-0.115948	-0.0085843
LinJ.36.1950	MTETVLRLGPQEYAHLTNLNTNTTELILGPLNRPVASHESVALPPTKFVVVPPTQYCLVANPHRTAIDPTTGIAQPVRDAYGQVQVRSGEEEYRWHVPPFPLYPEEAVVKIEDLKVLSARAALQIQVLTAYKVPACSASDSTPSPARREAGERYLFCGPGTYYPRVEERIEEEVTAYTVERGSALWCTTSETFTDSVTGLKHYADDKYMYVAEGMHFLQPFESLQRFAKGIVLSTEEGLHVQPTKTYADPRTPFR	A4IDF8	XP_001469777.1	hypothetical protein, conserved (LinJ.36:733714-736344(-)) [L_infantum] (876aa)	0.43237	0.39688	0.979119	0.00110195	0.180053	-0.421355	-0.00732536	0.639745
LinJ.36.2810	MSLGDAINLLREVYASTNNDHRKSCTLQLLQWEKALQAADAVRIGIELLKTSNEGVAVQAYGAVLLRHALHARVLQPAQLPLMDLLSWYCNEPTLGPLLRADLMELIIECVIYSDDAVIGQVLGSLCTGIESQPRRMLLLSEMTVALVDPDFDRVPRESIGKLKRSVTKQGSQLLNAATMSLYTYYVTSGGEQSTALAPDLEPCVEAAFKVIGTLAPQLPFSAWQENNLAATMEVLLRWVPAQRPVLTCATSLLR	A4ICH4	XP_001469443.1	hypothetical protein, conserved (LinJ.36:1086899-1089916(-)) [L_infantum] (1005aa)			0.166581	0.28209	0.814864	0.0572798	-0.518017	-0.209397
LinJ.36.3180	MLSVLMFLNSRGDVVLSRTFRAGNSVRSLAETFCSEIISTKQVDRCPVNIVKRMCFIHLKLTELYVVMVSDSNVNCLMCLQYGARLLQHIQNDYEGLDEKRIKENFVALQGIIDESMDFGYPILTDAEAMKEFITKDGVDAAVLKSTRESERIADRMTGETPWRVEGLAFRVNEVFVDVFEDVNLLLSQTGETLQSSVLGRVVMNNFLSGMPECQLNWNAKVMSHGIDEAVESHGAGGTGEVVPLSSISFHNCVR	A4ID91	XP_001469710.1	clathrin coat assembly protein-like protein (LinJ.36:1225615-1226931(-)) [L_infantum] (438aa)	0.597599	0.0300641	4.42457e-05	0.0397253	-0.142889	-0.539509	-1.2731	-0.559716
LinJ.36.3280	MHVGVLAPHSHPPASFRPIFEVRPPPSPTHSFHHPPTPIYLCTTCTDAVDFYVRAVTSLLVEWTTAMFTRSTIRWAAGAGHAFMDIAIGSQPPHRVTFELFTKKCPIASENFLKLCTGENVLPQVSSIDGIGEPSFRDQFLPQLTYRNTTVHRVCKGYLVQGGDIVSGQGTGQLSIYGEFFDAPEEVKASKFDRMGLLGTAVSAPHLNGSQFFILTADKAPHLNGTCICFGRVVDGWAVVKAIEAIPLTAAGEPT	A4IDA1	XP_001469720.1	cyclophilin 10, putative (LinJ.36:1248563-1249363(-)) [L_infantum] (266aa)	0.346238	0.543068	0.200734	0.00138721	0.30523	0.105423	0.336607	0.859568
LinJ.36.4740	MSSAQSSVLQGGAATGPRRLSAIDLQRITAILEACGVSKVHGSTHIYAHPESIHLISPRDLSFLVLHADVLATHTDLLYDVRAFTGILWGMMQHADRGIERVLRAVEGNSAAAAESARGGSVGGTPSSSSPAPAPAHTFVYTNVSKVYSAMFPHLVQVFRVATLLRAYESTDARAEVRDTRRIAQVDIDVVARLAGRLNHLFLCEAGERSAGALGGAGALNVTATYTNVGHHLFRTTESALSSVLLLLSSLAARP	A4IDN1	XP_001469850.1	hypothetical protein, conserved (LinJ.36:1736019-1739183(+)) [L_infantum] (1054aa)	0.333073	0.0941051	0.193269	0.0415093	0.348703	0.380803	0.347075	0.701939
LinJ.36.5240	MTAVESGSKVLRMKESDAQKLLAMRCHIGTRNQSSAMKKYIYGRTAEGSHIIDLHMMWEKLILAARVIAAVENPKDVCVCSSRLYGTRAIYKFSQHVGTSFHGGRFIPGTFTNQIQKKFVQPRVLVVTDPRTDHQAIREASLVNIPVIALCDTDAPLEYVDIAIPCNNRGIKSIGMMYWLLAREVLRLRGTIVRSVPWEEKVDLFFYRDPNEAAEEKAAAAAAAPAAEAEEGFGWVERNDDNAWEA	A4IDS4	XP_001469893.1	40S ribosomal protein SA, putative (LinJ.36:1935498-1936238(-)) [L_infantum] (246aa)	0.673018	0.000642984	0.0017975	1.54026e-06	0.0976188	-0.536222	-0.961209	-1.41084
LinJ.36.6130	MELVQQSIAPLSPFTWVPEEEAATPGYANVALHDIARLDLRFELIVEEFAVPFRHPLHRIYATHPLLRNALSPRQLQLLQYGMVVDSEEQLVIVAASPCCGDSGACIAASYQQVFERAMDSTSSMESHPLLLEYTFVVYRLPAAVANDQARGSDAPEALFRLVFRNIVSQEEMRGADKAAAPRYMLVAVLASSDAYYAELQRGIQYRNEWIANMAATRACDPPLSKVSSSSSTSTTVPPQRMVPETVAREVCASS	A4IE00	XP_001469969.1	hypothetical protein, conserved (LinJ.36:2243492-2245879(-)) [L_infantum] (795aa)	0.447817	0.226044	0.0154608	0.00628593	0.303423	0.245289	0.624663	0.830183
