# Supplementary material for: Metabolic Reprogramming during Purine Stress in the Protozoan Pathogen Leishmania donovani
Source: PLoS Pathog. 2014 Feb 27;10(2):e1003938. doi: 10.1371/journal.ppat.1003938 (PMC3937319; doi:10.1371/journal.ppat.1003938)
Supplement: Table S5 — Purine-starved and purine-replete SL RNA-seq data at 24 h. The raw number of reads mapped to each gene for the purine-replete (ES001) and purine-starved (ES002) libraries are depicted. Accession numbers correspond to the annotated L. infantum genome in TriTrypDB version 4.0. Log2_med refers to the log2 of the median-normalized ratio of reads between the purine-starved and purine-replete libraries. (XLSX) [file ppat.1003938.s011.xlsx]

## Sheet: SL RNA-seq Complete Data
TriTryp ID	Description	Purine-Replete 24 h ES001	Purine-Starved 24 h ES002	max	raw_ratio	med_norm	total_norm	log2_raw	log2_med	log2_total
LinJ.28.2390	"cyclin dependent kinase-binding protein, putative"	1	0	1	0	0	0
LinJ.01.0010	"hypothetical protein, unknown function"	740	807	807	1.09	2.43	2.12	0.13	1.28	1.08
	"hypothetical protein, conserved"	19	19	19	1	2.23	1.94	0	1.16	0.96
LinJ.01.0020	"hypothetical protein, conserved"	295	97	295	0.33	0.73	0.64	-1.6	-0.45	-0.65
LinJ.01.0030	"MCAK-like kinesin, putative"	3434	563	3434	0.16	0.37	0.32	-2.61	-1.45	-1.65
LinJ.01.0040	"hypothetical protein, unknown function"	189	88	189	0.47	1.04	0.9	-1.1	0.05	-0.15
LinJ.01.0050	"carboxylase, putative"	1534	1494	1534	0.97	2.17	1.89	-0.04	1.12	0.92
LinJ.01.0060	"hypothetical protein, conserved"	1039	392	1039	0.38	0.84	0.73	-1.41	-0.25	-0.45
LinJ.01.0070	"hypothetical protein, conserved"	1716	789	1716	0.46	1.02	0.89	-1.12	0.03	-0.16
LinJ.01.0080	"hypothetical protein, conserved"	342	161	342	0.47	1.05	0.91	-1.09	0.07	-0.13
LinJ.01.0090	"hypothetical protein, conserved"	401	214	401	0.53	1.19	1.04	-0.91	0.25	0.05
LinJ.01.0100	"hypothetical protein, conserved"	655	284	655	0.43	0.97	0.84	-1.21	-0.05	-0.25
LinJ.01.0110	glutaredoxin-like protein	3674	1315	3674	0.36	0.8	0.69	-1.48	-0.33	-0.53
LinJ.01.0120	"hypothetical protein, conserved"	1050	683	1050	0.65	1.45	1.26	-0.62	0.54	0.34
LinJ.01.0130	"hypothetical protein, conserved"	1098	565	1098	0.51	1.15	1	-0.96	0.2	0
LinJ.01.0140	"hypothetical protein, conserved"	582	350	582	0.6	1.34	1.17	-0.73	0.42	0.22
LinJ.01.0150	"hypothetical protein, conserved"	741	550	741	0.74	1.65	1.44	-0.43	0.73	0.53
LinJ.01.0160	"hypothetical protein, conserved"	1361	415	1361	0.3	0.68	0.59	-1.71	-0.56	-0.76
LinJ.01.0170	"hypothetical protein, conserved"	1282	633	1282	0.49	1.1	0.96	-1.02	0.14	-0.06
LinJ.01.0180	"CLC-type chloride channel, putative"	1563	516	1563	0.33	0.74	0.64	-1.6	-0.44	-0.64
LinJ.01.0190	"hypothetical protein, conserved"	510	248	510	0.49	1.08	0.94	-1.04	0.12	-0.08
LinJ.01.0200	"hypothetical protein, conserved"	1988	785	1988	0.39	0.88	0.77	-1.34	-0.18	-0.38
LinJ.01.0210	"hypothetical protein, conserved"	3783	1993	3783	0.53	1.17	1.02	-0.92	0.23	0.03
LinJ.01.0220	"cyclophilin type peptidyl-prolyl cis-trans isomerase, putative"	2407	1013	2407	0.42	0.94	0.82	-1.25	-0.09	-0.29
LinJ.01.0230	"hypothetical protein, conserved"	1599	484	1599	0.3	0.67	0.59	-1.72	-0.57	-0.77
LinJ.01.0240	"DNA excision/repair protein SNF2, putative"	933	441	933	0.47	1.05	0.92	-1.08	0.07	-0.12
LinJ.01.0250	"hypothetical protein, conserved"	371	160	371	0.43	0.96	0.84	-1.21	-0.06	-0.26
LinJ.01.0260	"hypothetical protein, conserved"	1956	496	1956	0.25	0.56	0.49	-1.98	-0.82	-1.02
LinJ.01.0270	"thioredoxin, putative"	3701	1500	3701	0.41	0.9	0.79	-1.3	-0.15	-0.35
LinJ.01.0280	pseudouridylate synthase-like protein	883	390	883	0.44	0.98	0.86	-1.18	-0.02	-0.22
LinJ.01.0290	"hypothetical protein, conserved"	7129	2522	7129	0.35	0.79	0.69	-1.5	-0.34	-0.54
LinJ.01.0300	"hypothetical protein, conserved"	27196	16816	27196	0.62	1.38	1.2	-0.69	0.46	0.26
LinJ.01.0310	"acidocalcisomal exopolyphosphatase, putative"	3396	1026	3396	0.3	0.67	0.59	-1.73	-0.57	-0.77
LinJ.01.0320	"hypothetical protein, conserved"	684	295	684	0.43	0.96	0.84	-1.21	-0.06	-0.26
LinJ.01.0330	"poly(A) export protein, putative"	1099	231	1099	0.21	0.47	0.41	-2.25	-1.09	-1.29
LinJ.01.0340	"hypothetical protein, conserved"	928	166	928	0.18	0.4	0.35	-2.48	-1.33	-1.53
LinJ.01.0350	"hypothetical protein, conserved"	17645	7268	17645	0.41	0.92	0.8	-1.28	-0.12	-0.32
LinJ.01.0360	"hypothetical protein, conserved"	575	198	575	0.34	0.77	0.67	-1.54	-0.38	-0.58
LinJ.01.0370	"hypothetical protein, conserved"	5484	2417	5484	0.44	0.98	0.86	-1.18	-0.03	-0.23
LinJ.01.0380	"hypothetical protein, conserved"	1574	667	1574	0.42	0.94	0.82	-1.24	-0.08	-0.28
LinJ.01.0390	"hypothetical protein, conserved"	8762	3616	8762	0.41	0.92	0.8	-1.28	-0.12	-0.32
LinJ.01.0400	"hypothetical protein, conserved"	468	371	468	0.79	1.77	1.54	-0.34	0.82	0.62
LinJ.01.0410	"hypothetical protein, conserved"	963	530	963	0.55	1.23	1.07	-0.86	0.29	0.1
LinJ.01.0420	"hypothetical protein, conserved"	376	265	376	0.7	1.57	1.37	-0.5	0.65	0.45
LinJ.01.0430	"ribosomal protein S7, putative"	6501	3976	6501	0.61	1.36	1.19	-0.71	0.45	0.25
LinJ.01.0440	"ribosomal protein S7, putative"	10065	4997	10065	0.5	1.11	0.96	-1.01	0.15	-0.05
LinJ.01.0450	"hypothetical protein, conserved"	172	92	172	0.53	1.19	1.04	-0.9	0.25	0.05
LinJ.01.0460	"hypothetical protein, unknown function"	1139	603	1139	0.53	1.18	1.03	-0.92	0.24	0.04
LinJ.01.0470	alpha/beta-hydrolase-like protein	3946	1608	3946	0.41	0.91	0.79	-1.3	-0.14	-0.34
LinJ.01.0480	"hypothetical protein, conserved"	14737	6113	14737	0.41	0.92	0.81	-1.27	-0.11	-0.31
LinJ.01.0490	"fatty acyl CoA syntetase 1, putative"	3999	2648	3999	0.66	1.48	1.29	-0.59	0.56	0.36
LinJ.01.0500	"hypothetical protein, conserved"	1457	994	1457	0.68	1.52	1.32	-0.55	0.6	0.41
LinJ.01.0510	"long chain fatty acid CoA ligase, putative"	13600	3610	13600	0.27	0.59	0.52	-1.91	-0.76	-0.96
LinJ.01.0520	"fatty acyl CoA synthetase 2, putative"	1275	714	1275	0.56	1.25	1.09	-0.84	0.32	0.12
LinJ.01.0530	"fatty acyl CoA synthetase 2, putative"	2629	1256	2629	0.48	1.06	0.93	-1.07	0.09	-0.11
LinJ.01.0540	"long chain fatty acid CoA ligase, putative"	7647	2377	7647	0.31	0.69	0.6	-1.69	-0.53	-0.73
LinJ.01.0550	"long chain fatty acid CoA ligase, putative"	10047	4697	10047	0.47	1.04	0.91	-1.1	0.06	-0.14
LinJ.01.0560	"hypothetical protein, conserved"	1559	1157	1559	0.74	1.65	1.44	-0.43	0.73	0.53
LinJ.01.0570	"hypothetical protein, conserved"	2919	1236	2919	0.42	0.94	0.82	-1.24	-0.08	-0.28
LinJ.01.0580	"hypothetical protein, conserved"	567	170	567	0.3	0.67	0.58	-1.74	-0.58	-0.78
LinJ.01.0590	"tricarboxylate carrier, putative"	2454	1163	2454	0.47	1.06	0.92	-1.08	0.08	-0.12
LinJ.01.0600	"hypothetical protein, conserved"	1367	767	1367	0.56	1.25	1.09	-0.83	0.32	0.12
LinJ.01.0610	mitochondrial RNA editing ligase 1	826	883	883	1.07	2.38	2.08	0.1	1.25	1.05
LinJ.01.0620	"hypothetical protein, conserved"	491	426	491	0.87	1.93	1.68	-0.2	0.95	0.75
LinJ.01.0630	DNA-damage inducible protein DDI1-like protein	1749	901	1749	0.52	1.15	1	-0.96	0.2	0
LinJ.01.0640	"hypothetical protein, conserved"	1202	542	1202	0.45	1	0.88	-1.15	0.01	-0.19
LinJ.01.0650	"hypothetical protein, unknown function"	2735	3229	3229	1.18	2.63	2.29	0.24	1.4	1.2
LinJ.01.0660	HSP70-like protein	9419	2679	9419	0.28	0.63	0.55	-1.81	-0.66	-0.86
LinJ.01.0670	"mitochondrial processing peptide beta subunit, putative,metallo-peptidase, Clan ME, Family M16"	478	223	478	0.47	1.04	0.91	-1.1	0.06	-0.14
LinJ.01.0680	"hypothetical protein, conserved"	573	406	573	0.71	1.58	1.38	-0.5	0.66	0.46
LinJ.01.0690	"hypothetical protein, conserved"	241	149	241	0.62	1.38	1.2	-0.69	0.46	0.26
LinJ.01.0700	"hypothetical protein, unknown function"	3405	1606	3405	0.47	1.05	0.92	-1.08	0.07	-0.13
LinJ.01.0710	"hypothetical protein, unknown function"	2529	2176	2529	0.86	1.92	1.67	-0.22	0.94	0.74
LinJ.01.0720	"hypothetical protein, unknown function"	1023	602	1023	0.59	1.31	1.14	-0.76	0.39	0.19
LinJ.01.0730	"ubiquitin activating enzyme, putative"	2849	1314	2849	0.46	1.03	0.9	-1.12	0.04	-0.16
LinJ.01.0740	"hypothetical protein, conserved"	945	507	945	0.54	1.2	1.04	-0.9	0.26	0.06
LinJ.01.0750	"hypothetical protein, conserved"	3630	2350	3630	0.65	1.44	1.26	-0.63	0.53	0.33
LinJ.01.0760	"hypothetical protein, conserved"	997	625	997	0.63	1.4	1.22	-0.67	0.48	0.28
LinJ.01.0770	"protein kinase, putative"	439	276	439	0.63	1.4	1.22	-0.67	0.49	0.29
LinJ.01.0780	"hypothetical protein, conserved"	141	50	141	0.35	0.79	0.69	-1.5	-0.34	-0.54
LinJ.01.0790	"eukaryotic initiation factor 4a, putative;evidence=inferred from sequence orthology"	17925	10248	17925	0.57	1.27	1.11	-0.81	0.35	0.15
LinJ.01.0800	"eukaryotic initiation factor 4a, putative;evidence=inferred from sequence orthology"	18498	10468	18498	0.57	1.26	1.1	-0.82	0.33	0.14
LinJ.01.0810	"hypothetical protein, conserved"	824	313	824	0.38	0.85	0.74	-1.4	-0.24	-0.44
LinJ.01.0820	"hypothetical protein, conserved"	3073	1708	3073	0.56	1.24	1.08	-0.85	0.31	0.11
LinJ.01.0830	"calcium/potassium channel (CAKC), putative"	874	271	874	0.31	0.69	0.6	-1.69	-0.53	-0.73
LinJ.01.0840	potassium channel subunit-like protein	768	411	768	0.54	1.19	1.04	-0.9	0.25	0.05
LinJ.01.0850	"peptidyl dipeptidase, putative,metallo-peptidase, Clan MA(E), Family M3"	577	1026	1026	1.78	3.96	3.45	0.83	1.99	1.79
LinJ.02.0010	"aminopeptidase P1, putative,metallo-peptidase, Clan MG, Family M24"	11243	4889	11243	0.43	0.97	0.84	-1.2	-0.05	-0.24
LinJ.02.0020	"cytochrome b-domain protein, putative"	6937	3736	6937	0.54	1.2	1.05	-0.89	0.26	0.06
LinJ.02.0030	"hypothetical protein, conserved"	1713	883	1713	0.52	1.15	1	-0.96	0.2	0
LinJ.02.0040	"hypothetical protein, conserved"	1620	802	1620	0.5	1.1	0.96	-1.01	0.14	-0.06
LinJ.02.0050	"hypothetical protein, conserved"	1891	1230	1891	0.65	1.45	1.26	-0.62	0.54	0.34
LinJ.02.0060	"hypothetical protein, conserved"	723	303	723	0.42	0.93	0.81	-1.25	-0.1	-0.3
LinJ.02.0070	"hypothetical protein, conserved"	1964	647	1964	0.33	0.73	0.64	-1.6	-0.45	-0.64
LinJ.02.0080	"hypothetical protein, conserved"	632	416	632	0.66	1.47	1.28	-0.6	0.55	0.35
LinJ.02.0090	exportin T (tRNA exportin)-like protein	579	253	579	0.44	0.97	0.85	-1.19	-0.04	-0.24
LinJ.02.0100	phosphatidylinositol 3-kinase-like protein	3579	1895	3579	0.53	1.18	1.03	-0.92	0.24	0.04
LinJ.02.0110	"hypothetical protein, conserved"	4916	2316	4916	0.47	1.05	0.91	-1.09	0.07	-0.13
LinJ.02.0120	"hypothetical protein, conserved"	554	270	554	0.49	1.09	0.95	-1.04	0.12	-0.08
LinJ.02.0130	"hypothetical protein, conserved"	1121	375	1121	0.33	0.75	0.65	-1.58	-0.42	-0.62
LinJ.02.0140	"phosphoglycan beta 1,3 galactosyltransferase;db_xref=PMID:16464509;evidence=traceable author statement"	16558	16657	16657	1.01	2.24	1.95	0.01	1.16	0.97
LinJ.02.0150	"phosphoglycan beta 1,3 galactosyltransferase;db_xref=PMID:16464509;evidence=traceable author statement"	2775	800	2775	0.29	0.64	0.56	-1.79	-0.64	-0.84
LinJ.02.0160	"phosphoglycan beta 1,3 galactosyltransferase;db_xref=PMID:16464509;evidence=inferred by curator"	721	306	721	0.42	0.95	0.82	-1.24	-0.08	-0.28
LinJ.02.0170	"phosphoglycan beta 1,3 galactosyltransferase;db_xref=PMID:16464509;evidence=inferred by curator"	2992	893	2992	0.3	0.66	0.58	-1.74	-0.59	-0.79
LinJ.02.0180	"phosphoglycan beta 1,3 galactosyltransferase;db_xref=PMID:16464509;evidence=inferred by curator"	1645	1334	1645	0.81	1.81	1.57	-0.3	0.85	0.65
LinJ.02.0190	"phosphoglycan beta 1,2 arabinosyltransferase;db_xref=PMID:16272216;evidence=traceable author statement"	683	238	683	0.35	0.78	0.68	-1.52	-0.37	-0.56
LinJ.02.0200	"phosphoglycan beta 1,3 galactosyltransferase;db_xref=PMID:16464509;evidence=inferred by curator"	1333	639	1333	0.48	1.07	0.93	-1.06	0.09	-0.1
LinJ.02.0210	"hypothetical protein, conserved"	781	435	781	0.56	1.24	1.08	-0.84	0.31	0.11
LinJ.02.0220	"hypothetical protein, conserved"	3742	1370	3742	0.37	0.82	0.71	-1.45	-0.29	-0.49
LinJ.02.0230	small GTP binding protein rab6-like protein	1290	776	1290	0.6	1.34	1.17	-0.73	0.42	0.22
LinJ.02.0240	"hypothetical protein, conserved"	879	268	879	0.3	0.68	0.59	-1.71	-0.56	-0.76
LinJ.02.0250	"hypothetical protein, conserved"	1068	316	1068	0.3	0.66	0.57	-1.76	-0.6	-0.8
LinJ.02.0260	"protein kinase, putative"	2122	873	2122	0.41	0.92	0.8	-1.28	-0.13	-0.32
LinJ.02.0270	"ABC1 transporter, putative"	2374	1167	2374	0.49	1.1	0.95	-1.02	0.13	-0.07
LinJ.02.0280	"hypothetical protein, conserved"	2382	2382	2382	1	2.23	1.94	0	1.16	0.96
LinJ.02.0290	"ribosomal RNA processing protein, putative"	935	402	935	0.43	0.96	0.83	-1.22	-0.06	-0.26
LinJ.02.0300	"glycosyl transferase, putative"	470	256	470	0.54	1.21	1.06	-0.88	0.28	0.08
LinJ.02.0310	"hypothetical protein, conserved"	7032	3181	7032	0.45	1.01	0.88	-1.14	0.01	-0.19
LinJ.02.0320	"hypothetical protein, conserved"	895	453	895	0.51	1.13	0.98	-0.98	0.17	-0.03
LinJ.02.0330	"casein kinase II, alpha chain, putative"	1137	373	1137	0.33	0.73	0.64	-1.61	-0.45	-0.65
LinJ.02.0340	"proteasome regulatory non-ATPase subunit 6, putative"	257	190	257	0.74	1.65	1.44	-0.44	0.72	0.52
LinJ.02.0350	"FtsJ-like methyltransferase, putative"	6638	3921	6638	0.59	1.32	1.15	-0.76	0.4	0.2
LinJ.02.0370	"hypothetical protein, unknown function"	2052	560	2052	0.27	0.61	0.53	-1.87	-0.72	-0.92
LinJ.02.0380	"RNA-editing complex protein MP81, putative"	427	109	427	0.26	0.57	0.5	-1.97	-0.81	-1.01
LinJ.02.0360	"ubiquitin-conjugating enzyme e2, putative"	28	3	28	0.11	0.24	0.21	-3.22	-2.07	-2.27
LinJ.02.0390	"hypothetical protein, conserved"	2127	842	2127	0.4	0.88	0.77	-1.34	-0.18	-0.38
LinJ.02.0400	"rhomboid-like protein,serine peptidase, Clan S-, family S54, putative"	739	382	739	0.52	1.15	1	-0.95	0.2	0
LinJ.02.0410	"amino acid permease, putative"	3496	2210	3496	0.63	1.41	1.23	-0.66	0.49	0.3
LinJ.02.0420	"hypothetical protein, conserved"	9356	3812	9356	0.41	0.91	0.79	-1.3	-0.14	-0.34
LinJ.02.0430	"hypothetical protein, conserved"	40391	15467	40391	0.38	0.85	0.74	-1.38	-0.23	-0.43
LinJ.02.0440	"hypothetical protein, unknown function"	500	339	500	0.68	1.51	1.32	-0.56	0.6	0.4
LinJ.02.0450	"hypothetical protein, conserved"	1465	418	1465	0.29	0.64	0.55	-1.81	-0.65	-0.85
LinJ.02.0460	"hypothetical protein, conserved"	1900	765	1900	0.4	0.9	0.78	-1.31	-0.16	-0.36
LinJ.02.0470	"hypothetical protein, conserved"	1682	857	1682	0.51	1.14	0.99	-0.97	0.18	-0.02
LinJ.02.0480	"hypothetical protein, conserved"	821	606	821	0.74	1.64	1.43	-0.44	0.72	0.52
LinJ.02.0490	"hypothetical protein, conserved"	8422	4545	8422	0.54	1.2	1.05	-0.89	0.27	0.07
LinJ.02.0500	"hypothetical protein, conserved"	1529	862	1529	0.56	1.26	1.09	-0.83	0.33	0.13
LinJ.02.0510	"hypothetical protein, conserved"	1804	1279	1804	0.71	1.58	1.38	-0.5	0.66	0.46
LinJ.02.0520	"hypothetical protein, unknown function"	19149	15667	19149	0.82	1.82	1.59	-0.29	0.87	0.67
LinJ.02.0530	"hypothetical protein, unknown function"	2267	1299	2267	0.57	1.28	1.11	-0.8	0.35	0.15
LinJ.02.0540	"protein kinase, putative"	1669	896	1669	0.54	1.2	1.04	-0.9	0.26	0.06
LinJ.02.0550	"hypothetical protein, conserved"	37279	14729	37279	0.4	0.88	0.77	-1.34	-0.18	-0.38
LinJ.02.0570	"ARP2/3 complex subunit, putative"	212	118	212	0.56	1.24	1.08	-0.85	0.31	0.11
LinJ.02.0580	"hypothetical protein, conserved"	2006	456	2006	0.23	0.51	0.44	-2.14	-0.98	-1.18
LinJ.02.0560	"hypothetical protein, conserved"	4	11	11	2.75	6.13	5.34	1.46	2.62	2.42
LinJ.02.0590	"hypothetical protein, conserved"	977	621	977	0.64	1.42	1.23	-0.65	0.5	0.3
LinJ.02.0600	gamma-glutamyl phosphate reductase-like protein	170	394	394	2.32	5.16	4.5	1.21	2.37	2.17
LinJ.02.0610	"hypothetical protein, unknown function"	367	199	367	0.54	1.21	1.05	-0.88	0.27	0.07
LinJ.02.0620	"hypothetical protein, conserved"	2334	629	2334	0.27	0.6	0.52	-1.89	-0.74	-0.93
LinJ.02.0630	"hypothetical protein, conserved"	649	418	649	0.64	1.43	1.25	-0.63	0.52	0.32
LinJ.02.0640	"mitochondrial carrier protein, putative"	1850	757	1850	0.41	0.91	0.79	-1.29	-0.13	-0.33
LinJ.02.0650	"hypothetical protein, conserved"	3421	1149	3421	0.34	0.75	0.65	-1.57	-0.42	-0.62
LinJ.02.0670	"hypothetical protein, conserved"	2991	3212	3212	1.07	2.39	2.08	0.1	1.26	1.06
LinJ.02.0680	"ATP-dependent Clp protease subunit, heat shock protein 78 (HSP78), putative,serine peptidase, putative"	8529	3656	8529	0.43	0.96	0.83	-1.22	-0.07	-0.27
LinJ.02.0660	"hypothetical protein, conserved"	13	8	13	0.62	1.37	1.19	-0.7	0.46	0.26
LinJ.02.0690	"hypothetical protein, unknown function"	2509	2630	2630	1.05	2.34	2.03	0.07	1.22	1.02
LinJ.02.0710	"peptidyl-dipeptidase, putative,metallo-peptidase, Clan MA(E), Family M3"	4903	2314	4903	0.47	1.05	0.92	-1.08	0.07	-0.13
LinJ.02.0720	hypothetical protein	616	279	616	0.45	1.01	0.88	-1.14	0.01	-0.19
LinJ.02.0700	dehydrogenase/oxidoreductase-like protein	74	39	74	0.53	1.17	1.02	-0.92	0.23	0.03
LinJ.02.0740	"hypothetical protein, conserved"	347	306	347	0.88	1.96	1.71	-0.18	0.97	0.78
LinJ.03.0010	hypothetical protein	464	280	464	0.6	1.34	1.17	-0.73	0.43	0.23
LinJ.03.0020	"hypothetical protein, conserved"	351	164	351	0.47	1.04	0.91	-1.1	0.06	-0.14
LinJ.03.0030	D-3-phosphoglycerate dehydrogenase-like protein	4211	1395	4211	0.33	0.74	0.64	-1.59	-0.44	-0.64
LinJ.03.0040	2-aminoethylphosphonate:pyruvateaminotransferas e-like protein	3566	1307	3566	0.37	0.82	0.71	-1.45	-0.29	-0.49
LinJ.03.0050	"hypothetical protein, conserved"	1429	541	1429	0.38	0.84	0.73	-1.4	-0.25	-0.44
LinJ.03.0060	"hypothetical protein, conserved"	644	331	644	0.51	1.15	1	-0.96	0.2	0
LinJ.03.0070	glycerol-3-phosphate acyl transferase	1247	824	1247	0.66	1.47	1.28	-0.6	0.56	0.36
LinJ.03.0080	"DNA primase large subunit, putative"	1207	318	1207	0.26	0.59	0.51	-1.92	-0.77	-0.97
LinJ.03.0090	"cytochrome c oxidase assembly protein, putative"	1541	622	1541	0.4	0.9	0.78	-1.31	-0.15	-0.35
LinJ.03.0100	"hypothetical protein, conserved"	1272	395	1272	0.31	0.69	0.6	-1.69	-0.53	-0.73
LinJ.03.0110	"hypothetical protein, conserved"	2048	864	2048	0.42	0.94	0.82	-1.25	-0.09	-0.29
LinJ.03.0120	"acetyltransferase, putative"	3824	1219	3824	0.32	0.71	0.62	-1.65	-0.49	-0.69
LinJ.03.0130	"hypothetical protein, conserved"	4486	2885	4486	0.64	1.43	1.25	-0.64	0.52	0.32
LinJ.03.0140	"hypothetical protein, conserved"	845	273	845	0.32	0.72	0.63	-1.63	-0.47	-0.67
LinJ.03.0150	"ATP-binding cassette protein subfamily F, member 1, putative;db_xref=PMID:17030997;evidence=Inferred from Sequence Orthology"	2285	3926	3926	1.72	3.83	3.34	0.78	1.94	1.74
LinJ.03.0160	hypothetical protein	2346	970	2346	0.41	0.92	0.8	-1.27	-0.12	-0.32
LinJ.03.0170	"hypothetical protein, conserved"	656	126	656	0.19	0.43	0.37	-2.38	-1.22	-1.42
LinJ.03.0180	"U2 splicing auxiliary factor, putative"	4672	1141	4672	0.24	0.54	0.47	-2.03	-0.88	-1.08
LinJ.03.0190	"delta-1-pyrroline-5-carboxylate dehydrogenase, putative"	24958	6561	24958	0.26	0.59	0.51	-1.93	-0.77	-0.97
LinJ.03.0200	"protein kinase, putative"	955	594	955	0.62	1.39	1.21	-0.69	0.47	0.27
LinJ.03.0210	"hypothetical protein, conserved"	1484	335	1484	0.23	0.5	0.44	-2.15	-0.99	-1.19
LinJ.03.0220	"long chain fatty Acyl CoA synthetase, putative"	8605	3713	8605	0.43	0.96	0.84	-1.21	-0.06	-0.26
LinJ.03.0230	"hypothetical protein, conserved"	8691	3898	8691	0.45	1	0.87	-1.16	0	-0.2
LinJ.03.0240	"ribosomal protein L38, putative"	81264	51512	81264	0.63	1.41	1.23	-0.66	0.5	0.3
LinJ.03.0250	"hypothetical protein, conserved"	1954	1101	1954	0.56	1.26	1.09	-0.83	0.33	0.13
LinJ.03.0260	hypothetical protein	2005	1197	2005	0.6	1.33	1.16	-0.74	0.41	0.21
LinJ.03.0270	hypothetical protein	304	192	304	0.63	1.41	1.23	-0.66	0.49	0.29
LinJ.03.0280	"hypothetical protein, unknown function (pseudogene)"	918	651	918	0.71	1.58	1.38	-0.5	0.66	0.46
LinJ.03.0290	hypothetical protein	825	819	825	0.99	2.21	1.93	-0.01	1.15	0.95
LinJ.03.0300	"hypothetical protein, conserved"	3233	2323	3233	0.72	1.6	1.39	-0.48	0.68	0.48
LinJ.03.0310	"hypothetical protein, conserved"	420	274	420	0.65	1.45	1.27	-0.62	0.54	0.34
LinJ.03.0320	"hypothetical protein, conserved"	2486	1179	2486	0.47	1.06	0.92	-1.08	0.08	-0.12
LinJ.03.0330	"protein kinase, putative"	1483	764	1483	0.52	1.15	1	-0.96	0.2	0
LinJ.03.0340	hypothetical protein	3358	2682	3358	0.8	1.78	1.55	-0.32	0.83	0.63
LinJ.03.0350	"hypothetical protein, conserved"	409	215	409	0.53	1.17	1.02	-0.93	0.23	0.03
LinJ.03.0360	"hypothetical protein, conserved"	555	832	832	1.5	3.34	2.91	0.58	1.74	1.54
LinJ.03.0370	"hypothetical protein, conserved"	1102	1007	1102	0.91	2.04	1.77	-0.13	1.03	0.83
LinJ.03.0380	"hypothetical protein, conserved"	4258	3610	4258	0.85	1.89	1.65	-0.24	0.92	0.72
LinJ.03.0390	"MFS transporter, putative"	1342	666	1342	0.5	1.11	0.96	-1.01	0.14	-0.05
LinJ.03.0400	"hypothetical protein, conserved"	2266	737	2266	0.33	0.72	0.63	-1.62	-0.46	-0.66
LinJ.03.0410	"60S acidic ribosomal protein P2, putative"	5597	5573	5597	1	2.22	1.93	-0.01	1.15	0.95
LinJ.03.0420	"60S acidic ribosomal protein P2, putative"	12272	7075	12272	0.58	1.28	1.12	-0.79	0.36	0.16
LinJ.03.0430	"TLD domain protein, conserved"	2540	1102	2540	0.43	0.97	0.84	-1.2	-0.05	-0.25
LinJ.03.0440	hypothetical protein	16978	7216	16978	0.43	0.95	0.83	-1.23	-0.08	-0.28
LinJ.03.0450	"hypothetical protein, conserved"	3691	1334	3691	0.36	0.81	0.7	-1.47	-0.31	-0.51
LinJ.03.0460	"hypothetical protein, conserved"	9470	4771	9470	0.5	1.12	0.98	-0.99	0.17	-0.03
LinJ.03.0470	"hypothetical protein, conserved"	849	501	849	0.59	1.31	1.15	-0.76	0.39	0.2
LinJ.03.0480	phosphate-Repressible Phosphate Permease-like protein	307	130	307	0.42	0.94	0.82	-1.24	-0.08	-0.28
LinJ.03.0490	"hypothetical protein, conserved"	619	393	619	0.63	1.41	1.23	-0.66	0.5	0.3
LinJ.03.0500	"hypothetical protein, conserved"	1514	593	1514	0.39	0.87	0.76	-1.35	-0.2	-0.4
LinJ.03.0510	"hypothetical protein, conserved"	4035	1784	4035	0.44	0.99	0.86	-1.18	-0.02	-0.22
LinJ.03.0520	"26S protease regulatory subunit, putative,serine peptidase, Clan SJ, family S16, putative"	2933	1447	2933	0.49	1.1	0.96	-1.02	0.14	-0.06
LinJ.03.0530	"hypothetical protein, conserved"	480	230	480	0.48	1.07	0.93	-1.06	0.09	-0.1
LinJ.03.0540	hypothetical protein	930	559	930	0.6	1.34	1.17	-0.73	0.42	0.22
LinJ.03.0550	"quinone oxidoreductase, putative"	4218	1631	4218	0.39	0.86	0.75	-1.37	-0.22	-0.41
LinJ.03.0560	"hypothetical protein, conserved"	1114	500	1114	0.45	1	0.87	-1.16	0	-0.2
LinJ.03.0570	"DNA repair helicase, putative"	1477	772	1477	0.52	1.16	1.01	-0.94	0.22	0.02
LinJ.03.0580	"arginine N-methyltransferase, putative"	966	401	966	0.42	0.92	0.81	-1.27	-0.11	-0.31
LinJ.03.0590	kinase-like protein	724	130	724	0.18	0.4	0.35	-2.48	-1.32	-1.52
LinJ.03.0600	"MP99, putative,mitochondrial"	3054	838	3054	0.27	0.61	0.53	-1.87	-0.71	-0.91
LinJ.03.0610	"hypothetical protein, conserved"	3924	1669	3924	0.43	0.95	0.83	-1.23	-0.08	-0.28
LinJ.03.0620	"hypothetical protein, conserved"	2903	877	2903	0.3	0.67	0.59	-1.73	-0.57	-0.77
LinJ.03.0630	hypothetical protein	3253	2855	3253	0.88	1.96	1.7	-0.19	0.97	0.77
LinJ.03.0640	"hypothetical protein, conserved"	4119	1499	4119	0.36	0.81	0.71	-1.46	-0.3	-0.5
LinJ.03.0650	"hypothetical protein, conserved"	202	104	202	0.51	1.15	1	-0.96	0.2	0
LinJ.03.0660	hypothetical protein	2114	975	2114	0.46	1.03	0.9	-1.12	0.04	-0.16
LinJ.03.0670	"hypothetical protein, conserved"	3361	1686	3361	0.5	1.12	0.97	-1	0.16	-0.04
LinJ.03.0680	"hypothetical protein, conserved"	1439	720	1439	0.5	1.11	0.97	-1	0.16	-0.04
LinJ.03.0700	"hypothetical protein, conserved"	528	341	528	0.65	1.44	1.25	-0.63	0.52	0.33
LinJ.03.0710	"hypothetical protein, conserved"	574	235	574	0.41	0.91	0.79	-1.29	-0.13	-0.33
LinJ.03.0690	"hypothetical protein, conserved"	93	73	93	0.78	1.75	1.52	-0.35	0.81	0.61
LinJ.03.0720	"cytochrome c oxidase copper chaperone, putative"	1865	913	1865	0.49	1.09	0.95	-1.03	0.13	-0.07
LinJ.03.0730	"hypothetical protein, conserved"	1052	747	1052	0.71	1.58	1.38	-0.49	0.66	0.46
LinJ.03.0740	"hypothetical protein, conserved"	775	584	775	0.75	1.68	1.46	-0.41	0.75	0.55
LinJ.03.0750	"hypothetical protein, conserved"	538	533	538	0.99	2.21	1.92	-0.01	1.14	0.94
LinJ.03.0770	"serine/threonine-protein kinase, putative,protein kinase, putative"	144	37	144	0.26	0.57	0.5	-1.96	-0.8	-1
LinJ.03.0780	"hypothetical protein, conserved"	1392	503	1392	0.36	0.81	0.7	-1.47	-0.31	-0.51
LinJ.03.0760	"serine/threonine-protein kinase, putative,protein kinase, putative"	1	0	1	0	0	0
LinJ.03.0790	"6-phosphofructo-2-kinase/fructose-2,6-biphospha ta se,putative"	869	377	869	0.43	0.97	0.84	-1.2	-0.05	-0.25
LinJ.03.0800	hypothetical protein	6301	4480	6301	0.71	1.58	1.38	-0.49	0.66	0.46
LinJ.03.0820	"hypothetical protein, conserved"	309	148	309	0.48	1.07	0.93	-1.06	0.09	-0.11
LinJ.03.0830	"hypothetical protein, conserved"	1962	710	1962	0.36	0.81	0.7	-1.47	-0.31	-0.51
LinJ.03.0810	"hypothetical protein, conserved"	3	4	4	1.33	2.97	2.59	0.42	1.57	1.37
LinJ.03.0840	"hypothetical protein, conserved"	439	366	439	0.83	1.86	1.62	-0.26	0.89	0.69
LinJ.03.0850	"hypothetical protein, conserved"	1573	547	1573	0.35	0.77	0.68	-1.52	-0.37	-0.57
LinJ.03.0860	"hypothetical protein, conserved"	2801	1605	2801	0.57	1.28	1.11	-0.8	0.35	0.15
LinJ.03.0870	"hypothetical protein, conserved"	7821	3840	7821	0.49	1.09	0.95	-1.03	0.13	-0.07
LinJ.03.0880	"peter pan protein, putative"	2896	1378	2896	0.48	1.06	0.92	-1.07	0.08	-0.11
LinJ.03.0890	"inorganic pyrophosphatase, putative"	1560	834	1560	0.53	1.19	1.04	-0.9	0.25	0.05
LinJ.03.0900	"hypothetical protein, conserved"	2951	1031	2951	0.35	0.78	0.68	-1.52	-0.36	-0.56
LinJ.03.0910	hypothetical protein	906	491	906	0.54	1.21	1.05	-0.88	0.27	0.07
LinJ.03.0920	"hypothetical protein, conserved"	1121	475	1121	0.42	0.94	0.82	-1.24	-0.08	-0.28
LinJ.03.0930	"hypothetical protein, conserved"	1980	819	1980	0.41	0.92	0.8	-1.27	-0.12	-0.32
LinJ.03.0940	"hypothetical protein, conserved"	25528	7479	25528	0.29	0.65	0.57	-1.77	-0.62	-0.81
LinJ.03.0950	"hypothetical protein, conserved"	6472	5094	6472	0.79	1.75	1.53	-0.35	0.81	0.61
LinJ.03.0960	"elongation initiation factor 2 alpha subunit, putative"	8938	1907	8938	0.21	0.48	0.41	-2.23	-1.07	-1.27
LinJ.03.0970	"aminoalcohol phosphotransferase, putative"	1912	888	1912	0.46	1.03	0.9	-1.11	0.05	-0.15
LinJ.04.0010	calcium-translocating P-type ATPase	7054	2315	7054	0.33	0.73	0.64	-1.61	-0.45	-0.65
LinJ.04.0020	"folate/biopterin transporter, putative;db_xref=PMID:18796316;evidence=Inferred from Experiment"	1631	952	1631	0.58	1.3	1.13	-0.78	0.38	0.18
LinJ.04.0030	"cAMP-specific phosphodiesterase, putative"	10626	5843	10626	0.55	1.23	1.07	-0.86	0.29	0.09
LinJ.04.0040	hypothetical protein	11057	5175	11057	0.47	1.04	0.91	-1.1	0.06	-0.14
LinJ.04.0050	"hypothetical protein, conserved"	711	243	711	0.34	0.76	0.66	-1.55	-0.39	-0.59
LinJ.04.0060	"hypothetical protein, conserved"	9607	4039	9607	0.42	0.94	0.82	-1.25	-0.09	-0.29
LinJ.04.0070	DNA topoisomerase type IB small subunit;db_xref=PMID:15478803;evidence=Inferred from Experiment	1927	732	1927	0.38	0.85	0.74	-1.4	-0.24	-0.44
LinJ.04.0080	"hypothetical protein, conserved"	2769	1417	2769	0.51	1.14	0.99	-0.97	0.19	-0.01
LinJ.04.0090	"hypothetical protein, conserved"	1377	532	1377	0.39	0.86	0.75	-1.37	-0.22	-0.42
LinJ.04.0100	"hypothetical protein, conserved"	5113	1865	5113	0.36	0.81	0.71	-1.45	-0.3	-0.5
LinJ.04.0110	"hypothetical protein, conserved"	2004	1329	2004	0.66	1.48	1.29	-0.59	0.56	0.36
LinJ.04.0120	"hypothetical protein, conserved"	1648	740	1648	0.45	1	0.87	-1.16	0	-0.2
LinJ.04.0130	"exosome complex exonuclease RRP40, putative"	1214	525	1214	0.43	0.96	0.84	-1.21	-0.05	-0.25
LinJ.04.0140	"hypothetical protein, conserved"	5281	1624	5281	0.31	0.69	0.6	-1.7	-0.55	-0.74
LinJ.04.0150	"hypothetical protein, conserved"	2801	919	2801	0.33	0.73	0.64	-1.61	-0.45	-0.65
LinJ.04.0160	"hypothetical protein, conserved in leishmania"	1290	1882	1882	1.46	3.25	2.83	0.54	1.7	1.5
LinJ.04.0170	surface antigen-like protein	4965	2357	4965	0.47	1.06	0.92	-1.07	0.08	-0.12
LinJ.04.0180	surface antigen-like protein	1386	1141	1386	0.82	1.83	1.6	-0.28	0.88	0.68
LinJ.04.0190	surface antigen-like protein	1780	2518	2518	1.41	3.15	2.75	0.5	1.66	1.46
LinJ.04.0200	surface antigen-like protein	1716	1945	1945	1.13	2.53	2.2	0.18	1.34	1.14
LinJ.04.0210	hypothetical protein	1343	894	1343	0.67	1.48	1.29	-0.59	0.57	0.37
LinJ.04.0220	"hypothetical protein, conserved"	1895	1935	1935	1.02	2.27	1.98	0.03	1.19	0.99
LinJ.04.0230	"hypothetical protein, conserved"	3568	2615	3568	0.73	1.63	1.42	-0.45	0.71	0.51
LinJ.04.0240	RNA pseudouridylate synthase-like protein	331	335	335	1.01	2.25	1.96	0.02	1.17	0.97
LinJ.04.0250	"hypothetical protein, conserved"	751	378	751	0.5	1.12	0.98	-0.99	0.17	-0.03
LinJ.04.0260	"hypothetical protein, conserved"	1725	629	1725	0.36	0.81	0.71	-1.46	-0.3	-0.5
LinJ.04.0270	"adenosine monophosphate deaminase, putative,AMP deaminase, putative"	7269	8034	8034	1.11	2.46	2.15	0.14	1.3	1.1
LinJ.04.0280	"hypothetical protein, conserved"	1219	836	1219	0.69	1.53	1.33	-0.54	0.61	0.41
LinJ.04.0290	"hypothetical protein, conserved"	764	173	764	0.23	0.5	0.44	-2.14	-0.99	-1.19
LinJ.04.0300	"beta-fructofuranosidase, putative"	7807	12736	12736	1.63	3.63	3.17	0.71	1.86	1.66
LinJ.04.0310	"beta-fructofuranosidase, putative"	150	135	150	0.9	2.01	1.75	-0.15	1	0.8
LinJ.04.0320	"mitochondrial exoribonuclease DSS-1, putative"	279	207	279	0.74	1.65	1.44	-0.43	0.73	0.53
LinJ.04.0330	"ADP-ribosylation factor, putative"	3102	1363	3102	0.44	0.98	0.85	-1.19	-0.03	-0.23
LinJ.04.0340	"hypothetical protein, conserved"	781	463	781	0.59	1.32	1.15	-0.75	0.4	0.2
LinJ.04.0350	"hypothetical protein, conserved"	2582	1851	2582	0.72	1.6	1.39	-0.48	0.68	0.48
LinJ.04.0360	"hypothetical protein, conserved"	1367	677	1367	0.5	1.1	0.96	-1.01	0.14	-0.06
LinJ.04.0370	hypothetical protein	1581	1300	1581	0.82	1.83	1.6	-0.28	0.87	0.67
LinJ.04.0380	"anaphase promoting complex, subunit 10-like protein"	7144	3127	7144	0.44	0.98	0.85	-1.19	-0.04	-0.23
LinJ.04.0390	"hypothetical protein, conserved"	149	61	149	0.41	0.91	0.79	-1.29	-0.13	-0.33
LinJ.04.0400	"hypothetical protein, conserved"	1582	733	1582	0.46	1.03	0.9	-1.11	0.05	-0.15
LinJ.04.0410	"hypothetical protein, conserved"	3178	1774	3178	0.56	1.24	1.08	-0.84	0.31	0.12
LinJ.04.0420	serine/threonine protein kinase-like protein	2919	1937	2919	0.66	1.48	1.29	-0.59	0.56	0.37
LinJ.04.0430	"calpain-like cysteine peptidase, putative,cysteine peptidase, Clan CA, family C2, putative"	6800	3565	6800	0.52	1.17	1.02	-0.93	0.22	0.03
LinJ.04.0440	"adenylosuccinate lyase, putative"	16394	5896	16394	0.36	0.8	0.7	-1.48	-0.32	-0.52
LinJ.04.0450	"hypothetical protein, conserved"	437	243	437	0.56	1.24	1.08	-0.85	0.31	0.11
LinJ.04.0460	"60S ribosomal protein L11 (L5, L16)"	100570	50188	100570	0.5	1.11	0.97	-1	0.15	-0.05
LinJ.04.0470	"ADP-ribosylation factor, putative"	1205	480	1205	0.4	0.89	0.77	-1.33	-0.17	-0.37
LinJ.04.0480	"hypothetical protein, conserved"	1146	490	1146	0.43	0.95	0.83	-1.23	-0.07	-0.27
LinJ.04.0490	"hypothetical protein, conserved"	3616	1928	3616	0.53	1.19	1.04	-0.91	0.25	0.05
LinJ.04.0500	hypothetical protein	2999	1300	2999	0.43	0.97	0.84	-1.21	-0.05	-0.25
LinJ.04.0510	"huntingtin interacting protein (HIP), putative"	657	290	657	0.44	0.98	0.86	-1.18	-0.02	-0.22
LinJ.04.0520	"hypothetical protein, conserved"	843	477	843	0.57	1.26	1.1	-0.82	0.33	0.14
LinJ.04.0530	"hypothetical protein, conserved"	357	157	357	0.44	0.98	0.85	-1.19	-0.03	-0.23
LinJ.04.0540	"hypothetical protein, conserved"	4236	3110	4236	0.73	1.64	1.43	-0.45	0.71	0.51
LinJ.04.0550	"tyrosine phosphatase, putative"	2476	2027	2476	0.82	1.82	1.59	-0.29	0.87	0.67
LinJ.04.0560	"hypothetical protein, conserved"	2495	1442	2495	0.58	1.29	1.12	-0.79	0.36	0.17
LinJ.04.0570	"spermidine synthase, putative"	4191	2657	4191	0.63	1.41	1.23	-0.66	0.5	0.3
LinJ.04.0580	hypothetical protein	1473	758	1473	0.51	1.15	1	-0.96	0.2	0
LinJ.04.0590	hypothetical protein	1356	991	1356	0.73	1.63	1.42	-0.45	0.7	0.5
LinJ.04.0600	"hypothetical protein, conserved"	708	373	708	0.53	1.17	1.02	-0.92	0.23	0.03
LinJ.04.0610	hypothetical protein	8893	4344	8893	0.49	1.09	0.95	-1.03	0.12	-0.08
LinJ.04.0620	hypothetical protein	14617	6873	14617	0.47	1.05	0.91	-1.09	0.07	-0.13
LinJ.04.0630	"hypothetical protein, conserved"	32923	15555	32923	0.47	1.05	0.92	-1.08	0.07	-0.12
LinJ.04.0640	hypothetical protein	923	554	923	0.6	1.34	1.17	-0.74	0.42	0.22
LinJ.04.0650	serine-threonine protein kinase-like protein	1176	537	1176	0.46	1.02	0.89	-1.13	0.02	-0.17
LinJ.04.0660	"hypothetical protein, conserved"	3682	2122	3682	0.58	1.28	1.12	-0.8	0.36	0.16
LinJ.04.0670	"hypothetical protein, conserved"	4402	1385	4402	0.31	0.7	0.61	-1.67	-0.51	-0.71
LinJ.04.0680	"ubiquitin-conjugating enzyme e2, putative"	7223	2806	7223	0.39	0.87	0.75	-1.36	-0.21	-0.41
LinJ.04.0690	hypothetical protein	5620	3579	5620	0.64	1.42	1.24	-0.65	0.5	0.31
LinJ.04.0700	"hypothetical protein, conserved"	649	354	649	0.55	1.22	1.06	-0.87	0.28	0.08
LinJ.04.0710	"hypothetical protein, conserved"	2603	1100	2603	0.42	0.94	0.82	-1.24	-0.09	-0.29
LinJ.04.0720	hypothetical protein	157	119	157	0.76	1.69	1.47	-0.4	0.76	0.56
LinJ.04.0730	"hypothetical protein, conserved"	370	229	370	0.62	1.38	1.2	-0.69	0.46	0.26
LinJ.04.0740	"hypothetical protein, conserved"	612	284	612	0.46	1.03	0.9	-1.11	0.05	-0.15
LinJ.04.0750	"60S ribosomal protein L10, putative"	23421	10291	23421	0.44	0.98	0.85	-1.19	-0.03	-0.23
LinJ.04.0760	"nascent polypeptide associated complex subunit- like protein, copy 2"	2370	2272	2370	0.96	2.14	1.86	-0.06	1.09	0.9
LinJ.04.0770	"nascent polypeptide associated complex subunit- like protein, copy 1"	28583	7999	28583	0.28	0.62	0.54	-1.84	-0.68	-0.88
LinJ.04.0780	"heat shock protein, putative"	2047	791	2047	0.39	0.86	0.75	-1.37	-0.22	-0.41
LinJ.04.0790	"hypothetical protein, conserved"	1522	596	1522	0.39	0.87	0.76	-1.35	-0.2	-0.4
LinJ.04.0800	"hypothetical protein, conserved"	923	737	923	0.8	1.78	1.55	-0.32	0.83	0.63
LinJ.04.0810	"hypothetical protein, conserved"	2038	1194	2038	0.59	1.31	1.14	-0.77	0.38	0.19
LinJ.04.0820	"metalloprotease-like protein,peptide deformylase, putative (EMBL:AY353252)"	855	294	855	0.34	0.77	0.67	-1.54	-0.38	-0.58
LinJ.04.0830	"hypothetical protein, conserved"	709	321	709	0.45	1.01	0.88	-1.14	0.01	-0.19
LinJ.04.0840	tyrosine phospatase-like protein	1089	569	1089	0.52	1.16	1.01	-0.94	0.22	0.02
LinJ.04.0850	"rhomboid-like protein,serine peptidase, Clan S-, family S54, putative"	2300	503	2300	0.22	0.49	0.42	-2.19	-1.04	-1.24
LinJ.04.0860	"hypothetical protein, conserved"	3069	807	3069	0.26	0.59	0.51	-1.93	-0.77	-0.97
LinJ.04.0870	hypothetical protein	1130	557	1130	0.49	1.1	0.96	-1.02	0.14	-0.06
LinJ.04.0880	hypothetical protein	3215	1246	3215	0.39	0.86	0.75	-1.37	-0.21	-0.41
LinJ.04.0890	"hypothetical protein, conserved"	3725	2170	3725	0.58	1.3	1.13	-0.78	0.38	0.18
LinJ.04.0900	hypothetical protein	666	419	666	0.63	1.4	1.22	-0.67	0.49	0.29
LinJ.04.0910	"hypothetical protein, conserved"	287	121	287	0.42	0.94	0.82	-1.25	-0.09	-0.29
LinJ.04.0920	hypothetical protein	6442	4581	6442	0.71	1.58	1.38	-0.49	0.66	0.47
LinJ.04.0930	"hypothetical protein, conserved"	3786	2139	3786	0.56	1.26	1.1	-0.82	0.33	0.13
LinJ.04.0940	"chaperone protein DNAj, putative"	555	216	555	0.39	0.87	0.76	-1.36	-0.21	-0.4
LinJ.04.0950	"60S ribosomal protein L10, putative"	15166	8094	15166	0.53	1.19	1.04	-0.91	0.25	0.05
LinJ.04.0960	"adenylate kinase, putative"	3519	3121	3519	0.89	1.98	1.72	-0.17	0.98	0.78
LinJ.04.0970	"hypothetical protein, conserved"	1459	734	1459	0.5	1.12	0.98	-0.99	0.16	-0.03
LinJ.04.0980	hypothetical protein	385	140	385	0.36	0.81	0.71	-1.46	-0.3	-0.5
LinJ.04.0990	"hypothetical protein, conserved"	284	222	284	0.78	1.74	1.52	-0.36	0.8	0.6
LinJ.04.1000	"hypothetical protein, conserved"	4904	2607	4904	0.53	1.18	1.03	-0.91	0.24	0.05
LinJ.04.1010	"chloride channel protein, putative"	2469	1484	2469	0.6	1.34	1.17	-0.73	0.42	0.22
LinJ.04.1020	"hypothetical protein, conserved"	889	437	889	0.49	1.1	0.95	-1.02	0.13	-0.07
LinJ.04.1030	"hypothetical protein, conserved"	30825	71828	71828	2.33	5.19	4.52	1.22	2.38	2.18
LinJ.04.1040	"acyltransferase-like protein, copy 1"	2494	1210	2494	0.49	1.08	0.94	-1.04	0.11	-0.09
LinJ.04.1050	"acyltransferase-like protein, copy 2"	2491	836	2491	0.34	0.75	0.65	-1.58	-0.42	-0.62
LinJ.04.1060	hypothetical protein	815	430	815	0.53	1.18	1.02	-0.92	0.23	0.03
LinJ.04.1070	"hypothetical protein, conserved"	865	335	865	0.39	0.86	0.75	-1.37	-0.21	-0.41
LinJ.04.1080	"hypothetical protein, conserved"	889	445	889	0.5	1.12	0.97	-1	0.16	-0.04
LinJ.04.1090	"hypothetical protein, conserved"	4111	1729	4111	0.42	0.94	0.82	-1.25	-0.09	-0.29
LinJ.04.1100	"hypothetical protein, conserved"	3124	973	3124	0.31	0.69	0.6	-1.68	-0.53	-0.73
LinJ.04.1110	"hypothetical protein, conserved"	943	295	943	0.31	0.7	0.61	-1.68	-0.52	-0.72
LinJ.04.1120	"proton motive ATPase, putative"	4575	1833	4575	0.4	0.89	0.78	-1.32	-0.16	-0.36
LinJ.04.1130	"hypothetical protein, conserved"	1718	675	1718	0.39	0.88	0.76	-1.35	-0.19	-0.39
LinJ.04.1140	"cytochrome c oxidase assembly factor, putative"	360	227	360	0.63	1.4	1.22	-0.67	0.49	0.29
LinJ.04.1150	hypothetical protein	2138	1100	2138	0.51	1.15	1	-0.96	0.2	0
LinJ.04.1160	"hypothetical protein, conserved"	5067	3961	5067	0.78	1.74	1.52	-0.36	0.8	0.6
LinJ.04.1170	"fructose-1,6-bisphosphatase, cytosolic, putative"	6896	2136	6896	0.31	0.69	0.6	-1.69	-0.54	-0.73
LinJ.04.1180	hypothetical protein	3477	1651	3477	0.47	1.06	0.92	-1.07	0.08	-0.12
LinJ.04.1190	"RNA-binding protein, putative"	11041	5301	11041	0.48	1.07	0.93	-1.06	0.1	-0.1
LinJ.04.1200	"hypothetical protein, conserved"	3070	901	3070	0.29	0.65	0.57	-1.77	-0.61	-0.81
LinJ.04.1210	"tRNA nucleotidyltransferase, putative"	1786	594	1786	0.33	0.74	0.65	-1.59	-0.43	-0.63
LinJ.04.1220	"hypothetical protein, conserved"	1943	796	1943	0.41	0.91	0.8	-1.29	-0.13	-0.33
LinJ.04.1230	"protein kinase, putative,casein kinase I, putative"	1132	806	1132	0.71	1.59	1.38	-0.49	0.67	0.47
LinJ.04.1240	"hypothetical protein, conserved"	2690	906	2690	0.34	0.75	0.65	-1.57	-0.41	-0.61
LinJ.04.1250	actin	20811	9520	20811	0.46	1.02	0.89	-1.13	0.03	-0.17
LinJ.05.0010	"hypothetical protein, conserved"	9436	4970	9436	0.53	1.17	1.02	-0.92	0.23	0.03
LinJ.05.0020	"hypothetical protein, conserved"	2401	763	2401	0.32	0.71	0.62	-1.65	-0.5	-0.7
LinJ.05.0030	"ras-like small GTPases, putative;db_xref=PMID:16112905;evidence=inferred by curator"	13400	3852	13400	0.29	0.64	0.56	-1.8	-0.64	-0.84
LinJ.05.0040	"paraflagellar rod component par4, putative"	6046	3311	6046	0.55	1.22	1.06	-0.87	0.29	0.09
LinJ.05.0050	"hypothetical protein, conserved"	7848	1377	7848	0.18	0.39	0.34	-2.51	-1.36	-1.55
LinJ.05.0060	"major vault protein, putative"	3669	1523	3669	0.42	0.92	0.81	-1.27	-0.11	-0.31
LinJ.05.0070	"dynein light chain, putative"	9414	3526	9414	0.37	0.83	0.73	-1.42	-0.26	-0.46
LinJ.05.0080	"hypothetical protein, conserved"	1857	1093	1857	0.59	1.31	1.14	-0.76	0.39	0.19
LinJ.05.0090	"hypothetical protein, conserved"	3111	1261	3111	0.41	0.9	0.79	-1.3	-0.15	-0.35
LinJ.05.0100	"phosphoprotein phosphatase, putative"	10688	3806	10688	0.36	0.79	0.69	-1.49	-0.33	-0.53
LinJ.05.0110	"hypothetical protein, conserved"	4949	2139	4949	0.43	0.96	0.84	-1.21	-0.05	-0.25
LinJ.05.0120	"hypothetical protein, conserved"	361	203	361	0.56	1.25	1.09	-0.83	0.33	0.13
LinJ.05.0130	"protein kinase, putative"	539	316	539	0.59	1.31	1.14	-0.77	0.39	0.19
LinJ.05.0140	"nucleolar RNA helicase II, putative"	4913	3203	4913	0.65	1.45	1.27	-0.62	0.54	0.34
LinJ.05.0150	"hypothetical protein, conserved"	1196	635	1196	0.53	1.18	1.03	-0.91	0.24	0.04
LinJ.05.0160	"hypothetical protein, unknown function"	1685	533	1685	0.32	0.7	0.61	-1.66	-0.5	-0.7
LinJ.05.0170	"hypothetical protein, conserved"	653	188	653	0.29	0.64	0.56	-1.8	-0.64	-0.84
LinJ.05.0180	"dihydrolipoamide branched chain transacylase, putative"	7928	4389	7928	0.55	1.23	1.07	-0.85	0.3	0.1
LinJ.05.0190	"hypothetical protein, conserved"	6429	2524	6429	0.39	0.87	0.76	-1.35	-0.19	-0.39
LinJ.05.0200	"hypothetical protein, conserved"	818	872	872	1.07	2.37	2.07	0.09	1.25	1.05
LinJ.05.0210	"hypothetical protein, conserved"	515	290	515	0.56	1.25	1.09	-0.83	0.33	0.13
LinJ.05.0220	dual specificity phosphatase-like protein	13978	5126	13978	0.37	0.82	0.71	-1.45	-0.29	-0.49
LinJ.05.0230	"hydrogenase, putative"	1140	514	1140	0.45	1	0.88	-1.15	0.01	-0.19
LinJ.05.0240	"viscerotropic leishmaniasis antigen, putative"	1379	902	1379	0.65	1.46	1.27	-0.61	0.54	0.34
LinJ.05.0250	"hypothetical protein, conserved"	1211	465	1211	0.38	0.86	0.75	-1.38	-0.23	-0.42
LinJ.05.0260	"hypothetical protein, conserved"	820	387	820	0.47	1.05	0.92	-1.08	0.07	-0.13
LinJ.05.0270	"hypothetical protein, conserved"	2107	766	2107	0.36	0.81	0.71	-1.46	-0.3	-0.5
LinJ.05.0280	"protein tyrosine phosphatase, putative"	7277	4609	7277	0.63	1.41	1.23	-0.66	0.5	0.3
LinJ.05.0290	"ARP2/3 complex 16kDa subunit, putative"	2473	1378	2473	0.56	1.24	1.08	-0.84	0.31	0.11
LinJ.05.0300	"phosphate carrier protein, mitochondrial precursor-like protein"	740	200	740	0.27	0.6	0.52	-1.89	-0.73	-0.93
LinJ.05.0310	"hypothetical protein, conserved"	1099	694	1099	0.63	1.41	1.23	-0.66	0.49	0.29
LinJ.05.0320	glutaredoxin-like protein	1388	579	1388	0.42	0.93	0.81	-1.26	-0.11	-0.3
LinJ.05.0330	"DNA replication licensing factor, putative,minichromosome maintenance protein-like protein"	931	348	931	0.37	0.83	0.73	-1.42	-0.26	-0.46
LinJ.05.0340	"hypothetical protein, conserved"	940	464	940	0.49	1.1	0.96	-1.02	0.14	-0.06
LinJ.05.0350	trypanothione reductase;db_xref=PMID:19317451;evidence=Inferred from Sequence or Structural Similarity	14004	5064	14004	0.36	0.81	0.7	-1.47	-0.31	-0.51
LinJ.05.0360	"ATP-dependent RNA helicase, putative"	189	108	189	0.57	1.27	1.11	-0.81	0.35	0.15
LinJ.05.0370	"hypothetical protein, conserved"	2204	1189	2204	0.54	1.2	1.05	-0.89	0.27	0.07
LinJ.05.0380	"microtubule-associated protein, putative"	6848	8214	8214	1.2	2.67	2.33	0.26	1.42	1.22
LinJ.05.0390	"protein kinase, putative"	7492	3730	7492	0.5	1.11	0.97	-1.01	0.15	-0.05
LinJ.05.0400	"structural maintenance of chromosome (SMC), putative"	5126	1013	5126	0.2	0.44	0.38	-2.34	-1.18	-1.38
LinJ.05.0410	"hypothetical protein, conserved"	3329	1972	3329	0.59	1.32	1.15	-0.76	0.4	0.2
LinJ.05.0420	"dynein-light chain-protein, putative"	4202	1550	4202	0.37	0.82	0.72	-1.44	-0.28	-0.48
LinJ.05.0430	"hypothetical protein, conserved"	1049	527	1049	0.5	1.12	0.98	-0.99	0.16	-0.04
LinJ.05.0440	"hypothetical protein, conserved"	332	167	332	0.5	1.12	0.98	-0.99	0.16	-0.03
LinJ.05.0450	"hypothetical protein, conserved"	16849	8462	16849	0.5	1.12	0.97	-0.99	0.16	-0.04
LinJ.05.0460	"GTPase, putative"	1595	878	1595	0.55	1.23	1.07	-0.86	0.29	0.1
LinJ.05.0470	"hypothetical protein, unknown function"	1118	467	1118	0.42	0.93	0.81	-1.26	-0.1	-0.3
LinJ.05.0480	monocarboxylate transporter-like protein	8696	4291	8696	0.49	1.1	0.96	-1.02	0.14	-0.06
LinJ.05.0490	"hypothetical protein, conserved"	3487	2444	3487	0.7	1.56	1.36	-0.51	0.64	0.44
LinJ.05.0500	ATPase alpha subunit	14372	4755	14372	0.33	0.74	0.64	-1.6	-0.44	-0.64
LinJ.05.0510	ATPase alpha subunit	13786	4466	13786	0.32	0.72	0.63	-1.63	-0.47	-0.67
LinJ.05.0520	nuclear receptor binding factor-like protein	4036	2084	4036	0.52	1.15	1	-0.95	0.2	0
LinJ.05.0530	kinetoplast-associated protein-like protein	3443	1830	3443	0.53	1.18	1.03	-0.91	0.24	0.05
LinJ.05.0540	"hypothetical protein, conserved"	1675	686	1675	0.41	0.91	0.8	-1.29	-0.13	-0.33
LinJ.05.0550	"protein kinase, putative,cdc2-related kinase, putative"	2402	957	2402	0.4	0.89	0.77	-1.33	-0.17	-0.37
LinJ.05.0560	"hypothetical protein, conserved"	336	140	336	0.42	0.93	0.81	-1.26	-0.11	-0.31
LinJ.05.0570	"hypothetical protein, conserved"	770	563	770	0.73	1.63	1.42	-0.45	0.7	0.51
LinJ.05.0580	"hypothetical protein, conserved"	1569	459	1569	0.29	0.65	0.57	-1.77	-0.62	-0.82
LinJ.05.0590	"ATP-dependent RNA helicase, putative"	859	442	859	0.51	1.15	1	-0.96	0.2	0
LinJ.05.0600	"hypothetical protein, conserved"	772	471	772	0.61	1.36	1.18	-0.71	0.44	0.24
LinJ.05.0610	"hypothetical protein, conserved"	1144	517	1144	0.45	1.01	0.88	-1.15	0.01	-0.19
LinJ.05.0620	"hypothetical protein, conserved"	428	159	428	0.37	0.83	0.72	-1.43	-0.27	-0.47
LinJ.05.0630	"kinesin, putative"	3349	1666	3349	0.5	1.11	0.97	-1.01	0.15	-0.05
LinJ.05.0640	"hypothetical protein, conserved"	2018	1156	2018	0.57	1.28	1.11	-0.8	0.35	0.15
LinJ.05.0650	"hypothetical protein, conserved"	1702	1048	1702	0.62	1.37	1.2	-0.7	0.46	0.26
LinJ.05.0660	nitroreductase-like protein	1027	964	1027	0.94	2.09	1.82	-0.09	1.06	0.87
LinJ.05.0670	"hypothetical protein, conserved"	602	419	602	0.7	1.55	1.35	-0.52	0.63	0.43
LinJ.05.0680	sre-2/carboxylate carrier-like protein	1196	748	1196	0.63	1.39	1.21	-0.68	0.48	0.28
LinJ.05.0690	"hypothetical protein, conserved"	5361	3100	5361	0.58	1.29	1.12	-0.79	0.37	0.17
LinJ.05.0700	"hypothetical protein, conserved"	5279	2151	5279	0.41	0.91	0.79	-1.3	-0.14	-0.34
LinJ.05.0710	"CYC2-like cyclin, putative"	10248	5447	10248	0.53	1.18	1.03	-0.91	0.24	0.05
LinJ.05.0720	phophatase-like protein	638	281	638	0.44	0.98	0.85	-1.18	-0.03	-0.23
LinJ.05.0730	"hypothetical protein, conserved"	3638	1292	3638	0.36	0.79	0.69	-1.49	-0.34	-0.54
LinJ.05.0740	"hypothetical protein, conserved"	555	331	555	0.6	1.33	1.16	-0.75	0.41	0.21
LinJ.05.0750	"hypothetical protein, conserved"	2539	2315	2539	0.91	2.03	1.77	-0.13	1.02	0.82
LinJ.05.0760	kinesin-like protein	2398	3454	3454	1.44	3.21	2.8	0.53	1.68	1.48
LinJ.05.0770	"hypothetical protein, unknown function"	896	632	896	0.71	1.57	1.37	-0.5	0.65	0.45
LinJ.05.0780	"hypothetical protein, conserved"	5560	3112	5560	0.56	1.25	1.09	-0.84	0.32	0.12
LinJ.05.0790	"hypothetical protein, conserved"	440	156	440	0.35	0.79	0.69	-1.5	-0.34	-0.54
LinJ.05.0800	MYND zinc finger (ZnF) domain-like protein	572	454	572	0.79	1.77	1.54	-0.33	0.82	0.62
LinJ.05.0810	"hypothetical protein, conserved"	1044	734	1044	0.7	1.57	1.36	-0.51	0.65	0.45
LinJ.05.0820	"hypothetical protein, conserved"	7348	3787	7348	0.52	1.15	1	-0.96	0.2	0
LinJ.05.0830	"methylthioadenosine phosphorylase, putative"	10196	15137	15137	1.48	3.31	2.88	0.57	1.73	1.53
LinJ.05.0840	"hypothetical protein, unknown function"	4583	1393	4583	0.3	0.68	0.59	-1.72	-0.56	-0.76
LinJ.05.0850	"hypothetical protein, conserved"	2852	834	2852	0.29	0.65	0.57	-1.77	-0.62	-0.82
LinJ.05.0860	"hypothetical protein, conserved"	3399	942	3399	0.28	0.62	0.54	-1.85	-0.7	-0.89
LinJ.05.0870	"hypothetical protein, conserved"	239	196	239	0.82	1.83	1.59	-0.29	0.87	0.67
LinJ.05.0880	"hypothetical protein, conserved"	7218	3078	7218	0.43	0.95	0.83	-1.23	-0.07	-0.27
LinJ.05.0890	"hypothetical protein, conserved"	5365	3375	5365	0.63	1.4	1.22	-0.67	0.49	0.29
LinJ.05.0900	surface antigen-like protein	1493	2098	2098	1.41	3.13	2.73	0.49	1.65	1.45
LinJ.05.0910	"hypothetical protein, conserved"	2353	873	2353	0.37	0.83	0.72	-1.43	-0.27	-0.47
LinJ.05.0920	"paraflagellar rod protein, putative"	762	454	762	0.6	1.33	1.16	-0.75	0.41	0.21
LinJ.05.0930	"ubiquitin-conjugating enzyme, putative"	7644	4113	7644	0.54	1.2	1.04	-0.89	0.26	0.06
LinJ.05.0940	"hypothetical protein, conserved"	1299	973	1299	0.75	1.67	1.45	-0.42	0.74	0.54
LinJ.05.0950	"glutaminyl cyclase, putative"	5505	3171	5505	0.58	1.28	1.12	-0.8	0.36	0.16
LinJ.05.0960	"dipeptidyl-peptidase III, putative,metallo-peptidase, Clan M-, Family M49"	5884	3256	5884	0.55	1.23	1.07	-0.85	0.3	0.1
LinJ.05.0970	mercaptopyruvate sulfurtransferase	1332	710	1332	0.53	1.19	1.03	-0.91	0.25	0.05
LinJ.05.0980	"NADH-ubiquinone oxidoreductase, mitochondrial, putative"	5182	1423	5182	0.27	0.61	0.53	-1.86	-0.71	-0.91
LinJ.05.0990	"hypothetical protein, conserved"	9435	3525	9435	0.37	0.83	0.73	-1.42	-0.26	-0.46
LinJ.05.1000	"hypothetical protein, conserved"	5171	2037	5171	0.39	0.88	0.76	-1.34	-0.19	-0.39
LinJ.05.1010	methyltransferase-like protein	1441	720	1441	0.5	1.11	0.97	-1	0.15	-0.04
LinJ.05.1020	"hypothetical protein, conserved"	2931	1460	2931	0.5	1.11	0.97	-1.01	0.15	-0.05
LinJ.05.1030	"hypothetical protein, conserved"	5840	2162	5840	0.37	0.82	0.72	-1.43	-0.28	-0.48
LinJ.05.1040	stomatin-like protein	5742	1597	5742	0.28	0.62	0.54	-1.85	-0.69	-0.89
LinJ.05.1050	"hypothetical protein, unknown function"	1872	592	1872	0.32	0.7	0.61	-1.66	-0.51	-0.7
LinJ.05.1060	"ATPase, putative"	573	191	573	0.33	0.74	0.65	-1.58	-0.43	-0.63
LinJ.05.1070	"hypothetical protein, conserved"	2636	1094	2636	0.42	0.92	0.81	-1.27	-0.11	-0.31
LinJ.05.1080	"hypothetical protein, conserved"	7525	2909	7525	0.39	0.86	0.75	-1.37	-0.22	-0.41
LinJ.05.1090	"double-strand-break repair protein rad21 homolog, putative"	9145	3303	9145	0.36	0.8	0.7	-1.47	-0.31	-0.51
LinJ.05.1100	"hypothetical protein, conserved"	6016	1741	6016	0.29	0.64	0.56	-1.79	-0.63	-0.83
LinJ.05.1110	"hypothetical protein, conserved"	21892	4947	21892	0.23	0.5	0.44	-2.15	-0.99	-1.19
LinJ.05.1120	"hypothetical protein, unknown function"	3814	1300	3814	0.34	0.76	0.66	-1.55	-0.4	-0.6
LinJ.05.1130	"hypothetical protein, conserved"	537	197	537	0.37	0.82	0.71	-1.45	-0.29	-0.49
LinJ.05.1140	vacuolar ATPase subunit-like protein	2790	1603	2790	0.57	1.28	1.12	-0.8	0.36	0.16
LinJ.05.1150	"hypothetical protein, unknown function"	822	384	822	0.47	1.04	0.91	-1.1	0.06	-0.14
LinJ.05.1160	"elongation of very long chain fatty acids protein, putative"	4853	1851	4853	0.38	0.85	0.74	-1.39	-0.23	-0.43
LinJ.05.1170	"hypothetical protein, conserved"	152	44	152	0.29	0.64	0.56	-1.79	-0.63	-0.83
LinJ.05.1180	"hypothetical protein, conserved"	1900	576	1900	0.3	0.68	0.59	-1.72	-0.57	-0.76
LinJ.05.1190	"prefoldin subunit, putative"	2266	716	2266	0.32	0.7	0.61	-1.66	-0.51	-0.71
LinJ.05.1200	protein phosphatase type 1 regulator-like protein	1751	812	1751	0.46	1.03	0.9	-1.11	0.05	-0.15
LinJ.05.1210	surface antigen-like protein	5558	2397	5558	0.43	0.96	0.84	-1.21	-0.06	-0.26
LinJ.06.0010	histone H4	343112	415772	415772	1.21	2.7	2.35	0.28	1.43	1.23
LinJ.06.0020	"hypothetical protein, conserved"	3705	1035	3705	0.28	0.62	0.54	-1.84	-0.68	-0.88
LinJ.06.0030	"hypothetical protein, conserved"	21940	12659	21940	0.58	1.29	1.12	-0.79	0.36	0.16
LinJ.06.0040	"hypothetical protein, conserved"	4986	1632	4986	0.33	0.73	0.64	-1.61	-0.46	-0.65
LinJ.06.0050	"hypothetical protein, conserved"	2075	1206	2075	0.58	1.29	1.13	-0.78	0.37	0.17
LinJ.06.0060	"hypothetical protein, conserved"	4290	2391	4290	0.56	1.24	1.08	-0.84	0.31	0.11
LinJ.06.0070	"hypothetical protein, conserved"	1099	632	1099	0.58	1.28	1.12	-0.8	0.36	0.16
LinJ.06.0080	"ATP-binding cassette protein subfamily G, member 1, putative;db_xref=PMID:17030997;evidence=Inferred from Sequence Orthology"	632	407	632	0.64	1.43	1.25	-0.63	0.52	0.32
LinJ.06.0090	"ATP-binding cassette protein subfamily G, member 2, putative;db_xref=PMID:17030997;evidence=Inferred from Sequence Orthology"	809	476	809	0.59	1.31	1.14	-0.77	0.39	0.19
LinJ.06.0100	"ATP-binding cassette protein subfamily G, member 3, putative;db_xref=PMID:17030997;evidence=Inferred from Sequence Orthology"	764	380	764	0.5	1.11	0.97	-1.01	0.15	-0.05
LinJ.06.0110	"hypothetical protein, conserved"	1113	401	1113	0.36	0.8	0.7	-1.47	-0.32	-0.52
LinJ.06.0120	cyclophilin	7540	3417	7540	0.45	1.01	0.88	-1.14	0.01	-0.18
LinJ.06.0130	"hypothetical protein, conserved"	5769	2717	5769	0.47	1.05	0.91	-1.09	0.07	-0.13
LinJ.06.0140	"proteasome beta 6 subunit, putative,20S proteasome beta 6 subunit, putative"	8193	2728	8193	0.33	0.74	0.65	-1.59	-0.43	-0.63
LinJ.06.0150	"hypothetical protein, conserved"	3254	3024	3254	0.93	2.07	1.8	-0.11	1.05	0.85
LinJ.06.0160	"hypothetical protein, conserved"	1231	370	1231	0.3	0.67	0.58	-1.73	-0.58	-0.78
LinJ.06.0170	"hypothetical protein, conserved"	1533	1297	1533	0.85	1.88	1.64	-0.24	0.91	0.72
LinJ.06.0180	kinesin-like protein	337	165	337	0.49	1.09	0.95	-1.03	0.13	-0.07
LinJ.06.0190	"hypothetical protein, conserved"	2738	2002	2738	0.73	1.63	1.42	-0.45	0.7	0.51
LinJ.06.0200	"hypothetical protein, conserved"	10230	2245	10230	0.22	0.49	0.43	-2.19	-1.03	-1.23
LinJ.06.0210	"hypothetical protein, conserved"	2299	465	2299	0.2	0.45	0.39	-2.31	-1.15	-1.35
LinJ.06.0220	"hypothetical protein, conserved"	4163	1432	4163	0.34	0.77	0.67	-1.54	-0.38	-0.58
LinJ.06.0230	"hypothetical protein, conserved"	5961	2257	5961	0.38	0.84	0.73	-1.4	-0.25	-0.44
LinJ.06.0240	"hypothetical protein, conserved"	2911	1303	2911	0.45	1	0.87	-1.16	0	-0.2
LinJ.06.0250	"hypothetical protein, conserved"	4045	828	4045	0.2	0.46	0.4	-2.29	-1.13	-1.33
LinJ.06.0260	"5'-3' exonuclease, putative"	1612	489	1612	0.3	0.68	0.59	-1.72	-0.57	-0.76
LinJ.06.0270	"hypothetical protein, conserved"	4098	1865	4098	0.46	1.01	0.88	-1.14	0.02	-0.18
LinJ.06.0280	"hypothetical protein, conserved"	1127	476	1127	0.42	0.94	0.82	-1.24	-0.09	-0.29
LinJ.06.0290	"ribonuclease H1, putative"	1897	848	1897	0.45	1	0.87	-1.16	-0.01	-0.2
LinJ.06.0300	MYND finger domain-like protein	3846	1435	3846	0.37	0.83	0.72	-1.42	-0.27	-0.47
LinJ.06.0310	"folate/biopterin transporter, putative;db_xref=PMID:18796316;evidence=Inferred from Experiment"	326	321	326	0.98	2.19	1.91	-0.02	1.13	0.93
LinJ.06.0320	"hypothetical protein, conserved"	2397	1826	2397	0.76	1.7	1.48	-0.39	0.76	0.56
LinJ.06.0330	"hypothetical protein, conserved"	3539	899	3539	0.25	0.57	0.49	-1.98	-0.82	-1.02
LinJ.06.0340	"oligopeptidase B-like protein,serine peptidase, clan SC, family S9A-like protein"	1055	536	1055	0.51	1.13	0.99	-0.98	0.18	-0.02
LinJ.06.0350	NAD(p)-dependent steroid dehydrogenase-like protein	208	39	208	0.19	0.42	0.36	-2.42	-1.26	-1.46
LinJ.06.0360	"hypothetical protein, conserved"	5575	2046	5575	0.37	0.82	0.71	-1.45	-0.29	-0.49
LinJ.06.0370	"glutamine synthetase, putative"	11089	5780	11089	0.52	1.16	1.01	-0.94	0.22	0.02
LinJ.06.0380	"hypothetical protein, conserved"	6782	5884	6782	0.87	1.93	1.68	-0.2	0.95	0.75
LinJ.06.0390	"hypothetical protein, conserved"	2079	545	2079	0.26	0.58	0.51	-1.93	-0.78	-0.97
LinJ.06.0400	"fructose biphosphate aldolase (pseudogene), putative"	2398	935	2398	0.39	0.87	0.76	-1.36	-0.2	-0.4
LinJ.06.0410	"60S ribosomal protein L19, putative"	109183	70242	109183	0.64	1.43	1.25	-0.64	0.52	0.32
LinJ.06.0420	"hypothetical protein, conserved"	1054	504	1054	0.48	1.07	0.93	-1.06	0.09	-0.11
LinJ.06.0430	"60S ribosomal protein L19, putative"	21271	23298	23298	1.1	2.44	2.13	0.13	1.29	1.09
LinJ.06.0440	"hypothetical protein, conserved"	5422	3675	5422	0.68	1.51	1.32	-0.56	0.59	0.4
LinJ.06.0450	"hypothetical protein, conserved"	1473	524	1473	0.36	0.79	0.69	-1.49	-0.34	-0.53
LinJ.06.0460	"hypothetical protein, conserved"	2245	1440	2245	0.64	1.43	1.25	-0.64	0.52	0.32
LinJ.06.0470	"hypothetical protein, unknown function"	1732	588	1732	0.34	0.76	0.66	-1.56	-0.4	-0.6
LinJ.06.0480	ATP-NAD kinase-like protein	448	214	448	0.48	1.06	0.93	-1.07	0.09	-0.11
LinJ.06.0490	"hypothetical protein, conserved"	4944	1333	4944	0.27	0.6	0.52	-1.89	-0.74	-0.93
LinJ.06.0500	"hypothetical protein, conserved"	2204	814	2204	0.37	0.82	0.72	-1.44	-0.28	-0.48
LinJ.06.0510	"hypothetical protein, conserved"	1296	675	1296	0.52	1.16	1.01	-0.94	0.21	0.02
LinJ.06.0520	"hypothetical protein, conserved"	700	372	700	0.53	1.18	1.03	-0.91	0.24	0.04
LinJ.06.0530	"hypothetical protein, unknown function"	657	335	657	0.51	1.14	0.99	-0.97	0.18	-0.01
LinJ.06.0540	"hypothetical protein, conserved"	1108	658	1108	0.59	1.32	1.15	-0.75	0.4	0.21
LinJ.06.0550	"hypothetical protein, conserved"	1866	914	1866	0.49	1.09	0.95	-1.03	0.13	-0.07
LinJ.06.0560	"hypothetical protein, conserved"	360	335	360	0.93	2.07	1.81	-0.1	1.05	0.85
LinJ.06.0570	"hypothetical protein, conserved"	729	242	729	0.33	0.74	0.64	-1.59	-0.44	-0.63
LinJ.06.0580	"deoxyuridine triphosphatase, putative,dUTP diphosphatase"	30860	10148	30860	0.33	0.73	0.64	-1.6	-0.45	-0.65
LinJ.06.0590	"60S ribosomal protein L23a, putative"	79568	40231	79568	0.51	1.13	0.98	-0.98	0.17	-0.03
LinJ.06.0600	"60S ribosomal protein L23a, putative"	16389	7315	16389	0.45	0.99	0.87	-1.16	-0.01	-0.21
LinJ.06.0610	"hypothetical protein, conserved"	2022	865	2022	0.43	0.95	0.83	-1.23	-0.07	-0.27
LinJ.06.0620	"hypothetical protein, conserved"	1331	761	1331	0.57	1.27	1.11	-0.81	0.35	0.15
LinJ.06.0630	"carbonic anhydrase family protein, putative"	2017	670	2017	0.33	0.74	0.64	-1.59	-0.43	-0.63
LinJ.06.0640	"hypothetical protein, conserved"	7249	3324	7249	0.46	1.02	0.89	-1.12	0.03	-0.17
LinJ.06.0650	"hypothetical protein, unknown function"	4299	2088	4299	0.49	1.08	0.94	-1.04	0.11	-0.08
LinJ.06.0660	"protein kinase, putative"	1996	1246	1996	0.62	1.39	1.21	-0.68	0.48	0.28
LinJ.06.0670	"lanosterol synthase, putative"	1929	630	1929	0.33	0.73	0.63	-1.61	-0.46	-0.66
LinJ.06.0680	"hypothetical protein, conserved"	2116	862	2116	0.41	0.91	0.79	-1.3	-0.14	-0.34
LinJ.06.0690	"hypothetical protein, conserved"	2575	1025	2575	0.4	0.89	0.77	-1.33	-0.17	-0.37
LinJ.06.0700	"hypothetical protein, conserved"	2018	841	2018	0.42	0.93	0.81	-1.26	-0.11	-0.31
LinJ.06.0710	"hypothetical protein, conserved"	2747	1433	2747	0.52	1.16	1.01	-0.94	0.22	0.02
LinJ.06.0720	"hypothetical protein, conserved"	306	230	306	0.75	1.67	1.46	-0.41	0.74	0.55
LinJ.06.0730	"hypothetical protein, conserved"	2838	1725	2838	0.61	1.35	1.18	-0.72	0.44	0.24
LinJ.06.0740	"hypothetical protein, unknown function"	2266	963	2266	0.42	0.95	0.82	-1.23	-0.08	-0.28
LinJ.06.0750	"hypothetical protein, conserved"	3939	3014	3939	0.77	1.7	1.49	-0.39	0.77	0.57
LinJ.06.0760	threonine ammonia-lyase	2770	1688	2770	0.61	1.36	1.18	-0.71	0.44	0.24
LinJ.06.0770	"hypothetical protein, conserved"	457	139	457	0.3	0.68	0.59	-1.72	-0.56	-0.76
LinJ.06.0780	"hypothetical protein, conserved"	668	176	668	0.26	0.59	0.51	-1.92	-0.77	-0.97
LinJ.06.0790	"hypothetical protein, conserved"	484	207	484	0.43	0.95	0.83	-1.23	-0.07	-0.27
LinJ.06.0800	RNA-binding protein-like protein	2240	1713	2240	0.76	1.7	1.48	-0.39	0.77	0.57
LinJ.06.0810	"hypothetical protein, unknown function"	3525	3390	3525	0.96	2.14	1.87	-0.06	1.1	0.9
LinJ.06.0820	"hypothetical protein, unknown function"	2448	1630	2448	0.67	1.48	1.29	-0.59	0.57	0.37
LinJ.06.0830	"hypothetical protein, conserved"	1625	781	1625	0.48	1.07	0.93	-1.06	0.1	-0.1
LinJ.06.0840	"hypothetical protein, unknown function"	3572	2627	3572	0.74	1.64	1.43	-0.44	0.71	0.51
LinJ.06.0850	"hypothetical protein, conserved"	229	522	522	2.28	5.08	4.42	1.19	2.34	2.15
LinJ.06.0860	"lipin, putative"	8041	2955	8041	0.37	0.82	0.71	-1.44	-0.29	-0.49
LinJ.06.0870	"hypothetical protein, conserved"	944	614	944	0.65	1.45	1.26	-0.62	0.54	0.34
LinJ.06.0880	"hypothetical protein, conserved"	1560	983	1560	0.63	1.4	1.22	-0.67	0.49	0.29
LinJ.06.0890	dihydrofolate reductase-thymidylate synthase	11553	2839	11553	0.25	0.55	0.48	-2.02	-0.87	-1.07
LinJ.06.0900	"hypothetical protein, conserved"	796	433	796	0.54	1.21	1.06	-0.88	0.28	0.08
LinJ.06.0910	"acyl-coenzyme a dehydrogenase, putative"	2357	1853	2357	0.79	1.75	1.53	-0.35	0.81	0.61
LinJ.06.0930	"hypothetical protein, conserved"	4576	2202	4576	0.48	1.07	0.93	-1.06	0.1	-0.1
LinJ.06.0940	"hypothetical protein, conserved"	1859	702	1859	0.38	0.84	0.73	-1.4	-0.25	-0.45
LinJ.06.0920	"hypothetical protein, conserved"	68	22	68	0.32	0.72	0.63	-1.63	-0.47	-0.67
LinJ.06.0950	"hypothetical protein, conserved"	2179	895	2179	0.41	0.92	0.8	-1.28	-0.13	-0.33
LinJ.06.0960	"2,4-dienoyl-coa reductase-like protein"	658	367	658	0.56	1.24	1.08	-0.84	0.31	0.11
LinJ.06.0970	"hypothetical protein, conserved"	1892	971	1892	0.51	1.14	1	-0.96	0.19	-0.01
LinJ.06.0980	"glucosamine-fructose-6-phosphate aminotransferase, putative"	1062	436	1062	0.41	0.91	0.8	-1.28	-0.13	-0.33
LinJ.06.0990	"cell cycle associated protein MOB1, putative"	846	391	846	0.46	1.03	0.9	-1.11	0.04	-0.16
LinJ.06.1000	"hypothetical protein, conserved"	358	391	391	1.09	2.43	2.12	0.13	1.28	1.08
LinJ.06.1010	"hypothetical protein, conserved"	2705	1305	2705	0.48	1.07	0.94	-1.05	0.1	-0.09
LinJ.06.1020	"hypothetical protein, conserved"	1594	575	1594	0.36	0.8	0.7	-1.47	-0.32	-0.51
LinJ.06.1030	"hypothetical protein, unknown function"	243	117	243	0.48	1.07	0.93	-1.05	0.1	-0.1
LinJ.06.1040	"hypothetical protein, conserved"	137	148	148	1.08	2.41	2.1	0.11	1.27	1.07
LinJ.06.1050	"hypothetical protein, conserved"	689	317	689	0.46	1.03	0.89	-1.12	0.04	-0.16
LinJ.06.1060	"hypothetical protein, conserved"	2414	1147	2414	0.48	1.06	0.92	-1.07	0.08	-0.12
LinJ.06.1070	"kinesin, putative"	1159	330	1159	0.28	0.63	0.55	-1.81	-0.66	-0.86
LinJ.06.1080	"hypothetical protein, conserved"	4600	2781	4600	0.6	1.35	1.17	-0.73	0.43	0.23
LinJ.06.1090	protein disulfide isomerase	7417	3006	7417	0.41	0.9	0.79	-1.3	-0.15	-0.35
LinJ.06.1100	"hypothetical protein, conserved"	5138	2240	5138	0.44	0.97	0.85	-1.2	-0.04	-0.24
LinJ.06.1110	"deoxyribose-phosphate aldolase, putative"	1491	663	1491	0.44	0.99	0.86	-1.17	-0.01	-0.21
LinJ.06.1120	"hypothetical protein, unknown function"	1940	730	1940	0.38	0.84	0.73	-1.41	-0.25	-0.45
LinJ.06.1130	"hypothetical protein, conserved"	310	178	310	0.57	1.28	1.11	-0.8	0.36	0.16
LinJ.06.1140	"hypothetical protein, conserved"	2315	456	2315	0.2	0.44	0.38	-2.34	-1.19	-1.39
LinJ.06.1150	"hypothetical protein, conserved"	3014	1692	3014	0.56	1.25	1.09	-0.83	0.32	0.12
LinJ.06.1160	"hypothetical protein, conserved"	725	266	725	0.37	0.82	0.71	-1.45	-0.29	-0.49
LinJ.06.1170	"hypothetical protein, conserved"	1093	438	1093	0.4	0.89	0.78	-1.32	-0.16	-0.36
LinJ.06.1180	"hypothetical protein, conserved"	398	138	398	0.35	0.77	0.67	-1.53	-0.37	-0.57
LinJ.06.1190	"hypothetical protein, conserved"	515	267	515	0.52	1.16	1.01	-0.95	0.21	0.01
LinJ.06.1200	"hypothetical protein, conserved"	896	388	896	0.43	0.96	0.84	-1.21	-0.05	-0.25
LinJ.06.1210	"nuclear transport factor 2 protein(NFT2), putative"	3949	1937	3949	0.49	1.09	0.95	-1.03	0.13	-0.07
LinJ.06.1220	"protein kinase, putative"	2135	873	2135	0.41	0.91	0.79	-1.29	-0.13	-0.33
LinJ.06.1240	"hypothetical protein, conserved"	3924	1581	3924	0.4	0.9	0.78	-1.31	-0.16	-0.35
LinJ.06.1250	"hypothetical protein, unknown function"	1953	914	1953	0.47	1.04	0.91	-1.1	0.06	-0.14
LinJ.06.1260	"hypothetical protein, unknown function"	1983	781	1983	0.39	0.88	0.76	-1.34	-0.19	-0.39
LinJ.06.1270	"hypothetical protein, unknown function"	4243	3652	4243	0.86	1.92	1.67	-0.22	0.94	0.74
LinJ.06.1280	"hypothetical protein, conserved"	601	330	601	0.55	1.22	1.07	-0.86	0.29	0.09
LinJ.06.1290	"hypothetical protein, conserved"	531	178	531	0.34	0.75	0.65	-1.58	-0.42	-0.62
LinJ.06.1300	"hypothetical protein, conserved"	5084	4990	5084	0.98	2.19	1.91	-0.03	1.13	0.93
LinJ.06.1310	"hypothetical protein, conserved"	888	317	888	0.36	0.8	0.69	-1.49	-0.33	-0.53
LinJ.06.1320	"pteridine transporter, putative"	3843	3694	3843	0.96	2.14	1.87	-0.06	1.1	0.9
LinJ.06.1330	coproporphyrinogen III oxidase	15415	9572	15415	0.62	1.38	1.21	-0.69	0.47	0.27
LinJ.06.1340	protoporphyrinogen oxidase-like protein	966	277	966	0.29	0.64	0.56	-1.8	-0.65	-0.85
LinJ.06.1350	"hypothetical protein, unknown function"	830	336	830	0.4	0.9	0.79	-1.3	-0.15	-0.35
LinJ.06.1360	"hypothetical protein, conserved"	8511	3188	8511	0.37	0.83	0.73	-1.42	-0.26	-0.46
LinJ.07.0010	"ubiquitin activating E1 enzyme, putative"	1729	981	1729	0.57	1.26	1.1	-0.82	0.34	0.14
LinJ.07.0020	"hypothetical protein, conserved"	5415	2214	5415	0.41	0.91	0.79	-1.29	-0.13	-0.33
LinJ.07.0030	"hypothetical protein, conserved"	19478	4158	19478	0.21	0.48	0.41	-2.23	-1.07	-1.27
LinJ.07.0040	"hypothetical protein, conserved"	5037	2060	5037	0.41	0.91	0.79	-1.29	-0.13	-0.33
LinJ.07.0050	"hypothetical protein, conserved"	7326	917	7326	0.13	0.28	0.24	-3	-1.84	-2.04
LinJ.07.0060	alpha-adaptin-like protein	1016	392	1016	0.39	0.86	0.75	-1.37	-0.22	-0.42
LinJ.07.0070	"hypothetical protein, conserved"	721	358	721	0.5	1.11	0.96	-1.01	0.15	-0.05
LinJ.07.0080	"hypothetical protein, conserved"	456	194	456	0.43	0.95	0.83	-1.23	-0.08	-0.28
LinJ.07.0090	"hypothetical protein, conserved"	605	307	605	0.51	1.13	0.99	-0.98	0.18	-0.02
LinJ.07.0100	"hypothetical protein, unknown function"	708	595	708	0.84	1.87	1.63	-0.25	0.9	0.71
LinJ.07.0110	"hypothetical protein, conserved"	574	153	574	0.27	0.59	0.52	-1.91	-0.75	-0.95
LinJ.07.0120	"hypothetical protein, conserved"	1070	297	1070	0.28	0.62	0.54	-1.85	-0.69	-0.89
LinJ.07.0130	"ATP-dependent DEAD/H RNA helicase, putative"	7657	2981	7657	0.39	0.87	0.76	-1.36	-0.21	-0.4
LinJ.07.0140	"hypothetical protein, conserved"	2120	1132	2120	0.53	1.19	1.04	-0.91	0.25	0.05
LinJ.07.0150	"acyl-CoA dehydrogenase, mitochondrial precursor, putative"	1602	549	1602	0.34	0.76	0.67	-1.54	-0.39	-0.59
LinJ.07.0160	"hypothetical protein, conserved"	798	265	798	0.33	0.74	0.64	-1.59	-0.43	-0.63
LinJ.07.0170	maoc family dehydratase-like protein	2766	628	2766	0.23	0.51	0.44	-2.14	-0.98	-1.18
LinJ.07.0180	maoc family dehydratase-like protein	26006	10803	26006	0.42	0.93	0.81	-1.27	-0.11	-0.31
LinJ.07.0190	"hypothetical protein, conserved"	10619	3826	10619	0.36	0.8	0.7	-1.47	-0.32	-0.52
LinJ.07.0200	"hypothetical protein, conserved"	2295	1278	2295	0.56	1.24	1.08	-0.84	0.31	0.11
LinJ.07.0210	"cytochrome c1, heme protein, mitochondrial precursor, putative"	22410	7681	22410	0.34	0.76	0.67	-1.54	-0.39	-0.59
LinJ.07.0220	"hypothetical protein, conserved"	7823	3582	7823	0.46	1.02	0.89	-1.13	0.03	-0.17
LinJ.07.0230	"Golgi/lysosome glycoprotein, putative"	4338	1626	4338	0.37	0.84	0.73	-1.42	-0.26	-0.46
LinJ.07.0240	"methionine synthase, putative"	8321	2981	8321	0.36	0.8	0.7	-1.48	-0.33	-0.52
LinJ.07.0250	"pitrilysin-like metalloprotease,metallo-peptidase, Clan ME, Family M16C"	15189	8144	15189	0.54	1.19	1.04	-0.9	0.26	0.06
LinJ.07.0260	"hypothetical protein, conserved"	2277	828	2277	0.36	0.81	0.71	-1.46	-0.3	-0.5
LinJ.07.0270	"hypothetical protein, conserved"	3588	1674	3588	0.47	1.04	0.91	-1.1	0.06	-0.14
LinJ.07.0300	"hypothetical protein, conserved"	1212	387	1212	0.32	0.71	0.62	-1.65	-0.49	-0.69
LinJ.07.0310	"hypothetical protein, conserved"	4235	1892	4235	0.45	1	0.87	-1.16	-0.01	-0.21
LinJ.07.0280	"tRNA-methyl transferase, putative"	35	24	35	0.69	1.53	1.33	-0.54	0.61	0.41
LinJ.07.0320	"protein kinase, putative"	783	420	783	0.54	1.2	1.04	-0.9	0.26	0.06
LinJ.07.0330	"protein kinase, putative"	1170	1188	1188	1.02	2.26	1.97	0.02	1.18	0.98
LinJ.07.0340	"hypothetical protein, unknown function"	4061	1671	4061	0.41	0.92	0.8	-1.28	-0.13	-0.32
LinJ.07.0350	"protein phosphatase 2A, regulatory subunit B, putative,phosphotyrosyl phosphate activator protein, putative"	4487	2099	4487	0.47	1.04	0.91	-1.1	0.06	-0.14
LinJ.07.0360	phosphatidylglycerophosphate synthase-like protein	1195	836	1195	0.7	1.56	1.36	-0.52	0.64	0.44
LinJ.07.0370	"hypothetical protein, conserved"	240	179	240	0.75	1.66	1.45	-0.42	0.73	0.53
LinJ.07.0380	"hypothetical protein, conserved"	1300	695	1300	0.53	1.19	1.04	-0.9	0.25	0.05
LinJ.07.0390	"hypothetical protein, conserved"	4569	3931	4569	0.86	1.92	1.67	-0.22	0.94	0.74
LinJ.07.0400	"hypothetical protein, conserved"	494	228	494	0.46	1.03	0.9	-1.12	0.04	-0.16
LinJ.07.0410	"protein kinase, putative"	1456	1052	1456	0.72	1.61	1.4	-0.47	0.69	0.49
LinJ.07.0420	homoserine dehydrogenase-like protein	1064	563	1064	0.53	1.18	1.03	-0.92	0.24	0.04
LinJ.07.0430	acetylornithine deacetylase-like protein	1749	1318	1749	0.75	1.68	1.46	-0.41	0.75	0.55
LinJ.07.0440	"ubiquitin-protein ligase-like, putative"	2139	1254	2139	0.59	1.31	1.14	-0.77	0.39	0.19
LinJ.07.0450	"hypothetical protein, conserved"	1013	583	1013	0.58	1.28	1.12	-0.8	0.36	0.16
LinJ.07.0460	"hypothetical protein, conserved"	3106	1619	3106	0.52	1.16	1.01	-0.94	0.22	0.02
LinJ.07.0470	"hypothetical protein, conserved"	9905	10756	10756	1.09	2.42	2.11	0.12	1.27	1.08
LinJ.07.0480	"hypothetical protein, conserved"	2304	881	2304	0.38	0.85	0.74	-1.39	-0.23	-0.43
LinJ.07.0490	"hypothetical protein, conserved"	1041	593	1041	0.57	1.27	1.11	-0.81	0.34	0.15
LinJ.07.0500	"hypothetical protein, conserved"	1851	2439	2439	1.32	2.94	2.56	0.4	1.55	1.35
LinJ.07.0520	"hypothetical protein, conserved"	604	160	604	0.26	0.59	0.51	-1.92	-0.76	-0.96
LinJ.07.0530	"hypothetical protein, conserved"	2815	940	2815	0.33	0.74	0.65	-1.58	-0.43	-0.63
LinJ.07.0510	"vacuolar-type Ca2+-ATPase, putative"	7	4	7	0.57	1.27	1.11	-0.81	0.35	0.15
LinJ.07.0540	"hypothetical protein, conserved"	1376	465	1376	0.34	0.75	0.66	-1.57	-0.41	-0.61
LinJ.07.0550	"60S ribosomal protein L7a, putative"	30479	23577	30479	0.77	1.72	1.5	-0.37	0.79	0.59
LinJ.07.0560	"60S ribosomal protein L7a, putative"	12049	8703	12049	0.72	1.61	1.4	-0.47	0.69	0.49
LinJ.07.0570	QA-SNARE protein putative;db_xref=PMID:17026746;evidence=inferred from sequence or structural similarity	1053	260	1053	0.25	0.55	0.48	-2.02	-0.86	-1.06
LinJ.07.0580	adp/ATP carrier-like protein	3725	1199	3725	0.32	0.72	0.62	-1.64	-0.48	-0.68
LinJ.07.0590	"hypothetical protein, conserved"	405	192	405	0.47	1.06	0.92	-1.08	0.08	-0.12
LinJ.07.0600	cysteine peptidase B (CPB);db_xref=PMID:18639590;evidence=inferred by curator	5404	2338	5404	0.43	0.96	0.84	-1.21	-0.05	-0.25
LinJ.07.0610	"ras-related protein rab-14, putative"	4403	1702	4403	0.39	0.86	0.75	-1.37	-0.22	-0.41
LinJ.07.0620	"hypothetical protein, conserved"	472	527	527	1.12	2.49	2.17	0.16	1.31	1.12
LinJ.07.0630	"hypothetical protein, conserved"	613	410	613	0.67	1.49	1.3	-0.58	0.58	0.38
LinJ.07.0640	"hypothetical protein, conserved"	7070	2592	7070	0.37	0.82	0.71	-1.45	-0.29	-0.49
LinJ.07.0660	"electron transfer flavoprotein-ubiquinone oxidoreductase, putative"	2946	1427	2946	0.48	1.08	0.94	-1.05	0.11	-0.09
LinJ.07.0670	"hypothetical protein, conserved"	981	662	981	0.67	1.5	1.31	-0.57	0.59	0.39
LinJ.07.0650	"hypothetical protein, conserved"	1	0	1	0	0	0
LinJ.07.0680	"hypothetical protein, conserved"	572	241	572	0.42	0.94	0.82	-1.25	-0.09	-0.29
LinJ.07.0690	"hypothetical protein, conserved"	5628	2072	5628	0.37	0.82	0.71	-1.44	-0.29	-0.48
LinJ.07.0700	"vacuolar-type Ca2+-ATPase, putative"	3361	1410	3361	0.42	0.93	0.81	-1.25	-0.1	-0.3
LinJ.07.0710	"hypothetical protein, conserved"	7754	2994	7754	0.39	0.86	0.75	-1.37	-0.22	-0.42
LinJ.07.0720	"vacuolar-type Ca2+-ATPase, putative"	4162	2272	4162	0.55	1.22	1.06	-0.87	0.28	0.08
LinJ.07.0740	"hypothetical protein, conserved"	1289	547	1289	0.42	0.95	0.82	-1.24	-0.08	-0.28
LinJ.07.0750	"Qa-SNARE protein, putative;db_xref=PMID:17026746;evidence=inferred from sequence or structural similarity"	850	293	850	0.34	0.77	0.67	-1.54	-0.38	-0.58
LinJ.07.0730	"vacuolar-type Ca2+-ATPase, putative"	22	18	22	0.82	1.82	1.59	-0.29	0.87	0.67
LinJ.07.0760	"40S ribosomal protein S9, putative"	18272	9347	18272	0.51	1.14	0.99	-0.97	0.19	-0.01
LinJ.07.0770	"protein kinase, putative"	1680	919	1680	0.55	1.22	1.06	-0.87	0.29	0.09
LinJ.07.0780	topoisomerase-related function protein-like protein	899	472	899	0.53	1.17	1.02	-0.93	0.23	0.03
LinJ.07.0790	"centrin, putative,caltractin, putative"	3015	1461	3015	0.48	1.08	0.94	-1.05	0.11	-0.09
LinJ.07.0800	hypothetical protein	1405	289	1405	0.21	0.46	0.4	-2.28	-1.13	-1.32
LinJ.07.0810	"hypothetical protein, conserved"	1696	1054	1696	0.62	1.38	1.21	-0.69	0.47	0.27
LinJ.07.0820	malonyl-coa decarboxylase-like protein	185	77	185	0.42	0.93	0.81	-1.26	-0.11	-0.31
LinJ.07.0830	"hypothetical protein, conserved"	1860	758	1860	0.41	0.91	0.79	-1.3	-0.14	-0.34
LinJ.07.0840	"hypothetical protein, conserved"	5289	4412	5289	0.83	1.86	1.62	-0.26	0.89	0.7
LinJ.07.0850	"hypothetical protein, unknown function"	586	684	684	1.17	2.6	2.27	0.22	1.38	1.18
LinJ.07.0860	"hypothetical protein, conserved"	544	263	544	0.48	1.08	0.94	-1.05	0.11	-0.09
LinJ.07.0870	6-phosphofructo-2-kinase-like protein	523	433	523	0.83	1.84	1.61	-0.27	0.88	0.68
LinJ.07.0880	DNAJ-domain transmembrane-like protein	4047	2008	4047	0.5	1.11	0.96	-1.01	0.14	-0.05
LinJ.07.0890	"hypothetical protein, conserved"	2380	1431	2380	0.6	1.34	1.17	-0.73	0.42	0.22
LinJ.07.0900	"hypothetical protein, conserved"	461	98	461	0.21	0.47	0.41	-2.23	-1.08	-1.28
LinJ.07.0910	flavoprotein subunit-like protein	604	300	604	0.5	1.11	0.96	-1.01	0.15	-0.05
LinJ.07.0920	"hypothetical protein, conserved"	3235	1934	3235	0.6	1.33	1.16	-0.74	0.41	0.21
LinJ.07.0930	"phosphoacetylglucosamine mutase-like protein,acetylglucosaminephosphomutase, putative,N-acetylglucosamine-phosphate mutase, putative"	13731	8979	13731	0.65	1.46	1.27	-0.61	0.54	0.34
LinJ.07.0940	cytochrome b5-like protein	1865	796	1865	0.43	0.95	0.83	-1.23	-0.07	-0.27
LinJ.07.0950	"hypothetical protein, unknown function"	2277	924	2277	0.41	0.9	0.79	-1.3	-0.15	-0.34
LinJ.07.0970	"hypothetical protein, conserved"	2725	1736	2725	0.64	1.42	1.24	-0.65	0.51	0.31
LinJ.07.0990	"hypothetical protein, conserved"	1804	1519	1804	0.84	1.88	1.63	-0.25	0.91	0.71
LinJ.07.1000	"ubiquitin-conjugating enzyme e2, putative,ubiquitin-protein ligase, putative,ubiquitin carrier protein, putative"	7868	2510	7868	0.32	0.71	0.62	-1.65	-0.49	-0.69
LinJ.07.0980	"hypothetical protein, conserved"	1	0	1	0	0	0
LinJ.07.1010	"hypothetical protein, unknown function"	1727	1204	1727	0.7	1.55	1.35	-0.52	0.64	0.44
LinJ.07.1020	splicing factor ptsr1-like protein	5011	1178	5011	0.24	0.52	0.46	-2.09	-0.93	-1.13
LinJ.07.1030	"serine/threonine kinase, putative,protein kinase, putative"	10384	4548	10384	0.44	0.98	0.85	-1.19	-0.04	-0.23
LinJ.07.1040	"hypothetical protein, conserved"	1295	924	1295	0.71	1.59	1.39	-0.49	0.67	0.47
LinJ.07.1060	"hypothetical protein, unknown function"	4689	3077	4689	0.66	1.46	1.27	-0.61	0.55	0.35
LinJ.07.1070	"hypothetical protein, conserved"	1551	712	1551	0.46	1.02	0.89	-1.12	0.03	-0.17
LinJ.07.1050	"protein kinase, putative"	40	2	40	0.05	0.11	0.1	-4.32	-3.17	-3.36
LinJ.07.1080	"hypothetical protein, conserved"	1113	699	1113	0.63	1.4	1.22	-0.67	0.48	0.29
LinJ.07.1090	"hypothetical protein, conserved"	1498	1003	1498	0.67	1.49	1.3	-0.58	0.58	0.38
LinJ.07.1100	"hypothetical protein, conserved"	1795	932	1795	0.52	1.16	1.01	-0.95	0.21	0.01
LinJ.07.1110	"hypothetical protein, conserved"	771	401	771	0.52	1.16	1.01	-0.94	0.21	0.01
LinJ.07.1120	"hypothetical protein, conserved"	483	307	483	0.64	1.42	1.23	-0.65	0.5	0.3
LinJ.07.1130	"RNA binding protein, putative"	1299	537	1299	0.41	0.92	0.8	-1.27	-0.12	-0.32
LinJ.07.1140	"nucleolar RNA-binding protein, putative"	21783	15215	21783	0.7	1.56	1.36	-0.52	0.64	0.44
LinJ.07.1150	RNA binding protein-like protein	9197	3290	9197	0.36	0.8	0.69	-1.48	-0.33	-0.53
LinJ.07.1160	"hypothetical protein, conserved"	2808	1087	2808	0.39	0.86	0.75	-1.37	-0.21	-0.41
LinJ.07.1170	"PIF1 helicase-like protein, putative,DNA repair and recombination protein, mitochondrial precursor, putative"	2102	1042	2102	0.5	1.1	0.96	-1.01	0.14	-0.06
LinJ.07.1180	"peptidyl-prolyl cis-trans isomerase/rotamase, putative,PPIase, putative"	5498	2882	5498	0.52	1.17	1.02	-0.93	0.22	0.03
LinJ.07.1190	"hypothetical protein, conserved"	2776	1012	2776	0.36	0.81	0.71	-1.46	-0.3	-0.5
LinJ.07.1200	"hypothetical protein, conserved"	331	182	331	0.55	1.23	1.07	-0.86	0.29	0.09
LinJ.07.1210	"cation-transporting ATPase, putative"	1226	614	1226	0.5	1.12	0.97	-1	0.16	-0.04
LinJ.07.1220	"hypothetical protein, conserved"	2065	1046	2065	0.51	1.13	0.98	-0.98	0.17	-0.02
LinJ.07.1230	"lipoate-protein ligase-like,lipoyl ligase, putative,lipoyltransferase, putative,lipoate biosynthesis protein, putative"	1757	440	1757	0.25	0.56	0.49	-2	-0.84	-1.04
LinJ.07.1240	"RNA-editing complex protein, putative"	2303	1644	2303	0.71	1.59	1.39	-0.49	0.67	0.47
LinJ.07.1250	"hypothetical protein, conserved"	4306	1955	4306	0.45	1.01	0.88	-1.14	0.02	-0.18
LinJ.07.1260	"fatty acid desaturase, putative"	2827	1156	2827	0.41	0.91	0.79	-1.29	-0.13	-0.33
LinJ.07.1270	"hypothetical protein, conserved"	210	93	210	0.44	0.99	0.86	-1.18	-0.02	-0.22
LinJ.07.1280	"ATPase subunit 9, putative, pseudogene"	16919	7549	16919	0.45	0.99	0.87	-1.16	-0.01	-0.21
LinJ.07.1290	"hypothetical protein, conserved"	6385	2618	6385	0.41	0.91	0.8	-1.29	-0.13	-0.33
LinJ.07.1300	"proteasome regulatory non-ATP-ase subunit, putative"	3693	1481	3693	0.4	0.89	0.78	-1.32	-0.16	-0.36
LinJ.07.1310	"hypothetical protein, conserved"	4714	1335	4714	0.28	0.63	0.55	-1.82	-0.66	-0.86
LinJ.07.1320	"peptide methionine sulfoxide reductase-like,peptide Met(O) reductase, putative,methionine-S-sulfoxide reductase, putative"	6057	2551	6057	0.42	0.94	0.82	-1.25	-0.09	-0.29
LinJ.07.1330	"hypothetical protein, conserved"	6718	2712	6718	0.4	0.9	0.78	-1.31	-0.15	-0.35
LinJ.07.1340	"transmembrane amino acid transporter, putative"	21947	39659	39659	1.81	4.03	3.51	0.85	2.01	1.81
LinJ.08.0010	"adaptor complex protein (AP) 3 delta subunit 1, putative;db_xref=PMID:18252798;evidence=inferred by curator"	30048	7657	30048	0.25	0.57	0.49	-1.97	-0.82	-1.02
LinJ.08.0020	"hypothetical protein, conserved"	2741	611	2741	0.22	0.5	0.43	-2.17	-1.01	-1.21
LinJ.08.0030	"vesicle-associated membrane protein, putative"	4264	2121	4264	0.5	1.11	0.97	-1.01	0.15	-0.05
LinJ.08.0040	"hypothetical protein, conserved"	7497	3225	7497	0.43	0.96	0.84	-1.22	-0.06	-0.26
LinJ.08.0050	"hypothetical protein, unknown function"	3624	1511	3624	0.42	0.93	0.81	-1.26	-0.11	-0.31
LinJ.08.0060	"phosphoglycerate mutase protein, putative"	6264	1619	6264	0.26	0.58	0.5	-1.95	-0.8	-1
LinJ.08.0070	"hypothetical protein, conserved"	3364	940	3364	0.28	0.62	0.54	-1.84	-0.68	-0.88
LinJ.08.0080	"ATP-dependent DEAD/H RNA helicase, putative"	838	483	838	0.58	1.28	1.12	-0.79	0.36	0.16
LinJ.08.0090	"adaptor complex protein (AP) 3 delta subunit 1, putative"	222	125	222	0.56	1.25	1.09	-0.83	0.33	0.13
LinJ.08.0100	"dual-specificity protein phosphatase, putative"	713	320	713	0.45	1	0.87	-1.16	0	-0.2
LinJ.08.0110	"hypothetical protein, unknown function"	1268	401	1268	0.32	0.7	0.61	-1.66	-0.51	-0.7
LinJ.08.0120	"hypothetical protein, conserved"	857	303	857	0.35	0.79	0.69	-1.5	-0.34	-0.54
LinJ.08.0130	"hypothetical protein, conserved"	2934	684	2934	0.23	0.52	0.45	-2.1	-0.95	-1.14
LinJ.08.0140	"hypothetical protein, conserved"	1555	521	1555	0.34	0.75	0.65	-1.58	-0.42	-0.62
LinJ.08.0150	"DNA repair protein, putative"	494	255	494	0.52	1.15	1	-0.95	0.2	0
LinJ.08.0160	"hypothetical protein, conserved"	1558	916	1558	0.59	1.31	1.14	-0.77	0.39	0.19
LinJ.08.0170	"hypothetical protein, conserved"	10624	3690	10624	0.35	0.77	0.67	-1.53	-0.37	-0.57
LinJ.08.0180	"hypothetical protein, unknown function"	2915	1369	2915	0.47	1.05	0.91	-1.09	0.07	-0.13
LinJ.08.0190	"hypothetical protein, conserved"	3199	2294	3199	0.72	1.6	1.39	-0.48	0.68	0.48
LinJ.08.0200	"hypothetical protein, unknown function"	264	159	264	0.6	1.34	1.17	-0.73	0.42	0.23
LinJ.08.0210	"hypothetical protein, conserved"	3082	1150	3082	0.37	0.83	0.72	-1.42	-0.27	-0.47
LinJ.08.0220	"hypothetical protein, unknown function"	1491	491	1491	0.33	0.73	0.64	-1.6	-0.45	-0.65
LinJ.08.0230	ubiquitin-activating enzyme-like protein	227	100	227	0.44	0.98	0.86	-1.18	-0.03	-0.23
LinJ.08.0240	"hypothetical protein, conserved"	2220	788	2220	0.35	0.79	0.69	-1.49	-0.34	-0.54
LinJ.08.0250	"hypothetical protein, conserved"	1320	431	1320	0.33	0.73	0.63	-1.61	-0.46	-0.66
LinJ.08.0260	"hypothetical protein, conserved"	2988	1663	2988	0.56	1.24	1.08	-0.85	0.31	0.11
LinJ.08.0270	"hypothetical protein, conserved"	838	318	838	0.38	0.85	0.74	-1.4	-0.24	-0.44
LinJ.08.0280	hypothetical protein	1230	636	1230	0.52	1.15	1	-0.95	0.2	0.01
LinJ.08.0290	"ribosomal protein L2, putative"	1009	330	1009	0.33	0.73	0.63	-1.61	-0.46	-0.66
LinJ.08.0300	iron superoxide dismutase	6267	3001	6267	0.48	1.07	0.93	-1.06	0.09	-0.11
LinJ.08.0310	"hypothetical protein, conserved"	1002	464	1002	0.46	1.03	0.9	-1.11	0.05	-0.15
LinJ.08.0320	"hypothetical protein, unknown function"	730	323	730	0.44	0.99	0.86	-1.18	-0.02	-0.22
LinJ.08.0330	"mitochondrial associated ribonuclease, putative"	2186	926	2186	0.42	0.94	0.82	-1.24	-0.08	-0.28
LinJ.08.0340	"hypothetical protein, conserved"	1967	504	1967	0.26	0.57	0.5	-1.96	-0.81	-1.01
LinJ.08.0350	"hypothetical protein, conserved"	598	368	598	0.62	1.37	1.19	-0.7	0.46	0.26
LinJ.08.0360	"hypothetical protein, conserved"	3959	2227	3959	0.56	1.25	1.09	-0.83	0.33	0.13
LinJ.08.0370	"hypothetical protein, conserved"	1351	643	1351	0.48	1.06	0.92	-1.07	0.08	-0.11
LinJ.08.0380	"hypothetical protein, conserved"	2294	1237	2294	0.54	1.2	1.05	-0.89	0.26	0.07
LinJ.08.0390	"hypothetical protein, conserved"	1116	882	1116	0.79	1.76	1.53	-0.34	0.82	0.62
LinJ.08.0400	"hypothetical protein, conserved"	2195	854	2195	0.39	0.87	0.76	-1.36	-0.21	-0.4
LinJ.08.0410	"hypothetical protein, conserved"	807	598	807	0.74	1.65	1.44	-0.43	0.72	0.52
LinJ.08.0420	"hypothetical protein, conserved"	2778	716	2778	0.26	0.57	0.5	-1.96	-0.8	-1
LinJ.08.0430	"hypothetical protein, conserved"	2023	963	2023	0.48	1.06	0.92	-1.07	0.08	-0.11
LinJ.08.0440	"hypothetical protein, conserved"	2019	865	2019	0.43	0.95	0.83	-1.22	-0.07	-0.27
LinJ.08.0450	"hypothetical protein, conserved"	3250	2062	3250	0.63	1.41	1.23	-0.66	0.5	0.3
LinJ.08.0460	"signal peptidase type I, putative,serine peptidase, Clan SF, Family S26A"	594	330	594	0.56	1.24	1.08	-0.85	0.31	0.11
LinJ.08.0470	"hypothetical protein, unknown function"	4159	2296	4159	0.55	1.23	1.07	-0.86	0.3	0.1
LinJ.08.0480	"small ubiquitin protein, putative"	10118	2478	10118	0.24	0.55	0.48	-2.03	-0.87	-1.07
LinJ.08.0490	"hypothetical protein, conserved"	246	115	246	0.47	1.04	0.91	-1.1	0.06	-0.14
LinJ.08.0500	"hypothetical protein, conserved"	2425	990	2425	0.41	0.91	0.79	-1.29	-0.14	-0.34
LinJ.08.0510	"hypothetical protein, unknown function"	249	113	249	0.45	1.01	0.88	-1.14	0.02	-0.18
LinJ.08.0520	"ribose-phosphate pyrophosphokinase, putative"	3479	2494	3479	0.72	1.6	1.39	-0.48	0.68	0.48
LinJ.08.0530	"hypothetical protein, conserved"	657	379	657	0.58	1.29	1.12	-0.79	0.36	0.16
LinJ.08.0540	"protein kinase , putative"	1006	772	1006	0.77	1.71	1.49	-0.38	0.77	0.58
LinJ.08.0550	"hypothetical protein, conserved"	3122	928	3122	0.3	0.66	0.58	-1.75	-0.59	-0.79
LinJ.08.0560	cyclopropane-fatty-acyl-phospholipid syntahse	2235	1241	2235	0.56	1.24	1.08	-0.85	0.31	0.11
LinJ.08.0570	translation initiation factor-like protein	67316	29282	67316	0.43	0.97	0.84	-1.2	-0.05	-0.24
LinJ.08.0580	"hypothetical protein, conserved"	3982	741	3982	0.19	0.41	0.36	-2.43	-1.27	-1.47
LinJ.08.0590	"hypothetical protein, conserved"	491	851	851	1.73	3.86	3.36	0.79	1.95	1.75
LinJ.08.0600	"hypothetical protein, unknown function"	291	91	291	0.31	0.7	0.61	-1.68	-0.52	-0.72
LinJ.08.0610	"hypothetical protein, unknown function"	3809	5328	5328	1.4	3.12	2.72	0.48	1.64	1.44
LinJ.08.0620	"hypothetical protein, unknown function"	2083	2168	2168	1.04	2.32	2.02	0.06	1.21	1.01
LinJ.08.0630	"hypothetical protein, conserved"	9229	4247	9229	0.46	1.03	0.89	-1.12	0.04	-0.16
LinJ.08.0640	"hypothetical protein, unknown function"	1277	414	1277	0.32	0.72	0.63	-1.63	-0.47	-0.67
LinJ.08.0650	"hypothetical protein, unknown function"	52033	30484	52033	0.59	1.31	1.14	-0.77	0.38	0.19
LinJ.08.0660	"hypothetical protein, unknown function"	6032	2621	6032	0.43	0.97	0.84	-1.2	-0.05	-0.25
LinJ.08.0670	"protein kinase, putative"	974	560	974	0.57	1.28	1.12	-0.8	0.36	0.16
LinJ.08.0680	amastin-like protein	1591	987	1591	0.62	1.38	1.2	-0.69	0.47	0.27
LinJ.08.0690	amastin-like protein	1621	1026	1621	0.63	1.41	1.23	-0.66	0.5	0.3
LinJ.08.0700	amastin-like protein	3263	1768	3263	0.54	1.21	1.05	-0.88	0.27	0.07
LinJ.08.0710	amastin-like protein	3229	1812	3229	0.56	1.25	1.09	-0.83	0.32	0.12
LinJ.08.0720	amastin-like protein	3254	1800	3254	0.55	1.23	1.07	-0.85	0.3	0.1
LinJ.08.0730	"tuzin, putative"	5856	4054	5856	0.69	1.54	1.34	-0.53	0.63	0.43
LinJ.08.0740	"tuzin, putative"	1808	877	1808	0.49	1.08	0.94	-1.04	0.11	-0.09
LinJ.08.0750	"tuzin, putative"	1750	706	1750	0.4	0.9	0.78	-1.31	-0.15	-0.35
LinJ.08.0760	amastin-like protein	2192	1396	2192	0.64	1.42	1.24	-0.65	0.5	0.31
LinJ.08.0780	amastin-like protein	4293	1911	4293	0.45	0.99	0.86	-1.17	-0.01	-0.21
LinJ.08.0790	amastin-like protein	4316	1917	4316	0.44	0.99	0.86	-1.17	-0.02	-0.21
LinJ.08.0800	"hypothetical protein, unknown function"	12298	9452	12298	0.77	1.71	1.49	-0.38	0.78	0.58
LinJ.08.0810	"hypothetical protein, unknown function"	1967	1306	1967	0.66	1.48	1.29	-0.59	0.56	0.37
LinJ.08.0820	"hypothetical protein, conserved"	1851	1078	1851	0.58	1.3	1.13	-0.78	0.38	0.18
LinJ.08.0830	mitochondrial DNA polymerase beta	8847	1655	8847	0.19	0.42	0.36	-2.42	-1.26	-1.46
LinJ.08.0840	"mitochondrial DNA polymerase beta-PAK, putative"	4369	1377	4369	0.32	0.7	0.61	-1.67	-0.51	-0.71
LinJ.08.0850	"hypothetical protein, conserved"	1478	1188	1478	0.8	1.79	1.56	-0.32	0.84	0.64
LinJ.08.0860	"hypothetical protein, conserved"	1791	1276	1791	0.71	1.59	1.38	-0.49	0.67	0.47
LinJ.08.0870	"protein kinase, putative"	1209	863	1209	0.71	1.59	1.39	-0.49	0.67	0.47
LinJ.08.0880	"hypothetical protein, conserved"	213	78	213	0.37	0.82	0.71	-1.45	-0.29	-0.49
LinJ.08.0890	"hypothetical protein, conserved"	1182	569	1182	0.48	1.07	0.93	-1.05	0.1	-0.1
LinJ.08.0900	"hypothetical protein, conserved"	9571	4427	9571	0.46	1.03	0.9	-1.11	0.04	-0.16
LinJ.08.0910	"hypothetical protein, conserved"	690	272	690	0.39	0.88	0.77	-1.34	-0.19	-0.39
LinJ.08.0920	"hypothetical protein, unknown function"	492	295	492	0.6	1.34	1.16	-0.74	0.42	0.22
LinJ.08.0930	"hypothetical protein, conserved"	7808	4504	7808	0.58	1.29	1.12	-0.79	0.36	0.16
LinJ.08.0940	"hypothetical protein, conserved"	2681	1199	2681	0.45	1	0.87	-1.16	-0.01	-0.2
LinJ.08.0950	cathepsin L-like protease	1014	454	1014	0.45	1	0.87	-1.16	0	-0.2
LinJ.08.0960	cathepsin L-like protease	6825	3190	6825	0.47	1.04	0.91	-1.1	0.06	-0.14
LinJ.08.1000	"histone deacetylase, putative"	4651	1902	4651	0.41	0.91	0.79	-1.29	-0.13	-0.33
LinJ.08.1010	"hypothetical protein, conserved"	41948	16249	41948	0.39	0.86	0.75	-1.37	-0.21	-0.41
LinJ.08.1020	stress-induced protein sti1	28532	6179	28532	0.22	0.48	0.42	-2.21	-1.05	-1.25
LinJ.08.1030	"hypothetical protein, conserved"	3018	854	3018	0.28	0.63	0.55	-1.82	-0.67	-0.86
LinJ.08.1040	phosphoribosylpyrophosphate synthetase	4940	2333	4940	0.47	1.05	0.92	-1.08	0.07	-0.13
LinJ.08.1050	"hypothetical protein, conserved"	2397	509	2397	0.21	0.47	0.41	-2.24	-1.08	-1.28
LinJ.08.1060	"hypothetical protein, conserved"	2991	1046	2991	0.35	0.78	0.68	-1.52	-0.36	-0.56
LinJ.08.1070	"hypothetical protein, conserved"	3208	2055	3208	0.64	1.43	1.24	-0.64	0.51	0.31
LinJ.08.1080	"hypothetical protein, conserved"	701	232	701	0.33	0.74	0.64	-1.6	-0.44	-0.64
LinJ.08.1090	"hypothetical protein, conserved"	2690	1373	2690	0.51	1.14	0.99	-0.97	0.19	-0.01
LinJ.08.1100	"hypothetical protein, conserved"	2428	949	2428	0.39	0.87	0.76	-1.36	-0.2	-0.4
LinJ.08.1110	"hypothetical protein, conserved"	2818	1209	2818	0.43	0.96	0.83	-1.22	-0.07	-0.26
LinJ.08.1120	"hypothetical protein, conserved"	2359	809	2359	0.34	0.76	0.67	-1.54	-0.39	-0.59
LinJ.08.1130	"hypothetical protein, conserved"	918	363	918	0.4	0.88	0.77	-1.34	-0.18	-0.38
LinJ.08.1160	"hypothetical protein, conserved"	3025	2316	3025	0.77	1.71	1.49	-0.39	0.77	0.57
LinJ.08.1190	"hypothetical protein, conserved"	10973	3019	10973	0.28	0.61	0.53	-1.86	-0.71	-0.9
LinJ.08.1220	"hypothetical protein, unknown function"	9238	3872	9238	0.42	0.93	0.81	-1.25	-0.1	-0.3
LinJ.08.1250	"protein kinase, putative"	1715	799	1715	0.47	1.04	0.9	-1.1	0.05	-0.14
LinJ.08.1280	beta tubulin	79339	57109	79339	0.72	1.6	1.4	-0.47	0.68	0.48
LinJ.08.1290	beta tubulin	19899	16815	19899	0.85	1.88	1.64	-0.24	0.91	0.71
LinJ.08.1300	"histone deacetylase, putative"	1527	582	1527	0.38	0.85	0.74	-1.39	-0.24	-0.43
LinJ.08.1310	"hypothetical protein, conserved"	747	338	747	0.45	1.01	0.88	-1.14	0.01	-0.19
LinJ.08.1320	amastin-like protein	1204	767	1204	0.64	1.42	1.24	-0.65	0.51	0.31
LinJ.08.1330	amastin-like protein	3243	1872	3243	0.58	1.29	1.12	-0.79	0.36	0.16
LinJ.09.0010	"hypothetical protein, conserved"	4127	1421	4127	0.34	0.77	0.67	-1.54	-0.38	-0.58
LinJ.09.0020	"hypothetical protein, conserved"	5101	2221	5101	0.44	0.97	0.85	-1.2	-0.04	-0.24
LinJ.09.0030	"hypothetical protein, conserved"	25142	12853	25142	0.51	1.14	0.99	-0.97	0.19	-0.01
LinJ.09.0040	"hypothetical protein, conserved"	3427	1017	3427	0.3	0.66	0.58	-1.75	-0.6	-0.8
LinJ.09.0050	"hypothetical protein, conserved"	4575	2282	4575	0.5	1.11	0.97	-1	0.15	-0.05
LinJ.09.0060	N-acetyl-D-glucosaminylphosphatidylinositol de-N-acetylase;evidence=Inferred from Sequence Orthology	1894	1139	1894	0.6	1.34	1.17	-0.73	0.42	0.22
LinJ.09.0070	"endonuclease III, putative"	6035	2793	6035	0.46	1.03	0.9	-1.11	0.04	-0.15
LinJ.09.0080	"RNA-binding protein 5, putative"	13737	12525	13737	0.91	2.03	1.77	-0.13	1.02	0.82
LinJ.09.0090	"RNA helicase, putative"	1990	901	1990	0.45	1.01	0.88	-1.14	0.01	-0.19
LinJ.09.0100	RNA-binding protein 5-like protein	5076	4731	5076	0.93	2.08	1.81	-0.1	1.05	0.86
LinJ.09.0110	RNA-binding protein 5-like protein	1651	1229	1651	0.74	1.66	1.45	-0.43	0.73	0.53
LinJ.09.0120	"hypothetical protein, conserved,calmodulin-like protein containing EF hand domain"	16524	3513	16524	0.21	0.47	0.41	-2.23	-1.08	-1.28
LinJ.09.0130	"hypothetical protein, conserved"	2092	797	2092	0.38	0.85	0.74	-1.39	-0.24	-0.44
LinJ.09.0140	"hypothetical protein, conserved"	922	325	922	0.35	0.79	0.68	-1.5	-0.35	-0.55
LinJ.09.0150	"kinesin, putative"	1638	574	1638	0.35	0.78	0.68	-1.51	-0.36	-0.56
LinJ.09.0160	"hypothetical protein, conserved"	779	418	779	0.54	1.2	1.04	-0.9	0.26	0.06
LinJ.09.0170	microtubule associated protein-like protein	4720	3944	4720	0.84	1.86	1.62	-0.26	0.9	0.7
LinJ.09.0180	"ATG8/AUT7/APG8/PAZ2, putative;db_xref=PMID:19066473;evidence=Inferred from Experiment"	9416	10040	10040	1.07	2.38	2.07	0.09	1.25	1.05
LinJ.09.0190	microtubule associated protein-like protein	3250	2925	3250	0.9	2.01	1.75	-0.15	1	0.8
LinJ.09.0200	microtubule associated protein-like protein	132	150	150	1.14	2.53	2.21	0.18	1.34	1.14
LinJ.09.0210	"hypothetical protein, conserved"	344	98	344	0.28	0.63	0.55	-1.81	-0.66	-0.85
LinJ.09.0220	"hypothetical protein, conserved"	533	239	533	0.45	1	0.87	-1.16	0	-0.2
LinJ.09.0230	"hypothetical protein, conserved"	4299	2921	4299	0.68	1.51	1.32	-0.56	0.6	0.4
LinJ.09.0240	"hypothetical protein, conserved"	1015	539	1015	0.53	1.18	1.03	-0.91	0.24	0.04
LinJ.09.0250	"kinesin, putative"	3908	1446	3908	0.37	0.82	0.72	-1.43	-0.28	-0.48
LinJ.09.0260	"hypothetical protein, conserved"	6030	1816	6030	0.3	0.67	0.58	-1.73	-0.58	-0.77
LinJ.09.0270	"protein kinase, putative"	4966	3428	4966	0.69	1.54	1.34	-0.53	0.62	0.42
LinJ.09.0280	"hypothetical protein, conserved"	2269	1279	2269	0.56	1.26	1.09	-0.83	0.33	0.13
LinJ.09.0290	"hypothetical protein, conserved"	2606	1910	2606	0.73	1.63	1.42	-0.45	0.71	0.51
LinJ.09.0300	"hypothetical protein, conserved"	1861	1354	1861	0.73	1.62	1.41	-0.46	0.7	0.5
LinJ.09.0310	"hypothetical protein, conserved"	271	185	271	0.68	1.52	1.33	-0.55	0.6	0.41
LinJ.09.0320	"hypothetical protein, conserved"	656	461	656	0.7	1.57	1.36	-0.51	0.65	0.45
LinJ.09.0340	"hypothetical protein, conserved"	1067	854	1067	0.8	1.78	1.55	-0.32	0.83	0.64
LinJ.09.0350	hypothetical protein	1510	789	1510	0.52	1.16	1.01	-0.94	0.22	0.02
LinJ.09.0330	"DNA photolyase, putative"	64	34	64	0.53	1.18	1.03	-0.91	0.24	0.04
LinJ.09.0360	"hypothetical protein, conserved"	739	489	739	0.66	1.47	1.28	-0.6	0.56	0.36
LinJ.09.0370	"hypothetical protein, conserved"	1252	428	1252	0.34	0.76	0.66	-1.55	-0.39	-0.59
LinJ.09.0380	"heat shock protein HslVU, ATPase subunit HslU, putative,ATP-dependent hsl protease ATP-binding subunit hslU, putative"	3858	2759	3858	0.72	1.59	1.39	-0.48	0.67	0.47
LinJ.09.0390	"ubiqitin hydrolase, putative,cysteine peptidase, Clan CA, family C19, putative"	1595	503	1595	0.32	0.7	0.61	-1.66	-0.51	-0.71
LinJ.09.0400	"minchromosome maintenance (MCM) complex subunit, putative"	2190	697	2190	0.32	0.71	0.62	-1.65	-0.5	-0.69
LinJ.09.0410	"hypothetical protein, conserved"	5529	1980	5529	0.36	0.8	0.7	-1.48	-0.33	-0.52
LinJ.09.0420	"integral membrane transport protein, putative,drug resistence protein, putative"	1124	472	1124	0.42	0.94	0.82	-1.25	-0.1	-0.29
LinJ.09.0430	"hypothetical protein, conserved"	8048	3190	8048	0.4	0.88	0.77	-1.34	-0.18	-0.38
LinJ.09.0440	"hypothetical protein, conserved"	2167	1207	2167	0.56	1.24	1.08	-0.84	0.31	0.11
LinJ.09.0450	"protein kinase, putative"	6239	941	6239	0.15	0.34	0.29	-2.73	-1.57	-1.77
LinJ.09.0460	"protein kinase, putative"	4933	1488	4933	0.3	0.67	0.59	-1.73	-0.57	-0.77
LinJ.09.0470	"tyrosine phosphatase, putative"	893	604	893	0.68	1.51	1.31	-0.56	0.59	0.39
LinJ.09.0480	"hypothetical protein, conserved"	2013	1161	2013	0.58	1.28	1.12	-0.79	0.36	0.16
LinJ.09.0490	hypothetical tetratricopeptide repeat protein	1467	944	1467	0.64	1.43	1.25	-0.64	0.52	0.32
LinJ.09.0500	"hypothetical protein, conserved"	309	119	309	0.39	0.86	0.75	-1.38	-0.22	-0.42
LinJ.09.0520	"serine/threonine protein phosphatase, putative"	19960	13162	19960	0.66	1.47	1.28	-0.6	0.55	0.36
LinJ.09.0530	"hypothetical protein, conserved"	3536	1366	3536	0.39	0.86	0.75	-1.37	-0.22	-0.42
LinJ.09.0540	"hypothetical protein, conserved"	1867	756	1867	0.4	0.9	0.79	-1.3	-0.15	-0.35
LinJ.09.0550	"hypothetical protein, conserved"	425	302	425	0.71	1.58	1.38	-0.49	0.66	0.46
LinJ.09.0560	"hypothetical protein, conserved"	837	339	837	0.41	0.9	0.79	-1.3	-0.15	-0.35
LinJ.09.0570	"hypothetical protein, conserved"	4086	1640	4086	0.4	0.89	0.78	-1.32	-0.16	-0.36
LinJ.09.0580	"leucine-rich repeat protein, putative"	2891	1232	2891	0.43	0.95	0.83	-1.23	-0.07	-0.27
LinJ.09.0590	"hypothetical protein, unknown function"	3841	2686	3841	0.7	1.56	1.36	-0.52	0.64	0.44
LinJ.09.0600	"hypothetical protein, conserved"	2672	882	2672	0.33	0.74	0.64	-1.6	-0.44	-0.64
LinJ.09.0610	"hypothetical protein, unknown function"	4352	3132	4352	0.72	1.6	1.4	-0.47	0.68	0.48
LinJ.09.0620	"hypothetical protein, conserved"	724	759	759	1.05	2.34	2.04	0.07	1.22	1.03
LinJ.09.0630	surface antigen-like protein	657	502	657	0.76	1.7	1.48	-0.39	0.77	0.57
LinJ.09.0640	"ATP-dependent DNA helicase, putative"	9664	5244	9664	0.54	1.21	1.05	-0.88	0.27	0.08
LinJ.09.0650	"cyclin 1, putative,serine peptidase family S51, peptidase E, putative"	1828	647	1828	0.35	0.79	0.69	-1.5	-0.34	-0.54
LinJ.09.0660	"hypothetical protein, conserved"	3206	1661	3206	0.52	1.15	1.01	-0.95	0.21	0.01
LinJ.09.0670	"hypothetical protein, conserved"	632	442	632	0.7	1.56	1.36	-0.52	0.64	0.44
LinJ.09.0680	"hypothetical protein, conserved"	1124	901	1124	0.8	1.79	1.56	-0.32	0.84	0.64
LinJ.09.0690	"hypothetical protein, conserved,Zinc finger DHHC domain containing transmembrane protein, putative"	2377	1507	2377	0.63	1.41	1.23	-0.66	0.5	0.3
LinJ.09.0700	"hypothetical protein, conserved"	419	206	419	0.49	1.1	0.95	-1.02	0.13	-0.07
LinJ.09.0710	"hypothetical protein, conserved"	376	270	376	0.72	1.6	1.39	-0.48	0.68	0.48
LinJ.09.0720	"prefoldin subunit 2, putative"	325	166	325	0.51	1.14	0.99	-0.97	0.19	-0.01
LinJ.09.0730	"hypothetical protein, conserved"	692	237	692	0.34	0.76	0.66	-1.55	-0.39	-0.59
LinJ.09.0740	"hypothetical protein, conserved"	898	470	898	0.52	1.17	1.02	-0.93	0.22	0.02
LinJ.09.0750	"hypothetical protein, conserved"	3979	3708	3979	0.93	2.08	1.81	-0.1	1.05	0.86
LinJ.09.0760	"hypothetical protein, conserved"	4892	1539	4892	0.31	0.7	0.61	-1.67	-0.51	-0.71
LinJ.09.0770	"cleavage and polyadenylation specificity factor 30 kDa subunit, putative"	1565	994	1565	0.64	1.42	1.23	-0.65	0.5	0.3
LinJ.09.0780	"hypothetical protein, conserved"	531	238	531	0.45	1	0.87	-1.16	0	-0.2
LinJ.09.0790	"ubiquitin ligase, putative"	17932	9446	17932	0.53	1.17	1.02	-0.92	0.23	0.03
LinJ.09.0800	"acyl-CoA binding protein, putative"	515	311	515	0.6	1.35	1.17	-0.73	0.43	0.23
LinJ.09.0810	"hypothetical protein, conserved"	1731	1332	1731	0.77	1.71	1.49	-0.38	0.78	0.58
LinJ.09.0820	"oligopeptidase b,serine peptidase, clan SC, family S9A-like protein"	6822	2784	6822	0.41	0.91	0.79	-1.29	-0.14	-0.34
LinJ.09.0830	"hypothetical protein, conserved"	2880	1332	2880	0.46	1.03	0.9	-1.11	0.04	-0.16
LinJ.09.0840	"hypothetical protein, conserved"	2190	826	2190	0.38	0.84	0.73	-1.41	-0.25	-0.45
LinJ.09.0850	kinetoplast-associated protein-like protein	1807	1121	1807	0.62	1.38	1.2	-0.69	0.47	0.27
LinJ.09.0860	"hypothetical protein, conserved"	356	183	356	0.51	1.15	1	-0.96	0.2	0
LinJ.09.0870	"hypothetical protein, conserved"	801	347	801	0.43	0.97	0.84	-1.21	-0.05	-0.25
LinJ.09.0880	DEAD/DEAH box helicase-like protein	405	328	405	0.81	1.8	1.57	-0.3	0.85	0.65
LinJ.09.0890	"hypothetical protein, conserved"	2622	1235	2622	0.47	1.05	0.91	-1.09	0.07	-0.13
LinJ.09.0900	ras family protein-like protein	894	177	894	0.2	0.44	0.38	-2.34	-1.18	-1.38
LinJ.09.0910	"hypothetical protein, conserved"	1539	536	1539	0.35	0.78	0.68	-1.52	-0.37	-0.56
LinJ.09.0920	"hypothetical protein, conserved"	2512	1307	2512	0.52	1.16	1.01	-0.94	0.21	0.01
LinJ.09.0930	histone h1-like protein	2525	939	2525	0.37	0.83	0.72	-1.43	-0.27	-0.47
LinJ.09.0940	"phospholipid transporting ATPase-like protein, putative"	10009	6531	10009	0.65	1.45	1.27	-0.62	0.54	0.34
LinJ.09.0950	polyubiquitin	6264	2779	6264	0.44	0.99	0.86	-1.17	-0.02	-0.22
LinJ.09.0960	"ef-hand protein 5, putative"	4318	2489	4318	0.58	1.28	1.12	-0.79	0.36	0.16
LinJ.09.0970	"calmodulin, putative"	63406	32582	63406	0.51	1.14	1	-0.96	0.2	0
LinJ.09.0980	"calmodulin, putative"	63802	32999	63802	0.52	1.15	1	-0.95	0.2	0.01
LinJ.09.0990	"hypothetical protein, conserved"	9318	3468	9318	0.37	0.83	0.72	-1.43	-0.27	-0.47
LinJ.09.1000	"hypothetical protein, conserved,SLA/LP autoantigen-like protein"	1429	545	1429	0.38	0.85	0.74	-1.39	-0.23	-0.43
LinJ.09.1010	"hypothetical protein, conserved"	1678	740	1678	0.44	0.98	0.86	-1.18	-0.03	-0.22
LinJ.09.1020	elongation factor-1 gamma	18050	14021	18050	0.78	1.73	1.51	-0.36	0.79	0.59
LinJ.09.1030	elongation factor-1 gamma	26419	7785	26419	0.29	0.66	0.57	-1.76	-0.61	-0.81
LinJ.09.1040	"hypothetical protein, conserved"	5577	1878	5577	0.34	0.75	0.65	-1.57	-0.41	-0.61
LinJ.09.1050	"hypothetical protein, conserved"	4798	1970	4798	0.41	0.91	0.8	-1.28	-0.13	-0.33
LinJ.09.1060	"hypothetical protein, conserved"	3440	1803	3440	0.52	1.17	1.02	-0.93	0.22	0.02
LinJ.09.1070	"hypothetical protein, conserved"	1454	431	1454	0.3	0.66	0.58	-1.75	-0.6	-0.8
LinJ.09.1080	"hypothetical protein, conserved"	1263	658	1263	0.52	1.16	1.01	-0.94	0.21	0.02
LinJ.09.1090	"hypothetical protein, conserved"	3259	2361	3259	0.72	1.61	1.41	-0.47	0.69	0.49
LinJ.09.1100	"phospholipid:diacylglycerol acyltransferase, putative"	5515	2637	5515	0.48	1.07	0.93	-1.06	0.09	-0.11
LinJ.09.1110	"hypothetical protein, conserved"	2129	532	2129	0.25	0.56	0.49	-2	-0.84	-1.04
LinJ.09.1120	"DNA-directed RNA polymerase III subunit, putative"	1489	510	1489	0.34	0.76	0.66	-1.55	-0.39	-0.59
LinJ.09.1130	"eukaryotic translation initiation factor 2 subunit, putative"	3661	874	3661	0.24	0.53	0.46	-2.07	-0.91	-1.11
LinJ.09.1140	"translation initiation factor EIF-2B gamma subunit, putative"	7477	1708	7477	0.23	0.51	0.44	-2.13	-0.97	-1.17
LinJ.09.1160	"hypothetical protein, conserved"	5162	1451	5162	0.28	0.63	0.55	-1.83	-0.68	-0.87
LinJ.09.1170	"hypothetical protein, conserved"	1563	744	1563	0.48	1.06	0.92	-1.07	0.08	-0.11
LinJ.09.1180	"mitochondrial RNA binding protein 2,MRP2, gBP25"	3368	1365	3368	0.41	0.9	0.79	-1.3	-0.15	-0.35
LinJ.09.1190	"mitochondrial import inner membrane translocase subunit tim17, putative,inner membrane preprotein translocase Tim17, putative"	1153	501	1153	0.43	0.97	0.84	-1.2	-0.05	-0.25
LinJ.09.1200	"hypothetical protein, conserved"	3493	1562	3493	0.45	1	0.87	-1.16	-0.01	-0.2
LinJ.09.1210	"hypothetical protein, conserved"	650	347	650	0.53	1.19	1.04	-0.91	0.25	0.05
LinJ.09.1220	"hypothetical protein, conserved"	256	80	256	0.31	0.7	0.61	-1.68	-0.52	-0.72
LinJ.09.1230	"hypothetical protein, conserved"	11425	6940	11425	0.61	1.35	1.18	-0.72	0.44	0.24
LinJ.09.1240	"hypothetical protein, conserved"	1318	518	1318	0.39	0.88	0.76	-1.35	-0.19	-0.39
LinJ.09.1250	"hypothetical protein, conserved"	365	142	365	0.39	0.87	0.76	-1.36	-0.21	-0.41
LinJ.09.1260	"hypothetical protein, conserved"	1729	828	1729	0.48	1.07	0.93	-1.06	0.09	-0.11
LinJ.09.1270	"hypothetical protein, unknown function"	3892	1470	3892	0.38	0.84	0.73	-1.4	-0.25	-0.45
LinJ.09.1280	"AAA family ATPase, putative"	1809	874	1809	0.48	1.08	0.94	-1.05	0.11	-0.09
LinJ.09.1290	"hypothetical protein, conserved"	950	523	950	0.55	1.23	1.07	-0.86	0.29	0.1
LinJ.09.1300	"hypothetical protein, conserved"	1423	665	1423	0.47	1.04	0.91	-1.1	0.06	-0.14
LinJ.09.1310	"hypothetical protein, conserved"	5177	1588	5177	0.31	0.68	0.6	-1.7	-0.55	-0.75
LinJ.09.1320	"hypothetical protein, conserved"	2099	1019	2099	0.49	1.08	0.94	-1.04	0.11	-0.09
LinJ.09.1330	"mitochondrial carrier protein, putative"	1364	378	1364	0.28	0.62	0.54	-1.85	-0.7	-0.89
LinJ.09.1340	"hypothetical protein, conserved"	1688	1429	1688	0.85	1.89	1.64	-0.24	0.92	0.72
LinJ.09.1350	"hypothetical protein, conserved"	970	343	970	0.35	0.79	0.69	-1.5	-0.34	-0.54
LinJ.09.1360	"hypothetical protein, conserved"	1736	632	1736	0.36	0.81	0.71	-1.46	-0.3	-0.5
LinJ.09.1370	"hypothetical protein, unknown function"	1789	882	1789	0.49	1.1	0.96	-1.02	0.14	-0.06
LinJ.09.1390	"paraflagellar rod component, putative"	3499	3282	3499	0.94	2.09	1.82	-0.09	1.06	0.86
LinJ.09.1400	"hypothetical protein, conserved"	1326	830	1326	0.63	1.39	1.22	-0.68	0.48	0.28
LinJ.09.1410	histone H2B	133176	76034	133176	0.57	1.27	1.11	-0.81	0.35	0.15
LinJ.09.1420	"hypothetical protein, conserved"	173	40	173	0.23	0.52	0.45	-2.11	-0.96	-1.16
LinJ.09.1430	"hypothetical protein, unknown function"	630	239	630	0.38	0.85	0.74	-1.4	-0.24	-0.44
LinJ.09.1440	"hypothetical protein, conserved"	830	250	830	0.3	0.67	0.58	-1.73	-0.58	-0.77
LinJ.09.1450	"hypothetical protein, conserved"	1542	497	1542	0.32	0.72	0.63	-1.63	-0.48	-0.68
LinJ.09.1460	"hypothetical protein, conserved"	1119	552	1119	0.49	1.1	0.96	-1.02	0.14	-0.06
LinJ.09.1470	"hypothetical protein, unknown function"	1763	771	1763	0.44	0.97	0.85	-1.19	-0.04	-0.24
LinJ.09.1480	"hypothetical protein, conserved"	927	437	927	0.47	1.05	0.92	-1.08	0.07	-0.13
LinJ.09.1490	"hypothetical protein, conserved"	4346	1807	4346	0.42	0.93	0.81	-1.27	-0.11	-0.31
LinJ.09.1500	"ubiquinone biosynthesis protein-like protein, putative"	1820	784	1820	0.43	0.96	0.84	-1.22	-0.06	-0.26
LinJ.09.1510	ABC transporter (pseudogene)	432	201	432	0.47	1.04	0.9	-1.1	0.05	-0.15
LinJ.09.1520	"hypothetical protein, conserved"	1256	786	1256	0.63	1.39	1.21	-0.68	0.48	0.28
LinJ.09.1530	"hypothetical protein, conserved"	2381	834	2381	0.35	0.78	0.68	-1.51	-0.36	-0.56
LinJ.09.1540	"hypothetical protein, conserved"	3049	892	3049	0.29	0.65	0.57	-1.77	-0.62	-0.82
LinJ.09.1550	"hypothetical protein, conserved"	2868	1465	2868	0.51	1.14	0.99	-0.97	0.19	-0.01
LinJ.09.1560	"DNA J-binding protein, putative"	4724	1105	4724	0.23	0.52	0.45	-2.1	-0.94	-1.14
LinJ.09.1570	"cytochrome b5-like, putative"	3143	1003	3143	0.32	0.71	0.62	-1.65	-0.49	-0.69
LinJ.09.1580	cytochrome b5-like protein	1879	994	1879	0.53	1.18	1.03	-0.92	0.24	0.04
LinJ.09.1590	"hypothetical protein, conserved"	1712	513	1712	0.3	0.67	0.58	-1.74	-0.58	-0.78
LinJ.09.1600	"hypothetical protein, conserved"	374	187	374	0.5	1.11	0.97	-1	0.16	-0.04
LinJ.09.1610	"hypothetical protein, conserved"	1305	547	1305	0.42	0.93	0.81	-1.25	-0.1	-0.3
LinJ.09.1620	"hypothetical protein, conserved"	2069	777	2069	0.38	0.84	0.73	-1.41	-0.26	-0.46
LinJ.09.1630	"hypothetical protein, conserved"	1935	572	1935	0.3	0.66	0.57	-1.76	-0.6	-0.8
LinJ.09.1640	"hypothetical protein, conserved"	2080	916	2080	0.44	0.98	0.85	-1.18	-0.03	-0.23
LinJ.10.0010	phosphate-Repressible Phosphate Permease-like protein	12295	4475	12295	0.36	0.81	0.71	-1.46	-0.3	-0.5
LinJ.10.0020	"hypothetical protein, conserved"	1241	473	1241	0.38	0.85	0.74	-1.39	-0.24	-0.43
LinJ.10.0030	"hypothetical protein, conserved"	3214	1499	3214	0.47	1.04	0.91	-1.1	0.06	-0.14
LinJ.10.0040	thymidylate kinase-like protein	2213	1153	2213	0.52	1.16	1.01	-0.94	0.22	0.02
LinJ.10.0050	"ribosomal protein l35a, putative"	42389	15412	42389	0.36	0.81	0.71	-1.46	-0.3	-0.5
LinJ.10.0060	"hypothetical protein, unknown function"	995	577	995	0.58	1.29	1.13	-0.79	0.37	0.17
LinJ.10.0070	dehydrogenase-like protein	15292	8680	15292	0.57	1.26	1.1	-0.82	0.34	0.14
LinJ.10.0080	"hypothetical protein, conserved"	3430	1245	3430	0.36	0.81	0.7	-1.46	-0.31	-0.51
LinJ.10.0090	"hypothetical protein, conserved,WD-repeat containing protein"	2887	1424	2887	0.49	1.1	0.96	-1.02	0.14	-0.06
LinJ.10.0100	"hypothetical protein, conserved"	3173	1005	3173	0.32	0.71	0.61	-1.66	-0.5	-0.7
LinJ.10.0110	"hypothetical protein, conserved"	816	366	816	0.45	1	0.87	-1.16	0	-0.2
LinJ.10.0120	"DEAD/DEAH box helicase, putative,mitochondrial"	509	204	509	0.4	0.89	0.78	-1.32	-0.16	-0.36
LinJ.10.0130	"hypothetical protein, conserved"	19028	11019	19028	0.58	1.29	1.12	-0.79	0.37	0.17
LinJ.10.0140	"hypothetical protein, conserved"	3051	1525	3051	0.5	1.11	0.97	-1	0.16	-0.04
LinJ.10.0150	"nucleoside phosphatase, putative,guanosine diphosphatase, putative"	1612	890	1612	0.55	1.23	1.07	-0.86	0.3	0.1
LinJ.10.0160	"leucine-rich repeat protein, putative"	2365	2682	2682	1.13	2.53	2.2	0.18	1.34	1.14
LinJ.10.0180	"hypothetical protein, unknown function"	380	260	380	0.68	1.52	1.33	-0.55	0.61	0.41
LinJ.10.0190	"hypothetical protein, conserved"	889	436	889	0.49	1.09	0.95	-1.03	0.13	-0.07
LinJ.10.0170	hypothetical protein	5	3	5	0.6	1.34	1.16	-0.74	0.42	0.22
LinJ.10.0200	"mitogen-activated protein kinase, putative,map kinase-like protein"	12151	10765	12151	0.89	1.97	1.72	-0.17	0.98	0.78
LinJ.10.0210	"nucleolar protein, putative"	6343	2561	6343	0.4	0.9	0.78	-1.31	-0.15	-0.35
LinJ.10.0220	"hypothetical protein, unknown function"	2938	1029	2938	0.35	0.78	0.68	-1.51	-0.36	-0.56
LinJ.10.0230	"hypothetical protein, unknown function"	6349	2638	6349	0.42	0.93	0.81	-1.27	-0.11	-0.31
LinJ.10.0240	"hypothetical protein, unknown function"	3859	2131	3859	0.55	1.23	1.07	-0.86	0.3	0.1
LinJ.10.0250	"hypothetical protein, conserved"	1036	607	1036	0.59	1.31	1.14	-0.77	0.38	0.19
LinJ.10.0260	"hypothetical protein, conserved"	1820	954	1820	0.52	1.17	1.02	-0.93	0.22	0.03
LinJ.10.0270	"hypothetical protein, conserved"	1276	858	1276	0.67	1.5	1.31	-0.57	0.58	0.38
LinJ.10.0280	"hypothetical protein, conserved"	15198	23896	23896	1.57	3.5	3.05	0.65	1.81	1.61
LinJ.10.0290	"hypothetical protein, conserved"	2792	1490	2792	0.53	1.19	1.04	-0.91	0.25	0.05
LinJ.10.0300	"hypothetical protein, conserved"	3344	1682	3344	0.5	1.12	0.98	-0.99	0.16	-0.03
LinJ.10.0310	"isocitrate dehydrogenase [NADP], mitochondrial precursor, putative"	28821	14691	28821	0.51	1.14	0.99	-0.97	0.18	-0.02
LinJ.10.0320	"hypothetical protein, conserved"	13687	6572	13687	0.48	1.07	0.93	-1.06	0.1	-0.1
LinJ.10.0330	"protein transport protein sec23, putative"	2058	653	2058	0.32	0.71	0.62	-1.66	-0.5	-0.7
LinJ.10.0340	"hypothetical protein, conserved"	4626	2268	4626	0.49	1.09	0.95	-1.03	0.13	-0.07
LinJ.10.0350	"hypothetical protein, conserved"	2058	1055	2058	0.51	1.14	1	-0.96	0.19	-0.01
LinJ.10.0360	"folate/biopterin transporter, putative;db_xref=PMID:18796316;evidence=Inferred from Experiment"	977	622	977	0.64	1.42	1.24	-0.65	0.5	0.31
LinJ.10.0370	"folate/biopterin transporter, putative;db_xref=PMID:18796316;evidence=Inferred from Experiment"	2727	2964	2964	1.09	2.42	2.11	0.12	1.28	1.08
LinJ.10.0380	"folate/biopterin transporter, putative;db_xref=PMID:18796316;evidence=Inferred from Experiment"	308	306	308	0.99	2.21	1.93	-0.01	1.15	0.95
LinJ.10.0390	"folate/biopterin transporter, putative;db_xref=PMID:18796316;evidence=Inferred from Experiment"	1512	363	1512	0.24	0.53	0.47	-2.06	-0.9	-1.1
LinJ.10.0420	"folate/biopterin transporter, putative;db_xref=PMID:18796316;evidence=Inferred from Experiment"	4194	2789	4194	0.66	1.48	1.29	-0.59	0.57	0.37
LinJ.10.0430	dihydroxyacetone kinase 1-like protein	2070	943	2070	0.46	1.01	0.88	-1.13	0.02	-0.18
LinJ.10.0400	"folate/biopterin transporter, putative;db_xref=PMID:18796316;evidence=Inferred from Experiment"	2	0	2	0	0	0
LinJ.10.0410	"folate/biopterin transporter, putative;db_xref=PMID:18796316;evidence=Inferred from Experiment"	3	0	3	0	0	0
LinJ.10.0440	hypothetical protein	3092	2807	3092	0.91	2.02	1.76	-0.14	1.02	0.82
LinJ.10.0450	"hypothetical protein, unknown function"	1275	767	1275	0.6	1.34	1.17	-0.73	0.42	0.22
LinJ.10.0460	"hypothetical protein, unknown function"	2592	1508	2592	0.58	1.3	1.13	-0.78	0.37	0.18
LinJ.10.0480	"hypothetical protein, unknown function"	8141	4251	8141	0.52	1.16	1.01	-0.94	0.22	0.02
LinJ.10.0490	"GP63, leishmanolysin,metallo-peptidase, Clan MA(M), Family M8"	107	79	107	0.74	1.64	1.43	-0.44	0.72	0.52
LinJ.10.0500	"GP63, leishmanolysin,metallo-peptidase, Clan MA(M), Family M8"	1004	2993	2993	2.98	6.64	5.79	1.58	2.73	2.53
LinJ.10.0510	"GP63, leishmanolysin,metallo-peptidase, Clan MA(M), Family M8"	1084	2986	2986	2.75	6.14	5.35	1.46	2.62	2.42
LinJ.10.0520	"GP63, leishmanolysin,metallo-peptidase, Clan MA(M), Family M8"	2546	4040	4040	1.59	3.54	3.08	0.67	1.82	1.62
LinJ.10.0530	"GP63, leishmanolysin,metallo-peptidase, Clan MA(M), Family M8"	4781	4725	4781	0.99	2.2	1.92	-0.02	1.14	0.94
LinJ.10.0540	"mitogen-activated protein kinase 3, putative,map kinase 3, putative"	7832	3653	7832	0.47	1.04	0.91	-1.1	0.06	-0.14
LinJ.10.0550	"hypothetical protein, conserved"	17169	9939	17169	0.58	1.29	1.12	-0.79	0.37	0.17
LinJ.10.0560	"glycerol-3-phosphate dehydrogenase [NAD+], glycosomal;db_xref=PMID:10743613;evidence=Inferred from Sequence Orthology"	12018	4763	12018	0.4	0.88	0.77	-1.34	-0.18	-0.38
LinJ.10.0570	"hypothetical protein, conserved"	1893	869	1893	0.46	1.02	0.89	-1.12	0.03	-0.17
LinJ.10.0580	"hypothetical protein, conserved"	1251	331	1251	0.26	0.59	0.51	-1.92	-0.76	-0.96
LinJ.10.0590	"hypothetical protein, unknown function"	881	358	881	0.41	0.91	0.79	-1.3	-0.14	-0.34
LinJ.10.0600	"hypothetical protein, conserved"	642	266	642	0.41	0.92	0.8	-1.27	-0.12	-0.31
LinJ.10.0610	zinc binding dehydrogenase-like protein	4802	2026	4802	0.42	0.94	0.82	-1.25	-0.09	-0.29
LinJ.10.0620	zinc-binding dehydrogenase-like protein	4739	2118	4739	0.45	1	0.87	-1.16	-0.01	-0.2
LinJ.10.0630	"hypothetical protein, conserved"	2401	768	2401	0.32	0.71	0.62	-1.64	-0.49	-0.69
LinJ.10.0640	"hypothetical protein, conserved"	1656	803	1656	0.48	1.08	0.94	-1.04	0.11	-0.09
LinJ.10.0650	"hypothetical protein, conserved"	1293	542	1293	0.42	0.93	0.81	-1.25	-0.1	-0.3
LinJ.10.0660	"endonuclease G, putative"	1248	734	1248	0.59	1.31	1.14	-0.77	0.39	0.19
LinJ.10.0670	"hypothetical protein, conserved"	6718	1771	6718	0.26	0.59	0.51	-1.92	-0.77	-0.97
LinJ.10.0680	flagellar glycoprotein-like protein	3947	1346	3947	0.34	0.76	0.66	-1.55	-0.4	-0.6
LinJ.10.0690	"hypothetical protein, conserved"	511	180	511	0.35	0.78	0.68	-1.51	-0.35	-0.55
LinJ.10.0700	"hypothetical protein, unknown function"	236	162	236	0.69	1.53	1.33	-0.54	0.61	0.41
LinJ.10.0710	"hypothetical protein, unknown function"	2249	1086	2249	0.48	1.08	0.94	-1.05	0.11	-0.09
LinJ.10.0720	"hypothetical protein, conserved"	1446	578	1446	0.4	0.89	0.78	-1.32	-0.17	-0.37
LinJ.10.0730	"hypothetical protein, unknown function"	141	72	141	0.51	1.14	0.99	-0.97	0.19	-0.01
LinJ.10.0740	"hypothetical protein, conserved"	1175	625	1175	0.53	1.19	1.03	-0.91	0.24	0.05
LinJ.10.0750	"hypothetical protein, conserved"	4228	3135	4228	0.74	1.65	1.44	-0.43	0.72	0.53
LinJ.10.0760	transmembrane amino acid transporter protein- like	9212	3291	9212	0.36	0.8	0.69	-1.48	-0.33	-0.53
LinJ.10.0770	transmembrane amino acid transporter protein- like protein	31680	13449	31680	0.42	0.95	0.82	-1.24	-0.08	-0.28
LinJ.10.0780	"deaminase, putative"	444	289	444	0.65	1.45	1.26	-0.62	0.54	0.34
LinJ.10.0790	"hypothetical protein, conserved"	12347	10808	12347	0.88	1.95	1.7	-0.19	0.96	0.76
LinJ.10.0800	"hypothetical protein, conserved"	1509	830	1509	0.55	1.23	1.07	-0.86	0.29	0.09
LinJ.10.0810	"hypothetical protein, conserved"	695	482	695	0.69	1.55	1.35	-0.53	0.63	0.43
LinJ.10.0820	"hypothetical protein, unknown function"	725	396	725	0.55	1.22	1.06	-0.87	0.28	0.08
LinJ.10.0830	"hypothetical protein, conserved"	653	118	653	0.18	0.4	0.35	-2.47	-1.31	-1.51
LinJ.10.0840	"hypothetical protein, conserved"	9070	2856	9070	0.31	0.7	0.61	-1.67	-0.51	-0.71
LinJ.10.0850	"hypothetical protein, conserved"	3029	584	3029	0.19	0.43	0.37	-2.37	-1.22	-1.42
LinJ.10.0860	"hypothetical protein, conserved"	1590	520	1590	0.33	0.73	0.63	-1.61	-0.46	-0.66
LinJ.10.0870	"hypothetical protein, conserved"	417	184	417	0.44	0.98	0.86	-1.18	-0.02	-0.22
LinJ.10.0880	"protein kinase, putative"	1203	521	1203	0.43	0.96	0.84	-1.21	-0.05	-0.25
LinJ.10.0890	"hypothetical protein, conserved"	943	488	943	0.52	1.15	1	-0.95	0.21	0.01
LinJ.10.0900	"nuclear transport factor 2, putative,ntf2-like"	3264	1392	3264	0.43	0.95	0.83	-1.23	-0.07	-0.27
LinJ.10.0910	"hypothetical protein, conserved"	4563	4765	4765	1.04	2.33	2.03	0.06	1.22	1.02
LinJ.10.0920	histone H3	126754	50648	126754	0.4	0.89	0.78	-1.32	-0.17	-0.37
LinJ.10.0930	"hypothetical protein, conserved"	1219	606	1219	0.5	1.11	0.97	-1.01	0.15	-0.05
LinJ.10.0940	"FKBP-type peptidyl-prolyl cis-trans isomerase, putative"	11704	5520	11704	0.47	1.05	0.92	-1.08	0.07	-0.13
LinJ.10.0950	"hypothetical protein, conserved"	483	373	483	0.77	1.72	1.5	-0.37	0.78	0.58
LinJ.10.0960	"small GTP-binding protein Rab11, putative,Rab11 GTPase, putative"	11300	4083	11300	0.36	0.81	0.7	-1.47	-0.31	-0.51
LinJ.10.0980	"hypothetical protein, conserved"	2167	1592	2167	0.73	1.64	1.43	-0.44	0.71	0.51
LinJ.10.1000	hypothetical protein	1035	608	1035	0.59	1.31	1.14	-0.77	0.39	0.19
LinJ.10.1010	"hypothetical protein, conserved"	1402	705	1402	0.5	1.12	0.98	-0.99	0.16	-0.03
LinJ.10.0990	"hypothetical protein, conserved"	2	0	2	0	0	0
LinJ.10.1020	"hypothetical protein, conserved"	8608	3517	8608	0.41	0.91	0.79	-1.29	-0.14	-0.33
LinJ.10.1030	"translation initiation factor eif-2b beta subunit, putative,eIF-2B GDP-GTP exchange factor, putative"	2414	894	2414	0.37	0.83	0.72	-1.43	-0.28	-0.48
LinJ.10.1040	"hypothetical protein, conserved"	1392	730	1392	0.52	1.17	1.02	-0.93	0.22	0.03
LinJ.10.1050	histone H3	118520	101802	118520	0.86	1.91	1.67	-0.22	0.94	0.74
LinJ.10.1060	"hypothetical protein, unknown function"	1284	774	1284	0.6	1.34	1.17	-0.73	0.43	0.23
LinJ.10.1070	histone H3	126178	50776	126178	0.4	0.9	0.78	-1.31	-0.16	-0.36
LinJ.10.1080	"ARP2/3 complex subunit, putative"	252	114	252	0.45	1.01	0.88	-1.14	0.01	-0.19
LinJ.10.1090	nucleoside phosphorylase-like protein	1608	899	1608	0.56	1.25	1.09	-0.84	0.32	0.12
LinJ.10.1100	"carrier protein, putative"	1380	605	1380	0.44	0.98	0.85	-1.19	-0.03	-0.23
LinJ.10.1110	RNA-binding protein-like protein	8704	7680	8704	0.88	1.97	1.71	-0.18	0.98	0.78
LinJ.10.1120	"hypothetical protein, conserved"	1763	861	1763	0.49	1.09	0.95	-1.03	0.12	-0.08
LinJ.10.1130	"hypothetical protein, conserved"	820	330	820	0.4	0.9	0.78	-1.31	-0.16	-0.36
LinJ.10.1140	"hypothetical protein, conserved"	162	91	162	0.56	1.25	1.09	-0.83	0.32	0.12
LinJ.10.1150	"hypothetical protein, unknown function"	452	207	452	0.46	1.02	0.89	-1.13	0.03	-0.17
LinJ.10.1160	"hypothetical protein, conserved"	1976	686	1976	0.35	0.77	0.67	-1.53	-0.37	-0.57
LinJ.10.1170	"hypothetical protein, conserved"	315	247	315	0.78	1.75	1.52	-0.35	0.8	0.61
LinJ.10.1180	"hypothetical protein, conserved"	14684	12393	14684	0.84	1.88	1.64	-0.24	0.91	0.71
LinJ.10.1190	"hypothetical protein, conserved"	5632	3539	5632	0.63	1.4	1.22	-0.67	0.49	0.29
LinJ.10.1200	"hypothetical protein, conserved"	1551	449	1551	0.29	0.64	0.56	-1.79	-0.63	-0.83
LinJ.10.1210	"hypothetical protein, conserved"	2640	988	2640	0.37	0.83	0.73	-1.42	-0.26	-0.46
LinJ.10.1220	"hypothetical protein, conserved"	3921	1713	3921	0.44	0.97	0.85	-1.19	-0.04	-0.24
LinJ.10.1230	"hypothetical protein, conserved"	872	719	872	0.82	1.84	1.6	-0.28	0.88	0.68
LinJ.10.1240	"hypothetical protein, conserved"	3382	1007	3382	0.3	0.66	0.58	-1.75	-0.59	-0.79
LinJ.10.1250	"rab1 small GTP-binding protein, putative"	4401	1720	4401	0.39	0.87	0.76	-1.36	-0.2	-0.4
LinJ.10.1260	"small GTP-binding protein Rab7, putative"	6360	4345	6360	0.68	1.52	1.33	-0.55	0.61	0.41
LinJ.10.1270	"hypothetical protein, conserved"	2140	285	2140	0.13	0.3	0.26	-2.91	-1.75	-1.95
LinJ.10.1280	flagellar protofilament ribbon protein-like protein	6185	2284	6185	0.37	0.82	0.72	-1.44	-0.28	-0.48
LinJ.10.1290	"hypothetical protein, conserved"	1584	747	1584	0.47	1.05	0.92	-1.08	0.07	-0.13
LinJ.10.1300	"hypothetical protein, conserved"	3567	1267	3567	0.36	0.79	0.69	-1.49	-0.34	-0.54
LinJ.10.1310	"hypothetical protein, conserved"	533	211	533	0.4	0.88	0.77	-1.34	-0.18	-0.38
LinJ.10.1330	"hypothetical protein, conserved"	2553	1209	2553	0.47	1.06	0.92	-1.08	0.08	-0.12
LinJ.10.1340	hypothetical protein	5656	1895	5656	0.34	0.75	0.65	-1.58	-0.42	-0.62
LinJ.10.1320	hypothetical protein	3	0	3	0	0	0
LinJ.10.1350	hypothetical protein	1400	262	1400	0.19	0.42	0.36	-2.42	-1.26	-1.46
LinJ.10.1360	hypothetical protein	1215	615	1215	0.51	1.13	0.98	-0.98	0.17	-0.03
LinJ.10.1370	"hypothetical protein, conserved"	4143	3058	4143	0.74	1.64	1.43	-0.44	0.72	0.52
LinJ.10.1380	"hypothetical protein, conserved"	4909	2299	4909	0.47	1.04	0.91	-1.09	0.06	-0.14
LinJ.10.1390	"hypothetical protein, conserved"	7089	3707	7089	0.52	1.17	1.02	-0.94	0.22	0.02
LinJ.10.1400	"hypothetical protein, conserved"	10065	3913	10065	0.39	0.87	0.75	-1.36	-0.21	-0.41
LinJ.10.1410	"hypothetical protein, conserved"	1320	541	1320	0.41	0.91	0.8	-1.29	-0.13	-0.33
LinJ.10.1420	"hypothetical protein, conserved"	5673	2765	5673	0.49	1.09	0.95	-1.04	0.12	-0.08
LinJ.10.1430	"hypothetical protein, conserved"	1431	973	1431	0.68	1.51	1.32	-0.56	0.6	0.4
LinJ.10.1440	phosphate-Repressible Phosphate Permease-like protein	5193	2945	5193	0.57	1.26	1.1	-0.82	0.34	0.14
LinJ.10.1450	"pteridine transporter, putative"	3350	1627	3350	0.49	1.08	0.94	-1.04	0.11	-0.08
LinJ.10.1460	"fatty acid desaturase, putative"	9103	7215	9103	0.79	1.77	1.54	-0.34	0.82	0.62
LinJ.11.0010	"hypothetical protein, conserved"	2043	727	2043	0.36	0.79	0.69	-1.49	-0.33	-0.53
LinJ.11.0020	"hypothetical protein, conserved"	3914	1282	3914	0.33	0.73	0.64	-1.61	-0.45	-0.65
LinJ.11.0030	"hypothetical protein, conserved"	2465	1162	2465	0.47	1.05	0.92	-1.08	0.07	-0.13
LinJ.11.0040	"ATP-binding cassette protein subfamily H, member 1, putative;db_xref=PMID:17030997;evidence=Inferred from Sequence Model"	6952	3443	6952	0.5	1.1	0.96	-1.01	0.14	-0.06
LinJ.11.0050	"SNF2/RAD54 related DNA helicase, putative"	1371	422	1371	0.31	0.69	0.6	-1.7	-0.54	-0.74
LinJ.11.0060	"protein kinase, putative"	1797	1094	1797	0.61	1.36	1.18	-0.72	0.44	0.24
LinJ.11.0070	"hypothetical protein, conserved"	8221	4994	8221	0.61	1.35	1.18	-0.72	0.44	0.24
LinJ.11.0080	"hypothetical protein, conserved"	840	530	840	0.63	1.41	1.22	-0.66	0.49	0.29
LinJ.11.0090	"hypothetical protein, conserved"	1393	652	1393	0.47	1.04	0.91	-1.1	0.06	-0.14
LinJ.11.0100	"seryl-tRNA synthetase, putative"	13027	4637	13027	0.36	0.79	0.69	-1.49	-0.33	-0.53
LinJ.11.0110	"protein kinase, putative,cyclin-dependent protein kinase, putative"	983	420	983	0.43	0.95	0.83	-1.23	-0.07	-0.27
LinJ.11.0120	"hypothetical protein, conserved"	737	577	737	0.78	1.74	1.52	-0.35	0.8	0.6
LinJ.11.0130	NGG1 interacting factor 3-like protein	1938	772	1938	0.4	0.89	0.77	-1.33	-0.17	-0.37
LinJ.11.0140	"hypothetical protein, conserved"	2472	958	2472	0.39	0.86	0.75	-1.37	-0.21	-0.41
LinJ.11.0150	"hypothetical protein, conserved"	1217	429	1217	0.35	0.79	0.68	-1.5	-0.35	-0.55
LinJ.11.0160	"hypothetical protein, conserved"	1195	515	1195	0.43	0.96	0.84	-1.21	-0.06	-0.26
LinJ.11.0170	"hypothetical protein, conserved"	766	481	766	0.63	1.4	1.22	-0.67	0.48	0.29
LinJ.11.0180	"hypothetical protein, conserved"	969	261	969	0.27	0.6	0.52	-1.89	-0.74	-0.94
LinJ.11.0190	"DEAD-boc ATP-dependent (RNA) helicase, putative"	836	348	836	0.42	0.93	0.81	-1.26	-0.11	-0.31
LinJ.11.0200	"hypothetical protein, conserved"	1397	390	1397	0.28	0.62	0.54	-1.84	-0.69	-0.88
LinJ.11.0210	acidocalcisomal pyrophosphatase	2458	1830	2458	0.74	1.66	1.45	-0.43	0.73	0.53
LinJ.11.0220	"pterin-4-alpha-carbinolamine dehydratase, putative"	7649	3387	7649	0.44	0.99	0.86	-1.18	-0.02	-0.22
LinJ.11.0230	"hypothetical protein, conserved"	558	328	558	0.59	1.31	1.14	-0.77	0.39	0.19
LinJ.11.0240	"proteasome alpha 7 subunit, putative"	3602	1541	3602	0.43	0.95	0.83	-1.22	-0.07	-0.27
LinJ.11.0250	"protein kinase, putative,serine/threonine protein kinase, putative"	421	302	421	0.72	1.6	1.39	-0.48	0.68	0.48
LinJ.11.0260	"hypothetical protein, conserved"	1404	649	1404	0.46	1.03	0.9	-1.11	0.04	-0.16
LinJ.11.0270	NADH-cytochrome b5 reductase-like protein	265	230	265	0.87	1.93	1.68	-0.2	0.95	0.75
LinJ.11.0280	"hypothetical protein, unknown function"	174	103	174	0.59	1.32	1.15	-0.76	0.4	0.2
LinJ.11.0290	"hypothetical protein, unknown function"	1605	377	1605	0.23	0.52	0.46	-2.09	-0.93	-1.13
LinJ.11.0300	"hypothetical protein, conserved"	133	52	133	0.39	0.87	0.76	-1.35	-0.2	-0.4
LinJ.11.0310	"hypothetical protein, conserved"	1385	1029	1385	0.74	1.66	1.44	-0.43	0.73	0.53
LinJ.11.0320	"PIF1 helicase-like protein, putative,DNA repair and recombination protein, mitochondrial precursor, putative"	4160	1876	4160	0.45	1	0.88	-1.15	0.01	-0.19
LinJ.11.0330	"PIF1 helicase-like protein, putative,DNA repair and recombination protein, mitochondrial precursor, putative"	1770	303	1770	0.17	0.38	0.33	-2.55	-1.39	-1.59
LinJ.11.0340	"hypothetical protein, unknown function"	1162	734	1162	0.63	1.41	1.23	-0.66	0.49	0.29
LinJ.11.0350	"14-3-3 protein, putative"	12340	3426	12340	0.28	0.62	0.54	-1.85	-0.69	-0.89
LinJ.11.0360	"hypothetical protein, conserved"	1705	1461	1705	0.86	1.91	1.66	-0.22	0.93	0.73
LinJ.11.0370	"hypothetical protein, conserved"	1384	1070	1384	0.77	1.72	1.5	-0.37	0.78	0.59
LinJ.11.0380	"hypothetical protein, conserved"	2411	452	2411	0.19	0.42	0.36	-2.42	-1.26	-1.46
LinJ.11.0390	"hypothetical protein, conserved"	1655	1100	1655	0.66	1.48	1.29	-0.59	0.57	0.37
LinJ.11.0400	tubulin-tyrsoine ligase-like protein	823	442	823	0.54	1.2	1.04	-0.9	0.26	0.06
LinJ.11.0410	"hypothetical protein, conserved"	6200	3546	6200	0.57	1.27	1.11	-0.81	0.35	0.15
LinJ.11.0420	"chromatin binding protein, putative"	1843	645	1843	0.35	0.78	0.68	-1.51	-0.36	-0.56
LinJ.11.0430	"hypothetical protein, conserved"	1213	675	1213	0.56	1.24	1.08	-0.85	0.31	0.11
LinJ.11.0440	"hypothetical protein, conserved"	2152	798	2152	0.37	0.83	0.72	-1.43	-0.28	-0.47
LinJ.11.0450	"DNA ligase, putative"	3420	775	3420	0.23	0.5	0.44	-2.14	-0.99	-1.18
LinJ.11.0460	"hypothetical protein, unknown function"	684	403	684	0.59	1.31	1.14	-0.76	0.39	0.19
LinJ.11.0470	"pumilio-repeat, RNA-binding protein, putative"	909	462	909	0.51	1.13	0.99	-0.98	0.18	-0.02
LinJ.11.0480	hypothetical protein	609	266	609	0.44	0.97	0.85	-1.2	-0.04	-0.24
LinJ.11.0490	"cytochrome b5, putative"	3575	1193	3575	0.33	0.74	0.65	-1.58	-0.43	-0.63
LinJ.11.0510	"transcription modulator/accessory protein, putative"	1756	866	1756	0.49	1.1	0.96	-1.02	0.14	-0.06
LinJ.11.0520	nucleobase transporter;db_xref=PMID:17542917	10923	4755	10923	0.44	0.97	0.85	-1.2	-0.04	-0.24
LinJ.11.0530	"hypothetical protein, conserved"	2750	1846	2750	0.67	1.5	1.3	-0.58	0.58	0.38
LinJ.11.0540	"hypothetical protein, conserved"	269	36	269	0.13	0.3	0.26	-2.9	-1.75	-1.94
LinJ.11.0550	"amino acid permease/transporter, putative"	13650	5652	13650	0.41	0.92	0.8	-1.27	-0.12	-0.32
LinJ.11.0560	"protein kinase, putative"	3396	1398	3396	0.41	0.92	0.8	-1.28	-0.12	-0.32
LinJ.11.0570	"hypothetical protein, conserved"	3782	1594	3782	0.42	0.94	0.82	-1.25	-0.09	-0.29
LinJ.11.0580	tetratricopeptide repeat (TPR) protein	881	389	881	0.44	0.98	0.86	-1.18	-0.02	-0.22
LinJ.11.0590	"hypothetical protein, conserved"	2531	777	2531	0.31	0.68	0.6	-1.7	-0.55	-0.75
LinJ.11.0600	"3-methylcrotonoyl-CoA carboxylase beta subunit, putative"	16581	4832	16581	0.29	0.65	0.57	-1.78	-0.62	-0.82
LinJ.11.0610	"hypothetical protein, conserved"	1711	604	1711	0.35	0.79	0.69	-1.5	-0.35	-0.55
LinJ.11.0620	"hypothetical protein, conserved"	1926	1845	1926	0.96	2.13	1.86	-0.06	1.09	0.89
LinJ.11.0630	"aminopeptidase, putative,metallo-peptidase, Clan MF, Family M17"	1944	814	1944	0.42	0.93	0.81	-1.26	-0.1	-0.3
LinJ.11.0640	"aminopeptidase, putative,metallo-peptidase, Clan MF, Family M17"	4563	1703	4563	0.37	0.83	0.72	-1.42	-0.27	-0.46
LinJ.11.0650	"hypothetical protein, unknown function"	761	474	761	0.62	1.39	1.21	-0.68	0.47	0.27
LinJ.11.0660	"hypothetical protein, conserved"	2603	1329	2603	0.51	1.14	0.99	-0.97	0.19	-0.01
LinJ.11.0670	"hypothetical protein, conserved in leishmania"	1091	569	1091	0.52	1.16	1.01	-0.94	0.22	0.02
LinJ.11.0680	"hypothetical protein, conserved in leishmania"	2360	2184	2360	0.93	2.06	1.8	-0.11	1.04	0.85
LinJ.11.0690	"hypothetical protein, conserved in leishmania"	7038	4280	7038	0.61	1.35	1.18	-0.72	0.44	0.24
LinJ.11.0700	"hypothetical protein, conserved"	1055	396	1055	0.38	0.84	0.73	-1.41	-0.26	-0.46
LinJ.11.0710	anion-transporting ATPase-like protein	7905	3292	7905	0.42	0.93	0.81	-1.26	-0.11	-0.31
LinJ.11.0720	"hypothetical protein, conserved"	132	42	132	0.32	0.71	0.62	-1.65	-0.5	-0.7
LinJ.11.0730	"hypothetical protein, conserved"	40305	13540	40305	0.34	0.75	0.65	-1.57	-0.42	-0.62
LinJ.11.0740	"hypothetical protein, conserved"	1511	992	1511	0.66	1.46	1.27	-0.61	0.55	0.35
LinJ.11.0750	"hypothetical protein, conserved"	1365	1378	1378	1.01	2.25	1.96	0.01	1.17	0.97
LinJ.11.0760	"hypothetical protein, conserved"	1918	662	1918	0.35	0.77	0.67	-1.53	-0.38	-0.58
LinJ.11.0770	"40S ribosomal protein S21, putative"	26060	15922	26060	0.61	1.36	1.19	-0.71	0.44	0.25
LinJ.11.0780	"40S ribosomal protein S21, putative"	20878	11265	20878	0.54	1.2	1.05	-0.89	0.27	0.07
LinJ.11.0790	"hypothetical protein, conserved"	1290	593	1290	0.46	1.02	0.89	-1.12	0.03	-0.16
LinJ.11.0800	"hypothetical protein, conserved"	1269	368	1269	0.29	0.65	0.56	-1.79	-0.63	-0.83
LinJ.11.0810	"hypothetical protein, conserved"	7160	7204	7204	1.01	2.24	1.95	0.01	1.16	0.97
LinJ.11.0820	"hypothetical protein, conserved"	8607	2195	8607	0.26	0.57	0.5	-1.97	-0.82	-1.01
LinJ.11.0830	"hypothetical protein, conserved"	28849	11344	28849	0.39	0.88	0.76	-1.35	-0.19	-0.39
LinJ.11.0840	"hypothetical protein, conserved"	5813	2319	5813	0.4	0.89	0.77	-1.33	-0.17	-0.37
LinJ.11.0850	"hypothetical protein, conserved"	2716	1110	2716	0.41	0.91	0.79	-1.29	-0.14	-0.33
LinJ.11.0860	"hypothetical protein, conserved"	15768	4273	15768	0.27	0.6	0.53	-1.88	-0.73	-0.93
LinJ.11.0870	"kinesin, putative"	3864	2310	3864	0.6	1.33	1.16	-0.74	0.41	0.21
LinJ.11.0880	"hypothetical protein, conserved"	2849	1155	2849	0.41	0.9	0.79	-1.3	-0.15	-0.35
LinJ.11.0890	"hypothetical protein, conserved"	4976	2015	4976	0.4	0.9	0.79	-1.3	-0.15	-0.35
LinJ.11.0900	"60S ribosomal protein L24, putative"	1401	1287	1401	0.92	2.05	1.78	-0.12	1.03	0.83
LinJ.11.0910	"ATPase, putative"	6154	4375	6154	0.71	1.58	1.38	-0.49	0.66	0.46
LinJ.11.0920	"hypothetical protein, conserved"	1004	388	1004	0.39	0.86	0.75	-1.37	-0.22	-0.41
LinJ.11.0930	"hypothetical protein, conserved"	1601	814	1601	0.51	1.13	0.99	-0.98	0.18	-0.02
LinJ.11.0940	"hypothetical protein, unknown function"	6113	3315	6113	0.54	1.21	1.05	-0.88	0.27	0.07
LinJ.11.0950	"hypothetical protein, conserved"	3889	1415	3889	0.36	0.81	0.71	-1.46	-0.3	-0.5
LinJ.11.0960	40S ribosomal protein S5	23482	12257	23482	0.52	1.16	1.01	-0.94	0.22	0.02
LinJ.11.0970	40S ribosomal protein S5	36426	14026	36426	0.39	0.86	0.75	-1.38	-0.22	-0.42
LinJ.11.0980	"hypothetical protein, conserved"	1466	687	1466	0.47	1.04	0.91	-1.09	0.06	-0.14
LinJ.11.0990	adaptin-related protein-like protein	2145	725	2145	0.34	0.75	0.66	-1.56	-0.41	-0.61
LinJ.11.1000	"pyruvate phosphate dikinase, putative"	15011	9453	15011	0.63	1.4	1.22	-0.67	0.49	0.29
LinJ.11.1010	"inositol-1,4,5-trisphosphate (IP3) 5- phosphatase, putative"	1934	727	1934	0.38	0.84	0.73	-1.41	-0.26	-0.45
LinJ.11.1020	"hypothetical protein, conserved"	2081	1378	2081	0.66	1.48	1.29	-0.59	0.56	0.36
LinJ.11.1030	"hypothetical protein, conserved"	4326	1515	4326	0.35	0.78	0.68	-1.51	-0.36	-0.56
LinJ.11.1040	"hypothetical protein, conserved"	4596	3688	4596	0.8	1.79	1.56	-0.32	0.84	0.64
LinJ.11.1050	"pretranslocation protein, alpha subunit, putative,SEC61-like (pretranslocation process) protein, putative"	12275	4254	12275	0.35	0.77	0.67	-1.53	-0.37	-0.57
LinJ.11.1060	hypothetical protein	778	411	778	0.53	1.18	1.03	-0.92	0.24	0.04
LinJ.11.1080	"zinc finger domain protein, putative"	3815	1645	3815	0.43	0.96	0.84	-1.21	-0.06	-0.26
LinJ.11.1090	"zinc finger domain protein, putative"	1775	1361	1775	0.77	1.71	1.49	-0.38	0.77	0.57
LinJ.11.1100	"lanosterol 14-alpha-demethylase, putative"	5234	1832	5234	0.35	0.78	0.68	-1.51	-0.36	-0.56
LinJ.11.1110	"60S ribosomal protein L28, putative"	26817	12193	26817	0.45	1.01	0.88	-1.14	0.02	-0.18
LinJ.11.1120	"hypothetical protein, conserved"	793	297	793	0.37	0.83	0.73	-1.42	-0.26	-0.46
LinJ.11.1130	"60S ribosomal protein L28, putative"	24313	11744	24313	0.48	1.08	0.94	-1.05	0.11	-0.09
LinJ.11.1140	"protein transport protein sec31, putative"	1018	337	1018	0.33	0.74	0.64	-1.59	-0.44	-0.64
LinJ.11.1160	"eukaryotic release factor 3, putative"	8959	3216	8959	0.36	0.8	0.7	-1.48	-0.32	-0.52
LinJ.11.1170	"hypothetical protein, conserved"	2143	684	2143	0.32	0.71	0.62	-1.65	-0.49	-0.69
LinJ.11.1180	"40S ribosomal protein S15A, putative"	20052	14198	20052	0.71	1.58	1.37	-0.5	0.66	0.46
LinJ.11.1190	"hypothetical protein, conserved"	1584	537	1584	0.34	0.76	0.66	-1.56	-0.4	-0.6
LinJ.11.1200	"S-phase kinase-associated protein, putative,Skp1 family protein, putative,Cyclin A/CDK2- associated protein"	3857	1272	3857	0.33	0.73	0.64	-1.6	-0.44	-0.64
LinJ.11.1210	"ATP-binding cassette protein subfamily A, member 2, putative;evidence=Inferred from Sequence Orthology"	2626	2810	2810	1.07	2.38	2.08	0.1	1.25	1.05
LinJ.11.1220	ABC transporter-like protein	1428	621	1428	0.43	0.97	0.84	-1.2	-0.05	-0.24
LinJ.11.1230	"ATP-binding cassette protein subfamily A, member 3, putative;db_xref=PMID:17030997;evidence=Inferred from Sequence Orthology"	2414	1248	2414	0.52	1.15	1	-0.95	0.2	0.01
LinJ.11.1240	"ATP-binding cassette protein subfamily A, member 4, putative;db_xref=PMID:17030997;evidence=Inferred from Sequence Orthology,ABC transporter, putative"	2397	2577	2577	1.08	2.4	2.09	0.1	1.26	1.06
LinJ.11.1250	ABC transporter-like protein	1457	574	1457	0.39	0.88	0.76	-1.34	-0.19	-0.39
LinJ.11.1260	"ATP-binding cassette protein subfamily A, member 5, putative;db_xref=PMID:17030997;evidence=Inferred from Sequence Orthology"	944	727	944	0.77	1.72	1.49	-0.38	0.78	0.58
LinJ.11.1270	"tatD related deoxyribonuclease, putative"	4236	2021	4236	0.48	1.06	0.93	-1.07	0.09	-0.11
LinJ.11.1280	"ATP-binding cassette protein subfamily A, member 6, putative;db_xref=PMID:17030997;evidence=Inferred from Sequence Orthology"	1461	1030	1461	0.7	1.57	1.37	-0.5	0.65	0.45
LinJ.11.1290	"hypothetical protein, conserved"	2869	1513	2869	0.53	1.17	1.02	-0.92	0.23	0.03
LinJ.11.1300	"hypothetical protein, conserved"	4036	1652	4036	0.41	0.91	0.79	-1.29	-0.13	-0.33
LinJ.11.1310	"hypothetical protein, conserved"	1897	508	1897	0.27	0.6	0.52	-1.9	-0.75	-0.94
LinJ.11.1320	"hypothetical protein, conserved"	3209	2060	3209	0.64	1.43	1.25	-0.64	0.52	0.32
LinJ.11.1330	"hypothetical protein, conserved"	2050	1458	2050	0.71	1.58	1.38	-0.49	0.66	0.47
LinJ.11.1340	"hypothetical protein, conserved"	5310	2669	5310	0.5	1.12	0.98	-0.99	0.16	-0.04
LinJ.11.1350	"hypothetical protein, conserved"	2242	783	2242	0.35	0.78	0.68	-1.52	-0.36	-0.56
LinJ.11.1360	"hypothetical protein, conserved"	1718	665	1718	0.39	0.86	0.75	-1.37	-0.21	-0.41
LinJ.11.1370	"hypothetical protein, conserved"	1612	456	1612	0.28	0.63	0.55	-1.82	-0.67	-0.86
LinJ.12.0050	"hypothetical protein, unknown function"	1405	842	1405	0.6	1.34	1.16	-0.74	0.42	0.22
LinJ.12.0060	"hypothetical protein, conserved"	2441	715	2441	0.29	0.65	0.57	-1.77	-0.62	-0.81
LinJ.12.0070	"hypothetical protein, unknown function"	1108	666	1108	0.6	1.34	1.17	-0.73	0.42	0.22
LinJ.12.0100	"ornithine decarboxylase, putative"	718	430	718	0.6	1.33	1.16	-0.74	0.42	0.22
LinJ.12.0140	"hypothetical protein, conserved"	603	266	603	0.44	0.98	0.86	-1.18	-0.03	-0.22
LinJ.12.0150	"hypothetical protein, unknown function"	585	213	585	0.36	0.81	0.71	-1.46	-0.3	-0.5
LinJ.12.0160	"hypothetical protein, conserved"	2128	1110	2128	0.52	1.16	1.01	-0.94	0.22	0.02
LinJ.12.0170	"ubiquitin hydrolase, putative,cysteine peptidase, Clan CA, family C19, putative"	1629	882	1629	0.54	1.21	1.05	-0.89	0.27	0.07
LinJ.12.0180	"hypothetical protein, unknown function"	1595	736	1595	0.46	1.03	0.9	-1.12	0.04	-0.16
LinJ.12.0190	"proteasome regulatory ATPase subunittcc1l8.3, putative"	1756	1453	1756	0.83	1.84	1.61	-0.27	0.88	0.68
LinJ.12.0200	"glyoxalase II, putative"	6898	2161	6898	0.31	0.7	0.61	-1.67	-0.52	-0.72
LinJ.12.0210	"hypothetical protein, conserved"	1023	1057	1057	1.03	2.3	2.01	0.05	1.2	1
LinJ.12.0220	"hypothetical protein, unknown function"	1583	387	1583	0.24	0.54	0.47	-2.03	-0.88	-1.08
LinJ.12.0240	"hypothetical protein, unknown function"	1129	344	1129	0.3	0.68	0.59	-1.71	-0.56	-0.76
LinJ.12.0250	"hypothetical protein, conserved"	2422	1062	2422	0.44	0.98	0.85	-1.19	-0.03	-0.23
LinJ.12.0260	"hypothetical protein, conserved"	461	209	461	0.45	1.01	0.88	-1.14	0.01	-0.18
LinJ.12.0270	"hypothetical protein, conserved"	2315	1568	2315	0.68	1.51	1.31	-0.56	0.59	0.39
LinJ.12.0280	"hypothetical protein, unknown function"	316	193	316	0.61	1.36	1.19	-0.71	0.44	0.25
LinJ.12.0290	"hypothetical protein, unknown function"	1069	834	1069	0.78	1.74	1.51	-0.36	0.8	0.6
LinJ.12.0300	"hypothetical protein, conserved"	9351	3010	9351	0.32	0.72	0.62	-1.64	-0.48	-0.68
LinJ.12.0310	"hypothetical protein, conserved"	1490	664	1490	0.45	0.99	0.87	-1.17	-0.01	-0.21
LinJ.12.0320	"hypothetical protein, conserved"	991	412	991	0.42	0.93	0.81	-1.27	-0.11	-0.31
LinJ.12.0330	"hypothetical protein, unknown function"	1678	941	1678	0.56	1.25	1.09	-0.83	0.32	0.12
LinJ.12.0340	"hypothetical protein, conserved"	1777	1154	1777	0.65	1.45	1.26	-0.62	0.53	0.33
LinJ.12.0350	"3'-nucleotidase/nuclease, putative"	12909	18576	18576	1.44	3.21	2.79	0.53	1.68	1.48
LinJ.12.0360	hypothetical protein	2713	2081	2713	0.77	1.71	1.49	-0.38	0.77	0.57
LinJ.12.0370	"hypothetical protein, conserved"	2612	1324	2612	0.51	1.13	0.98	-0.98	0.18	-0.02
LinJ.12.0380	"hypothetical protein, unknown function"	836	426	836	0.51	1.14	0.99	-0.97	0.18	-0.02
LinJ.12.0390	"hypothetical protein, conserved"	894	401	894	0.45	1	0.87	-1.16	0	-0.2
LinJ.12.0400	"hypothetical protein, conserved"	707	495	707	0.7	1.56	1.36	-0.51	0.64	0.44
LinJ.12.0410	"hypothetical protein, unknown function"	3170	1324	3170	0.42	0.93	0.81	-1.26	-0.1	-0.3
LinJ.12.0420	"hypothetical protein, unknown function"	4536	4035	4536	0.89	1.98	1.73	-0.17	0.99	0.79
LinJ.12.0430	"hypothetical protein, unknown function"	130	95	130	0.73	1.63	1.42	-0.45	0.7	0.5
LinJ.12.0440	"hypothetical protein, unknown function"	7612	4866	7612	0.64	1.42	1.24	-0.65	0.51	0.31
LinJ.12.0450	"hypothetical protein, unknown function"	5442	4292	5442	0.79	1.76	1.53	-0.34	0.81	0.61
LinJ.12.0460	"hypothetical protein, unknown function"	6980	3888	6980	0.56	1.24	1.08	-0.84	0.31	0.11
LinJ.12.0470	"hypothetical protein, conserved"	1264	673	1264	0.53	1.19	1.03	-0.91	0.25	0.05
LinJ.12.0480	"vacuolar ATP synthase subunit, putative"	5238	2381	5238	0.45	1.01	0.88	-1.14	0.02	-0.18
LinJ.12.0490	glucose-6-phosphate isomerase;db_xref=PMID:7870131;evidence=Inferred from Sequence Orthology	28475	11841	28475	0.42	0.93	0.81	-1.27	-0.11	-0.31
LinJ.12.0500	"hypothetical protein, conserved"	1444	694	1444	0.48	1.07	0.93	-1.06	0.1	-0.1
LinJ.12.0510	"hypothetical protein, unknown function"	3089	1583	3089	0.51	1.14	0.99	-0.96	0.19	-0.01
LinJ.12.0520	"hypothetical protein, conserved"	5067	1964	5067	0.39	0.86	0.75	-1.37	-0.21	-0.41
LinJ.12.0530	"hypothetical protein, conserved"	2527	1576	2527	0.62	1.39	1.21	-0.68	0.47	0.28
LinJ.12.0540	"hypothetical protein, conserved"	5979	4440	5979	0.74	1.65	1.44	-0.43	0.73	0.53
LinJ.12.0550	"hypothetical protein, conserved"	3851	1676	3851	0.44	0.97	0.84	-1.2	-0.04	-0.24
LinJ.12.0560	"hypothetical protein, conserved"	552	149	552	0.27	0.6	0.52	-1.89	-0.73	-0.93
LinJ.12.0570	"hypothetical protein, conserved"	1010	330	1010	0.33	0.73	0.63	-1.61	-0.46	-0.66
LinJ.12.0580	alanine aminotransferase;db_xref=PMID:19443056;evidence=Inferred from Sequence Orthology	19254	6163	19254	0.32	0.71	0.62	-1.64	-0.49	-0.69
LinJ.12.0590	"hypothetical protein, conserved"	1612	402	1612	0.25	0.56	0.48	-2	-0.85	-1.05
LinJ.12.0600	"hypothetical protein, conserved"	11863	6839	11863	0.58	1.28	1.12	-0.79	0.36	0.16
LinJ.12.0610	serine/threonine protein phosphatase-like protein	2938	1287	2938	0.44	0.98	0.85	-1.19	-0.04	-0.23
LinJ.12.0620	cytochrome c oxidase subunit iv	14392	3371	14392	0.23	0.52	0.45	-2.09	-0.94	-1.14
LinJ.12.0630	"hypothetical protein, conserved"	1850	633	1850	0.34	0.76	0.66	-1.55	-0.39	-0.59
LinJ.12.0640	"hypothetical protein, conserved"	3368	1356	3368	0.4	0.9	0.78	-1.31	-0.16	-0.36
LinJ.12.0650	"hypothetical protein, conserved"	2047	1770	2047	0.86	1.93	1.68	-0.21	0.95	0.75
LinJ.12.0660	"hypothetical protein, conserved"	4547	3649	4547	0.8	1.79	1.56	-0.32	0.84	0.64
LinJ.12.0690	surface antigen protein 2 precursor	5186	6462	6462	1.25	2.78	2.42	0.32	1.47	1.27
LinJ.12.0700	"hypothetical protein, conserved"	840	394	840	0.47	1.04	0.91	-1.09	0.06	-0.14
LinJ.12.0710	"hypothetical protein, unknown function"	770	527	770	0.68	1.52	1.33	-0.55	0.61	0.41
LinJ.12.0720	"hypothetical protein, conserved"	2699	791	2699	0.29	0.65	0.57	-1.77	-0.61	-0.81
LinJ.12.0730	"NADH:flavin oxidoreductase/NADH oxidase, putative"	1027	517	1027	0.5	1.12	0.98	-0.99	0.17	-0.03
LinJ.12.0740	n-ethylmaleimide reductase-like protein	3485	2037	3485	0.58	1.3	1.13	-0.77	0.38	0.18
LinJ.12.0750	"hypothetical protein, unknown function"	1517	953	1517	0.63	1.4	1.22	-0.67	0.49	0.29
LinJ.12.0760	"hypothetical protein, conserved"	1590	1560	1590	0.98	2.19	1.9	-0.03	1.13	0.93
LinJ.12.0780	"hypothetical protein, conserved"	191	24	191	0.13	0.28	0.24	-2.99	-1.84	-2.04
LinJ.12.0790	"hypothetical protein, conserved"	371	195	371	0.53	1.17	1.02	-0.93	0.23	0.03
LinJ.12.0800	"hypothetical protein, unknown function"	371	201	371	0.54	1.21	1.05	-0.88	0.27	0.07
LinJ.12.0810	"hypothetical protein, conserved"	2225	958	2225	0.43	0.96	0.84	-1.22	-0.06	-0.26
LinJ.12.0820	"hypothetical protein, unknown function"	427	231	427	0.54	1.21	1.05	-0.89	0.27	0.07
LinJ.12.0830	"puromycin-sensitive aminopeptidase-like protein,metallo-peptidase, Clan MA(E), Family M1"	610	452	610	0.74	1.65	1.44	-0.43	0.72	0.52
LinJ.12.0840	"hypothetical protein, conserved"	921	742	921	0.81	1.79	1.56	-0.31	0.84	0.65
LinJ.12.0850	arginine N-methyltransferase-like protein	4954	2447	4954	0.49	1.1	0.96	-1.02	0.14	-0.06
LinJ.12.0860	"hypothetical protein, unknown function"	393	173	393	0.44	0.98	0.85	-1.18	-0.03	-0.23
LinJ.12.0870	"hypothetical protein, conserved"	1319	693	1319	0.53	1.17	1.02	-0.93	0.23	0.03
LinJ.12.0880	"hypothetical protein, conserved"	2490	1045	2490	0.42	0.94	0.81	-1.25	-0.1	-0.3
LinJ.12.0890	"hypothetical protein, conserved"	1575	654	1575	0.42	0.93	0.81	-1.27	-0.11	-0.31
LinJ.12.0900	"hypothetical protein, conserved"	840	643	840	0.77	1.71	1.49	-0.39	0.77	0.57
LinJ.12.0662	"surface antigen protein 2, putative"	0	1	1
LinJ.12.0910	"hypothetical protein, conserved"	1177	483	1177	0.41	0.91	0.8	-1.29	-0.13	-0.33
LinJ.12.0920	"serine peptidase, putative,serine peptidase, Clan SC, Family S9D"	1614	1007	1614	0.62	1.39	1.21	-0.68	0.48	0.28
LinJ.12.0930	"hypothetical protein, conserved"	6522	2470	6522	0.38	0.84	0.74	-1.4	-0.25	-0.44
LinJ.12.0001	"translation initiation factor EIF-2b alpha subunit, putative"	28590	14578	28590	0.51	1.14	0.99	-0.97	0.18	-0.01
LinJ.12.0002	"hypothetical protein, conserved"	6038	2162	6038	0.36	0.8	0.7	-1.48	-0.33	-0.52
LinJ.12.0003	"proteasome beta-1 subunit, putative"	2951	1026	2951	0.35	0.77	0.67	-1.52	-0.37	-0.57
LinJ.12.0669	"hypothetical protein, conserved"	26	7	26	0.27	0.6	0.52	-1.89	-0.74	-0.94
LinJ.12.0004	"hypothetical protein, conserved"	2029	871	2029	0.43	0.96	0.83	-1.22	-0.06	-0.26
LinJ.12.0006	"hypothetical protein, conserved"	3285	1499	3285	0.46	1.02	0.89	-1.13	0.02	-0.17
LinJ.12.0007	"MAR1 ribonuclease, putative"	2624	1534	2624	0.58	1.3	1.13	-0.77	0.38	0.18
LinJ.12.0008	"hypothetical protein, conserved"	627	234	627	0.37	0.83	0.72	-1.42	-0.27	-0.46
LinJ.12.0011	"hypothetical protein, conserved"	3113	926	3113	0.3	0.66	0.58	-1.75	-0.59	-0.79
LinJ.12.0012	"hypothetical protein, conserved"	443	109	443	0.25	0.55	0.48	-2.02	-0.87	-1.07
LinJ.12.0013	"hypothetical protein, conserved"	17515	9401	17515	0.54	1.2	1.04	-0.9	0.26	0.06
LinJ.12.0014	"hypothetical protein, conserved"	1419	678	1419	0.48	1.06	0.93	-1.07	0.09	-0.11
LinJ.12.0015	"hypothetical protein, conserved"	2226	1025	2226	0.46	1.03	0.89	-1.12	0.04	-0.16
LinJ.12.0016	"protein kinase, putative"	3733	1601	3733	0.43	0.96	0.83	-1.22	-0.07	-0.26
LinJ.12.0770	"hypothetical protein, conserved"	51	42	51	0.82	1.83	1.6	-0.28	0.88	0.68
LinJ.12.0017	"hypothetical protein, conserved"	2465	495	2465	0.2	0.45	0.39	-2.32	-1.16	-1.36
LinJ.12.0018	"leucine rich repeat protein, putative"	742	342	742	0.46	1.03	0.89	-1.12	0.04	-0.16
LinJ.12.0230	"cysteinyl-tRNA synthetase, putative"	2890	1113	2890	0.39	0.86	0.75	-1.38	-0.22	-0.42
LinJ.12.0231	"hypothetical protein, conserved"	4851	2049	4851	0.42	0.94	0.82	-1.24	-0.09	-0.29
LinJ.12.0232	"hypothetical protein, conserved"	353	307	353	0.87	1.94	1.69	-0.2	0.95	0.76
LinJ.12.0661	"hypothetical protein, conserved"	720	312	720	0.43	0.97	0.84	-1.21	-0.05	-0.25
LinJ.12.0663	"surface antigen protein 2, putative"	1701	1920	1920	1.13	2.51	2.19	0.17	1.33	1.13
LinJ.12.0664	"hypothetical protein, conserved"	211	115	211	0.55	1.21	1.06	-0.88	0.28	0.08
LinJ.12.0665	"surface antigen protein 2, putative"	1478	1652	1652	1.12	2.49	2.17	0.16	1.32	1.12
LinJ.12.0666	"surface antigen protein 2, putative"	2161	2145	2161	0.99	2.21	1.93	-0.01	1.14	0.95
LinJ.12.0667	hypothetical protein	201	101	201	0.5	1.12	0.98	-0.99	0.16	-0.04
LinJ.12.0668	"surface antigen protein 2, putative"	3710	2550	3710	0.69	1.53	1.33	-0.54	0.61	0.42
LinJ.12.0670	"surface antigen protein 2, putative"	1454	1687	1687	1.16	2.58	2.25	0.21	1.37	1.17
LinJ.12.0671	"surface antigen protein, putative"	1415	1546	1546	1.09	2.43	2.12	0.13	1.28	1.08
LinJ.13.0010	"hypothetical protein, conserved"	5211	2247	5211	0.43	0.96	0.84	-1.21	-0.06	-0.26
LinJ.13.0020	cis-prenyltransferase-like protein	2356	1144	2356	0.49	1.08	0.94	-1.04	0.11	-0.09
LinJ.13.0030	"hypothetical protein, conserved"	3664	1272	3664	0.35	0.77	0.67	-1.53	-0.37	-0.57
LinJ.13.0040	"hypothetical protein, conserved"	3933	1861	3933	0.47	1.05	0.92	-1.08	0.08	-0.12
LinJ.13.0050	"ribonuclease HII, putative"	3990	1277	3990	0.32	0.71	0.62	-1.64	-0.49	-0.69
LinJ.13.0060	"hypothetical protein, conserved"	2749	1708	2749	0.62	1.38	1.21	-0.69	0.47	0.27
LinJ.13.0070	"hypothetical protein, unknown function"	5497	3367	5497	0.61	1.36	1.19	-0.71	0.45	0.25
LinJ.13.0080	"mitochondrial DNA polymerase I protein B, putative"	6627	1808	6627	0.27	0.61	0.53	-1.87	-0.72	-0.92
LinJ.13.0090	"carboxypeptidase, putative,metallo-peptidase, Clan MA(E), family 32"	2578	1555	2578	0.6	1.34	1.17	-0.73	0.43	0.23
LinJ.13.0100	"hypothetical protein, unknown function"	1275	1100	1275	0.86	1.92	1.67	-0.21	0.94	0.74
LinJ.13.0110	"hypothetical protein, conserved"	5638	1921	5638	0.34	0.76	0.66	-1.55	-0.4	-0.6
LinJ.13.0120	"hypothetical protein, conserved"	3290	2195	3290	0.67	1.49	1.3	-0.58	0.57	0.37
LinJ.13.0130	"MCAK-like kinesin, putative"	1921	1074	1921	0.56	1.25	1.09	-0.84	0.32	0.12
LinJ.13.0140	"hypothetical protein, conserved"	1317	453	1317	0.34	0.77	0.67	-1.54	-0.38	-0.58
LinJ.13.0150	"hypothetical protein, conserved"	4588	2116	4588	0.46	1.03	0.9	-1.12	0.04	-0.16
LinJ.13.0160	"protein kinase A regulatory subunit, putative"	3745	1958	3745	0.52	1.16	1.01	-0.94	0.22	0.02
LinJ.13.0170	"MOZ/SAS family acetyltransferase, putative"	970	441	970	0.45	1.01	0.88	-1.14	0.02	-0.18
LinJ.13.0180	"hypothetical protein, conserved"	868	200	868	0.23	0.51	0.45	-2.12	-0.96	-1.16
LinJ.13.0190	"hypothetical protein, unknown function"	776	750	776	0.97	2.15	1.88	-0.05	1.11	0.91
LinJ.13.0200	"hypothetical protein, unknown function"	1353	938	1353	0.69	1.54	1.35	-0.53	0.63	0.43
LinJ.13.0210	"class 3 lipase, putative"	791	389	791	0.49	1.1	0.95	-1.02	0.13	-0.07
LinJ.13.0220	"small Rab GTP binding protein, putative"	2672	806	2672	0.3	0.67	0.59	-1.73	-0.57	-0.77
LinJ.13.0230	"hypothetical protein, conserved"	739	418	739	0.57	1.26	1.1	-0.82	0.33	0.13
LinJ.13.0240	"hypothetical protein, conserved"	3421	2188	3421	0.64	1.42	1.24	-0.64	0.51	0.31
LinJ.13.0250	"hypothetical protein, conserved"	533	150	533	0.28	0.63	0.55	-1.83	-0.67	-0.87
LinJ.13.0260	"N-acetyltransferase subunit ARD1, putative"	1327	520	1327	0.39	0.87	0.76	-1.35	-0.2	-0.39
LinJ.13.0270	"hypothetical protein, conserved"	108672	50703	108672	0.47	1.04	0.91	-1.1	0.06	-0.14
LinJ.13.0280	mitogen-activated protein kinase kinase 2	29672	16211	29672	0.55	1.22	1.06	-0.87	0.28	0.08
LinJ.13.0290	"flagellar radial spoke protein, putative"	3133	1175	3133	0.38	0.84	0.73	-1.41	-0.26	-0.46
LinJ.13.0300	"long-chain-fatty acid-CoA ligase protein, putative,acyl-CoA synthetase, putative,fatty acid thiokinase (long chain), putative"	1596	436	1596	0.27	0.61	0.53	-1.87	-0.72	-0.92
LinJ.13.0320	"hypothetical protein, conserved"	4390	1277	4390	0.29	0.65	0.56	-1.78	-0.63	-0.82
LinJ.13.0330	alpha tubulin	900659	437877	900659	0.49	1.08	0.94	-1.04	0.12	-0.08
LinJ.13.0310	"hypothetical protein, conserved"	93	40	93	0.43	0.96	0.83	-1.22	-0.06	-0.26
LinJ.13.0340	"hypothetical protein, conserved"	3057	1211	3057	0.4	0.88	0.77	-1.34	-0.18	-0.38
LinJ.13.0350	"hypothetical protein, conserved"	25920	17292	25920	0.67	1.49	1.3	-0.58	0.57	0.37
LinJ.13.0360	"hypothetical protein, conserved"	14553	2423	14553	0.17	0.37	0.32	-2.59	-1.43	-1.63
LinJ.13.0370	"hypothetical protein, conserved"	1627	593	1627	0.36	0.81	0.71	-1.46	-0.3	-0.5
LinJ.13.0380	"hypothetical protein, conserved"	5688	2578	5688	0.45	1.01	0.88	-1.14	0.01	-0.18
LinJ.13.0390	"RNA helicase, putative"	21720	9243	21720	0.43	0.95	0.83	-1.23	-0.08	-0.28
LinJ.13.0400	"hypothetical protein, conserved"	1930	663	1930	0.34	0.77	0.67	-1.54	-0.39	-0.58
LinJ.13.0410	"hypothetical protein, conserved"	8706	3455	8706	0.4	0.88	0.77	-1.33	-0.18	-0.38
LinJ.13.0420	"hypothetical protein, conserved"	6740	2295	6740	0.34	0.76	0.66	-1.55	-0.4	-0.6
LinJ.13.0430	"hypothetical protein, conserved"	870	313	870	0.36	0.8	0.7	-1.47	-0.32	-0.52
LinJ.13.0440	"hypothetical protein, conserved"	183	63	183	0.34	0.77	0.67	-1.54	-0.38	-0.58
LinJ.13.0450	"60S ribosomal protein L18, putative"	49591	18489	49591	0.37	0.83	0.72	-1.42	-0.27	-0.47
LinJ.13.0460	"40S ribosomal protein S12, putative"	111026	63290	111026	0.57	1.27	1.11	-0.81	0.34	0.15
LinJ.13.0470	"hypothetical protein, conserved"	1080	645	1080	0.6	1.33	1.16	-0.74	0.41	0.21
LinJ.13.0480	"hypothetical protein, conserved"	907	488	907	0.54	1.2	1.04	-0.89	0.26	0.06
LinJ.13.0500	actyltransferase-like protein	2823	1117	2823	0.4	0.88	0.77	-1.34	-0.18	-0.38
LinJ.13.0510	"hypothetical protein, conserved"	3615	1463	3615	0.4	0.9	0.79	-1.31	-0.15	-0.35
LinJ.13.0490	"hypothetical protein, conserved"	94	28	94	0.3	0.66	0.58	-1.75	-0.59	-0.79
LinJ.13.0520	"hypothetical protein, conserved"	4869	1874	4869	0.38	0.86	0.75	-1.38	-0.22	-0.42
LinJ.13.0530	"hypothetical protein, conserved"	1653	619	1653	0.37	0.83	0.73	-1.42	-0.26	-0.46
LinJ.13.0540	"hypothetical protein, conserved"	2593	942	2593	0.36	0.81	0.71	-1.46	-0.31	-0.5
LinJ.13.0550	"hypothetical protein, conserved"	5115	2047	5115	0.4	0.89	0.78	-1.32	-0.17	-0.36
LinJ.13.0560	"lectin, putative"	2549	1065	2549	0.42	0.93	0.81	-1.26	-0.1	-0.3
LinJ.13.0570	"hypothetical protein, conserved"	1277	721	1277	0.56	1.26	1.1	-0.82	0.33	0.13
LinJ.13.0580	"hypothetical protein, conserved"	1988	379	1988	0.19	0.42	0.37	-2.39	-1.24	-1.43
LinJ.13.0590	"kinesin, putative"	974	656	974	0.67	1.5	1.31	-0.57	0.59	0.39
LinJ.13.0600	"hypothetical protein, conserved"	949	316	949	0.33	0.74	0.65	-1.59	-0.43	-0.63
LinJ.13.0610	oxidoreductase-like protein	1165	605	1165	0.52	1.16	1.01	-0.95	0.21	0.01
LinJ.13.0620	ubiquitin-like protein	7732	3097	7732	0.4	0.89	0.78	-1.32	-0.16	-0.36
LinJ.13.0630	"hypothetical protein, unknown function"	286	148	286	0.52	1.15	1	-0.95	0.21	0.01
LinJ.13.0640	"hypothetical protein, conserved"	488	237	488	0.49	1.08	0.94	-1.04	0.11	-0.09
LinJ.13.0650	"hypothetical protein, conserved"	2027	1169	2027	0.58	1.28	1.12	-0.79	0.36	0.16
LinJ.13.0660	"hypothetical protein, conserved"	2596	1227	2596	0.47	1.05	0.92	-1.08	0.07	-0.12
LinJ.13.0670	"protein kinase, putative"	5218	2947	5218	0.56	1.26	1.1	-0.82	0.33	0.13
LinJ.13.0680	"hypothetical protein, conserved"	323	200	323	0.62	1.38	1.2	-0.69	0.46	0.27
LinJ.13.0690	"hypothetical protein, conserved"	2440	900	2440	0.37	0.82	0.72	-1.44	-0.28	-0.48
LinJ.13.0700	"hypothetical protein, conserved"	1654	1455	1654	0.88	1.96	1.71	-0.18	0.97	0.77
LinJ.13.0710	"hypothetical protein, conserved"	604	264	604	0.44	0.97	0.85	-1.19	-0.04	-0.24
LinJ.13.0720	"hypothetical protein, conserved"	3095	2300	3095	0.74	1.66	1.44	-0.43	0.73	0.53
LinJ.13.0730	"hypothetical protein, unknown function"	1405	554	1405	0.39	0.88	0.77	-1.34	-0.19	-0.39
LinJ.13.0740	"hypothetical protein, conserved"	2540	1446	2540	0.57	1.27	1.11	-0.81	0.34	0.14
LinJ.13.0750	"hypothetical protein, conserved"	2557	1285	2557	0.5	1.12	0.98	-0.99	0.16	-0.04
LinJ.13.0760	"mitochondrial processing peptidase alpha subunit, putative,metallo-peptidase, Clan ME, Family M16"	19364	8484	19364	0.44	0.98	0.85	-1.19	-0.03	-0.23
LinJ.13.0770	"hypothetical protein, conserved"	2301	959	2301	0.42	0.93	0.81	-1.26	-0.11	-0.31
LinJ.13.0780	"hypothetical protein, conserved"	263	89	263	0.34	0.75	0.66	-1.56	-0.41	-0.61
LinJ.13.0790	"hypothetical protein, conserved"	160	84	160	0.53	1.17	1.02	-0.93	0.23	0.03
LinJ.13.0800	"hypothetical protein, conserved"	1509	775	1509	0.51	1.14	1	-0.96	0.19	0
LinJ.13.0810	"hypothetical protein, conserved"	267	168	267	0.63	1.4	1.22	-0.67	0.49	0.29
LinJ.13.0820	glycosyltransferase family-like protein	1113	387	1113	0.35	0.77	0.67	-1.52	-0.37	-0.57
LinJ.13.0830	"N(2), N(2)-dimethylguanosine tRNA methyltransferase, putative"	1476	1083	1476	0.73	1.63	1.42	-0.45	0.71	0.51
LinJ.13.0840	"actin-like protein, putative"	786	333	786	0.42	0.94	0.82	-1.24	-0.08	-0.28
LinJ.13.0850	"katanin-like protein,serine peptidase, Clan SJ, family S16, putative"	820	644	820	0.79	1.75	1.52	-0.35	0.81	0.61
LinJ.13.0860	"hypothetical protein, conserved"	110	55	110	0.5	1.11	0.97	-1	0.16	-0.04
LinJ.13.0870	"AMP deaminase, putative,amp deaminase-like protein"	297	378	378	1.27	2.84	2.47	0.35	1.5	1.3
LinJ.13.0880	"hypothetical protein, conserved"	251	83	251	0.33	0.74	0.64	-1.6	-0.44	-0.64
LinJ.13.0890	"hypothetical protein, conserved"	1337	763	1337	0.57	1.27	1.11	-0.81	0.35	0.15
LinJ.13.0900	"hypothetical protein, conserved"	1098	528	1098	0.48	1.07	0.93	-1.06	0.1	-0.1
LinJ.13.0910	"hypothetical protein, unknown function"	766	331	766	0.43	0.96	0.84	-1.21	-0.05	-0.25
LinJ.13.0920	"hypothetical protein, conserved"	481	296	481	0.62	1.37	1.19	-0.7	0.46	0.26
LinJ.13.0940	"subtilisin-like serine peptidase,serine peptidase, clan SB, family S8-like protein"	1012	429	1012	0.42	0.94	0.82	-1.24	-0.08	-0.28
LinJ.13.0950	"hypothetical protein, conserved"	3625	1261	3625	0.35	0.78	0.68	-1.52	-0.37	-0.57
LinJ.13.0960	"NADH-cytochrome B5 reductase, putative"	4507	1701	4507	0.38	0.84	0.73	-1.41	-0.25	-0.45
LinJ.13.0970	"hypothetical protein, unknown function"	3096	2630	3096	0.85	1.89	1.65	-0.24	0.92	0.72
LinJ.13.0980	"hypothetical protein, unknown function"	3528	2217	3528	0.63	1.4	1.22	-0.67	0.49	0.29
LinJ.13.0990	"proteasome regulatory ATPase subunit 2, putative"	8180	3682	8180	0.45	1	0.87	-1.15	0	-0.19
LinJ.13.1000	"leucyl-tRNA synthetase, putative"	6104	2398	6104	0.39	0.88	0.76	-1.35	-0.19	-0.39
LinJ.13.1010	"hypothetical protein, conserved"	2398	1303	2398	0.54	1.21	1.05	-0.88	0.28	0.08
LinJ.13.1020	"DNA-directed RNA polymerase ii 8.2 Kd polypeptide, putative"	3087	847	3087	0.27	0.61	0.53	-1.87	-0.71	-0.91
LinJ.13.1030	"hypothetical protein, conserved"	3430	1877	3430	0.55	1.22	1.06	-0.87	0.29	0.09
LinJ.13.1040	"hypothetical protein, conserved"	1709	922	1709	0.54	1.2	1.05	-0.89	0.27	0.07
LinJ.13.1050	"hypothetical protein, conserved"	2027	783	2027	0.39	0.86	0.75	-1.37	-0.22	-0.42
LinJ.13.1060	"calmodulin, putative"	2818	2323	2818	0.82	1.84	1.6	-0.28	0.88	0.68
LinJ.13.1070	"hypothetical protein, conserved"	341	104	341	0.3	0.68	0.59	-1.71	-0.56	-0.76
LinJ.13.1080	outer arm dynein-like protein	3496	1542	3496	0.44	0.98	0.86	-1.18	-0.03	-0.22
LinJ.13.1090	"adenylosuccinate synthetase, putative"	8955	4507	8955	0.5	1.12	0.98	-0.99	0.17	-0.03
LinJ.13.1100	"hypothetical protein, conserved"	1980	758	1980	0.38	0.85	0.74	-1.39	-0.23	-0.43
LinJ.13.1110	nucleobase transporter;db_xref=PMID:15478805;evidence=Inferred from Direct Assay	8690	25234	25234	2.9	6.47	5.64	1.54	2.69	2.49
LinJ.13.1120	"40S ribosomal protein S4, putative"	58436	32510	58436	0.56	1.24	1.08	-0.85	0.31	0.11
LinJ.13.1130	"40S ribosomal protein S4, putative"	25010	17986	25010	0.72	1.6	1.4	-0.48	0.68	0.48
LinJ.13.1140	"hypothetical protein, conserved"	594	240	594	0.4	0.9	0.78	-1.31	-0.15	-0.35
LinJ.13.1150	"hypothetical protein, unknown function"	1066	854	1066	0.8	1.78	1.56	-0.32	0.84	0.64
LinJ.13.1160	"hypothetical protein, unknown function"	1582	1206	1582	0.76	1.7	1.48	-0.39	0.76	0.57
LinJ.13.1170	DNA/RNA non-specific endonuclease-like protein	4685	2726	4685	0.58	1.3	1.13	-0.78	0.37	0.18
LinJ.13.1180	"XPA-interacting protein, putative"	1643	559	1643	0.34	0.76	0.66	-1.56	-0.4	-0.6
LinJ.13.1190	"hypothetical protein, conserved"	2288	1778	2288	0.78	1.73	1.51	-0.36	0.79	0.59
LinJ.13.1200	"hypothetical protein, conserved"	716	250	716	0.35	0.78	0.68	-1.52	-0.36	-0.56
LinJ.13.1210	"hypothetical protein, unknown function"	3572	4102	4102	1.15	2.56	2.23	0.2	1.36	1.16
LinJ.13.1220	"hypothetical protein, conserved"	2454	2775	2775	1.13	2.52	2.2	0.18	1.33	1.13
LinJ.13.1230	"hypothetical protein, conserved"	2562	974	2562	0.38	0.85	0.74	-1.4	-0.24	-0.44
LinJ.13.1240	"hypothetical protein, conserved"	3695	1963	3695	0.53	1.18	1.03	-0.91	0.24	0.04
LinJ.13.1250	"hypothetical protein, conserved"	3950	1684	3950	0.43	0.95	0.83	-1.23	-0.07	-0.27
LinJ.13.1260	"hypothetical protein, conserved"	10574	4397	10574	0.42	0.93	0.81	-1.27	-0.11	-0.31
LinJ.13.1270	"hypothetical protein, conserved"	8984	4068	8984	0.45	1.01	0.88	-1.14	0.01	-0.19
LinJ.13.1280	"endomembrane protein, putative"	9219	2588	9219	0.28	0.63	0.54	-1.83	-0.68	-0.88
LinJ.13.1290	"hypothetical protein, conserved"	471	224	471	0.48	1.06	0.92	-1.07	0.08	-0.12
LinJ.13.1300	"hypothetical protein, conserved"	2373	832	2373	0.35	0.78	0.68	-1.51	-0.36	-0.56
LinJ.13.1310	"hypothetical protein, unknown function"	348	158	348	0.45	1.01	0.88	-1.14	0.02	-0.18
LinJ.13.1320	ubiquitin-conjugating enzyme-like protein	7190	4129	7190	0.57	1.28	1.11	-0.8	0.36	0.16
LinJ.13.1330	"hypothetical protein, conserved"	4490	1694	4490	0.38	0.84	0.73	-1.41	-0.25	-0.45
LinJ.13.1340	"hypothetical protein, conserved"	1597	394	1597	0.25	0.55	0.48	-2.02	-0.86	-1.06
LinJ.13.1350	"MCAK-like kinesin, putative"	4733	1758	4733	0.37	0.83	0.72	-1.43	-0.27	-0.47
LinJ.13.1360	squalene monooxygenase-like protein	431	159	431	0.37	0.82	0.72	-1.44	-0.28	-0.48
LinJ.13.1370	"mitochondrial DNA polymerase I protein D, putative"	2634	716	2634	0.27	0.61	0.53	-1.88	-0.72	-0.92
LinJ.13.1380	"mitogen-activated protein kinase 7, putative"	10410	4440	10410	0.43	0.95	0.83	-1.23	-0.07	-0.27
LinJ.13.1390	"dynein heavy chain, putative"	960	226	960	0.24	0.52	0.46	-2.09	-0.93	-1.13
LinJ.13.1400	"chaperonin TCP20, putative"	18962	3339	18962	0.18	0.39	0.34	-2.51	-1.35	-1.55
LinJ.13.1410	"60S ribosomal protein L44, putative"	13574	5080	13574	0.37	0.83	0.73	-1.42	-0.26	-0.46
LinJ.13.1420	pyrroline-5-carboxylate reductase	6713	2010	6713	0.3	0.67	0.58	-1.74	-0.58	-0.78
LinJ.13.1430	"hypothetical protein, conserved"	2942	1133	2942	0.39	0.86	0.75	-1.38	-0.22	-0.42
LinJ.13.1440	"hypothetical protein, unknown function"	1393	697	1393	0.5	1.11	0.97	-1	0.16	-0.04
LinJ.13.1450	alpha tubulin	224727	108833	224727	0.48	1.08	0.94	-1.05	0.11	-0.09
LinJ.13.1460	alpha tubulin	225964	110090	225964	0.49	1.09	0.95	-1.04	0.12	-0.08
LinJ.13.1470	"hypothetical protein, conserved"	650	308	650	0.47	1.06	0.92	-1.08	0.08	-0.12
LinJ.13.1480	"hypothetical protein, conserved"	3173	1542	3173	0.49	1.08	0.94	-1.04	0.11	-0.08
LinJ.13.1490	EF hand-like protein	928	719	928	0.77	1.73	1.5	-0.37	0.79	0.59
LinJ.13.1500	programmed cell death 6 protein-like protein	1237	597	1237	0.48	1.08	0.94	-1.05	0.1	-0.09
LinJ.13.1520	"hypothetical protein, conserved"	10086	4555	10086	0.45	1.01	0.88	-1.15	0.01	-0.19
LinJ.13.1530	"Ran-binding protein 1, putative"	3143	1321	3143	0.42	0.94	0.82	-1.25	-0.09	-0.29
LinJ.13.1540	"hypothetical protein, conserved"	1438	515	1438	0.36	0.8	0.7	-1.48	-0.33	-0.52
LinJ.13.1550	"hypothetical protein, conserved"	739	1156	1156	1.56	3.49	3.04	0.65	1.8	1.6
LinJ.13.1560	"hypothetical protein, conserved"	5882	2016	5882	0.34	0.76	0.67	-1.54	-0.39	-0.59
LinJ.13.1570	"phosphoprotein phosphatase, putative"	2589	1346	2589	0.52	1.16	1.01	-0.94	0.21	0.01
LinJ.13.1580	"hypothetical protein, conserved"	7500	2813	7500	0.38	0.84	0.73	-1.41	-0.26	-0.46
LinJ.13.1590	phospholipid-transporting ATPase 1-like protein	1776	814	1776	0.46	1.02	0.89	-1.13	0.03	-0.17
LinJ.13.1600	"hypothetical protein, unknown function"	1590	429	1590	0.27	0.6	0.52	-1.89	-0.73	-0.93
LinJ.13.1610	"hypothetical protein, conserved"	1465	570	1465	0.39	0.87	0.76	-1.36	-0.21	-0.4
LinJ.13.1620	"ras-like small GTPases, putative;db_xref=PMID:16112905;evidence=inferred by curator"	4445	2046	4445	0.46	1.03	0.89	-1.12	0.04	-0.16
LinJ.13.1630	phosphoprotein phosphatase-like protein	5134	2335	5134	0.45	1.01	0.88	-1.14	0.02	-0.18
LinJ.14.0010	"exosome complex exonuclease, putative,ribosomal RNA processing protein 4, putative"	1658	715	1658	0.43	0.96	0.84	-1.21	-0.06	-0.26
LinJ.14.0020	"phosphatidylinositol 3-kinase 2, putative"	4389	1434	4389	0.33	0.73	0.63	-1.61	-0.46	-0.66
LinJ.14.0030	"hypothetical protein, conserved"	2167	1203	2167	0.56	1.24	1.08	-0.85	0.31	0.11
LinJ.14.0040	"j-binding protein, putative"	1135	673	1135	0.59	1.32	1.15	-0.75	0.4	0.2
LinJ.14.0050	"hypothetical protein, conserved"	103	28	103	0.27	0.61	0.53	-1.88	-0.72	-0.92
LinJ.14.0060	"hypothetical protein, conserved"	3291	1081	3291	0.33	0.73	0.64	-1.61	-0.45	-0.65
LinJ.14.0070	"hypothetical protein, unknown function"	4497	2226	4497	0.49	1.1	0.96	-1.01	0.14	-0.06
LinJ.14.0080	"hypothetical protein, conserved"	2002	757	2002	0.38	0.84	0.73	-1.4	-0.25	-0.45
LinJ.14.0090	"hypothetical protein, conserved"	657	257	657	0.39	0.87	0.76	-1.35	-0.2	-0.4
LinJ.14.0100	"hypothetical protein, conserved"	3106	1651	3106	0.53	1.18	1.03	-0.91	0.24	0.05
LinJ.14.0110	"hypothetical protein, conserved"	980	321	980	0.33	0.73	0.64	-1.61	-0.45	-0.65
LinJ.14.0120	"hypothetical protein, conserved"	220	78	220	0.35	0.79	0.69	-1.5	-0.34	-0.54
LinJ.14.0130	nucleoside hydrolase-like protein	4732	2859	4732	0.6	1.35	1.17	-0.73	0.43	0.23
LinJ.14.0140	"histone acetyltransferase, putative"	4375	1681	4375	0.38	0.86	0.75	-1.38	-0.22	-0.42
LinJ.14.0150	"60S ribosomal protein, putative"	5632	1780	5632	0.32	0.7	0.61	-1.66	-0.51	-0.7
LinJ.14.0160	"hypothetical protein, conserved"	19283	12649	19283	0.66	1.46	1.27	-0.61	0.55	0.35
LinJ.14.0170	"hypothetical protein, conserved"	1991	995	1991	0.5	1.11	0.97	-1	0.15	-0.04
LinJ.14.0180	"carboxypeptidase, putative,metallo-peptidase, Clan MA(E), Family M32"	2622	2938	2938	1.12	2.5	2.18	0.16	1.32	1.12
LinJ.14.0190	"hypothetical protein, conserved"	63950	28412	63950	0.44	0.99	0.86	-1.17	-0.01	-0.21
LinJ.14.0200	"hypothetical protein, unknown function"	1837	1396	1837	0.76	1.69	1.48	-0.4	0.76	0.56
LinJ.14.0210	"hypothetical protein, conserved"	2194	1371	2194	0.62	1.39	1.21	-0.68	0.48	0.28
LinJ.14.0220	"hypothetical protein, conserved"	954	342	954	0.36	0.8	0.7	-1.48	-0.32	-0.52
LinJ.14.0230	"hypothetical protein, conserved"	4390	1542	4390	0.35	0.78	0.68	-1.51	-0.35	-0.55
LinJ.14.0240	"hypothetical protein, conserved"	4913	1982	4913	0.4	0.9	0.78	-1.31	-0.15	-0.35
LinJ.14.0250	"hypothetical protein, conserved"	14882	6175	14882	0.41	0.92	0.81	-1.27	-0.11	-0.31
LinJ.14.0260	"hypothetical protein, conserved"	1436	983	1436	0.68	1.53	1.33	-0.55	0.61	0.41
LinJ.14.0270	"hypothetical protein, conserved"	1417	665	1417	0.47	1.05	0.91	-1.09	0.06	-0.13
LinJ.14.0280	"hypothetical protein, conserved"	1320	501	1320	0.38	0.85	0.74	-1.4	-0.24	-0.44
LinJ.14.0290	"hypothetical protein, conserved"	2104	729	2104	0.35	0.77	0.67	-1.53	-0.37	-0.57
LinJ.14.0300	"hypothetical protein, conserved"	2995	3693	3693	1.23	2.75	2.39	0.3	1.46	1.26
LinJ.14.0310	"proteasome alpha 3 subunit, putative"	3929	1715	3929	0.44	0.97	0.85	-1.2	-0.04	-0.24
LinJ.14.0320	"amino acid permease, putative"	4376	2805	4376	0.64	1.43	1.24	-0.64	0.51	0.32
LinJ.14.0330	"hypothetical protein, unknown function"	1301	791	1301	0.61	1.35	1.18	-0.72	0.44	0.24
LinJ.14.0340	"inositol polyphosphate kinase-like protein, putative"	4684	2136	4684	0.46	1.02	0.89	-1.13	0.02	-0.18
LinJ.14.0350	"threonine synthase, putative"	1580	724	1580	0.46	1.02	0.89	-1.13	0.03	-0.17
LinJ.14.0360	"hypothetical protein, conserved"	873	370	873	0.42	0.94	0.82	-1.24	-0.08	-0.28
LinJ.14.0370	"hypothetical protein, conserved"	4878	1529	4878	0.31	0.7	0.61	-1.67	-0.52	-0.72
LinJ.14.0380	"hypothetical protein, conserved"	1562	893	1562	0.57	1.27	1.11	-0.81	0.35	0.15
LinJ.14.0390	"hypothetical protein, conserved"	5768	3525	5768	0.61	1.36	1.19	-0.71	0.45	0.25
LinJ.14.0400	"hypothetical protein, conserved"	3842	2803	3842	0.73	1.63	1.42	-0.45	0.7	0.5
LinJ.14.0410	"hypothetical protein, conserved"	800	203	800	0.25	0.57	0.49	-1.98	-0.82	-1.02
LinJ.14.0420	"hypothetical protein, conserved"	4735	4085	4735	0.86	1.92	1.67	-0.21	0.94	0.74
LinJ.14.0430	"hypothetical protein, conserved"	4580	1560	4580	0.34	0.76	0.66	-1.55	-0.4	-0.6
LinJ.14.0440	"hypothetical protein, conserved"	698	321	698	0.46	1.02	0.89	-1.12	0.04	-0.16
LinJ.14.0450	"hypothetical protein, conserved"	564	248	564	0.44	0.98	0.85	-1.19	-0.03	-0.23
LinJ.14.0460	"hypothetical protein, conserved"	24058	9834	24058	0.41	0.91	0.79	-1.29	-0.13	-0.33
LinJ.14.0470	cystathionine beta-lyase-like protein	2890	2087	2890	0.72	1.61	1.4	-0.47	0.69	0.49
LinJ.14.0480	"hypothetical protein, conserved"	2046	1135	2046	0.55	1.24	1.08	-0.85	0.31	0.11
LinJ.14.0490	"hypothetical protein, unknown function"	2068	862	2068	0.42	0.93	0.81	-1.26	-0.11	-0.31
LinJ.14.0500	"hypothetical protein, unknown function"	5321	8453	8453	1.59	3.54	3.08	0.67	1.82	1.62
LinJ.14.0510	"hypothetical protein, unknown function"	4728	2334	4728	0.49	1.1	0.96	-1.02	0.14	-0.06
LinJ.14.0520	"stearic acid desaturase, putative"	1695	1479	1695	0.87	1.94	1.69	-0.2	0.96	0.76
LinJ.14.0530	"hypothetical protein, conserved"	136	34	136	0.25	0.56	0.49	-2	-0.84	-1.04
LinJ.14.0540	"hypothetical protein, conserved"	5780	3531	5780	0.61	1.36	1.19	-0.71	0.44	0.25
LinJ.14.0550	ion transport protein-like protein	8672	4575	8672	0.53	1.18	1.02	-0.92	0.23	0.03
LinJ.14.0560	"hypothetical protein, unknown function"	1336	793	1336	0.59	1.32	1.15	-0.75	0.4	0.2
LinJ.14.0570	"hypothetical protein, unknown function"	2991	1707	2991	0.57	1.27	1.11	-0.81	0.35	0.15
LinJ.14.0580	"hypothetical protein, conserved"	2662	2005	2662	0.75	1.68	1.46	-0.41	0.75	0.55
LinJ.14.0590	"hypothetical protein, conserved"	2332	974	2332	0.42	0.93	0.81	-1.26	-0.1	-0.3
LinJ.14.0600	"hypothetical protein, conserved"	1351	521	1351	0.39	0.86	0.75	-1.37	-0.22	-0.42
LinJ.14.0610	"hypothetical protein, conserved"	147	159	159	1.08	2.41	2.1	0.11	1.27	1.07
LinJ.14.0620	"hypothetical protein, conserved"	1347	681	1347	0.51	1.13	0.98	-0.98	0.17	-0.03
LinJ.14.0630	"hypothetical protein, conserved"	1398	717	1398	0.51	1.14	1	-0.96	0.19	-0.01
LinJ.14.0640	"hypothetical protein, conserved"	1872	746	1872	0.4	0.89	0.77	-1.33	-0.17	-0.37
LinJ.14.0650	"hypothetical protein, unknown function"	1006	768	1006	0.76	1.7	1.48	-0.39	0.77	0.57
LinJ.14.0660	"fatty acid elongase, putative"	9310	5238	9310	0.56	1.25	1.09	-0.83	0.33	0.13
LinJ.14.0670	"fatty acid elongase, putative"	20472	8239	20472	0.4	0.9	0.78	-1.31	-0.16	-0.36
LinJ.14.0680	"fatty acid elongase, putative"	5066	1853	5066	0.37	0.81	0.71	-1.45	-0.3	-0.49
LinJ.14.0690	"fatty acid elongase, putative"	4084	829	4084	0.2	0.45	0.39	-2.3	-1.14	-1.34
LinJ.14.0700	"fatty acid elongase, putative"	17020	5501	17020	0.32	0.72	0.63	-1.63	-0.47	-0.67
LinJ.14.0710	"fatty acid elongase, putative"	7547	3101	7547	0.41	0.92	0.8	-1.28	-0.13	-0.33
LinJ.14.0720	"fatty acid elongase, putative"	7513	2962	7513	0.39	0.88	0.77	-1.34	-0.19	-0.39
LinJ.14.0730	"fatty acid elongase, putative"	7484	2976	7484	0.4	0.89	0.77	-1.33	-0.17	-0.37
LinJ.14.0740	"fatty acid elongase, putative"	10890	6190	10890	0.57	1.27	1.1	-0.81	0.34	0.14
LinJ.14.0750	"fatty acid elongase, putative"	7743	6595	7743	0.85	1.9	1.65	-0.23	0.92	0.73
LinJ.14.0760	"fatty acid elongase, putative"	3359	1165	3359	0.35	0.77	0.67	-1.53	-0.37	-0.57
LinJ.14.0770	"fatty acid elongase, puatative"	222	127	222	0.57	1.27	1.11	-0.81	0.35	0.15
LinJ.14.0780	"fatty acid elongase, putative"	1175	1203	1203	1.02	2.28	1.99	0.03	1.19	0.99
LinJ.14.0790	"fatty acid elongase, putative"	2858	1979	2858	0.69	1.54	1.34	-0.53	0.63	0.43
LinJ.14.0800	"fatty acid elongase, putative"	3748	1962	3748	0.52	1.17	1.02	-0.93	0.22	0.02
LinJ.14.0810	"hypothetical protein, conserved"	439	241	439	0.55	1.22	1.07	-0.87	0.29	0.09
LinJ.14.0820	guanine nucleotide-binding protein-like protein	2434	1084	2434	0.45	0.99	0.86	-1.17	-0.01	-0.21
LinJ.14.0830	"hypothetical protein, unknown function"	777	585	777	0.75	1.68	1.46	-0.41	0.75	0.55
LinJ.14.0840	"hypothetical protein, conserved"	1340	638	1340	0.48	1.06	0.92	-1.07	0.09	-0.11
LinJ.14.0850	"hypothetical protein, conserved"	1898	909	1898	0.48	1.07	0.93	-1.06	0.09	-0.11
LinJ.14.0860	"hypothetical protein, conserved"	8492	3884	8492	0.46	1.02	0.89	-1.13	0.03	-0.17
LinJ.14.0870	"kinesin, putative"	1985	1345	1985	0.68	1.51	1.32	-0.56	0.59	0.4
LinJ.14.0880	"hypothetical protein, conserved"	2236	1079	2236	0.48	1.08	0.94	-1.05	0.1	-0.09
LinJ.14.0890	"protein kinase, putative"	4294	1692	4294	0.39	0.88	0.76	-1.34	-0.19	-0.39
LinJ.14.0900	"SNF2 family helicase-like protein, putative,DNA excision repair protein, putative"	6838	2252	6838	0.33	0.73	0.64	-1.6	-0.45	-0.65
LinJ.14.0910	"calpain-like cysteine peptidase, putative,cysteine peptidase, Clan CA, family C2, putative"	41563	42612	42612	1.03	2.28	1.99	0.04	1.19	0.99
LinJ.14.0920	"calpain-like cysteine peptidase, putative,cysteine peptidase, Clan CA, family C2, putative"	35722	32619	35722	0.91	2.03	1.77	-0.13	1.02	0.83
LinJ.14.0930	"hypothetical protein, conserved"	810	337	810	0.42	0.93	0.81	-1.27	-0.11	-0.31
LinJ.14.0940	"hypothetical protein, conserved"	491	322	491	0.66	1.46	1.27	-0.61	0.55	0.35
LinJ.14.0950	"hypothetical protein, conserved"	5312	2271	5312	0.43	0.95	0.83	-1.23	-0.07	-0.27
LinJ.14.0960	protein phosphatase 2C-like protein	12986	7098	12986	0.55	1.22	1.06	-0.87	0.28	0.09
LinJ.14.0970	"glutathione synthetase, putative"	21760	9475	21760	0.44	0.97	0.85	-1.2	-0.04	-0.24
LinJ.14.0980	"mitochondrial DNA polymerase I protein C, putative"	6958	987	6958	0.14	0.32	0.28	-2.82	-1.66	-1.86
LinJ.14.0990	"immunodominant antigen, putative,tc40 antigen-like"	2522	847	2522	0.34	0.75	0.65	-1.57	-0.42	-0.62
LinJ.14.1000	"hypothetical protein, conserved"	1868	2458	2458	1.32	2.93	2.55	0.4	1.55	1.35
LinJ.14.1010	"hypothetical protein, conserved"	1463	751	1463	0.51	1.14	1	-0.96	0.19	-0.01
LinJ.14.1020	"RNA editing 3' terminal uridylyl transferase 1,RET1"	880	447	880	0.51	1.13	0.99	-0.98	0.18	-0.02
LinJ.14.1030	"hypothetical protein, conserved"	3657	3379	3657	0.92	2.06	1.79	-0.11	1.04	0.84
LinJ.14.1040	"hypothetical protein, conserved"	1939	715	1939	0.37	0.82	0.72	-1.44	-0.28	-0.48
LinJ.14.1050	ADP/ATP mitochondrial carrier-like protein	2083	974	2083	0.47	1.04	0.91	-1.1	0.06	-0.14
LinJ.14.1060	"hypothetical protein, conserved"	1023	558	1023	0.55	1.22	1.06	-0.87	0.28	0.08
LinJ.14.1070	"hypothetical protein, conserved"	847	400	847	0.47	1.05	0.92	-1.08	0.07	-0.13
LinJ.14.1080	"hypothetical protein, conserved"	3459	1842	3459	0.53	1.19	1.03	-0.91	0.25	0.05
LinJ.14.1090	"hypothetical protein, conserved"	1377	719	1377	0.52	1.16	1.01	-0.94	0.22	0.02
LinJ.14.1100	"hypothetical protein, conserved"	3011	1450	3011	0.48	1.07	0.93	-1.05	0.1	-0.1
LinJ.14.1110	"hypothetical protein, conserved"	6491	2628	6491	0.4	0.9	0.79	-1.3	-0.15	-0.35
LinJ.14.1120	"hypothetical protein, conserved"	2454	1075	2454	0.44	0.98	0.85	-1.19	-0.04	-0.23
LinJ.14.1130	"dynein heavy chain, putative"	6433	2432	6433	0.38	0.84	0.73	-1.4	-0.25	-0.45
LinJ.14.1140	"protein kinase, putative"	10663	6543	10663	0.61	1.37	1.19	-0.7	0.45	0.25
LinJ.14.1150	"hypothetical protein, conserved"	479	233	479	0.49	1.08	0.94	-1.04	0.12	-0.08
LinJ.14.1160	"hypothetical protein, conserved"	3988	1797	3988	0.45	1	0.87	-1.15	0.01	-0.19
LinJ.14.1170	"hypothetical protein, unknown function"	4694	2081	4694	0.44	0.99	0.86	-1.17	-0.02	-0.22
LinJ.14.1180	"kinesin K39, putative"	1571	1019	1571	0.65	1.45	1.26	-0.62	0.53	0.33
LinJ.14.1190	"kinesin K39, putative"	12030	4250	12030	0.35	0.79	0.69	-1.5	-0.35	-0.54
LinJ.14.1200	"hypothetical protein, conserved"	1923	1195	1923	0.62	1.38	1.21	-0.69	0.47	0.27
LinJ.14.1210	"hypothetical protein, conserved"	4695	2369	4695	0.5	1.12	0.98	-0.99	0.17	-0.03
LinJ.14.1220	tub family protein-like protein	3991	2974	3991	0.75	1.66	1.45	-0.42	0.73	0.53
LinJ.14.1230	hypothetical protein	3430	2171	3430	0.63	1.41	1.23	-0.66	0.5	0.3
LinJ.14.1240	enolase;db_xref=PMID:17382932;evidence=inferred from sequence orthology	75797	43388	75797	0.57	1.28	1.11	-0.8	0.35	0.15
LinJ.14.1250	"ras-like small GTPases, putative;db_xref=PMID:16112905;evidence=inferred by curator"	1424	692	1424	0.49	1.08	0.94	-1.04	0.11	-0.08
LinJ.14.1260	"poly(A) polymerase, putative,polynucleotide adenylyltransferase, putative"	1326	491	1326	0.37	0.82	0.72	-1.43	-0.28	-0.48
LinJ.14.1270	"hypothetical protein, conserved"	2569	920	2569	0.36	0.8	0.7	-1.48	-0.33	-0.52
LinJ.14.1280	"phosphatidylserine synthase, putative"	473	111	473	0.23	0.52	0.46	-2.09	-0.94	-1.13
LinJ.14.1290	"hypothetical protein, conserved"	3625	1454	3625	0.4	0.89	0.78	-1.32	-0.16	-0.36
LinJ.14.1300	"hypothetical protein, conserved"	3423	1492	3423	0.44	0.97	0.85	-1.2	-0.04	-0.24
LinJ.14.1310	"hypothetical protein, unknown function"	2722	1592	2722	0.58	1.3	1.14	-0.77	0.38	0.18
LinJ.14.1320	"hypothetical protein, conserved"	3250	628	3250	0.19	0.43	0.38	-2.37	-1.22	-1.41
LinJ.14.1330	"hypothetical protein, unknown function"	12741	13880	13880	1.09	2.43	2.11	0.12	1.28	1.08
LinJ.14.1340	"hypothetical protein, unknown function"	2863	1587	2863	0.55	1.23	1.08	-0.85	0.3	0.11
LinJ.14.1350	"ubiquitin/ribosomal protein S27a, putative"	111822	67172	111822	0.6	1.34	1.17	-0.74	0.42	0.22
LinJ.14.1360	"hypothetical protein, conserved"	1111	665	1111	0.6	1.33	1.16	-0.74	0.42	0.22
LinJ.14.1370	"hypothetical protein, conserved"	726	1096	1096	1.51	3.36	2.93	0.59	1.75	1.55
LinJ.14.1380	"protein kinase, putative"	1274	674	1274	0.53	1.18	1.03	-0.92	0.24	0.04
LinJ.14.1390	"hypothetical protein, conserved"	1713	1062	1713	0.62	1.38	1.2	-0.69	0.47	0.27
LinJ.14.1400	"serine hydroxymethyltransferase, putative"	3026	2562	3026	0.85	1.89	1.64	-0.24	0.92	0.72
LinJ.14.1410	"hypothetical protein, conserved"	1420	490	1420	0.35	0.77	0.67	-1.54	-0.38	-0.58
LinJ.14.1420	"delta-6 fatty acid desaturase, putative"	3447	986	3447	0.29	0.64	0.56	-1.81	-0.65	-0.85
LinJ.14.1430	"hypothetical protein, conserved"	1302	487	1302	0.37	0.83	0.73	-1.42	-0.26	-0.46
LinJ.14.1440	pteridine transporter	1460	494	1460	0.34	0.75	0.66	-1.56	-0.41	-0.61
LinJ.14.1450	myo-inositol-1-phosphate synthase	9404	3824	9404	0.41	0.91	0.79	-1.3	-0.14	-0.34
LinJ.14.1460	"tyrosyl-tRNA synthetase, putative"	9019	4594	9019	0.51	1.13	0.99	-0.97	0.18	-0.02
LinJ.14.1470	"hypothetical protein, unknown function"	1291	517	1291	0.4	0.89	0.78	-1.32	-0.16	-0.36
LinJ.14.1480	"hypothetical protein, conserved"	1963	843	1963	0.43	0.96	0.83	-1.22	-0.06	-0.26
LinJ.14.1490	"hypothetical protein, conserved"	6983	2276	6983	0.33	0.73	0.63	-1.62	-0.46	-0.66
LinJ.14.1500	"phosphoglycan beta 1,3 galactosyltransferase, putative;db_xref=PMID:16464509;evidence=inferred by curator"	1786	697	1786	0.39	0.87	0.76	-1.36	-0.2	-0.4
LinJ.14.1510	"protein kinase, putative"	2014	1272	2014	0.63	1.41	1.23	-0.66	0.49	0.29
LinJ.14.1520	"hypothetical protein, conserved"	1465	544	1465	0.37	0.83	0.72	-1.43	-0.27	-0.47
LinJ.14.1530	"hypothetical protein, conserved"	5895	2881	5895	0.49	1.09	0.95	-1.03	0.12	-0.08
LinJ.14.1540	"hypothetical protein, conserved"	22837	8191	22837	0.36	0.8	0.7	-1.48	-0.32	-0.52
LinJ.14.1550	"hypothetical protein, conserved"	763	313	763	0.41	0.91	0.8	-1.29	-0.13	-0.33
LinJ.14.1560	"hypothetical protein, conserved"	10451	3528	10451	0.34	0.75	0.66	-1.57	-0.41	-0.61
LinJ.14.1570	"hypothetical protein, conserved"	2068	1064	2068	0.51	1.15	1	-0.96	0.2	0
LinJ.14.1580	"glutathione-S-transferase/glutaredoxin,putative"	3183	930	3183	0.29	0.65	0.57	-1.78	-0.62	-0.82
LinJ.14.1590	"synaptojanin (N-terminal domain), putative,inositol 5'-phosphatase, putative"	779	341	779	0.44	0.98	0.85	-1.19	-0.04	-0.23
LinJ.15.0010	histone H4	110034	103199	110034	0.94	2.09	1.82	-0.09	1.06	0.86
LinJ.15.0020	"hypothetical protein, conserved"	1725	602	1725	0.35	0.78	0.68	-1.52	-0.36	-0.56
LinJ.15.0030	"nucleoside diphosphatase, putative"	955	324	955	0.34	0.76	0.66	-1.56	-0.4	-0.6
LinJ.15.0040	"hypothetical protein, conserved"	8439	2180	8439	0.26	0.58	0.5	-1.95	-0.8	-1
LinJ.15.0050	"cytochrome-b5 reductase, putative"	1827	686	1827	0.38	0.84	0.73	-1.41	-0.26	-0.46
LinJ.15.0060	"hypothetical protein, conserved"	1048	784	1048	0.75	1.67	1.45	-0.42	0.74	0.54
LinJ.15.0070	"hypothetical protein, conserved"	4261	2238	4261	0.53	1.17	1.02	-0.93	0.23	0.03
LinJ.15.0080	"hypothetical protein, conserved"	1786	746	1786	0.42	0.93	0.81	-1.26	-0.1	-0.3
LinJ.15.0090	"heat shock protein HslVU, ATPase subunit HslU, putative"	4535	965	4535	0.21	0.47	0.41	-2.23	-1.08	-1.28
LinJ.15.0100	"hypothetical protein, conserved"	530	261	530	0.49	1.1	0.96	-1.02	0.13	-0.06
LinJ.15.0110	"hypothetical protein, conserved"	1258	569	1258	0.45	1.01	0.88	-1.14	0.01	-0.19
LinJ.15.0120	"mitochondrial carrier protein, putative"	7858	4164	7858	0.53	1.18	1.03	-0.92	0.24	0.04
LinJ.15.0130	"ATP-dependent RNA helicase, putative"	616	454	616	0.74	1.64	1.43	-0.44	0.72	0.52
LinJ.15.0140	"hypothetical protein, conserved"	3359	1595	3359	0.47	1.06	0.92	-1.07	0.08	-0.12
LinJ.15.0150	"hypothetical protein, unknown function"	771	829	829	1.08	2.4	2.09	0.1	1.26	1.06
LinJ.15.0160	"hypothetical protein, conserved"	11309	4812	11309	0.43	0.95	0.83	-1.23	-0.08	-0.28
LinJ.15.0170	"protein phosphatase 2C, putative"	9374	3945	9374	0.42	0.94	0.82	-1.25	-0.09	-0.29
LinJ.15.0180	"serine/threonine-protein kinase, putative,protein kinase, putative"	2858	1318	2858	0.46	1.03	0.9	-1.12	0.04	-0.16
LinJ.15.0190	"hypothetical protein, conserved"	703	267	703	0.38	0.85	0.74	-1.4	-0.24	-0.44
LinJ.15.0200	"hypothetical protein, conserved"	1520	483	1520	0.32	0.71	0.62	-1.65	-0.5	-0.7
LinJ.15.0210	"hypothetical protein, conserved"	2065	827	2065	0.4	0.89	0.78	-1.32	-0.16	-0.36
LinJ.15.0220	"60S ribosomal protein L13a, putative"	181257	100442	181257	0.55	1.23	1.08	-0.85	0.3	0.11
LinJ.15.0230	"hypothetical protein, conserved"	1975	724	1975	0.37	0.82	0.71	-1.45	-0.29	-0.49
LinJ.15.0240	"protein phosphatase 1 catalitic subunit, putative"	852	318	852	0.37	0.83	0.72	-1.42	-0.27	-0.46
LinJ.15.0250	"hypothetical protein, conserved"	1024	267	1024	0.26	0.58	0.51	-1.94	-0.78	-0.98
LinJ.15.0260	"hypothetical protein, conserved"	1196	469	1196	0.39	0.87	0.76	-1.35	-0.19	-0.39
LinJ.15.0270	"lysyl-tRNA synthetase, putative"	34858	12359	34858	0.35	0.79	0.69	-1.5	-0.34	-0.54
LinJ.15.0280	"nonspecific lipid-transfer protein, putative,sterol carrier protein, putative"	1732	718	1732	0.41	0.92	0.8	-1.27	-0.11	-0.31
LinJ.15.0290	"hypothetical protein, conserved"	1632	1419	1632	0.87	1.94	1.69	-0.2	0.95	0.76
LinJ.15.0300	"hypothetical protein, conserved"	1597	673	1597	0.42	0.94	0.82	-1.25	-0.09	-0.29
LinJ.15.0310	"replication Factor A 28 kDa subunit, putative"	25133	11916	25133	0.47	1.06	0.92	-1.08	0.08	-0.12
LinJ.15.0320	"ribonucleoprotein p18, mitochondrial precursor, putative"	46908	24482	46908	0.52	1.16	1.01	-0.94	0.22	0.02
LinJ.15.0330	"ribonucleoprotein p18, mitochondrial precursor, putative"	44916	22035	44916	0.49	1.09	0.95	-1.03	0.13	-0.07
LinJ.15.0340	"hypothetical protein, conserved"	3977	3272	3977	0.82	1.83	1.6	-0.28	0.87	0.68
LinJ.15.0350	"ecotin, putative;db_xref=PMID:19016791;evidence=traceable author statement"	3254	2965	3254	0.91	2.03	1.77	-0.13	1.02	0.82
LinJ.15.0360	"ecotin, putative;db_xref=PMID:19016791;evidence=inferred by curator"	1875	1108	1875	0.59	1.32	1.15	-0.76	0.4	0.2
LinJ.15.0370	"ecotin, putative;db_xref=PMID:19016791;evidence=inferred by curator"	3280	1734	3280	0.53	1.18	1.03	-0.92	0.24	0.04
LinJ.15.0380	"hypothetical protein, conserved"	2558	1266	2558	0.49	1.1	0.96	-1.01	0.14	-0.06
LinJ.15.0390	"hypothetical protein, conserved"	6178	3565	6178	0.58	1.29	1.12	-0.79	0.36	0.16
LinJ.15.0400	"hypothetical protein, conserved"	429	187	429	0.44	0.97	0.85	-1.2	-0.04	-0.24
LinJ.15.0410	"hypothetical protein, conserved"	382	164	382	0.43	0.96	0.83	-1.22	-0.06	-0.26
LinJ.15.0420	"60S acidic ribosomal protein, putative"	3972	2317	3972	0.58	1.3	1.13	-0.78	0.38	0.18
LinJ.15.0430	"60S acidic ribosomal protein, putative"	3938	2233	3938	0.57	1.26	1.1	-0.82	0.34	0.14
LinJ.15.0440	cytoplasmic l-asparaginase i-like protein	1640	556	1640	0.34	0.76	0.66	-1.56	-0.4	-0.6
LinJ.15.0450	"hypothetical protein, conserved"	1440	573	1440	0.4	0.89	0.77	-1.33	-0.17	-0.37
LinJ.15.0460	"hypothetical protein, conserved"	1094	600	1094	0.55	1.22	1.06	-0.87	0.29	0.09
LinJ.15.0470	"hypothetical protein, conserved"	796	295	796	0.37	0.83	0.72	-1.43	-0.28	-0.48
LinJ.15.0480	"hypothetical protein, conserved"	1180	503	1180	0.43	0.95	0.83	-1.23	-0.07	-0.27
LinJ.15.0510	"hypothetical protein, conserved"	741	468	741	0.63	1.41	1.23	-0.66	0.49	0.29
LinJ.15.0520	"katanin-like protein,serine peptidase, Clan SJ, family S16, putative"	3441	1955	3441	0.57	1.27	1.1	-0.82	0.34	0.14
LinJ.15.0490	hypothetical protein	8	1	8	0.13	0.28	0.24	-3	-1.84	-2.04
LinJ.15.0530	"ecotin, putative"	1816	1438	1816	0.79	1.76	1.54	-0.34	0.82	0.62
LinJ.15.0540	"ecotin, putative"	1050	755	1050	0.72	1.6	1.4	-0.48	0.68	0.48
LinJ.15.0550	"hypothetical protein, conserved"	7202	5834	7202	0.81	1.8	1.57	-0.3	0.85	0.65
LinJ.15.0560	"hypothetical protein, conserved"	3125	1694	3125	0.54	1.21	1.05	-0.88	0.27	0.07
LinJ.15.0570	"hypothetical protein, unknown function"	178	78	178	0.44	0.98	0.85	-1.19	-0.03	-0.23
LinJ.15.0580	"hypothetical protein, conserved"	402	325	402	0.81	1.8	1.57	-0.31	0.85	0.65
LinJ.15.0590	"hypothetical protein, unknown function"	1115	543	1115	0.49	1.08	0.95	-1.04	0.12	-0.08
LinJ.15.0600	"hypothetical protein, conserved"	1753	712	1753	0.41	0.9	0.79	-1.3	-0.14	-0.34
LinJ.15.0610	"hypothetical protein, conserved"	1521	944	1521	0.62	1.38	1.2	-0.69	0.47	0.27
LinJ.15.0620	hypothetical protein	465	165	465	0.35	0.79	0.69	-1.49	-0.34	-0.54
LinJ.15.0630	"hypothetical protein, conserved"	1081	367	1081	0.34	0.76	0.66	-1.56	-0.4	-0.6
LinJ.15.0640	"hypothetical protein, unknown function"	3854	1804	3854	0.47	1.04	0.91	-1.1	0.06	-0.14
LinJ.15.0650	"hypothetical protein, conserved"	1960	1193	1960	0.61	1.36	1.18	-0.72	0.44	0.24
LinJ.15.0660	"hypothetical protein, unknown function"	1068	457	1068	0.43	0.95	0.83	-1.22	-0.07	-0.27
LinJ.15.0670	"hypothetical protein, conserved"	2526	1470	2526	0.58	1.3	1.13	-0.78	0.37	0.18
LinJ.15.0680	"hypothetical protein, unknown function"	2806	2414	2806	0.86	1.92	1.67	-0.22	0.94	0.74
LinJ.15.0690	"hypothetical protein, conserved"	12429	5106	12429	0.41	0.92	0.8	-1.28	-0.13	-0.33
LinJ.15.0700	"hypothetical protein, conserved"	2522	1219	2522	0.48	1.08	0.94	-1.05	0.11	-0.09
LinJ.15.0710	"hypothetical protein, conserved"	2490	1027	2490	0.41	0.92	0.8	-1.28	-0.12	-0.32
LinJ.15.0720	"hypothetical protein, conserved"	1731	910	1731	0.53	1.17	1.02	-0.93	0.23	0.03
LinJ.15.0730	hypothetical protein	1971	1095	1971	0.56	1.24	1.08	-0.85	0.31	0.11
LinJ.15.0750	"hypothetical protein, conserved"	1937	1126	1937	0.58	1.3	1.13	-0.78	0.37	0.17
LinJ.15.0760	"flavoprotein monooxygenase, putative"	1415	918	1415	0.65	1.45	1.26	-0.62	0.53	0.33
LinJ.15.0740	"hypothetical protein, conserved"	0	3	3
LinJ.15.0770	"hypothetical protein, conserved"	1148	773	1148	0.67	1.5	1.31	-0.57	0.59	0.39
LinJ.15.0780	"hypothetical protein, unknown function"	8083	3193	8083	0.4	0.88	0.77	-1.34	-0.18	-0.38
LinJ.15.0790	"hypothetical protein, unknown function"	3081	2876	3081	0.93	2.08	1.81	-0.1	1.06	0.86
LinJ.15.0800	"ATP-binding cassette protein subfamily A, member 7, putative;evidence=Inferred from Sequence Orthology,ABC1 transporter-like protein"	1485	1107	1485	0.75	1.66	1.45	-0.42	0.73	0.53
LinJ.15.0810	"protein kinase, putative"	21868	7395	21868	0.34	0.75	0.66	-1.56	-0.41	-0.61
LinJ.15.0820	"hypothetical protein, conserved"	1957	755	1957	0.39	0.86	0.75	-1.37	-0.22	-0.42
LinJ.15.0830	"hypothetical protein, unknown function"	1253	468	1253	0.37	0.83	0.73	-1.42	-0.27	-0.46
LinJ.15.0840	"hypothetical protein, conserved"	1377	1099	1377	0.8	1.78	1.55	-0.33	0.83	0.63
LinJ.15.0850	"hypothetical protein, conserved"	4148	2512	4148	0.61	1.35	1.18	-0.72	0.43	0.23
LinJ.15.0860	"hypothetical protein, conserved"	2549	1034	2549	0.41	0.9	0.79	-1.3	-0.15	-0.34
LinJ.15.0870	"hypothetical protein, conserved"	209	131	209	0.63	1.4	1.22	-0.67	0.48	0.28
LinJ.15.0880	"hypothetical protein, conserved"	446	255	446	0.57	1.27	1.11	-0.81	0.35	0.15
LinJ.15.0890	"hypothetical protein, conserved"	367	206	367	0.56	1.25	1.09	-0.83	0.32	0.12
LinJ.15.0900	"hypothetical protein, conserved"	1313	748	1313	0.57	1.27	1.11	-0.81	0.34	0.15
LinJ.15.0910	"hypothetical protein, conserved"	1277	804	1277	0.63	1.4	1.22	-0.67	0.49	0.29
LinJ.15.0920	"hypothetical protein, conserved"	3356	1518	3356	0.45	1.01	0.88	-1.14	0.01	-0.19
LinJ.15.0930	"hypothetical protein, conserved"	424	376	424	0.89	1.98	1.72	-0.17	0.98	0.78
LinJ.15.0940	"myo-inositol-1 phosphatase, putative"	5329	2923	5329	0.55	1.22	1.06	-0.87	0.29	0.09
LinJ.15.0950	"ATP-binding cassette protein subfamily G, member 4, putative;db_xref=PMID:17030997;evidence=Inferred from Sequence Orthology"	5575	2904	5575	0.52	1.16	1.01	-0.94	0.21	0.02
LinJ.15.0960	"hypothetical protein, conserved"	824	337	824	0.41	0.91	0.79	-1.29	-0.13	-0.33
LinJ.15.0970	"hypothetical protein, conserved"	6799	3386	6799	0.5	1.11	0.97	-1.01	0.15	-0.05
LinJ.15.0980	"protein phosphatase 2a regulatory subunit, putative"	3158	1337	3158	0.42	0.94	0.82	-1.24	-0.08	-0.28
LinJ.15.0990	calmodulin-like protein	8653	4292	8653	0.5	1.11	0.96	-1.01	0.14	-0.05
LinJ.15.1000	"hypothetical protein, conserved"	2747	1390	2747	0.51	1.13	0.98	-0.98	0.17	-0.03
LinJ.15.1010	"40S ribosomal protein S3, putative"	94491	71096	94491	0.75	1.68	1.46	-0.41	0.75	0.55
LinJ.15.1020	"hypothetical protein, conserved"	2285	1196	2285	0.52	1.17	1.02	-0.93	0.22	0.02
LinJ.15.1030	"NAD/FAD dependent dehydrogenase, putative"	2696	1212	2696	0.45	1	0.87	-1.15	0	-0.2
LinJ.15.1040	"hypothetical protein, conserved"	2440	1521	2440	0.62	1.39	1.21	-0.68	0.47	0.28
LinJ.15.1050	"succinate dehydrogenase, putative"	3070	1434	3070	0.47	1.04	0.91	-1.1	0.06	-0.14
LinJ.15.1060	"60S ribosomal protein L6, putative"	69075	45632	69075	0.66	1.47	1.28	-0.6	0.56	0.36
LinJ.15.1070	glutamate dehydrogenase;db_xref=PMID:9199326;evidence=Inferred from Sequence Orthology	11461	6115	11461	0.53	1.19	1.04	-0.91	0.25	0.05
LinJ.15.1080	"farnesyl synthetase, putative"	211	77	211	0.36	0.81	0.71	-1.45	-0.3	-0.5
LinJ.15.1090	"hypothetical protein, conserved"	1668	685	1668	0.41	0.91	0.8	-1.28	-0.13	-0.33
LinJ.15.1100	tryparedoxin peroxidase	35414	21901	35414	0.62	1.38	1.2	-0.69	0.46	0.26
LinJ.15.1110	"developmentally regulated protein, putative"	2469	941	2469	0.38	0.85	0.74	-1.39	-0.24	-0.43
LinJ.15.1120	tryparedoxin peroxidase	35205	21415	35205	0.61	1.36	1.18	-0.72	0.44	0.24
LinJ.15.1130	"developmentally regulated protein, putative"	2392	1225	2392	0.51	1.14	0.99	-0.97	0.19	-0.01
LinJ.15.1140	tryparedoxin peroxidase	35947	21775	35947	0.61	1.35	1.18	-0.72	0.43	0.23
LinJ.15.1150	"hypothetical protein, conserved"	2940	978	2940	0.33	0.74	0.65	-1.59	-0.43	-0.63
LinJ.15.1160	"hypothetical protein, conserved"	398	186	398	0.47	1.04	0.91	-1.1	0.06	-0.14
LinJ.15.1170	"hypothetical protein, conserved"	1692	681	1692	0.4	0.9	0.78	-1.31	-0.16	-0.36
LinJ.15.1180	"protein kinase, putative"	6698	3682	6698	0.55	1.22	1.07	-0.86	0.29	0.09
LinJ.15.1190	60S acidic ribosomal protein P2	7818	4005	7818	0.51	1.14	0.99	-0.96	0.19	-0.01
LinJ.15.1200	60S acidic ribosomal protein P2	5623	2527	5623	0.45	1	0.87	-1.15	0	-0.2
LinJ.15.1210	"inositol/phosphatidylinositol phosphatase, putative"	1367	759	1367	0.56	1.24	1.08	-0.85	0.31	0.11
LinJ.15.1220	"hypothetical protein, unknown function"	522	184	522	0.35	0.79	0.68	-1.5	-0.35	-0.55
LinJ.15.1230	"nucleoside transporter 1, putative;db_xref=PMID:19429678;evidence=Inferred from Sequence Orthology"	2975	2393	2975	0.8	1.79	1.56	-0.31	0.84	0.64
LinJ.15.1240	"nucleoside transporter 1, putative"	3218	2453	3218	0.76	1.7	1.48	-0.39	0.76	0.57
LinJ.15.1250	"nucleoside transporter 1, putative;db_xref=PMID:19429678;evidence=Inferred from Sequence Orthology"	2834	2360	2834	0.83	1.86	1.62	-0.26	0.89	0.69
LinJ.15.1260	"nucleoside transporter 1, putative"	325	153	325	0.47	1.05	0.91	-1.09	0.07	-0.13
LinJ.15.1270	"hypothetical protein, conserved"	3952	1330	3952	0.34	0.75	0.65	-1.57	-0.42	-0.61
LinJ.15.1280	"hypothetical protein, conserved"	1558	646	1558	0.41	0.92	0.8	-1.27	-0.11	-0.31
LinJ.15.1290	"hypothetical protein, conserved"	2211	917	2211	0.41	0.92	0.81	-1.27	-0.11	-0.31
LinJ.15.1300b	"hypothetical protein, conserved"	1425	877	1425	0.62	1.37	1.19	-0.7	0.46	0.26
LinJ.15.1310	mitochondrial DNA topoisomerase II	9059	2657	9059	0.29	0.65	0.57	-1.77	-0.61	-0.81
LinJ.15.1300a	"hypothetical protein, conserved"	1	0	1	0	0	0
LinJ.15.1320	"ubiquitin hydrolase, putative,cysteine peptidase, Clan CA, family C19, putative"	3789	1971	3789	0.52	1.16	1.01	-0.94	0.21	0.01
LinJ.15.1330	MGT1 magnesium transporter;db_xref=PMID:19136005;evidence=Inferred from Sequence Model	943	610	943	0.65	1.44	1.26	-0.63	0.53	0.33
LinJ.15.1340	"hypothetical protein, conserved"	19856	10927	19856	0.55	1.23	1.07	-0.86	0.29	0.1
LinJ.15.1350	"actin-like protein, putative"	3378	2339	3378	0.69	1.54	1.34	-0.53	0.63	0.43
LinJ.15.1360	"hypothetical protein, conserved"	369	242	369	0.66	1.46	1.27	-0.61	0.55	0.35
LinJ.15.1370	hypothetical protein	1496	859	1496	0.57	1.28	1.11	-0.8	0.36	0.16
LinJ.15.1380	"hypothetical protein, conserved"	414	149	414	0.36	0.8	0.7	-1.47	-0.32	-0.52
LinJ.15.1390	"hypothetical protein, conserved"	1557	509	1557	0.33	0.73	0.63	-1.61	-0.46	-0.66
LinJ.15.1400	"hypothetical protein, conserved"	132	73	132	0.55	1.23	1.07	-0.85	0.3	0.1
LinJ.15.1410	"actin-related protein 3, putative arp3"	1617	897	1617	0.55	1.24	1.08	-0.85	0.31	0.11
LinJ.15.1420	"hypothetical protein, conserved"	1435	667	1435	0.46	1.04	0.9	-1.11	0.05	-0.15
LinJ.15.1430	"nucleolar RNA binding protein, putative"	5977	2024	5977	0.34	0.75	0.66	-1.56	-0.41	-0.61
LinJ.15.1440	"hypothetical protein, conserved"	541	200	541	0.37	0.82	0.72	-1.44	-0.28	-0.48
LinJ.15.1450	"hypothetical protein, conserved"	2750	1332	2750	0.48	1.08	0.94	-1.05	0.11	-0.09
LinJ.15.1460	"hypothetical protein, conserved"	1454	451	1454	0.31	0.69	0.6	-1.69	-0.53	-0.73
LinJ.15.1470	"mismatch repair protein MSH3, putative"	1344	786	1344	0.58	1.3	1.14	-0.77	0.38	0.18
LinJ.15.1480	"hypothetical protein, conserved"	2779	2250	2779	0.81	1.8	1.57	-0.3	0.85	0.65
LinJ.15.1490	"glutaminyl-tRNA synthetase, putative"	7435	4843	7435	0.65	1.45	1.26	-0.62	0.54	0.34
LinJ.15.1500	"proliferative cell nuclear antigen (PCNA), putative"	9344	1122	9344	0.12	0.27	0.23	-3.06	-1.9	-2.1
LinJ.15.1510	phosphomevalonate kinase-like protein	1293	367	1293	0.28	0.63	0.55	-1.82	-0.66	-0.86
LinJ.15.1520	"hypothetical protein, conserved"	3092	821	3092	0.27	0.59	0.52	-1.91	-0.76	-0.96
LinJ.15.1530	"ribosomal protein S6, putative,NPH2/RS6-like protein"	10522	3566	10522	0.34	0.76	0.66	-1.56	-0.41	-0.6
LinJ.15.1540	"cAMP specific phosphodiesterase, putative"	5216	4181	5216	0.8	1.79	1.56	-0.32	0.84	0.64
LinJ.15.1550	"cAMP specific phosphodiesterase, putative"	7840	4770	7840	0.61	1.36	1.18	-0.72	0.44	0.24
LinJ.15.1560	"hypothetical protein, conserved"	3742	710	3742	0.19	0.42	0.37	-2.4	-1.24	-1.44
LinJ.15.1570	"hypothetical protein, conserved"	1435	933	1435	0.65	1.45	1.26	-0.62	0.53	0.34
LinJ.15.1580	"hypothetical protein, conserved"	2292	630	2292	0.27	0.61	0.53	-1.86	-0.71	-0.91
LinJ.15.1590	"hypothetical protein, conserved"	56746	21162	56746	0.37	0.83	0.72	-1.42	-0.27	-0.47
LinJ.15.1600	"presenilin-like aspartic peptidase, putative,presenilin-like aspartic peptidase, clan AD, family A22A, putative"	588	205	588	0.35	0.78	0.68	-1.52	-0.36	-0.56
LinJ.15.1610	"hypothetical protein, conserved"	920	547	920	0.59	1.32	1.15	-0.75	0.41	0.21
LinJ.15.1620	"hypothetical protein, conserved"	1336	393	1336	0.29	0.66	0.57	-1.77	-0.61	-0.81
LinJ.15.1630	"protein kinase, putative"	4498	1632	4498	0.36	0.81	0.7	-1.46	-0.31	-0.51
LinJ.15.1640	"condensin subunit 1, putative"	8754	2441	8754	0.28	0.62	0.54	-1.84	-0.69	-0.89
LinJ.15.1650	"hypothetical protein, conserved"	1474	769	1474	0.52	1.16	1.01	-0.94	0.22	0.02
LinJ.16.0010	anti-silencing protein a-like protein	3300	744	3300	0.23	0.5	0.44	-2.15	-0.99	-1.19
LinJ.16.0020	"hypothetical protein, conserved"	8475	2890	8475	0.34	0.76	0.66	-1.55	-0.4	-0.6
LinJ.16.0030	"hypothetical protein, conserved"	1063	611	1063	0.57	1.28	1.12	-0.8	0.36	0.16
LinJ.16.0040	"hypothetical protein, conserved"	849	428	849	0.5	1.12	0.98	-0.99	0.17	-0.03
LinJ.16.0050	"hypothetical protein, conserved"	2041	2267	2267	1.11	2.47	2.16	0.15	1.31	1.11
LinJ.16.0060	"hypothetical protein, conserved"	1216	815	1216	0.67	1.49	1.3	-0.58	0.58	0.38
LinJ.16.0070	"peroxisome assembly protein, putative"	2682	875	2682	0.33	0.73	0.63	-1.62	-0.46	-0.66
LinJ.16.0080	"hypothetical protein, conserved"	1190	653	1190	0.55	1.22	1.07	-0.87	0.29	0.09
LinJ.16.0090	"hypothetical protein, conserved"	7692	2504	7692	0.33	0.73	0.63	-1.62	-0.46	-0.66
LinJ.16.0100	"hypothetical protein, conserved"	314	229	314	0.73	1.62	1.42	-0.46	0.7	0.5
LinJ.16.0110	"hypothetical protein, conserved"	612	301	612	0.49	1.1	0.95	-1.02	0.13	-0.07
LinJ.16.0120	"hypothetical protein, conserved"	4460	2241	4460	0.5	1.12	0.98	-0.99	0.16	-0.04
LinJ.16.0130	"hypothetical protein, conserved"	293	173	293	0.59	1.32	1.15	-0.76	0.4	0.2
LinJ.16.0140	"hypothetical protein, unknown function"	1281	469	1281	0.37	0.82	0.71	-1.45	-0.29	-0.49
LinJ.16.0150	"eukaryotic translation initiation factor 1A, putative"	13778	5104	13778	0.37	0.83	0.72	-1.43	-0.28	-0.48
LinJ.16.0160	"hypothetical protein, conserved"	5174	3099	5174	0.6	1.33	1.16	-0.74	0.42	0.22
LinJ.16.0170	"50S ribosomal protein L17, putative"	824	440	824	0.53	1.19	1.04	-0.91	0.25	0.05
LinJ.16.0180	"hypothetical protein, conserved"	8858	4740	8858	0.54	1.19	1.04	-0.9	0.25	0.05
LinJ.16.0190	"hypothetical protein, conserved"	5757	2375	5757	0.41	0.92	0.8	-1.28	-0.12	-0.32
LinJ.16.0200	"hypothetical protein, conserved"	1795	941	1795	0.52	1.17	1.02	-0.93	0.22	0.03
LinJ.16.0210	mitochondrial ornithine carrier protein-like protein	2555	609	2555	0.24	0.53	0.46	-2.07	-0.91	-1.11
LinJ.16.0220	mitochondrial ornithine transporter 1-like protein	4015	1883	4015	0.47	1.04	0.91	-1.09	0.06	-0.14
LinJ.16.0230	"hypothetical protein, unknown function"	1621	487	1621	0.3	0.67	0.58	-1.73	-0.58	-0.78
LinJ.16.0240	protein tyrosine phosphatase-like protein	26489	11283	26489	0.43	0.95	0.83	-1.23	-0.08	-0.27
LinJ.16.0250	histone acetyltransferase-like protein	2374	586	2374	0.25	0.55	0.48	-2.02	-0.86	-1.06
LinJ.16.0260	protein tyrosine phosphatase-likie protein	3112	1293	3112	0.42	0.93	0.81	-1.27	-0.11	-0.31
LinJ.16.0270	"hypothetical protein, conserved"	2624	1138	2624	0.43	0.97	0.84	-1.21	-0.05	-0.25
LinJ.16.0280	"hypothetical protein, conserved"	1273	893	1273	0.7	1.56	1.36	-0.51	0.64	0.45
LinJ.16.0290	"hypothetical protein, conserved"	4576	4334	4576	0.95	2.11	1.84	-0.08	1.08	0.88
LinJ.16.0300	"proteasome 26S non-ATPase subunit 9, putative"	2556	1091	2556	0.43	0.95	0.83	-1.23	-0.07	-0.27
LinJ.16.0310	"protein kinase, putative"	3650	2350	3650	0.64	1.43	1.25	-0.64	0.52	0.32
LinJ.16.0320	"hypothetical protein, conserved"	1560	837	1560	0.54	1.2	1.04	-0.9	0.26	0.06
LinJ.16.0330	"hypothetical protein, conserved"	942	535	942	0.57	1.27	1.1	-0.82	0.34	0.14
LinJ.16.0340	"hypothetical protein, conserved"	627	417	627	0.67	1.48	1.29	-0.59	0.57	0.37
LinJ.16.0350	"hypothetical protein, conserved"	3321	1056	3321	0.32	0.71	0.62	-1.65	-0.5	-0.7
LinJ.16.0360	"hypothetical protein, conserved"	1441	566	1441	0.39	0.88	0.76	-1.35	-0.19	-0.39
LinJ.16.0370	"hypothetical protein, conserved"	1981	1647	1981	0.83	1.85	1.61	-0.27	0.89	0.69
LinJ.16.0380	"hypothetical protein, conserved"	8493	3628	8493	0.43	0.95	0.83	-1.23	-0.07	-0.27
LinJ.16.0390	"tubulin tyrosine ligase, putative"	1775	845	1775	0.48	1.06	0.92	-1.07	0.08	-0.11
LinJ.16.0400	"hypothetical protein, conserved"	2414	950	2414	0.39	0.88	0.76	-1.35	-0.19	-0.39
LinJ.16.0410	"hypothetical protein, conserved"	479	185	479	0.39	0.86	0.75	-1.37	-0.22	-0.42
LinJ.16.0420	"hypothetical protein, conserved"	657	419	657	0.64	1.42	1.24	-0.65	0.51	0.31
LinJ.16.0430	"hypothetical protein, conserved"	1116	521	1116	0.47	1.04	0.91	-1.1	0.06	-0.14
LinJ.16.0440	"hypothetical protein, conserved"	3364	1524	3364	0.45	1.01	0.88	-1.14	0.01	-0.19
LinJ.16.0450	"fucose kinase, putative"	529	244	529	0.46	1.03	0.9	-1.12	0.04	-0.16
LinJ.16.0460	"hypothetical protein, conserved"	1982	819	1982	0.41	0.92	0.8	-1.28	-0.12	-0.32
LinJ.16.0470	"60S ribosomal protein L21, putative"	33022	13472	33022	0.41	0.91	0.79	-1.29	-0.14	-0.34
LinJ.16.0480	"hypothetical protein, conserved"	1011	748	1011	0.74	1.65	1.44	-0.43	0.72	0.52
LinJ.16.0490	"fucose kinase, putative"	615	452	615	0.73	1.64	1.43	-0.44	0.71	0.51
LinJ.16.0500	"hypothetical protein, conserved"	4429	2736	4429	0.62	1.38	1.2	-0.69	0.46	0.26
LinJ.16.0510	"hypothetical protein, unknown function"	1903	1685	1903	0.89	1.97	1.72	-0.18	0.98	0.78
LinJ.16.0520	"hypothetical protein, conserved"	669	424	669	0.63	1.41	1.23	-0.66	0.5	0.3
LinJ.16.0530	"hypothetical protein, conserved"	20659	10744	20659	0.52	1.16	1.01	-0.94	0.21	0.01
LinJ.16.0540	"dihydroorotate dehydrogenase, putative"	3975	1201	3975	0.3	0.67	0.59	-1.73	-0.57	-0.77
LinJ.16.0550	"aspartate carbamoyltransferase, putative"	7512	3386	7512	0.45	1	0.87	-1.15	0.01	-0.19
LinJ.16.0560	"orotidine-5-phosphate decarboxylase/orotate phosphoribosyltransferase, putative,OMPDCase-OPRTase, putative"; or UMP synthase (UMPS).	4925	2016	4925	0.41	0.91	0.79	-1.29	-0.13	-0.33
LinJ.16.0570	"hypothetical protein, conserved"	247056	166078	247056	0.67	1.5	1.3	-0.57	0.58	0.38
LinJ.16.0580	"dihydroorotase, putative"	1358	709	1358	0.52	1.16	1.01	-0.94	0.22	0.02
LinJ.16.0590	"carbamoyl-phosphate synthase, putative"	23888	9759	23888	0.41	0.91	0.79	-1.29	-0.14	-0.33
LinJ.16.0600	"histone H3, putative"	228206	61732	228206	0.27	0.6	0.53	-1.89	-0.73	-0.93
LinJ.16.0610	"histone H3, putative"	246165	166098	246165	0.67	1.5	1.31	-0.57	0.59	0.39
LinJ.16.0620	"hypothetical protein, unknown function"	1375	570	1375	0.41	0.92	0.8	-1.27	-0.11	-0.31
LinJ.16.0640	"hypothetical protein, conserved"	682	485	682	0.71	1.58	1.38	-0.49	0.66	0.47
LinJ.16.0650	"hypothetical protein, conserved"	4377	2072	4377	0.47	1.05	0.92	-1.08	0.08	-0.12
LinJ.16.0630	"hypothetical protein, conserved"	92	69	92	0.75	1.67	1.46	-0.42	0.74	0.54
LinJ.16.0660	"hypothetical protein, conserved"	3911	642	3911	0.16	0.37	0.32	-2.61	-1.45	-1.65
LinJ.16.0670	"hypothetical protein, conserved"	263	105	263	0.4	0.89	0.78	-1.32	-0.17	-0.37
LinJ.16.0680	"apurinic/apyrimidinic endonuclease-redox protein,AP-endonuclease"	2338	1231	2338	0.53	1.17	1.02	-0.93	0.23	0.03
LinJ.16.0690	"hypothetical protein, conserved"	4717	2975	4717	0.63	1.41	1.22	-0.66	0.49	0.29
LinJ.16.0700	"hypothetical protein, conserved"	3343	894	3343	0.27	0.6	0.52	-1.9	-0.75	-0.95
LinJ.16.0710	"hypothetical protein, conserved"	883	388	883	0.44	0.98	0.85	-1.19	-0.03	-0.23
LinJ.16.0720	"hypothetical protein, conserved"	153	28	153	0.18	0.41	0.36	-2.45	-1.29	-1.49
LinJ.16.0730	"ubiquitin hydrolase, putative,cysteine peptidase, Clan CA, family C19, putative"	2695	1342	2695	0.5	1.11	0.97	-1.01	0.15	-0.05
LinJ.16.0740	"hypothetical protein, conserved"	912	514	912	0.56	1.26	1.09	-0.83	0.33	0.13
LinJ.16.0750	"hypothetical protein, unknown function"	3024	1769	3024	0.58	1.3	1.14	-0.77	0.38	0.18
LinJ.16.0760	"transaldolase, putative;evidence=inferred from sequence orthology"	14073	8234	14073	0.59	1.3	1.14	-0.77	0.38	0.18
[truncated: 6,194 more rows]

## Sheet: SL RNA-seq Data Log2_med
TriTryp ID	Description	Purine-Replete 24 h ES001	Purine-Starved 24 h ES002	log2_med
LinJ.28.0630	"hypothetical protein, unknown function"	2546	283	-2.01
LinJ.28.1870	"hypothetical protein, conserved"	1276	146	-1.97
LinJ.20.0030	"histone-lysine N-methyltransferase, putative;evidence=Inferred from Sequence Orthology"	5340	623	-1.94
LinJ.15.1500	"proliferative cell nuclear antigen (PCNA), putative"	9344	1122	-1.9
LinJ.28.1150	"hypothetical protein, conserved"	20741	2507	-1.89
LinJ.36.7360	"hypothetical protein, conserved"	9876	1208	-1.88
LinJ.35.4410	"hypothetical protein, conserved"	1016	126	-1.86
LinJ.36.6070	mkiaa0324 protein-like protein	9586	1187	-1.86
LinJ.20.1780	"hypothetical protein, conserved"	217	27	-1.85
LinJ.07.0050	"hypothetical protein, conserved"	7326	917	-1.84
LinJ.12.0780	"hypothetical protein, conserved"	191	24	-1.84
LinJ.22.1000	"hypothetical protein, unknown function"	7648	957	-1.84
LinJ.35.4820	"hypothetical protein, conserved"	10160	1276	-1.84
LinJ.24.1440	hypothetical protein, conserved (LinJ.24:510266-510868(+)) [L_infantum] (200aa)	4900	628	-1.81
LinJ.36.0600	"cell division related protein kinase 2,cdc2-related kinase"	10252	1339	-1.78
LinJ.10.1270	"hypothetical protein, conserved"	2140	285	-1.75
LinJ.11.0540	"hypothetical protein, conserved"	269	36	-1.75
LinJ.32.3930	"kinetoplast DNA-associated protein, putative"	10704	1428	-1.75
LinJ.35.1390	"mitochondrial processing peptidase, beta subunit, putative,metallo-peptidase, Clan ME, Family M16"	29484	3972	-1.74
LinJ.30.2140	"protein kinase, putative"	2509	341	-1.72
LinJ.32.0940	"ethanolamine-phosphate cytidylyltransferase, putative;evidence=Inferred from Sequence Orthology"	889	122	-1.71
LinJ.20.0060	anti-silencing protein asf 1-like protein	3782	524	-1.7
LinJ.17.0330	"histone H2A, putative"	11243	1564	-1.69
LinJ.33.3390	h1 histone-like protein	6311	876	-1.69
LinJ.19.1690	hypothetical protein	2835	397	-1.68
LinJ.21.0020	histone H4	608	85	-1.68
LinJ.14.0980	"mitochondrial DNA polymerase I protein C, putative"	6958	987	-1.66
LinJ.24.0790	malic enzyme, putative (LinJ.24:281276-282997(+)) [L_infantum] (573aa)	4099	594	-1.63
LinJ.31.3320	histone H4	137165	19834	-1.63
LinJ.33.1290	"hypothetical protein, conserved"	3504	507	-1.63
LinJ.34.3550	"hypothetical protein, conserved"	1140	166	-1.62
LinJ.17.0480	"hypothetical protein, conserved"	3646	543	-1.59
LinJ.23.0930	"mitochondrial RNA binding protein, putative"	7042	1057	-1.58
LinJ.09.0450	"protein kinase, putative"	6239	941	-1.57
LinJ.17.0350	"hypothetical protein, conserved"	225	34	-1.57
LinJ.27.0440	"hypothetical protein, conserved"	5242	808	-1.54
LinJ.32.0520	"ras-related rab-4, putative"	1479	229	-1.54
LinJ.28.0130	"hypothetical protein, conserved"	1957	305	-1.53
LinJ.28.2050	"zinc transporter, putative"	4201	658	-1.52
LinJ.29.1600	"hypothetical protein, conserved"	36206	5660	-1.52
LinJ.35.0460	"hypothetical protein, conserved"	1802	283	-1.52
LinJ.20.0820	"vesicle-fusing ATPase, putative,N-ethylmaleimide-sensitive factor, putative"	171	27	-1.51
LinJ.20.1410	"pumilio protein, putative,RNA-binding regulatory protein, putative"	7280	1148	-1.51
LinJ.35.0180	"hypothetical protein, conserved"	5799	919	-1.5
LinJ.36.3830	"hypothetical protein, conserved"	5883	934	-1.5
LinJ.36.0570	"small nuclear ribonucleaoprotein, putative"	1588	253	-1.49
LinJ.35.1110	"hypothetical protein, conserved"	2693	434	-1.48
LinJ.19.0040	histone H2B	156649	25306	-1.47
LinJ.21.2020	"mitochondrial structure specific endonuclease I (SSE-1), putative"	3758	610	-1.47
LinJ.35.2700	"hypothetical protein, conserved"	3951	638	-1.47
LinJ.01.0030	"MCAK-like kinesin, putative"	3434	563	-1.45
LinJ.16.0660	"hypothetical protein, conserved"	3911	642	-1.45
LinJ.13.0360	"hypothetical protein, conserved"	14553	2423	-1.43
LinJ.29.0890	"high mobility group protein homolog tdp-1, putative"	29162	4926	-1.41
LinJ.32.3940	cyclin-dependent kinase regulatory subunit	3415	575	-1.41
LinJ.11.0330	"PIF1 helicase-like protein, putative,DNA repair and recombination protein, mitochondrial precursor, putative"	1770	303	-1.39
LinJ.32.3090	"hypothetical protein, conserved"	4416	762	-1.38
LinJ.05.0050	"hypothetical protein, conserved"	7848	1377	-1.36
LinJ.26.1320	"DNA ligase k alpha, putative"	47883	8353	-1.36
LinJ.29.0960	"hypothetical protein, conserved"	1119	195	-1.36
LinJ.31.0980	"hypothetical protein, conserved"	726	127	-1.36
LinJ.13.1400	"chaperonin TCP20, putative"	18962	3339	-1.35
LinJ.36.6180	"kinetoplast DNA-associated protein, putative"	11880	2094	-1.35
LinJ.36.6310	"hypothetical protein, conserved"	3448	606	-1.35
LinJ.18.0320	"hypothetical protein, conserved"	361	64	-1.34
LinJ.28.1960	"hypothetical protein, conserved"	1759	311	-1.34
LinJ.01.0340	"hypothetical protein, conserved"	928	166	-1.33
LinJ.35.1360	hypothetical protein	3255	582	-1.33
LinJ.36.4400	"hypothetical protein, conserved"	1851	330	-1.33
LinJ.03.0590	kinase-like protein	724	130	-1.32
LinJ.28.1210	"hypothetical protein, conserved"	7323	1312	-1.32
LinJ.10.0830	"hypothetical protein, conserved"	653	118	-1.31
LinJ.21.2140	"ATP synthase F1 subunit gamma protein, putative"	36903	6700	-1.31
LinJ.32.3520	"CYC2-like cyclin, putative,cyclin 6, putative"	8959	1633	-1.3
LinJ.35.3490	"hypothetical protein, conserved"	6299	1151	-1.3
LinJ.16.0720	"hypothetical protein, conserved"	153	28	-1.29
LinJ.21.0180	DNA topoisomerase 1A	544	100	-1.29
LinJ.27.0810	"hypothetical protein, conserved"	1189	219	-1.29
LinJ.28.2820	"coatomer gamma subunit, putative"	9081	1669	-1.29
LinJ.35.1320	histone H4	8528	1560	-1.29
LinJ.36.4240	"hypothetical protein, conserved"	12652	2332	-1.28
LinJ.36.6280	"hypothetical protein, conserved"	8920	1646	-1.28
LinJ.08.0580	"hypothetical protein, conserved"	3982	741	-1.27
LinJ.06.0350	NAD(p)-dependent steroid dehydrogenase-like protein	208	39	-1.26
LinJ.08.0830	mitochondrial DNA polymerase beta	8847	1655	-1.26
LinJ.10.1350	hypothetical protein	1400	262	-1.26
LinJ.11.0380	"hypothetical protein, conserved"	2411	452	-1.26
LinJ.21.1450	"thymidine kinase, putative"	8832	1657	-1.26
LinJ.20.0460	"hypothetical protein, conserved"	998	188	-1.25
LinJ.34.0200	"hypothetical protein, conserved"	1173	222	-1.25
LinJ.36.6100	"kinetoplast-associated protein, putative"	26186	4949	-1.25
LinJ.13.0580	"hypothetical protein, conserved"	1988	379	-1.24
LinJ.15.1560	"hypothetical protein, conserved"	3742	710	-1.24
LinJ.24.0770	DNA repair and recombination protein RAD54, putative (LinJ.24:271682-275062(+)) [L_infantum] (1126aa)	1911	362	-1.24
LinJ.36.2940	"hypothetical protein, conserved"	3077	586	-1.24
LinJ.35.4200	"poly(a) binding protein, putative"	7032	1347	-1.23
LinJ.03.0170	"hypothetical protein, conserved"	656	126	-1.22
LinJ.10.0850	"hypothetical protein, conserved"	3029	584	-1.22
LinJ.14.1320	"hypothetical protein, conserved"	3250	628	-1.22
LinJ.23.1460	"T-complex protein 1, gamma subunit, putative"	12649	2432	-1.22
LinJ.29.0490	"hypothetical protein, conserved"	1223	235	-1.22
LinJ.32.1780	"hypothetical protein, conserved"	2276	438	-1.22
LinJ.34.3040	"hypothetical protein, conserved"	2415	466	-1.22
LinJ.21.1720	"hypothetical protein, conserved"	10826	2095	-1.21
LinJ.24.0280	hypothetical protein, conserved (LinJ.24:80745-81461(+)) [L_infantum] (238aa)	2854	552	-1.21
LinJ.32.1710	"hypothetical protein, conserved"	340	66	-1.21
LinJ.34.2870	"hypothetical protein, conserved"	1349	262	-1.21
LinJ.36.6950	"hypothetical protein, conserved"	7258	1407	-1.21
LinJ.18.0120	"hypothetical protein, conserved"	8254	1610	-1.2
LinJ.36.3710	"hypothetical protein, conserved"	1761	344	-1.2
LinJ.06.1140	"hypothetical protein, conserved"	2315	456	-1.19
LinJ.28.2060	"zinc transporter, putative"	4383	862	-1.19
LinJ.30.3360	"hypothetical protein, conserved"	7134	1407	-1.19
LinJ.30.3380	"hypothetical protein, conserved"	1841	361	-1.19
LinJ.31.2840	"hypothetical protein, conserved"	7792	1535	-1.19
LinJ.35.3900	"T-complex protein 1, eta subunit, putative"	9380	1840	-1.19
LinJ.36.0290	"hypothetical protein, conserved"	2406	474	-1.19
LinJ.05.0400	"structural maintenance of chromosome (SMC), putative"	5126	1013	-1.18
LinJ.09.0900	ras family protein-like protein	894	177	-1.18
LinJ.23.1780	"hypothetical protein, conserved"	3311	654	-1.18
LinJ.29.2530	"hypothetical protein, conserved"	1640	325	-1.18
LinJ.12.0017	"hypothetical protein, conserved"	2465	495	-1.16
LinJ.28.0400	"hypothetical protein, conserved"	339	68	-1.16
LinJ.30.1750	"hypothetical protein, unknown function"	474	95	-1.16
LinJ.34.0790	"hypothetical protein, conserved"	3394	682	-1.16
LinJ.36.3370	"hypothetical protein, conserved"	1860	374	-1.16
LinJ.06.0210	"hypothetical protein, conserved"	2299	465	-1.15
LinJ.19.0200	"ADP,ATP carrier protein 1, mitochondrial precursor, putative,ADP/ATP translocase 1, putative"	13944	2817	-1.15
LinJ.24.1240	translation factor sui1, putative (LinJ.24:441867-442190(+)) [L_infantum] (107aa)	6161	1247	-1.15
LinJ.25.1040	"hypothetical protein, conserved"	26631	5395	-1.15
LinJ.31.1620	"hypothetical protein, conserved"	297	60	-1.15
LinJ.14.0690	"fatty acid elongase, putative"	4084	829	-1.14
LinJ.19.1520	eukaryotic translation initiation factor-like protein	9520	1933	-1.14
LinJ.20.0210	"hypothetical protein, unknown function"	349	71	-1.14
LinJ.26.2220	"hypothetical protein, conserved"	2965	604	-1.14
LinJ.06.0250	"hypothetical protein, conserved"	4045	828	-1.13
LinJ.07.0800	hypothetical protein	1405	289	-1.13
LinJ.27.1690	"hypothetical protein, conserved"	6443	1325	-1.13
LinJ.30.1460	"hypothetical protein, conserved"	4264	873	-1.13
LinJ.30.3230	"3-hydroxy-3-methylglutaryl-CoA reductase, putative"	9026	1845	-1.13
LinJ.33.2450	"cell division cycle 45 (CDC45), putative"	2921	604	-1.12
LinJ.36.1330	hypothetical protein	728	150	-1.12
LinJ.27.0260	"flap endonuclease-1 (FEN-1), putative"	4622	960	-1.11
LinJ.17.0780	"hypothetical protein, conserved"	733	154	-1.1
LinJ.29.2090	"hypothetical protein, unknown function"	2573	540	-1.1
LinJ.30.1890	"hypothetical protein, conserved"	3218	674	-1.1
LinJ.34.3250	"hypothetical protein, conserved"	12439	2600	-1.1
LinJ.36.0270	EIF3-interacting protein-like protein	9389	1967	-1.1
LinJ.01.0330	"poly(A) export protein, putative"	1099	231	-1.09
LinJ.07.0900	"hypothetical protein, conserved"	461	98	-1.08
LinJ.08.1050	"hypothetical protein, conserved"	2397	509	-1.08
LinJ.09.0120	"hypothetical protein, conserved,calmodulin-like protein containing EF hand domain"	16524	3513	-1.08
LinJ.15.0090	"heat shock protein HslVU, ATPase subunit HslU, putative"	4535	965	-1.08
LinJ.26.0320	"mitotic cyclin, putative"	1300	276	-1.08
LinJ.27.0370	"ATPase, putative"	2395	508	-1.08
LinJ.28.0550	"protein kinase, putative"	10708	2277	-1.08
LinJ.32.0290	"hypothetical protein, conserved"	774	164	-1.08
LinJ.32.0900	"hypothetical protein, conserved"	6008	1273	-1.08
LinJ.03.0960	"elongation initiation factor 2 alpha subunit, putative"	8938	1907	-1.07
LinJ.07.0030	"hypothetical protein, conserved"	19478	4158	-1.07
LinJ.16.1710	"prohibitin, putative"	3090	662	-1.07
LinJ.19.0540	"methionine aminopeptidase, putative,metallo-peptidase, Clan MG, Family M24"	11580	2476	-1.07
LinJ.25.2320	"hypothetical protein, conserved"	4022	862	-1.07
LinJ.28.3040	"heat shock protein 70, putative"	3044	653	-1.07
LinJ.36.4070	"eukaryotic translation initiation factor 3 subunit, putative"	3693	790	-1.07
LinJ.25.0330	"hypothetical protein, conserved"	2941	633	-1.06
LinJ.25.2560	histone H4	152073	32838	-1.06
LinJ.36.0020	histone H4	100793	21770	-1.06
LinJ.08.1020	stress-induced protein sti1	28532	6179	-1.05
LinJ.23.1680	"hypothetical protein, conserved"	12744	2756	-1.05
LinJ.27.2190	"hypothetical protein, conserved"	9186	1988	-1.05
LinJ.34.3140	"hypothetical protein, conserved"	4881	1059	-1.05
LinJ.04.0850	"rhomboid-like protein,serine peptidase, Clan S-, family S54, putative"	2300	503	-1.04
LinJ.34.4220	"hypothetical protein, conserved"	2631	574	-1.04
LinJ.35.0020	"histone H4, putative, pseudogene"	39020	8508	-1.04
LinJ.35.2200	adenine aminohydrolase;db_xref=PMID:291031;evidence=Inferred from Direct Assay	14251	3103	-1.04
LinJ.06.0200	"hypothetical protein, conserved"	10230	2245	-1.03
LinJ.21.1180	"hypothetical protein, conserved"	11732	2585	-1.03
LinJ.25.1860	"hypothetical protein, conserved"	3424	751	-1.03
LinJ.27.2220	transcription elongation regulator-like protein	8657	1906	-1.03
LinJ.31.3390	"sodium stibogluconate resistance protein, putative"	268	59	-1.03
LinJ.17.1390	"translation initiation factor, putative"	16000	3536	-1.02
LinJ.24.2190	hypothetical protein, conserved (LinJ.24:793243-794175(-)) [L_infantum] (310aa)	10596	2349	-1.02
LinJ.31.2980	"aldehyde reductase, putative,oxidoreductase, putative"	4415	974	-1.02
LinJ.33.0700	"hypothetical protein, conserved"	5367	1184	-1.02
LinJ.34.2390	"hypothetical protein, conserved"	11702	2592	-1.02
LinJ.08.0020	"hypothetical protein, conserved"	2741	611	-1.01
LinJ.17.1520	"otubain, putative,otubain cysteine peptidase, Clan CA, family C65, putative"	6316	1410	-1.01
LinJ.27.0950	"hypothetical protein, conserved"	24049	5369	-1.01
LinJ.29.0280	"hypothetical protein, conserved"	8268	1843	-1.01
LinJ.34.2530	"hypothetical protein, conserved"	9098	2031	-1.01
LinJ.35.2240	"RNA-binding protein, putative"	15494	3445	-1.01
LinJ.19.0130	"protein kinase, putative"	6117	1373	-1
LinJ.23.0860	3-ketoacyl-coa thiolase-like protein	19664	4413	-1
LinJ.28.2550	"DNA replication licensing factor, putative"	2761	621	-1
LinJ.32.0410	"ATP-dependent RNA helicase, putative"	14859	3326	-1
LinJ.33.3400	"hypothetical protein, conserved"	4604	1033	-1
LinJ.36.0590	"ubiquitin-like protein, putative"	27095	6089	-1
LinJ.36.4180	"hs1vu complex proteolytic subunit-like,hs1vu complex proteolytic subunit-like, threonine peptidase, Clan T(1), family T1B"	9749	2190	-1
LinJ.03.0210	"hypothetical protein, conserved"	1484	335	-0.99
LinJ.04.0290	"hypothetical protein, conserved"	764	173	-0.99
LinJ.05.1110	"hypothetical protein, conserved"	21892	4947	-0.99
LinJ.11.0450	"DNA ligase, putative"	3420	775	-0.99
LinJ.16.0010	anti-silencing protein a-like protein	3300	744	-0.99
LinJ.24.0320	hypothetical protein, conserved (LinJ.24:98899-102024(+)) [L_infantum] (1041aa)	1257	284	-0.99
LinJ.26.2690	"hypothetical protein, conserved"	3483	788	-0.99
LinJ.27.0110	"hypothetical protein, conserved"	29867	6728	-0.99
LinJ.30.0840	"hypothetical protein, conserved"	1266	286	-0.99
LinJ.30.3130	"hypothetical protein, conserved"	8729	1976	-0.99
LinJ.02.0580	"hypothetical protein, conserved"	2006	456	-0.98
LinJ.07.0170	maoc family dehydratase-like protein	2766	628	-0.98
LinJ.20.1550	"hypothetical protein, conserved"	2534	576	-0.98
LinJ.21.0130	"hypothetical protein, conserved"	3003	684	-0.98
LinJ.22.0010	"hypothetical protein, conserved"	8249	1875	-0.98
LinJ.24.1830	hypothetical protein, conserved (LinJ.24:681372-682184(-)) [L_infantum] (270aa)	1506	343	-0.98
LinJ.25.1500	"hypothetical protein, conserved"	7403	1688	-0.98
LinJ.26.1170	"hypothetical protein, conserved"	4487	1024	-0.98
LinJ.27.0360	"hypothetical protein, conserved"	16607	3786	-0.98
LinJ.28.2190	"hypothetical protein, unknown function"	3251	741	-0.98
LinJ.31.3230	"hypothetical protein, conserved"	571	130	-0.98
LinJ.32.3140	ATP binding protein-like protein	2783	632	-0.98
LinJ.33.0480	"deoxyribodipyrimidine photolyase, putative,DNA repair enzyme, putative"	2684	610	-0.98
LinJ.09.1140	"translation initiation factor EIF-2B gamma subunit, putative"	7477	1708	-0.97
LinJ.25.0340	"hypothetical protein, conserved"	262	60	-0.97
LinJ.32.1190	"hypothetical protein, conserved"	4908	1122	-0.97
LinJ.35.4190	conserved hypothetical protein	7152	1642	-0.97
LinJ.35.4540	"hypothetical protein, conserved"	126303	28901	-0.97
LinJ.09.1420	"hypothetical protein, conserved"	173	40	-0.96
LinJ.13.0180	"hypothetical protein, conserved"	868	200	-0.96
LinJ.16.1550	"kinesin, putative"	2001	461	-0.96
LinJ.24.0750	hypothetical protein, conserved (LinJ.24:264046-267285(+)) [L_infantum] (1079aa)	4656	1078	-0.96
LinJ.25.0500	"RNA-binding protein, putative, UPB1"	30230	6990	-0.96
LinJ.27.0300	"acyl carrier protein, putative"	33367	7695	-0.96
LinJ.28.1380	"hypothetical protein, conserved"	239	55	-0.96
LinJ.30.0290	"hypothetical protein, unknown function"	4107	945	-0.96
LinJ.30.3540	"hypothetical protein, conserved"	3844	889	-0.96
LinJ.32.3120	"minichromosome maintenance (MCM) complex subunit, putative"	3926	905	-0.96
LinJ.35.4350	"hypothetical protein, conserved"	3831	887	-0.96
LinJ.08.0130	"hypothetical protein, conserved"	2934	684	-0.95
LinJ.21.1890	"hypothetical protein, conserved"	1628	377	-0.95
LinJ.24.0960	hypothetical protein, conserved (LinJ.24:335545-335892(+)) [L_infantum] (115aa)	5536	1288	-0.95
LinJ.25.2230	"succinyl-CoA synthetase alpha subunit, putative"	6185	1440	-0.95
LinJ.30.2840	"hypothetical protein, conserved"	2231	519	-0.95
LinJ.35.0110	"coatomer zeta subunit, putative"	690	160	-0.95
LinJ.35.3450	"hypothetical protein, conserved"	2486	577	-0.95
LinJ.09.1560	"DNA J-binding protein, putative"	4724	1105	-0.94
LinJ.12.0620	cytochrome c oxidase subunit iv	14392	3371	-0.94
LinJ.14.1280	"phosphatidylserine synthase, putative"	473	111	-0.94
LinJ.19.1530	"hypothetical protein, conserved"	4935	1151	-0.94
LinJ.27.1150	"T-complex protein 1, beta subunit, putative"	53744	12587	-0.94
LinJ.29.1850	"histone H2A, putative"	11457	2672	-0.94
LinJ.33.0710	"hypothetical protein, conserved"	3594	843	-0.94
LinJ.35.3360	"hypothetical protein, conserved"	10018	2339	-0.94
LinJ.07.1020	splicing factor ptsr1-like protein	5011	1178	-0.93
LinJ.11.0290	"hypothetical protein, unknown function"	1605	377	-0.93
LinJ.13.1390	"dynein heavy chain, putative"	960	226	-0.93
LinJ.19.1490	oxidoreductase-like protein	104666	24617	-0.93
LinJ.25.2460	"hypothetical protein, conserved"	2252	532	-0.93
LinJ.27.0870	"hypothetical protein, conserved"	297	70	-0.93
LinJ.28.2120	"hypothetical protein, conserved"	4759	1119	-0.93
LinJ.32.2510	aquaporin-like protein	2713	639	-0.93
LinJ.36.6060	"hypothetical protein, conserved"	3082	728	-0.93
LinJ.18.0330	"hypothetical protein, conserved"	3174	753	-0.92
LinJ.23.1120	"cytosolic leucyl aminopeptidase,metallo-peptidase, Clan MF, Family M17"	7648	1811	-0.92
LinJ.27.1220	"hypothetical protein, conserved"	39471	9361	-0.92
LinJ.27.1520	"eukaryotic translation initiation factor eIF-4E, putative"	187431	44309	-0.92
LinJ.28.0380	"hypothetical protein, conserved"	325	77	-0.92
LinJ.34.4040	"hypothetical protein, conserved"	3107	739	-0.92
LinJ.35.0910	"hypothetical protein, conserved"	370	88	-0.92
LinJ.35.1600	"hypothetical protein, conserved"	2480	588	-0.92
LinJ.36.4380	"oxidoreductase, putative"	25070	5961	-0.92
LinJ.09.1130	"eukaryotic translation initiation factor 2 subunit, putative"	3661	874	-0.91
LinJ.16.0210	mitochondrial ornithine carrier protein-like protein	2555	609	-0.91
LinJ.16.1640	"DNA polymerase I alpha catalytic subunit, putative"	5760	1372	-0.91
LinJ.25.0510	"RNA-binding protein, putative, UPB2"	35917	8559	-0.91
LinJ.27.1570	"molybdopterin synthase sulphurylase-like protein, putative"	405	97	-0.91
LinJ.30.2070	"hypothetical protein, conserved"	7039	1685	-0.91
LinJ.34.0270	"hypothetical protein, conserved"	4690	1120	-0.91
LinJ.35.4100	"hypothetical protein, conserved"	1983	475	-0.91
LinJ.10.0390	"folate/biopterin transporter, putative;db_xref=PMID:18796316;evidence=Inferred from Experiment"	1512	363	-0.9
LinJ.19.1070	"hypothetical protein, unknown function"	3985	958	-0.9
LinJ.25.1530	cyclin	3777	909	-0.9
LinJ.25.1820	"hypothetical protein, conserved"	2579	619	-0.9
LinJ.28.0210	histone H2B variant	7346	1766	-0.9
LinJ.28.0980	"ribonucleoside-diphosphate reductase large chain, putative"	6966	1675	-0.9
LinJ.31.2740	"glutamamyl carboxypeptidase (pseudogene), putative"	1755	422	-0.9
LinJ.34.2410	"hypothetical protein, conserved"	29243	7040	-0.9
LinJ.36.0350	hypothetical protein	1806	435	-0.9
LinJ.21.0140	"hypothetical protein, conserved"	2347	569	-0.89
LinJ.24.0120	guanine nucleotide-binding protein beta subunit-like protein,G-protein (beta)-like protein,beta transducin-like protein (LinJ.24:24092-25759(+)) [L_infantum] (555aa)	4825	1166	-0.89
LinJ.24.1790	cell division cycle protein, putative (LinJ.24:664808-667318(-)) [L_infantum] (836aa)	2765	668	-0.89
LinJ.35.3300	"replication factor C, subunit 3, putative"	4675	1131	-0.89
LinJ.36.5460	"hypothetical protein, conserved"	1724	419	-0.89
LinJ.03.0180	"U2 splicing auxiliary factor, putative"	4672	1141	-0.88
LinJ.12.0220	"hypothetical protein, unknown function"	1583	387	-0.88
LinJ.28.0420	"hypothetical protein, conserved"	3516	857	-0.88
LinJ.28.0830	"hypothetical protein, conserved"	2106	512	-0.88
LinJ.33.2420	"protein kinase, putative"	7985	1943	-0.88
LinJ.36.3520	"hypothetical protein, conserved"	2457	599	-0.88
LinJ.36.4390	UDP-N-acetylglucosamine--dolichyl-phosphaten-ac et ylglucosaminephosphotransferase	3952	961	-0.88
LinJ.06.0890	dihydrofolate reductase-thymidylate synthase	11553	2839	-0.87
LinJ.08.0480	"small ubiquitin protein, putative"	10118	2478	-0.87
LinJ.12.0012	"hypothetical protein, conserved"	443	109	-0.87
LinJ.16.1160	"hypothetical protein, conserved"	3526	868	-0.87
LinJ.16.1690	"U1 small nuclear ribonucleoprotein, putative"	4513	1107	-0.87
LinJ.35.3520	"hypothetical protein, conserved"	825	203	-0.87
LinJ.36.1540	"hypothetical protein, conserved"	256	63	-0.87
LinJ.36.1670	"proteasome alpha 1 subunit, putative"	20987	5157	-0.87
LinJ.36.5030	"hypothetical protein, conserved"	1708	419	-0.87
LinJ.36.6090	"hypothetical protein, conserved"	4453	1090	-0.87
LinJ.07.0570	QA-SNARE protein putative;db_xref=PMID:17026746;evidence=inferred from sequence or structural similarity	1053	260	-0.86
LinJ.13.1340	"hypothetical protein, conserved"	1597	394	-0.86
LinJ.16.0250	histone acetyltransferase-like protein	2374	586	-0.86
LinJ.20.1730	"aminoacylase, putative,N-acyl-L-amino acid amidohydrolase, putative"	186	46	-0.86
LinJ.24.2310	hypothetical protein, conserved (LinJ.24:834003-835196(-)) [L_infantum] (397aa)	2186	542	-0.86
LinJ.25.0390	"hypothetical protein, conserved"	741	183	-0.86
LinJ.27.0490	"hypothetical protein, conserved"	9422	2338	-0.86
LinJ.27.1880	"hypothetical protein, conserved"	2662	657	-0.86
LinJ.31.0380	"hypothetical protein, unknown function"	1814	448	-0.86
LinJ.36.1650	"hypothetical protein, conserved"	238	59	-0.86
LinJ.36.3210	cullin-like protein	1619	399	-0.86
LinJ.12.0590	"hypothetical protein, conserved"	1612	402	-0.85
LinJ.16.1500	"hypothetical protein, conserved"	7657	1911	-0.85
LinJ.16.1570	"kinesin, putative"	38412	9539	-0.85
LinJ.20.0340	"hypothetical protein, conserved"	6834	1704	-0.85
LinJ.21.0400	"mitochondrial processing peptidase alpha subunit, putative,metallo-peptidase, Clan ME, Family M16"	2438	607	-0.85
LinJ.24.0090	hypothetical protein, conserved (LinJ.24:18683-19369(+)) [L_infantum] (228aa)	1711	426	-0.85
LinJ.26.0310	"C-1-tetrahydrofolate synthase, cytoplasmic, putative"	8871	2207	-0.85
LinJ.30.0090	"hypothetical protein, conserved"	13301	3311	-0.85
LinJ.30.1720	"hypothetical protein, conserved"	926	230	-0.85
LinJ.31.1800	"hypothetical protein, conserved"	15398	3832	-0.85
LinJ.33.0520	"hypothetical protein, conserved"	2467	613	-0.85
LinJ.07.1230	"lipoate-protein ligase-like,lipoyl ligase, putative,lipoyltransferase, putative,lipoate biosynthesis protein, putative"	1757	440	-0.84
LinJ.09.1110	"hypothetical protein, conserved"	2129	532	-0.84
LinJ.14.0530	"hypothetical protein, conserved"	136	34	-0.84
LinJ.21.0820	"ATPase subunit 9, putative"	74646	18702	-0.84
LinJ.22.1210	"farnesyl pyrophosphate synthase, putative"	9985	2506	-0.84
LinJ.23.1280	"hypothetical protein, conserved"	2673	671	-0.84
LinJ.25.0050	"hypothetical protein, conserved"	772	193	-0.84
LinJ.25.0430	"hypothetical protein, conserved"	3550	891	-0.84
LinJ.26.1360	prefoldin-like protein	10938	2747	-0.84
LinJ.29.1650	"hypothetical protein, conserved"	2078	520	-0.84
LinJ.30.3080	eukaryotic translation initiation factor 3 subunit 7-like protein	14007	3504	-0.84
LinJ.30.3480	"hypothetical protein, conserved"	7379	1852	-0.84
LinJ.32.1800	"hypothetical protein, conserved"	695	174	-0.84
LinJ.35.1180	"hypothetical protein, conserved"	7002	1757	-0.84
LinJ.36.5580	"protein kinase, putative"	2343	589	-0.84
LinJ.26.1330	"DNA ligase, putative,mitochondrial DNA ligase homolog, putative"	11791	2982	-0.83
LinJ.26.2030	"hypothetical protein, conserved"	2963	747	-0.83
LinJ.29.0390	"hypothetical protein, conserved"	1271	321	-0.83
LinJ.29.2880	"hypothetical protein, conserved"	4286	1085	-0.83
LinJ.31.2680	RNA polymerase ii largest subunit	3525	890	-0.83
LinJ.36.1360	"hypothetical protein, conserved"	1785	452	-0.83
LinJ.36.7240	"chaperonin, putative,T-complex protein 1 (theta subunit), putative"	31024	7824	-0.83
LinJ.01.0260	"hypothetical protein, conserved"	1956	496	-0.82
LinJ.06.0330	"hypothetical protein, conserved"	3539	899	-0.82
LinJ.08.0010	"adaptor complex protein (AP) 3 delta subunit 1, putative;db_xref=PMID:18252798;evidence=inferred by curator"	30048	7657	-0.82
LinJ.11.0820	"hypothetical protein, conserved"	8607	2195	-0.82
LinJ.14.0410	"hypothetical protein, conserved"	800	203	-0.82
LinJ.18.1190	"hypothetical protein, conserved"	5619	1427	-0.82
LinJ.19.0290	"RNA binding protein, putative"	8500	2167	-0.82
LinJ.19.1560	peptidylprolyl isomerase-like protein	13067	3329	-0.82
LinJ.20.0990	"hypothetical protein, conserved"	146	37	-0.82
LinJ.28.0690	"protein transport protein Sec13, putative"	2391	609	-0.82
LinJ.28.0760	"hypothetical protein, conserved"	14074	3566	-0.82
LinJ.29.0560	"hypothetical protein, conserved"	130	33	-0.82
LinJ.30.0200	"hypothetical protein, conserved"	2235	570	-0.82
LinJ.32.3920	"kinetoplast-associated protein p18-2, putative"	8839	2242	-0.82
LinJ.33.2440	"hypothetical protein, conserved"	197	50	-0.82
LinJ.34.2800	"hypothetical protein, conserved"	2509	636	-0.82
LinJ.36.6910	"hypothetical protein, conserved"	9351	2372	-0.82
LinJ.02.0380	"RNA-editing complex protein MP81, putative"	427	109	-0.81
LinJ.08.0340	"hypothetical protein, conserved"	1967	504	-0.81
LinJ.17.0230	"hypothetical protein, conserved"	4155	1064	-0.81
LinJ.25.1000	"hypothetical protein, conserved"	5646	1446	-0.81
LinJ.27.1140	"hypothetical protein, conserved"	5581	1425	-0.81
LinJ.28.2320	"hypothetical protein, conserved"	7759	1991	-0.81
LinJ.30.0300	"hypothetical protein, conserved"	2842	727	-0.81
LinJ.30.3290	"glutamyl-tRNA synthetase, putative"	19578	5016	-0.81
LinJ.32.0110	"mitochondrial carrier protein, putative"	4882	1251	-0.81
LinJ.03.0770	"serine/threonine-protein kinase, putative,protein kinase, putative"	144	37	-0.8
LinJ.08.0060	"phosphoglycerate mutase protein, putative"	6264	1619	-0.8
LinJ.08.0420	"hypothetical protein, conserved"	2778	716	-0.8
LinJ.15.0040	"hypothetical protein, conserved"	8439	2180	-0.8
LinJ.19.0760	"transporter, putative"	408	105	-0.8
LinJ.21.1330	"T-complex protein 1, delta subunit, putative"	15125	3908	-0.8
LinJ.24.1700	succinate dehydrogenase flavoprotein, putative (LinJ.24:635731-637554(+)) [L_infantum] (607aa)	34481	8911	-0.8
LinJ.25.1210	"ATPase beta subunit, putative"	7044	1811	-0.8
LinJ.25.1760	"hypothetical protein, conserved"	804	207	-0.8
LinJ.25.2200	"hypothetical protein, conserved"	1374	355	-0.8
LinJ.25.2310	"hypothetical protein, conserved"	686	177	-0.8
LinJ.28.2180	"hypothetical protein, conserved"	3247	838	-0.8
LinJ.29.1710	"hypothetical protein, conserved"	2494	644	-0.8
LinJ.30.1780	"protein kinase, putative"	807	208	-0.8
LinJ.33.0390	"hypothetical protein, conserved"	1219	314	-0.8
LinJ.33.1300	"hypothetical protein, conserved"	1744	450	-0.8
LinJ.36.3000	"hypothetical protein, conserved"	302	78	-0.8
LinJ.20.0590	"hypothetical protein, conserved"	2544	659	-0.79
LinJ.21.2210	"peroxin 14, putative"	835	217	-0.79
LinJ.23.1370	"hypothetical protein, conserved"	2984	774	-0.79
LinJ.24.0950	hypothetical protein, conserved (LinJ.24:331926-334751(+)) [L_infantum] (941aa)	470	122	-0.79
LinJ.25.0950	"hypothetical protein, conserved"	11652	3023	-0.79
LinJ.28.2230	"hypothetical protein, conserved"	2129	551	-0.79
LinJ.30.1830	"hypothetical protein, conserved"	254	66	-0.79
LinJ.32.3640	"hypothetical protein, conserved"	801	208	-0.79
LinJ.32.3700	"hypothetical protein, conserved"	605	157	-0.79
LinJ.34.2970	"hypothetical protein, conserved"	3176	824	-0.79
LinJ.35.2670	"hypothetical protein, conserved"	931	242	-0.79
LinJ.35.3890	30S Ribosomal protein S17-like protein	12543	3267	-0.79
LinJ.06.0390	"hypothetical protein, conserved"	2079	545	-0.78
LinJ.15.0250	"hypothetical protein, conserved"	1024	267	-0.78
LinJ.21.1820	"RNA helicase, putative"	28883	7563	-0.78
LinJ.22.0100	"amino acid permease, putative"	937	245	-0.78
LinJ.23.0980	actin interacting protein-like protein	2229	581	-0.78
LinJ.27.0410	"hypothetical protein, conserved"	5399	1408	-0.78
LinJ.27.0630	"hypothetical protein, conserved"	1974	517	-0.78
LinJ.28.0310	"ribonuclease II-like protein, putative"	2005	524	-0.78
LinJ.30.0780	"hypothetical protein, conserved"	2412	629	-0.78
LinJ.32.1430	"hypothetical protein, conserved"	2756	720	-0.78
LinJ.32.2750	"hypothetical protein, conserved"	20854	5468	-0.78
LinJ.33.0610	"hypothetical protein, conserved"	203	53	-0.78
LinJ.36.1420	"Transitional endoplasmic reticulum ATPase, putative,valosin-containing protein homolog"	17497	4560	-0.78
LinJ.36.4710	"hypothetical protein, conserved"	2104	551	-0.78
LinJ.03.0080	"DNA primase large subunit, putative"	1207	318	-0.77
LinJ.03.0190	"delta-1-pyrroline-5-carboxylate dehydrogenase, putative"	24958	6561	-0.77
LinJ.04.0860	"hypothetical protein, conserved"	3069	807	-0.77
LinJ.06.0780	"hypothetical protein, conserved"	668	176	-0.77
LinJ.10.0670	"hypothetical protein, conserved"	6718	1771	-0.77
LinJ.18.0210	"hypothetical protein, conserved"	5042	1327	-0.77
LinJ.22.0960	"adaptor complex AP-1 medium subunit, putative,Mu-adaptin 1, putative"	988	260	-0.77
LinJ.22.1400	"hypothetical protein, conserved"	2891	762	-0.77
LinJ.24.0370	aspartate aminotransferase, putative (LinJ.24:124517-125812(+)) [L_infantum] (431aa)	2166	570	-0.77
LinJ.24.0590	hypothetical predicted transmembrane protein (LinJ.24:205124-206212(+)) [L_infantum] (362aa)	1377	363	-0.77
LinJ.24.0760	hypothetical protein, conserved (LinJ.24:268481-269458(+)) [L_infantum] (325aa)	5410	1420	-0.77
LinJ.25.0590	"hypothetical protein, conserved"	1698	448	-0.77
LinJ.25.1740	"rev7, putative,mitotic spindle checkpoint component, putative"	4029	1063	-0.77
LinJ.27.0880	"hypothetical protein, conserved"	5006	1321	-0.77
LinJ.28.0330	"hypothetical protein, conserved"	2239	590	-0.77
LinJ.28.1020	"hypothetical protein, conserved"	2885	761	-0.77
LinJ.30.3060	"hypothetical protein, conserved"	5939	1567	-0.77
LinJ.33.0280	"RNA binding protein rggm, putative"	3792	1000	-0.77
LinJ.33.1580	"hypothetical protein, conserved"	6682	1759	-0.77
LinJ.36.2040	"nucleoside transporter 1, putative"	171409	45165	-0.77
LinJ.36.2060	"hypothetical protein, conserved"	1412	371	-0.77
LinJ.01.0510	"long chain fatty acid CoA ligase, putative"	13600	3610	-0.76
LinJ.07.0520	"hypothetical protein, conserved"	604	160	-0.76
LinJ.10.0580	"hypothetical protein, conserved"	1251	331	-0.76
LinJ.15.1520	"hypothetical protein, conserved"	3092	821	-0.76
LinJ.18.1610	"hypothetical protein, conserved"	2294	607	-0.76
LinJ.21.0210	serine/threonine-protein kinase-like protein	1953	518	-0.76
LinJ.21.0380	"hypothetical protein, conserved"	5736	1521	-0.76
LinJ.22.1260	"centrin, putative,Ca2+-binding EF-hand protein"	3621	959	-0.76
LinJ.27.1770	"trypanothione synthetase, putative"	8739	2324	-0.76
LinJ.28.2250	"glycerophosphoryl diester phosphodiesterase, putative"	1285	340	-0.76
LinJ.34.2160	"centrin, putative"	2790	739	-0.76
LinJ.35.3060	"glyoxalase I,trypanothione-dependent glyoxalase I"	7717	2051	-0.76
LinJ.35.3560	"structural maintenance of chromosome (SMC) family protein, putative"	9511	2525	-0.76
LinJ.36.0940	"hypothetical protein, conserved"	1384	366	-0.76
LinJ.36.3140	"GTP-binding protein, putative"	1103	292	-0.76
LinJ.07.0110	"hypothetical protein, conserved"	574	153	-0.75
LinJ.11.1310	"hypothetical protein, conserved"	1897	508	-0.75
LinJ.16.0700	"hypothetical protein, conserved"	3343	894	-0.75
LinJ.16.0990	"hypothetical protein, conserved"	7931	2122	-0.75
LinJ.18.0060	"hypothetical protein, conserved"	1842	492	-0.75
LinJ.21.1570	"hypothetical protein, conserved"	1830	488	-0.75
LinJ.30.0770	"co-chaperone, GrpE, putative,heat shock protein grpe"	5772	1545	-0.75
LinJ.30.1030	"p22 protein precursor, putative"	4618	1231	-0.75
LinJ.34.0330	"hypothetical protein, conserved"	1104	294	-0.75
LinJ.34.1250	"hypothetical protein, conserved"	2544	679	-0.75
LinJ.34.3670	"small nuclear ribonucleoprotein, putative"	4043	1081	-0.75
LinJ.35.3290	"hypothetical protein, conserved"	2149	573	-0.75
LinJ.35.3910	"nucleoside diphosphate kinase, putative"	8107	2157	-0.75
LinJ.36.3160	"glutathione peroxidase, putative"	1194	318	-0.75
LinJ.36.7220	"nuclear pore complex protein (NUP155), putative,nucleoporin, putative"	2497	667	-0.75
LinJ.02.0620	"hypothetical protein, conserved"	2334	629	-0.74
LinJ.06.0490	"hypothetical protein, conserved"	4944	1333	-0.74
LinJ.11.0180	"hypothetical protein, conserved"	969	261	-0.74
LinJ.17.0360	"hypothetical protein, conserved"	3595	969	-0.74
LinJ.18.1340	"hypothetical protein, conserved"	2334	627	-0.74
LinJ.19.0100	"hypothetical protein, conserved"	5678	1526	-0.74
LinJ.21.0490	"hypothetical protein, conserved"	6215	1665	-0.74
LinJ.22.0230	"hypothetical protein, unknown function"	4467	1204	-0.74
LinJ.22.1110	"ribonucleoside-diphosphate reductase small chain, putative"	19809	5325	-0.74
LinJ.23.1450	sir2-family protein-like protein	1858	498	-0.74
LinJ.25.1920	"hypothetical protein, conserved"	3864	1039	-0.74
LinJ.25.2030	"kinesin, putative"	5836	1563	-0.74
LinJ.33.0430	"hypothetical protein, conserved"	2212	595	-0.74
LinJ.35.1440	"60S ribosomal protein L2, putative"	3357	901	-0.74
LinJ.36.3700	"hypothetical protein, conserved"	3620	974	-0.74
LinJ.05.0300	"phosphate carrier protein, mitochondrial precursor-like protein"	740	200	-0.73
LinJ.11.0860	"hypothetical protein, conserved"	15768	4273	-0.73
LinJ.12.0560	"hypothetical protein, conserved"	552	149	-0.73
LinJ.13.1600	"hypothetical protein, unknown function"	1590	429	-0.73
LinJ.16.0600	"histone H3, putative"	228206	61732	-0.73
LinJ.22.0270	"DNA primase small subunit, putative"	2112	572	-0.73
LinJ.22.0540	prefoldin 5-like protein	2117	572	-0.73
LinJ.24.0110	hypothetical protein, conserved (LinJ.24:21972-23288(+)) [L_infantum] (438aa)	2635	715	-0.73
LinJ.26.0130	"hypothetical protein, conserved"	1487	403	-0.73
LinJ.26.0220	"hypothetical protein, unknown function"	7645	2063	-0.73
LinJ.26.0730	"hypothetical protein, conserved"	2025	547	-0.73
LinJ.27.0380	"hypothetical protein, conserved"	3804	1031	-0.73
LinJ.30.0120	alkyldihydroxyacetonephosphate synthase;db_xref=PMID:12944391;evidence=Inferred from Sequence Orthology	6268	1702	-0.73
LinJ.33.2770	"dynein intermediate chain, putative"	129	35	-0.73
LinJ.34.2140	"hypothetical protein, conserved"	1041	281	-0.73
LinJ.35.0230	"hypothetical protein, conserved"	10551	2864	-0.73
LinJ.35.3400	"hypothetical protein, conserved"	1245	337	-0.73
LinJ.35.4840	"hypothetical protein, unknown function"	1681	455	-0.73
LinJ.36.2350	"hypothetical protein, conserved"	943	255	-0.73
LinJ.02.0370	"hypothetical protein, unknown function"	2052	560	-0.72
LinJ.13.0080	"mitochondrial DNA polymerase I protein B, putative"	6627	1808	-0.72
LinJ.13.0300	"long-chain-fatty acid-CoA ligase protein, putative,acyl-CoA synthetase, putative,fatty acid thiokinase (long chain), putative"	1596	436	-0.72
LinJ.13.1370	"mitochondrial DNA polymerase I protein D, putative"	2634	716	-0.72
LinJ.14.0050	"hypothetical protein, conserved"	103	28	-0.72
LinJ.21.1090	"hypothetical protein, conserved"	10521	2860	-0.72
LinJ.26.2620	"hypothetical protein, conserved"	9966	2725	-0.72
LinJ.28.0110	"proteasome beta 3 subunit, putative"	9935	2710	-0.72
LinJ.28.1900	"DNA topoisomerase III, putative"	2703	736	-0.72
LinJ.30.3220	"hypothetical protein, conserved"	5039	1374	-0.72
LinJ.32.2460	"hypothetical protein, conserved"	952	259	-0.72
LinJ.34.2080	"hypothetical protein, conserved"	1569	429	-0.72
LinJ.34.2380	"hypothetical protein, unknown function"	14991	4097	-0.72
LinJ.34.2570	"hypothetical protein, unknown function"	7912	2151	-0.72
LinJ.34.2690	ubiquitin related modifier (urm1)-like protein	1520	413	-0.72
LinJ.35.1170	"oligosaccharyl transferase subunit, putative"	3966	1078	-0.72
LinJ.36.0230	"SET domain protein, putative"	1105	301	-0.72
LinJ.36.2960	"hypothetical protein, conserved"	2959	807	-0.72
LinJ.36.3820	"hypothetical protein, conserved"	5002	1360	-0.72
LinJ.36.5380	"hypothetical protein, conserved"	4683	1277	-0.72
LinJ.03.0600	"MP99, putative,mitochondrial"	3054	838	-0.71
LinJ.05.0980	"NADH-ubiquinone oxidoreductase, mitochondrial, putative"	5182	1423	-0.71
LinJ.08.1190	"hypothetical protein, conserved"	10973	3019	-0.71
LinJ.13.1020	"DNA-directed RNA polymerase ii 8.2 Kd polypeptide, putative"	3087	847	-0.71
LinJ.15.1580	"hypothetical protein, conserved"	2292	630	-0.71
LinJ.21.0050	"hypothetical protein, conserved"	1473	404	-0.71
LinJ.21.0940	"hypothetical protein, conserved"	3313	907	-0.71
LinJ.21.1780	"hypothetical protein, conserved"	2086	573	-0.71
LinJ.22.0650	"hypothetical protein, conserved"	548	150	-0.71
LinJ.23.1030	hypothetical protein	3389	927	-0.71
LinJ.29.1240	tryparedoxin;db_xref=PMID:15478793;evidence=Inferred from Sequence Orthology	20628	5644	-0.71
LinJ.30.2950	"hypothetical protein, conserved"	1809	498	-0.71
LinJ.31.1100	"hypothetical protein, conserved"	332	91	-0.71
LinJ.32.2310	"hypothetical protein, conserved"	1550	424	-0.71
LinJ.34.3600	"hypothetical protein, conserved"	2091	573	-0.71
LinJ.35.2680	"hypothetical protein, conserved"	774	212	-0.71
LinJ.05.0860	"hypothetical protein, conserved"	3399	942	-0.7
LinJ.09.1330	"mitochondrial carrier protein, putative"	1364	378	-0.7
LinJ.17.0060	"hypothetical protein, conserved"	3622	1003	-0.7
LinJ.21.1460	"hypothetical protein, conserved"	3223	890	-0.7
LinJ.23.0850	"hypothetical protein, conserved"	5542	1534	-0.7
LinJ.25.2580	"ATPase beta subunit, putative"	33521	9253	-0.7
LinJ.27.0330	"hypothetical protein, conserved"	491	136	-0.7
LinJ.28.1320	"hypothetical protein, conserved"	2635	728	-0.7
LinJ.28.3090	cytosolic malate dehydrogenase;db_xref=PMID:16750864;evidence=inferred from sequence orthology	3979	1096	-0.7
LinJ.29.0320	"hypothetical protein, conserved"	34133	9422	-0.7
LinJ.30.0810	"hypothetical protein, conserved"	5736	1586	-0.7
LinJ.30.2940	"hypothetical protein, conserved"	538	149	-0.7
LinJ.30.3350	UV excision repair RAD23-like protein	3209	884	-0.7
LinJ.32.1500	"hypothetical protein, conserved"	3145	866	-0.7
LinJ.32.3530	"hypothetical protein, conserved"	2024	558	-0.7
LinJ.33.0600	"hypothetical protein, conserved"	574	159	-0.7
LinJ.33.1610	"hypothetical protein, conserved"	5344	1479	-0.7
LinJ.05.1040	stomatin-like protein	5742	1597	-0.69
LinJ.07.0120	"hypothetical protein, conserved"	1070	297	-0.69
LinJ.11.0200	"hypothetical protein, conserved"	1397	390	-0.69
LinJ.11.0350	"14-3-3 protein, putative"	12340	3426	-0.69
LinJ.15.1640	"condensin subunit 1, putative"	8754	2441	-0.69
LinJ.21.1150	"hypothetical protein, conserved"	3967	1105	-0.69
LinJ.23.0070	"hypothetical protein, conserved"	1350	376	-0.69
LinJ.25.1670	"hypothetical protein, conserved"	11911	3307	-0.69
LinJ.27.2120	"hypothetical protein, conserved"	5926	1648	-0.69
LinJ.29.2460	"hypothetical protein, conserved"	2618	729	-0.69
LinJ.30.0650	"histidyl-tRNA synthetase, putative"	10355	2885	-0.69
LinJ.30.2920	"aldehyde dehydrogenase, putative"	11343	3162	-0.69
LinJ.33.2410	"hypothetical protein, conserved"	1073	298	-0.69
LinJ.34.0490	"hypothetical protein, conserved"	2628	729	-0.69
LinJ.35.2090	"kinesin, putative"	270	75	-0.69
LinJ.35.2100	"hypothetical protein, conserved"	2496	696	-0.69
LinJ.35.4620	"hypothetical protein, conserved"	3053	848	-0.69
LinJ.36.1930	"DEAD box RNA helicase, putative"	12336	3439	-0.69
LinJ.36.3170	"exosome complex exonuclease rrp41, putative"	6326	1763	-0.69
LinJ.36.3420	"hypothetical protein, conserved"	934	259	-0.69
LinJ.36.3570	short chain dehydrogenase-like protein	2241	622	-0.69
LinJ.04.0770	"nascent polypeptide associated complex subunit- like protein, copy 1"	28583	7999	-0.68
LinJ.06.0020	"hypothetical protein, conserved"	3705	1035	-0.68
LinJ.08.0070	"hypothetical protein, conserved"	3364	940	-0.68
LinJ.09.1160	"hypothetical protein, conserved"	5162	1451	-0.68
LinJ.13.1280	"endomembrane protein, putative"	9219	2588	-0.68
LinJ.18.0880	"hypothetical protein, conserved"	1649	462	-0.68
LinJ.18.1650	"chaperone protein DNAj, putative"	2536	710	-0.68
LinJ.22.1330	"hypothetical protein, conserved"	1143	320	-0.68
LinJ.23.1050	"quinone oxidoreductase-like protein,alcohol dehydrogenase, zinc-containing-like protein"	7367	2069	-0.68
LinJ.24.0540	hypothetical protein, conserved (LinJ.24:195456-196139(+)) [L_infantum] (227aa)	2739	766	-0.68
LinJ.24.2390	hypothetical protein, unknown function (LinJ.24:854582-855292(-)) [L_infantum] (236aa)	515	144	-0.68
LinJ.25.1650	"hypothetical protein, conserved"	3457	968	-0.68
LinJ.26.0370	"hypothetical protein, conserved"	2862	801	-0.68
LinJ.27.1430	"hypothetical protein, conserved"	7084	1988	-0.68
LinJ.29.1140	"KU70 protein, putative"	3274	920	-0.68
LinJ.30.1270	"small nuclear ribonucleoprotein polypeptide e, putative"	6795	1904	-0.68
LinJ.31.0990	"hypothetical protein, unknown function"	2966	832	-0.68
LinJ.31.2850	kinetoplast-associated protein-like protein	12366	3454	-0.68
LinJ.32.1070	"hypothetical protein, conserved"	4533	1270	-0.68
LinJ.35.0120	"hypothetical protein, conserved"	520	146	-0.68
LinJ.35.3980	"hypothetical protein, conserved"	3731	1048	-0.68
LinJ.36.5100	"hypothetical protein, conserved"	1734	487	-0.68
LinJ.08.1030	"hypothetical protein, conserved"	3018	854	-0.67
LinJ.11.1370	"hypothetical protein, conserved"	1612	456	-0.67
LinJ.13.0250	"hypothetical protein, conserved"	533	150	-0.67
LinJ.19.0080	"hypothetical protein, conserved"	5026	1420	-0.67
LinJ.20.0440	"hypothetical protein, conserved"	4579	1290	-0.67
LinJ.20.1740	"aminoacylase, putative,N-acyl-L-amino acid amidohydrolase, putative"	3029	857	-0.67
LinJ.21.2170	"vacuolar ATP synthase, putative"	4221	1191	-0.67
LinJ.21.2220	"hypothetical protein, conserved"	1560	441	-0.67
LinJ.22.0520	"hypothetical protein, conserved"	2548	720	-0.67
LinJ.23.0640	"hypothetical protein, conserved"	1632	459	-0.67
LinJ.23.1390	"hypothetical protein, conserved"	11562	3255	-0.67
LinJ.24.1680	ring-box protein, putative (LinJ.24:630008-630367(+)) [L_infantum] (119aa)	8273	2331	-0.67
LinJ.25.1080	"hypothetical protein, conserved"	1983	560	-0.67
LinJ.26.1750	"hypothetical protein, conserved"	31909	9021	-0.67
LinJ.28.0510	"hypothetical protein, unknown function"	1035	292	-0.67
LinJ.30.1870	"hypothetical protein, conserved"	3617	1022	-0.67
LinJ.30.3620	"mago nashi-like protein,putative"	6656	1874	-0.67
LinJ.30.3660	"ATP synthase, epsilon chain, putative"	7475	2104	-0.67
LinJ.31.0760	"hypothetical protein, unknown function"	11494	3249	-0.67
LinJ.32.0890	"hypothetical protein, conserved"	17294	4880	-0.67
LinJ.32.2270	"hypothetical protein, conserved"	3008	848	-0.67
LinJ.33.0930	"hypothetical protein, conserved"	4784	1354	-0.67
LinJ.34.0030	"protein kinase, putative"	1394	394	-0.67
LinJ.35.0790	"rRNA dimethyltransferase, putative"	4472	1263	-0.67
LinJ.35.1230	"short chain dehydrogenase, putative"	16674	4710	-0.67
LinJ.36.1980	"hypothetical protein, conserved"	3508	987	-0.67
LinJ.36.4830	"hypothetical protein, conserved"	2522	711	-0.67
LinJ.36.5960	"hypothetical protein, conserved"	1464	414	-0.67
LinJ.01.0660	HSP70-like protein	9419	2679	-0.66
LinJ.06.1070	"kinesin, putative"	1159	330	-0.66
LinJ.07.1310	"hypothetical protein, conserved"	4714	1335	-0.66
LinJ.09.0210	"hypothetical protein, conserved"	344	98	-0.66
LinJ.15.1510	phosphomevalonate kinase-like protein	1293	367	-0.66
LinJ.17.1180	"hypothetical protein, unknown function"	1334	380	-0.66
LinJ.20.0220	"hypothetical protein, conserved"	811	231	-0.66
LinJ.24.0300	hypothetical protein, conserved (LinJ.24:90040-90999(+)) [L_infantum] (319aa)	2492	710	-0.66
LinJ.24.0740	signal recognition particle, putative (LinJ.24:260830-262389(+)) [L_infantum] (519aa)	187	53	-0.66
LinJ.24.0850	hypothetical protein, conserved (LinJ.24:304633-307068(+)) [L_infantum] (811aa)	2873	817	-0.66
LinJ.24.0990	hypothetical protein, conserved (LinJ.24:342796-345090(+)) [L_infantum] (764aa)	306	87	-0.66
LinJ.25.2010	"hypothetical protein, conserved"	2585	734	-0.66
LinJ.27.0190	"proteasome alpha 7 subunit, putative"	5743	1633	-0.66
LinJ.28.2470	"hypothetical protein, conserved"	274	78	-0.66
LinJ.28.2880	cytochrome oxidase assembly protein-like protein	2690	763	-0.66
LinJ.30.2530	"heat shock 70-related protein 1, mitochondrial precursor, putative"	8474	2408	-0.66
LinJ.30.2660	"hypothetical protein, conserved"	1783	506	-0.66
LinJ.34.2360	"hypothetical protein, unknown function"	10480	2973	-0.66
LinJ.34.2740	"hypothetical protein, conserved"	4458	1262	-0.66
LinJ.34.3010	"hypothetical protein, conserved"	430	122	-0.66
LinJ.34.4070	"hypothetical protein, conserved"	1043	296	-0.66
LinJ.34.4270	quinonoid dihydropteridine reductase	596	169	-0.66
LinJ.35.0920	"hypothetical protein, conserved"	17050	4828	-0.66
LinJ.35.0970	"hypothetical protein, conserved"	14203	4043	-0.66
LinJ.35.1250	"hypothetical protein, conserved"	17240	4882	-0.66
LinJ.35.1780	"DNA polymerase epsilon subunit b, putative"	8867	2526	-0.66
LinJ.36.4570	proteasome regulatory ATPase subunit	7349	2087	-0.66
LinJ.36.5430	"hypothetical protein, conserved"	748	212	-0.66
LinJ.36.7180	"hypothetical protein, conserved"	829	235	-0.66
LinJ.02.0450	"hypothetical protein, conserved"	1465	418	-0.65
LinJ.06.1340	protoporphyrinogen oxidase-like protein	966	277	-0.65
LinJ.14.1420	"delta-6 fatty acid desaturase, putative"	3447	986	-0.65
LinJ.17.0590	"hypothetical protein, conserved"	1382	394	-0.65
LinJ.20.0050	"hypothetical protein, conserved"	1745	499	-0.65
LinJ.20.1630	"hypothetical protein, conserved"	2541	728	-0.65
LinJ.22.0050	"hypothetical protein, conserved"	4341	1243	-0.65
LinJ.25.0370	"hypothetical protein, conserved"	2351	673	-0.65
LinJ.25.0910	"hypothetical protein, conserved"	2163	617	-0.65
LinJ.27.1210	"hypothetical protein, conserved"	4011	1145	-0.65
LinJ.30.0500	"hypothetical protein, conserved"	1847	529	-0.65
LinJ.30.2300	ATP-dependent DEAD/H DNA helicase recQ family- like protein	2720	778	-0.65
LinJ.30.2910	"hypothetical protein, conserved"	2918	834	-0.65
LinJ.30.3010	"hypothetical protein, conserved"	2814	803	-0.65
LinJ.30.3170	"valyl-tRNA synthetase, putative"	9900	2831	-0.65
LinJ.30.3510	"hypothetical protein, conserved"	4603	1318	-0.65
LinJ.31.1640	diphthine synthase-like protein	1784	509	-0.65
LinJ.33.1750	"hypothetical protein, conserved"	468	134	-0.65
LinJ.34.2420	"adaptor complex subunit medium chain 3, putative"	3008	861	-0.65
LinJ.35.1340	"hypothetical protein, conserved"	12210	3489	-0.65
LinJ.36.0070	"hypothetical protein, conserved"	3208	915	-0.65
LinJ.36.5260	"hypothetical protein, conserved"	3337	957	-0.65
LinJ.02.0150	"phosphoglycan beta 1,3 galactosyltransferase;db_xref=PMID:16464509;evidence=traceable author statement"	2775	800	-0.64
LinJ.05.0030	"ras-like small GTPases, putative;db_xref=PMID:16112905;evidence=inferred by curator"	13400	3852	-0.64
LinJ.05.0170	"hypothetical protein, conserved"	653	188	-0.64
LinJ.17.0320	"NADH-ubiquinone oxidoreductase, mitochondrial, putative"	2143	618	-0.64
LinJ.18.1350	"heat shock protein, putative"	28029	8052	-0.64
LinJ.20.0980	"hypothetical protein, conserved"	2880	830	-0.64
LinJ.21.1740	"hypothetical protein, conserved"	2078	599	-0.64
LinJ.24.2020	hypothetical protein, conserved (LinJ.24:749453-750553(-)) [L_infantum] (366aa)	775	223	-0.64
LinJ.27.1410	"hypothetical protein, conserved"	976	281	-0.64
LinJ.29.2690	"hypothetical protein, conserved"	4614	1326	-0.64
LinJ.30.0130	"lysyl-tRNA synthetase, putative"	1427	412	-0.64
LinJ.30.1850	"hypothetical protein, unknown function"	1581	455	-0.64
LinJ.33.0810	"hypothetical protein, conserved"	1421	410	-0.64
LinJ.35.0170	"hypothetical protein, conserved"	1128	325	-0.64
LinJ.35.1540	"reiske iron-sulfur protein precursor, putative"	11102	3202	-0.64
LinJ.35.1710	"hypothetical protein, conserved"	2157	620	-0.64
LinJ.35.2020	"hypothetical protein, unknown function"	3930	1135	-0.64
LinJ.35.3310	Peroxin 19;evidence=inferred from sequence or structural similarity	4843	1397	-0.64
LinJ.05.1100	"hypothetical protein, conserved"	6016	1741	-0.63
LinJ.05.1170	"hypothetical protein, conserved"	152	44	-0.63
LinJ.10.1200	"hypothetical protein, conserved"	1551	449	-0.63
LinJ.11.0800	"hypothetical protein, conserved"	1269	368	-0.63
LinJ.13.0320	"hypothetical protein, conserved"	4390	1277	-0.63
LinJ.16.1230	"coatomer delta subunit-like protein,delta-COP, putative,delta-coat protein, putative"	1958	566	-0.63
LinJ.23.1870	"hypothetical protein, conserved"	2524	734	-0.63
LinJ.26.1080	"hypothetical protein, conserved"	10240	2972	-0.63
LinJ.28.0060	"hypothetical protein, conserved"	957	277	-0.63
LinJ.31.3150	"mu-adaptin 4, putative (pseudogene)"	4490	1298	-0.63
LinJ.33.1460	"hypothetical protein, conserved"	4708	1361	-0.63
LinJ.34.0980	"hypothetical protein, conserved"	1567	456	-0.63
LinJ.34.2090	"hypothetical protein, conserved"	6189	1795	-0.63
LinJ.34.3020	"hypothetical protein, conserved"	959	278	-0.63
LinJ.35.2880	"hypothetical protein, conserved"	331	96	-0.63
LinJ.35.4680	"hypothetical protein, conserved"	1085	314	-0.63
LinJ.36.1440	"hypothetical protein, conserved"	694	201	-0.63
LinJ.36.5930	"hypothetical protein, conserved"	1314	382	-0.63
LinJ.36.6410	"hypothetical protein, conserved"	2851	828	-0.63
LinJ.03.0940	"hypothetical protein, conserved"	25528	7479	-0.62
LinJ.05.0580	"hypothetical protein, conserved"	1569	459	-0.62
LinJ.05.0850	"hypothetical protein, conserved"	2852	834	-0.62
LinJ.09.1540	"hypothetical protein, conserved"	3049	892	-0.62
LinJ.11.0600	"3-methylcrotonoyl-CoA carboxylase beta subunit, putative"	16581	4832	-0.62
LinJ.12.0060	"hypothetical protein, conserved"	2441	715	-0.62
LinJ.14.1580	"glutathione-S-transferase/glutaredoxin,putative"	3183	930	-0.62
LinJ.17.0770	"protein kinase, putative,polo-like protein kinase, putative"	7565	2213	-0.62
LinJ.19.0680	"kinesin, putative"	8679	2532	-0.62
LinJ.24.2230	hypothetical protein, conserved (LinJ.24:806434-807414(-)) [L_infantum] (326aa)	2355	687	-0.62
LinJ.25.0080	"poly(A)-binding protein, putative"	8553	2502	-0.62
LinJ.27.0980	"mitochondrial RNA binding protein 1,gBP21, MRP1"	4040	1177	-0.62
LinJ.28.1250	"long-chain-fatty-acid-coA ligase protein,putative"	2074	605	-0.62
LinJ.29.2900	"hypothetical protein, conserved"	1150	337	-0.62
LinJ.30.2500	"hypothetical protein, conserved"	1760	513	-0.62
LinJ.32.2880	"hypothetical protein, conserved"	4159	1214	-0.62
LinJ.33.1810	"protein kinase, putative"	8645	2526	-0.62
LinJ.34.3660	"aquaporin 9, putative,major intrisic-like protein"	222	65	-0.62
LinJ.34.3860	"geranylgeranyltransferase, putative"	1411	411	-0.62
LinJ.35.3880	"proteasome beta 2 subunit, putative"	8470	2475	-0.62
LinJ.35.3940	"hypothetical protein, conserved"	6791	1981	-0.62
LinJ.36.0530	"DNAJ domain protein, putative"	1723	503	-0.62
LinJ.04.1200	"hypothetical protein, conserved"	3070	901	-0.61
LinJ.09.1030	elongation factor-1 gamma	26419	7785	-0.61
LinJ.12.0720	"hypothetical protein, conserved"	2699	791	-0.61
LinJ.15.1310	mitochondrial DNA topoisomerase II	9059	2657	-0.61
LinJ.15.1620	"hypothetical protein, conserved"	1336	393	-0.61
LinJ.16.1590	"hypothetical protein, conserved"	3648	1071	-0.61
LinJ.17.1470	"L-gulonolactone oxidase, putative"	5630	1653	-0.61
LinJ.20.1390	"coatomer beta subunit, putative"	8804	2587	-0.61
LinJ.21.1250	"epsilon tubulin, putative"	1984	583	-0.61
LinJ.23.1290	"hypothetical protein, conserved"	2003	589	-0.61
LinJ.24.0420	ubiquitin carboxyl-terminal hydrolase, putative,cysteine peptidase, Clan CA, family C12, putative (LinJ.24:144221-145144(+)) [L_infantum] (307aa)	2705	793	-0.61
LinJ.25.0160	"hypothetical protein, conserved"	986	290	-0.61
LinJ.25.2060	"hypothetical protein, conserved"	3501	1029	-0.61
LinJ.29.2280	"hypothetical protein, conserved"	2334	685	-0.61
LinJ.31.2780	"hypothetical protein, conserved"	6098	1789	-0.61
LinJ.33.1150	"guanylate kinase, putative"	3999	1175	-0.61
LinJ.36.0190	elongation factor 2	3879	1141	-0.61
LinJ.36.0390	"hypothetical protein, conserved"	1817	536	-0.61
LinJ.36.1630	"hypothetical protein, conserved"	14471	4269	-0.61
LinJ.36.4740	"hypothetical protein, conserved"	4224	1243	-0.61
LinJ.36.6250	"hypothetical protein, conserved"	476	140	-0.61
LinJ.02.0250	"hypothetical protein, conserved"	1068	316	-0.6
LinJ.09.0040	"hypothetical protein, conserved"	3427	1017	-0.6
LinJ.09.1070	"hypothetical protein, conserved"	1454	431	-0.6
LinJ.09.1630	"hypothetical protein, conserved"	1935	572	-0.6
LinJ.19.0120	"hypothetical protein, conserved"	3832	1132	-0.6
LinJ.19.0510	"hypothetical protein, conserved"	3309	982	-0.6
LinJ.22.0720	"hypothetical protein, conserved"	4603	1366	-0.6
LinJ.22.1360	"hypothetical protein, unknown function"	1650	490	-0.6
LinJ.23.1350	"hypothetical protein, conserved"	7027	2078	-0.6
LinJ.25.2050	"kinesin, putative"	1233	366	-0.6
LinJ.25.2140	"hypothetical protein, conserved"	1005	297	-0.6
LinJ.25.2160	elongation factor 2-like protein	2992	886	-0.6
LinJ.30.0520	"hypothetical protein, conserved"	12586	3740	-0.6
LinJ.32.2920	"hypothetical protein, conserved"	5059	1494	-0.6
LinJ.33.0630	"hypothetical protein, conserved"	2651	787	-0.6
LinJ.33.2260	"kinesin, putative"	4341	1285	-0.6
LinJ.34.1570	"hypothetical protein, conserved"	966	286	-0.6
LinJ.34.2680	regulatory subunit of protein kinase a-like protein	15125	4469	-0.6
LinJ.34.3490	"hypothetical protein, conserved"	960	284	-0.6
LinJ.36.7320	"eukaryotic translation initiation factor 3 subunit 8, putative"	36959	10968	-0.6
LinJ.02.0170	"phosphoglycan beta 1,3 galactosyltransferase;db_xref=PMID:16464509;evidence=inferred by curator"	2992	893	-0.59
LinJ.08.0550	"hypothetical protein, conserved"	3122	928	-0.59
LinJ.10.1240	"hypothetical protein, conserved"	3382	1007	-0.59
LinJ.12.0011	"hypothetical protein, conserved"	3113	926	-0.59
LinJ.16.1720	"hypothetical protein, conserved"	3267	976	-0.59
LinJ.17.1510	"myo-inositol-1(or 4)-monophosphatase 1, putative"	2890	864	-0.59
LinJ.18.0150	"serine/threonine protein phosphatase type 5, putative"	7567	2254	-0.59
LinJ.19.0210	"polyprenyl synthase, putative"	3128	930	-0.59
LinJ.20.1130	"hypothetical protein, conserved"	2403	716	-0.59
LinJ.21.0810	"hypothetical protein, conserved"	15413	4604	-0.59
LinJ.23.1010	hypothetical protein	6615	1971	-0.59
LinJ.24.1170	hypothetical protein, conserved (LinJ.24:414839-416086(+)) [L_infantum] (415aa)	1117	332	-0.59
LinJ.24.2330	hypothetical protein, conserved (LinJ.24:839078-840208(-)) [L_infantum] (376aa)	2830	841	-0.59
LinJ.28.0540	"hypothetical protein, conserved"	11263	3369	-0.59
LinJ.28.1500	"hypothetical protein, conserved"	2899	863	-0.59
LinJ.29.0840	"hypothetical protein, conserved"	2561	766	-0.59
LinJ.29.1330	"hypothetical protein, unknown function"	12362	3674	-0.59
LinJ.30.0070	"hypothetical protein, conserved"	653	195	-0.59
LinJ.30.2590	formate--tetrahydrofolate ligase;db_xref=PMID:19450731;evidence=Inferred from Sequence Orthology	4391	1310	-0.59
LinJ.30.3430	"PAS-domain containing phosphoglycerate kinase, putative"	17209	5141	-0.59
LinJ.31.2930	"hypothetical protein, conserved"	4626	1380	-0.59
LinJ.32.0620	"hypothetical protein, conserved"	2037	606	-0.59
LinJ.32.2280	"hypothetical protein, conserved"	19142	5717	-0.59
LinJ.32.3630	"hypothetical protein, conserved"	3927	1168	-0.59
LinJ.32.3770	"hypothetical protein, conserved"	27260	8142	-0.59
LinJ.33.0740	"hypothetical protein, conserved"	7380	2202	-0.59
LinJ.34.0230	"hypothetical protein, conserved"	4243	1262	-0.59
LinJ.34.1540	"hypothetical protein, conserved"	9307	2778	-0.59
LinJ.35.0280	"hypothetical protein, unknown function"	726	217	-0.59
LinJ.35.0290	"hypothetical protein, conserved"	2330	696	-0.59
LinJ.35.2800	"hypothetical protein, conserved"	269	80	-0.59
LinJ.35.4920	"hypothetical protein, conserved"	6740	2004	-0.59
LinJ.36.1660	"hypothetical protein, conserved"	7624	2267	-0.59
LinJ.36.6230	"hypothetical protein, conserved"	3807	1138	-0.59
LinJ.01.0580	"hypothetical protein, conserved"	567	170	-0.58
LinJ.06.0160	"hypothetical protein, conserved"	1231	370	-0.58
LinJ.09.0260	"hypothetical protein, conserved"	6030	1816	-0.58
LinJ.09.1440	"hypothetical protein, conserved"	830	250	-0.58
LinJ.09.1590	"hypothetical protein, conserved"	1712	513	-0.58
LinJ.13.1420	pyrroline-5-carboxylate reductase	6713	2010	-0.58
LinJ.16.0230	"hypothetical protein, unknown function"	1621	487	-0.58
LinJ.18.0810	"ethanolamine phosphotransferase, putative;evidence=Inferred from Sequence Orthology"	3075	925	-0.58
LinJ.19.0150	"aminopeptidase, putative,metallo-peptidase, Clan MG, Family M24"	23207	6979	-0.58
LinJ.21.0840	"proteasome regulatory non-ATP-ase subunit 5, putative,19S proteasome regulatory subunit"	9344	2814	-0.58
LinJ.22.0530	glucoamylase-like protein	5843	1758	-0.58
LinJ.22.0670	hypothetical protein	15533	4648	-0.58
LinJ.23.0110	"hypothetical protein, unknown function"	2821	849	-0.58
LinJ.24.0050	hypothetical protein, conserved (LinJ.24:10429-11829(+)) [L_infantum] (466aa)	1818	547	-0.58
LinJ.25.1460	"GTP-binding protein, putative"	21454	6455	-0.58
LinJ.26.0530	"hypothetical protein, conserved"	1599	481	-0.58
LinJ.27.1530	"hypothetical protein, conserved"	3712	1112	-0.58
LinJ.28.0680	"hypothetical protein, conserved"	5825	1750	-0.58
LinJ.28.1910	ATPase-like protein	2052	616	-0.58
LinJ.28.2290	"A/G-specific adenine glycosylase, putative"	1094	329	-0.58
LinJ.28.2480	"eukaryotic translation initiation factor, putative"	29008	8702	-0.58
LinJ.29.0830	"hypothetical protein, conserved"	3538	1066	-0.58
LinJ.30.0740	"CDC16, putative"	1034	310	-0.58
LinJ.32.0200	"hypothetical protein, conserved"	1239	371	-0.58
LinJ.33.0340	"ATP-binding cassette protein subfamily F, member 3, putative;db_xref=PMID:17030997;evidence=Inferred from Sequence Orthology"	7161	2155	-0.58
LinJ.33.2240	"hypothetical protein, conserved"	5721	1716	-0.58
LinJ.34.1110	"uracil phosphoribosyltransferase, putative"	12178	3653	-0.58
LinJ.34.1240	"hypothetical protein, conserved"	1336	400	-0.58
LinJ.34.4050	"hypothetical protein, conserved"	1491	449	-0.58
LinJ.35.0150	"hypothetical protein, conserved"	1913	575	-0.58
LinJ.36.0980	RNA editing complex protein MP67	3691	1111	-0.58
LinJ.36.1550	"hypothetical protein, conserved"	1109	332	-0.58
LinJ.36.2010	"hypothetical protein, conserved"	2391	718	-0.58
LinJ.36.3450	"hypothetical protein, conserved"	2581	774	-0.58
LinJ.36.7340	"acetyltransferase, putative"	3592	1075	-0.58
LinJ.01.0230	"hypothetical protein, conserved"	1599	484	-0.57
LinJ.01.0310	"acidocalcisomal exopolyphosphatase, putative"	3396	1026	-0.57
LinJ.03.0620	"hypothetical protein, conserved"	2903	877	-0.57
LinJ.05.1180	"hypothetical protein, conserved"	1900	576	-0.57
LinJ.06.0260	"5'-3' exonuclease, putative"	1612	489	-0.57
LinJ.09.0460	"protein kinase, putative"	4933	1488	-0.57
LinJ.13.0220	"small Rab GTP binding protein, putative"	2672	806	-0.57
LinJ.16.0540	"dihydroorotate dehydrogenase, putative"	3975	1201	-0.57
LinJ.17.1380	"hypothetical protein, conserved"	6022	1819	-0.57
LinJ.19.0720	"hypothetical protein, conserved"	1905	575	-0.57
LinJ.24.1490	hypothetical protein, conserved (LinJ.24:540679-542292(+)) [L_infantum] (537aa)	2991	906	-0.57
LinJ.24.1540	hypothetical protein, conserved (LinJ.24:573715-575607(+)) [L_infantum] (630aa)	1954	590	-0.57
LinJ.25.0260	"Dynein light chain 1, cytoplasmic, putative"	3866	1168	-0.57
LinJ.26.0020	brix domain containing-like protein	823	248	-0.57
LinJ.26.0630	"protein disulfide isomerase, putative"	12964	3907	-0.57
LinJ.27.2020	"RNA-binding protein, putative"	5136	1556	-0.57
LinJ.28.0990	"hypothetical protein, conserved"	2891	876	-0.57
LinJ.28.1060	"hypothetical protein, conserved"	5763	1740	-0.57
LinJ.30.1240	"hypothetical protein, conserved"	1509	455	-0.57
LinJ.31.2670	"calreticulin, putative"	11848	3579	-0.57
LinJ.32.1400	cleavage and polyadenylation specificity factor- like protein	2480	748	-0.57
LinJ.34.0180	"hypothetical protein, conserved"	8437	2550	-0.57
LinJ.34.1170	dihydroxyacetonephosphate acetyltransferase	4663	1412	-0.57
LinJ.34.1920	"hypothetical protein, conserved"	1325	400	-0.57
LinJ.34.3280	"ruvb-like 1 DNA helicase, putative"	9541	2878	-0.57
LinJ.34.4200	"hypothetical protein, conserved"	1167	354	-0.57
LinJ.35.0710	"vacuolar ATP synthase subunit d, putative"	3420	1034	-0.57
LinJ.35.4570	"anaphase promoting complex subunit protein, putative"	7164	2173	-0.57
LinJ.35.4910	"proteasome alpha 1 subunit, putative"	9445	2858	-0.57
LinJ.36.3970	"hypothetical protein, conserved"	2484	751	-0.57
LinJ.36.4630	"hypothetical protein, conserved"	4583	1384	-0.57
LinJ.36.4650	asparaginase-like protein	2846	861	-0.57
LinJ.36.4980	"hypothetical protein, conserved"	1005	304	-0.57
LinJ.36.5330	"hypothetical protein, conserved"	8647	2612	-0.57
LinJ.36.7350	cytochrome c oxidase subunit I	6839	2071	-0.57
LinJ.01.0160	"hypothetical protein, conserved"	1361	415	-0.56
LinJ.02.0240	"hypothetical protein, conserved"	879	268	-0.56
LinJ.05.0840	"hypothetical protein, unknown function"	4583	1393	-0.56
LinJ.06.0770	"hypothetical protein, conserved"	457	139	-0.56
LinJ.12.0240	"hypothetical protein, unknown function"	1129	344	-0.56
LinJ.13.1070	"hypothetical protein, conserved"	341	104	-0.56
LinJ.18.0030	"hypothetical protein, conserved"	4437	1352	-0.56
LinJ.18.1200	"hypothetical protein, conserved"	4854	1480	-0.56
LinJ.19.1140	"hypothetical protein, conserved"	3139	955	-0.56
LinJ.19.1210	"hypothetical protein, conserved"	2788	851	-0.56
LinJ.22.0020	"hypothetical protein, conserved"	7170	2189	-0.56
LinJ.22.0750	"hypothetical protein, conserved"	7994	2442	-0.56
LinJ.23.1080	"hypothetical protein, conserved"	1828	557	-0.56
LinJ.24.1010	replication factor C, subunit 1, putative (LinJ.24:351967-353949(+)) [L_infantum] (660aa)	2503	764	-0.56
LinJ.25.1610	"hypothetical protein, conserved"	2970	906	-0.56
LinJ.26.2330	"hypothetical protein, conserved"	3609	1101	-0.56
LinJ.29.0120	"proteasome regulatory non-ATPase subunit, putative"	6416	1947	-0.56
LinJ.29.0910	"hypothetical protein, conserved"	4367	1325	-0.56
LinJ.29.2800	"hypothetical protein, conserved"	224	68	-0.56
LinJ.30.0610	"hypothetical protein, conserved"	1083	329	-0.56
LinJ.30.2730	"hypothetical protein, conserved"	3396	1035	-0.56
LinJ.32.3280	"ATP-binding cassette protein subfamily B, member 3, putative;db_xref=PMID:17030997;evidence=Inferred from Sequence Orthology"	979	298	-0.56
LinJ.33.0400	"hypothetical protein, conserved"	289	88	-0.56
LinJ.35.1090	"hypothetical protein, conserved"	3610	1096	-0.56
LinJ.36.0370	"nuclear protein family a (nop10p), putative"	13340	4074	-0.56
LinJ.36.0850	"hypothetical protein, unknown function"	8102	2474	-0.56
LinJ.36.6300	"hypothetical protein, conserved"	1040	317	-0.56
LinJ.04.0140	"hypothetical protein, conserved"	5281	1624	-0.55
LinJ.09.1310	"hypothetical protein, conserved"	5177	1588	-0.55
LinJ.11.0590	"hypothetical protein, conserved"	2531	777	-0.55
LinJ.22.1490	"hypothetical protein, conserved"	5262	1611	-0.55
LinJ.22.1570	hypothetical protein	5483	1681	-0.55
LinJ.23.0150	"vacuolar type h+ ATPase subunit, putative"	1787	548	-0.55
LinJ.26.0450	"ATPase subunit 9, putative"	26042	7990	-0.55
LinJ.27.1090	"translation initiation factor eIF2B subunit-like protein, putative"	2018	619	-0.55
LinJ.27.2260	"GTP binding protein, putative"	23028	7067	-0.55
LinJ.28.0340	"hypothetical protein, conserved"	919	282	-0.55
LinJ.28.0560	RAD50 DNA repair-like protein	5270	1619	-0.55
LinJ.28.2490	"hypothetical protein, conserved"	7209	2203	-0.55
LinJ.30.0320	"hypothetical protein, conserved"	3210	984	-0.55
LinJ.30.3070	"hypothetical protein, conserved"	297	91	-0.55
LinJ.30.3590	"hypothetical protein, conserved"	3378	1038	-0.55
LinJ.31.1680	"hypothetical protein, conserved"	2131	654	-0.55
LinJ.32.0020	"hypothetical protein, conserved"	26165	7998	-0.55
LinJ.32.1680	"hypothetical protein, conserved"	389	119	-0.55
LinJ.32.1930	"rab11B GTPase, putative"	6716	2052	-0.55
LinJ.32.3500	"chaperone protein DNAj, putative"	3219	990	-0.55
LinJ.32.3720	"hypothetical protein, conserved"	2533	777	-0.55
LinJ.33.2120	"hypothetical protein, conserved"	114	35	-0.55
LinJ.36.5830	"G-actin binding protein, putative,CAP/Srv2p, putative"	1857	570	-0.55
LinJ.04.1170	"fructose-1,6-bisphosphatase, cytosolic, putative"	6896	2136	-0.54
LinJ.11.0050	"SNF2/RAD54 related DNA helicase, putative"	1371	422	-0.54
LinJ.16.1390	"cytochrome c, putative"	9853	3043	-0.54
LinJ.21.0150	"hypothetical protein, conserved"	2841	874	-0.54
LinJ.21.1280	"kinesin, putative"	2943	908	-0.54
LinJ.21.2070	"proteasome alpha 2 subunit, putative"	6395	1979	-0.54
LinJ.22.0820	"hypothetical protein, conserved"	3340	1029	-0.54
LinJ.23.1060	"beta-fructosidase-like protein,invertase-like protein,sucrose hydrolase-like protein"	3611	1117	-0.54
LinJ.24.0920	hypothetical protein, conserved (LinJ.24:322228-326001(+)) [L_infantum] (1257aa)	263	81	-0.54
LinJ.26.0010	"Lsm7p protein, putative"	4809	1488	-0.54
LinJ.27.0160	"hypothetical protein, conserved"	622	192	-0.54
LinJ.27.0960	"hypothetical protein, conserved"	8848	2729	-0.54
LinJ.28.2540	"subtilisin-like serine peptidase,serine peptidase, clan SB, family S8-like protein"	1059	326	-0.54
LinJ.29.1440	"RNA-binding protein, putative"	136	42	-0.54
LinJ.29.2130	"hypothetical protein, conserved"	1025	317	-0.54
LinJ.29.2230	"hypothetical protein, conserved"	3204	988	-0.54
LinJ.30.1110	mitochondrial carrier protein-like protein	3111	960	-0.54
LinJ.30.2610	"hypothetical protein, conserved"	133	41	-0.54
LinJ.30.2620	"replication factor C, subunit 2, putative"	1598	494	-0.54
LinJ.30.2750	"hypothetical protein, conserved"	491	152	-0.54
LinJ.32.0610	"hypothetical protein, conserved"	1061	327	-0.54
LinJ.32.3230	"protein phosphatase 2A catalytic subunit, putative"	13631	4198	-0.54
LinJ.32.3980	"hypothetical protein, conserved"	4865	1499	-0.54
LinJ.34.1070	"myosin IB heavy chain, putative"	2754	853	-0.54
LinJ.34.3400	"hypothetical protein, conserved"	1314	406	-0.54
LinJ.35.0140	"hypothetical protein, conserved"	13224	4079	-0.54
LinJ.35.1490	arginase;db_xref=PMID:19393161;evidence=Inferred from Sequence Orthology	38847	12004	-0.54
LinJ.35.4520	"hypothetical protein, conserved"	3577	1101	-0.54
LinJ.36.0200	elongation factor 2	3917	1209	-0.54
LinJ.36.1610	"hypothetical protein, conserved"	2790	864	-0.54
LinJ.01.0540	"long chain fatty acid CoA ligase, putative"	7647	2377	-0.53
LinJ.01.0830	"calcium/potassium channel (CAKC), putative"	874	271	-0.53
LinJ.03.0100	"hypothetical protein, conserved"	1272	395	-0.53
LinJ.04.1100	"hypothetical protein, conserved"	3124	973	-0.53
LinJ.15.1460	"hypothetical protein, conserved"	1454	451	-0.53
LinJ.17.0970	"hypothetical protein, conserved"	24046	7481	-0.53
LinJ.20.0570	"hypothetical protein, conserved"	3081	960	-0.53
LinJ.21.1390	"hypothetical protein, conserved"	3627	1129	-0.53
LinJ.21.1950	"hypothetical protein, unknown function"	3994	1244	-0.53
LinJ.22.0890	"hypothetical protein, conserved"	3509	1090	-0.53
LinJ.25.0870	"hypothetical protein, conserved"	3818	1190	-0.53
LinJ.25.1480	"hypothetical protein, conserved"	2093	649	-0.53
LinJ.26.0660	"hypothetical protein, conserved"	2633	821	-0.53
LinJ.28.0940	"minichromosome maintenance (MCM) complex subunit, putative"	1431	445	-0.53
LinJ.28.2040	"hypothetical protein, conserved"	3262	1013	-0.53
LinJ.29.0090	"ras-like small GTPases, putative;db_xref=PMID:16112905;evidence=inferred by curator"	3278	1017	-0.53
LinJ.29.1060	"kinesin, putative"	5544	1728	-0.53
LinJ.30.0890	"hypothetical protein, conserved"	6876	2144	-0.53
LinJ.30.2470	"heat shock 70-related protein 1, mitochondrial precursor, putative"	3335	1036	-0.53
LinJ.31.0720	"hypothetical protein, conserved"	3489	1086	-0.53
LinJ.31.1710	"hypothetical protein, conserved"	2040	632	-0.53
LinJ.32.3250	"hypothetical protein, conserved"	1881	583	-0.53
LinJ.32.3690	"DEAD/DEAH box helicase, putative"	13655	4236	-0.53
LinJ.33.2610	"hypothetical protein, conserved"	1856	578	-0.53
LinJ.34.0700	"hypothetical protein, conserved"	6303	1964	-0.53
LinJ.34.3240	"hypothetical protein, conserved"	3985	1242	-0.53
LinJ.35.1260	thioredoxin-like protein	7088	2208	-0.53
LinJ.35.1660	"mismatch repair protein PMS1, putative,mismatch repair protein"	2777	864	-0.53
LinJ.36.4100	S-adenosylhomocysteine hydrolase	28747	8936	-0.53
LinJ.36.5860	"hypothetical protein, conserved"	1353	422	-0.53
LinJ.04.1110	"hypothetical protein, conserved"	943	295	-0.52
LinJ.08.0600	"hypothetical protein, unknown function"	291	91	-0.52
LinJ.09.1220	"hypothetical protein, conserved"	256	80	-0.52
LinJ.12.0200	"glyoxalase II, putative"	6898	2161	-0.52
LinJ.14.0370	"hypothetical protein, conserved"	4878	1529	-0.52
LinJ.21.1580	"hypothetical protein, conserved"	15537	4858	-0.52
LinJ.23.1400	"coronin, putative"	2288	715	-0.52
LinJ.25.1090	frataxin-like protein	725	227	-0.52
LinJ.25.1140	DNAj-like protein	1144	359	-0.52
LinJ.25.1360	"serine/threonine protein phosphatase, putative"	2469	773	-0.52
LinJ.27.1820	"hypothetical protein, conserved"	3216	1004	-0.52
LinJ.28.1510	amastin-like protein	1045	327	-0.52
LinJ.28.1940	"replication factor A, 51kDa subunit, putative"	14177	4445	-0.52
LinJ.28.2510	"hypothetical protein, conserved"	2702	848	-0.52
LinJ.28.2870	"protein phosphatase 4 catalytic subunit, putative"	5960	1869	-0.52
LinJ.29.0070	QA-SNARE protein putative;db_xref=PMID:17026746;evidence=inferred from sequence orthology	5615	1752	-0.52
LinJ.29.1700	"hypothetical protein, conserved"	3445	1080	-0.52
LinJ.29.2100	"hypothetical protein, conserved"	3127	978	-0.52
LinJ.29.2840	"hypothetical protein, conserved"	2921	912	-0.52
LinJ.30.2860	"hypothetical protein, conserved"	27619	8661	-0.52
LinJ.32.3400	"hypothetical protein, conserved"	9046	2829	-0.52
LinJ.32.3890	"hypothetical protein, conserved"	7571	2373	-0.52
LinJ.33.1900	"hypothetical protein, conserved"	2089	656	-0.52
LinJ.33.2400	"hypothetical protein, conserved"	4713	1472	-0.52
LinJ.33.2590	"hypothetical protein, conserved"	1345	422	-0.52
LinJ.34.0140	"malate dehydrogenase, putative"	2165	676	-0.52
LinJ.34.0650	"hypothetical protein, conserved"	2991	937	-0.52
LinJ.34.3320	"hypothetical protein, conserved"	3051	952	-0.52
LinJ.34.3380	adenosine kinase-like protein	21279	6645	-0.52
LinJ.35.0890	"hypothetical protein, conserved"	1163	364	-0.52
LinJ.35.1840	"COP-coated vesicle membrane protein gp25L precursor, putative,ER--golgi transport protein gp25L, putative"	7925	2473	-0.52
LinJ.04.0670	"hypothetical protein, conserved"	4402	1385	-0.51
LinJ.05.1050	"hypothetical protein, unknown function"	1872	592	-0.51
LinJ.05.1190	"prefoldin subunit, putative"	2266	716	-0.51
LinJ.08.0110	"hypothetical protein, unknown function"	1268	401	-0.51
LinJ.08.0840	"mitochondrial DNA polymerase beta-PAK, putative"	4369	1377	-0.51
LinJ.09.0390	"ubiqitin hydrolase, putative,cysteine peptidase, Clan CA, family C19, putative"	1595	503	-0.51
LinJ.09.0760	"hypothetical protein, conserved"	4892	1539	-0.51
LinJ.10.0840	"hypothetical protein, conserved"	9070	2856	-0.51
LinJ.14.0150	"60S ribosomal protein, putative"	5632	1780	-0.51
LinJ.18.0400	"hypothetical protein, conserved"	5646	1776	-0.51
LinJ.21.1480	"hypothetical protein, conserved"	2549	805	-0.51
LinJ.25.2130	"helicase-like protein, putative"	4348	1372	-0.51
LinJ.26.0640	"hypothetical protein, conserved"	3613	1142	-0.51
LinJ.26.1960	"hypothetical protein, conserved"	20425	6432	-0.51
LinJ.28.2460	"hypothetical protein, conserved"	688	217	-0.51
LinJ.29.0810	"U-box domain protein, putative"	9856	3104	-0.51
LinJ.29.1930	"hypothetical protein, conserved"	3363	1058	-0.51
LinJ.30.0580	"hypothetical protein, conserved"	10301	3250	-0.51
LinJ.30.3040	"Lsm5p, putative"	7255	2282	-0.51
LinJ.31.0010	"5-methyltetrahydropteroyltriglutamate--homocyst ei nemethyltransferase, putative"	1481	468	-0.51
LinJ.33.1790	"DNA polymerase delta catalytic subunit, putative"	5402	1700	-0.51
LinJ.33.2220	"glycerolphosphate mutase, putative"	2871	903	-0.51
LinJ.33.2840	"minichromosome maintenance (MCM) complex subunit, putative"	2134	672	-0.51
LinJ.34.0940	"DNA-directed RNA polymerase subunit, putative"	4122	1295	-0.51
LinJ.34.1620	"hypothetical protein, conserved"	16168	5081	-0.51
LinJ.34.2540	"hypothetical protein, conserved"	1102	347	-0.51
LinJ.35.4020	"hypothetical protein, conserved"	2913	919	-0.51
LinJ.36.2080	"hypothetical protein, conserved"	1407	445	-0.51
LinJ.36.2140	"chaperonin Hsp60, mitochondrial precursor"	61200	19340	-0.51
LinJ.36.6450	"hypothetical protein, conserved"	4220	1330	-0.51
LinJ.05.0020	"hypothetical protein, conserved"	2401	763	-0.5
LinJ.05.0160	"hypothetical protein, unknown function"	1685	533	-0.5
LinJ.09.0400	"minchromosome maintenance (MCM) complex subunit, putative"	2190	697	-0.5
LinJ.10.0100	"hypothetical protein, conserved"	3173	1005	-0.5
LinJ.10.0330	"protein transport protein sec23, putative"	2058	653	-0.5
LinJ.11.0720	"hypothetical protein, conserved"	132	42	-0.5
LinJ.15.0200	"hypothetical protein, conserved"	1520	483	-0.5
LinJ.16.0350	"hypothetical protein, conserved"	3321	1056	-0.5
LinJ.17.1340	"hypothetical protein, conserved"	7173	2274	-0.5
LinJ.20.0890	"hypothetical protein, conserved"	1343	427	-0.5
LinJ.21.1430	"PIF1 helicase-like protein, putative,DNA repair and recombination protein, mitochondrial precursor, putative"	3769	1194	-0.5
LinJ.21.1800	"hypothetical protein, conserved"	5811	1840	-0.5
LinJ.23.0040	"beta propeller protein, putative"	3561	1130	-0.5
LinJ.24.1220	hypothetical protein, conserved (LinJ.24:437530-438471(+)) [L_infantum] (313aa)	3045	965	-0.5
LinJ.24.1970	hypothetical protein, conserved (LinJ.24:737184-739670(-)) [L_infantum] (828aa)	2099	664	-0.5
LinJ.26.1290	"hypothetical protein, conserved"	3479	1101	-0.5
LinJ.30.2690	SH3 domain protein-like protein	3168	1006	-0.5
LinJ.31.0090	"hypothetical protein, conserved"	19473	6181	-0.5
LinJ.31.0580	"mevalonate kinase, putative"	12358	3932	-0.5
LinJ.31.2830	"hypothetical protein, conserved"	5469	1740	-0.5
LinJ.33.1730	"cyclophilin, putative"	8813	2800	-0.5
LinJ.33.1770	"n-acetylglucosaminyl-phosphatidylinositolbiosyn th eticprotein, putative"	692	220	-0.5
LinJ.33.2670	"carboxypeptidase, putative,metallo-peptidase, Clan MA(E), Family M32"	4400	1397	-0.5
LinJ.34.0350	"deoxyhypusine synthase, putative"	6298	2004	-0.5
LinJ.34.0990	"serine/threonine-protein kinase, putative,protein kinase, putative"	6832	2165	-0.5
LinJ.34.3870	"hypothetical protein, conserved"	666	212	-0.5
LinJ.35.1750	"hypothetical protein, conserved"	6299	2006	-0.5
LinJ.36.1390	"N-acetyltransferase subunit Nat1, putative"	5669	1800	-0.5
LinJ.36.1640	"hypothetical protein, conserved"	3799	1204	-0.5
LinJ.36.3840	nudix hydrolase-like protein	1695	539	-0.5
LinJ.03.0120	"acetyltransferase, putative"	3824	1219	-0.49
LinJ.07.0300	"hypothetical protein, conserved"	1212	387	-0.49
LinJ.07.1000	"ubiquitin-conjugating enzyme e2, putative,ubiquitin-protein ligase, putative,ubiquitin carrier protein, putative"	7868	2510	-0.49
LinJ.09.1570	"cytochrome b5-like, putative"	3143	1003	-0.49
LinJ.10.0630	"hypothetical protein, conserved"	2401	768	-0.49
LinJ.11.1170	"hypothetical protein, conserved"	2143	684	-0.49
LinJ.12.0580	alanine aminotransferase;db_xref=PMID:19443056;evidence=Inferred from Sequence Orthology	19254	6163	-0.49
LinJ.13.0050	"ribonuclease HII, putative"	3990	1277	-0.49
LinJ.19.0400	"synaptobrevin-type transport protein, putative"	4371	1399	-0.49
LinJ.20.0070	"hypothetical protein, conserved"	1860	593	-0.49
LinJ.24.1730	hypothetical protein, conserved (LinJ.24:651061-652617(-)) [L_infantum] (518aa)	731	233	-0.49
LinJ.25.0930	"hypothetical protein, unknown function"	1214	389	-0.49
LinJ.25.1720	"hypothetical protein, conserved"	1059	338	-0.49
LinJ.25.1970	"hypothetical protein, conserved"	1101	351	-0.49
LinJ.29.2480	"60S ribosomal protein L39, putative"	96348	30736	-0.49
LinJ.30.0550	"glycosyltransferase family 28 protein, putative"	562	179	-0.49
LinJ.30.2740	"TPR domain protein, conserved"	7490	2397	-0.49
LinJ.30.3330	"serine/threonine phosphatase, putative"	3352	1071	-0.49
LinJ.30.3730	"hypothetical protein, conserved"	1632	522	-0.49
LinJ.31.3310	"hypothetical protein, unknown function"	5851	1867	-0.49
LinJ.32.1970	"hypothetical protein, conserved"	2040	653	-0.49
LinJ.33.1960	"ATP-binding cassette protein subfamily D, member 3, putative;db_xref=PMID:17030997;evidence=Inferred from Sequence Orthology"	10535	3378	-0.49
LinJ.34.0420	"hypothetical protein, conserved"	1107	354	-0.49
LinJ.34.3470	50S ribosomal protein L13-like protein	5110	1637	-0.49
LinJ.35.1950	ribosomal protein L32-like protein	492	157	-0.49
LinJ.36.0040	n-acetylglucosamine-6-phosphate deacetylase-like protein	4623	1478	-0.49
LinJ.36.1490	"translation elongation factor 1-beta, putative"	31739	10172	-0.49
LinJ.36.2050	"mismatch repair protein MSH8, putative"	4829	1540	-0.49
LinJ.36.2830	"hypothetical protein, conserved"	1771	567	-0.49
LinJ.36.2970	"pre-mRNA splicing factor ATP-dependent RNA helicase, putative,dead/h helicase, putative"	933	299	-0.49
LinJ.07.0580	adp/ATP carrier-like protein	3725	1199	-0.48
LinJ.09.1450	"hypothetical protein, conserved"	1542	497	-0.48
LinJ.12.0300	"hypothetical protein, conserved"	9351	3010	-0.48
LinJ.18.1590	"kinesin, putative"	3017	971	-0.48
LinJ.19.1030	"hypothetical protein, conserved"	5195	1674	-0.48
LinJ.23.1940	"hypothetical protein, conserved"	1219	392	-0.48
LinJ.24.0130	ankyrin/TPR repeat protein (LinJ.24:27685-28869(+)) [L_infantum] (394aa)	37449	12091	-0.48
LinJ.24.0410	hypothetical protein, conserved (LinJ.24:140955-143225(+)) [L_infantum] (756aa)	451	145	-0.48
LinJ.24.1690	hypothetical protein, conserved (LinJ.24:631479-632540(+)) [L_infantum] (353aa)	5280	1701	-0.48
LinJ.25.1680	"hypothetical protein, conserved"	25372	8153	-0.48
LinJ.26.0270	"hypothetical protein, conserved"	6544	2103	-0.48
LinJ.27.0270	"hypothetical protein, conserved"	2812	908	-0.48
LinJ.27.1480	"diacylglycerol acyltransferase, putative"	391	126	-0.48
LinJ.28.2840	"molybdenum cofactor biosynthesis protein, putative"	3457	1113	-0.48
LinJ.29.2830	"protein kinase, putative,serine/threonine protein kinase, putative"	2704	872	-0.48
LinJ.30.1970	"hypothetical protein, conserved"	1302	419	-0.48
LinJ.32.0070	Qa-SNARE protein;db_xref=PMID:17026746;evidence=inferred from sequence orthology	2826	911	-0.48
LinJ.32.1820	"zinc finger protein 2, putative"	3280	1056	-0.48
LinJ.32.2350	small nuclear ribonucleoprotein component-like protein	1731	557	-0.48
LinJ.33.0550	"hypothetical protein, conserved"	530	170	-0.48
LinJ.34.1760	"hypothetical protein, conserved"	2692	868	-0.48
LinJ.34.1990	"hypothetical protein, conserved"	667	214	-0.48
LinJ.34.2010	"hypothetical protein, conserved"	8078	2606	-0.48
LinJ.34.2720	"hypothetical protein, conserved"	7545	2423	-0.48
LinJ.35.0340	"hypothetical protein, conserved"	1065	342	-0.48
LinJ.35.1650	"hypothetical protein, conserved"	4194	1352	-0.48
LinJ.35.1760	"hypothetical protein, conserved"	6071	1950	-0.48
LinJ.35.5440	"pyruvate kinase, putative"	1437	463	-0.48
LinJ.36.0770	"hypothetical protein, conserved"	12375	3978	-0.48
LinJ.36.1380	"hypothetical protein, conserved"	1703	549	-0.48
LinJ.36.3310	"hypothetical protein, conserved"	2256	727	-0.48
LinJ.36.7280	protein disulfide isomerase	15909	5120	-0.48
LinJ.03.0140	"hypothetical protein, conserved"	845	273	-0.47
LinJ.05.0510	ATPase alpha subunit	13786	4466	-0.47
LinJ.08.0640	"hypothetical protein, unknown function"	1277	414	-0.47
LinJ.14.0700	"fatty acid elongase, putative"	17020	5501	-0.47
LinJ.16.1680	"kinesin, putative"	529	171	-0.47
LinJ.17.1120	"hypothetical protein, conserved"	8973	2901	-0.47
LinJ.19.0180	"hypothetical protein, conserved"	24354	7882	-0.47
LinJ.19.0910	"dynein light chain, putative"	3017	978	-0.47
LinJ.19.1430	transcription initiation factor-like protein (TFIID-like protein)	620	201	-0.47
LinJ.20.1210	"calpain-like cysteine peptidase, putative,cysteine peptidase, Clan CA, family C2, putative"	69090	22404	-0.47
LinJ.21.0080	"syntaxin, putative"	4166	1349	-0.47
LinJ.21.1760	"hypothetical protein, unknown function"	773	251	-0.47
LinJ.22.1500	"hypothetical protein, unknown function"	584	189	-0.47
LinJ.24.0200	transcription elongation factor, putative (LinJ.24:45334-46335(+)) [L_infantum] (333aa)	3256	1054	-0.47
LinJ.24.0640	ATPase subunit 9, putative (LinJ.24:227740-228060(+)) [L_infantum] (106aa)	48288	15629	-0.47
LinJ.25.0850	"hypothetical protein, conserved"	2250	728	-0.47
LinJ.25.2150	"hypothetical protein, conserved"	835	270	-0.47
LinJ.27.1050	"hypothetical protein, conserved"	4798	1554	-0.47
LinJ.27.2050	"hypothetical protein, conserved"	3420	1111	-0.47
LinJ.27.2330	"hypothetical protein, unknown function"	1015	330	-0.47
LinJ.28.0090	adenylate cyclase-like protein	1821	592	-0.47
LinJ.28.1690	"hypothetical protein, conserved"	3518	1140	-0.47
LinJ.28.3250	"glucose 6-phosphate N-acetyltransferase, putative"	1308	425	-0.47
LinJ.29.0820	"hypothetical protein, conserved"	2669	864	-0.47
LinJ.29.0880	"hypothetical protein, conserved"	3809	1236	-0.47
LinJ.29.1040	"hypothetical protein, conserved"	2302	746	-0.47
LinJ.30.3610	cytochrome p450-like protein	6175	1998	-0.47
LinJ.31.1770	nucleosome assembly protein-like protein	8121	2629	-0.47
LinJ.31.2330	"aminopeptidase, putative,metallo-peptidase, Clan MA(E), Family M1"	773	251	-0.47
LinJ.33.0100	"hypothetical protein, conserved"	1065	346	-0.47
LinJ.33.0180	"hypothetical protein, conserved"	2244	729	-0.47
LinJ.33.1480	"hypothetical protein, conserved"	1034	335	-0.47
LinJ.33.1840	macrophage migration inhibitory factor-like protein;db_xref=PMID:18523291;evidence=inferred by curator	1913	619	-0.47
LinJ.34.0150	malate dehydrogenase	6353	2060	-0.47
LinJ.34.3730	"hypothetical protein, conserved"	1179	381	-0.47
LinJ.35.1820	"hypothetical protein, conserved"	3980	1291	-0.47
LinJ.36.1570	"hypothetical protein, conserved"	4137	1345	-0.47
LinJ.36.5660	"branch point binding protein, putative"	3450	1117	-0.47
LinJ.36.6610	"hypothetical protein, conserved"	6739	2190	-0.47
LinJ.36.7130	"hypothetical protein, conserved"	1035	336	-0.47
LinJ.03.0400	"hypothetical protein, conserved"	2266	737	-0.46
LinJ.06.0040	"hypothetical protein, conserved"	4986	1632	-0.46
LinJ.06.0670	"lanosterol synthase, putative"	1929	630	-0.46
LinJ.08.0250	"hypothetical protein, conserved"	1320	431	-0.46
LinJ.08.0290	"ribosomal protein L2, putative"	1009	330	-0.46
LinJ.10.0860	"hypothetical protein, conserved"	1590	520	-0.46
LinJ.12.0570	"hypothetical protein, conserved"	1010	330	-0.46
LinJ.14.0020	"phosphatidylinositol 3-kinase 2, putative"	4389	1434	-0.46
LinJ.14.1490	"hypothetical protein, conserved"	6983	2276	-0.46
LinJ.15.1390	"hypothetical protein, conserved"	1557	509	-0.46
LinJ.16.0070	"peroxisome assembly protein, putative"	2682	875	-0.46
LinJ.16.0090	"hypothetical protein, conserved"	7692	2504	-0.46
LinJ.16.1380	"cytochrome c, putative"	8895	2898	-0.46
LinJ.21.0830	"hypothetical protein, conserved"	1094	356	-0.46
LinJ.21.2230	"hypothetical protein, conserved"	2079	677	-0.46
LinJ.23.0210	"hypothetical protein, conserved"	4603	1506	-0.46
LinJ.25.0380	"hypothetical protein, conserved"	787	256	-0.46
LinJ.25.1330	"hypothetical protein, conserved"	2767	905	-0.46
LinJ.26.2020	"hypothetical protein, conserved"	2862	933	-0.46
LinJ.26.2440	"hypothetical protein, conserved"	2205	720	-0.46
LinJ.26.2490	"hypothetical protein, conserved"	2895	944	-0.46
LinJ.27.0660	"hypothetical protein, conserved"	2292	747	-0.46
LinJ29_V3.1810	"hypothetical protein, unknown function"	4030	1318	-0.46
LinJ.29.2000	"hypothetical protein, conserved"	679	222	-0.46
LinJ.30.1330	"hypothetical protein, conserved"	3517	1147	-0.46
LinJ.30.1380	"hypothetical protein, conserved"	1412	460	-0.46
LinJ.30.2060	"hypothetical protein, unknown function"	1507	492	-0.46
LinJ.30.3400	"hypothetical protein, conserved"	3719	1213	-0.46
LinJ.32.2220	"hypothetical protein, conserved"	1490	485	-0.46
LinJ.32.2990	"hypothetical protein, conserved"	4643	1510	-0.46
LinJ.33.0670	"hypothetical protein, conserved"	7363	2397	-0.46
LinJ.33.1320	"hypothetical protein, conserved"	7920	2580	-0.46
LinJ.35.3760	"hypothetical protein, conserved"	1833	600	-0.46
LinJ.36.2850	"mitochondrial ATP-dependent zinc metallopeptidase, putative,metallo-peptidase, Clan MA(E), Family M41"	1581	515	-0.46
LinJ.36.3290	"hypothetical protein, conserved"	2086	681	-0.46
LinJ.36.5550	"hypothetical protein, conserved"	938	307	-0.46
LinJ.36.6040	"hypothetical protein, conserved"	4598	1502	-0.46
LinJ.36.6700	"hypothetical protein, conserved"	4592	1498	-0.46
LinJ.01.0020	"hypothetical protein, conserved"	295	97	-0.45
LinJ.02.0070	"hypothetical protein, conserved"	1964	647	-0.45
LinJ.02.0330	"casein kinase II, alpha chain, putative"	1137	373	-0.45
LinJ.04.0010	calcium-translocating P-type ATPase	7054	2315	-0.45
LinJ.04.0150	"hypothetical protein, conserved"	2801	919	-0.45
LinJ.06.0580	"deoxyuridine triphosphatase, putative,dUTP diphosphatase"	30860	10148	-0.45
LinJ.08.0220	"hypothetical protein, unknown function"	1491	491	-0.45
LinJ.11.0020	"hypothetical protein, conserved"	3914	1282	-0.45
LinJ.14.0060	"hypothetical protein, conserved"	3291	1081	-0.45
LinJ.14.0110	"hypothetical protein, conserved"	980	321	-0.45
LinJ.14.0900	"SNF2 family helicase-like protein, putative,DNA excision repair protein, putative"	6838	2252	-0.45
LinJ.16.1280	"hypothetical protein, conserved"	1199	393	-0.45
LinJ.16.1480	trafficking protein particle complex subunit- like protein	833	274	-0.45
LinJ.18.0220	"RNA-binding protein, putative"	6113	2009	-0.45
LinJ.18.0780	"DNA-directed RNA polymerases II, putative"	5108	1678	-0.45
LinJ.20.0090	"hypothetical protein, conserved"	3513	1153	-0.45
LinJ.21.2200	"proteasome alpha 5 subunit, putative,20S proteasome subunit alpha 5, putative"	7777	2555	-0.45
LinJ.22.0130	"hypothetical protein, conserved"	5639	1850	-0.45
LinJ.23.0100	"hypothetical protein, conserved"	1724	568	-0.45
LinJ.25.1590	"hypothetical protein, conserved"	1041	342	-0.45
LinJ.27.0860	"hypothetical protein, conserved"	1691	554	-0.45
LinJ.28.2440	"histone acetyltransferase, putative"	2299	754	-0.45
LinJ.28.2620	"hypothetical protein, conserved"	965	317	-0.45
LinJ.30.0570	"hypothetical protein, conserved"	3101	1017	-0.45
LinJ.30.1090	DNAj-like protein	737	243	-0.45
LinJ.30.3780	"60S acidic ribosomal protein P2, putative"	4851	1594	-0.45
LinJ.31.0810	"c2 domain protein, putative"	756	248	-0.45
LinJ.32.0210	"hypothetical protein, conserved"	972	319	-0.45
LinJ.32.0370	"hypothetical protein, conserved"	10979	3600	-0.45
LinJ.32.2480	"hypothetical protein, conserved"	1984	652	-0.45
LinJ.33.2950	transcription elongation factor-like protein	2298	753	-0.45
LinJ.34.0010	"hypothetical protein, conserved"	5297	1735	-0.45
LinJ.34.2200	DNAj-like protein	2333	768	-0.45
LinJ.34.3840	"hypothetical protein, conserved"	9816	3229	-0.45
LinJ.35.1530	"hypothetical protein, conserved"	1215	399	-0.45
LinJ.35.4750	"hypothetical protein, unknown function"	3231	1061	-0.45
LinJ.36.0880	ADP-ribosylation factor-like protein	1755	576	-0.45
LinJ.36.3860	"calmodulin, putative"	4911	1616	-0.45
LinJ.01.0180	"CLC-type chloride channel, putative"	1563	516	-0.44
LinJ.03.0030	D-3-phosphoglycerate dehydrogenase-like protein	4211	1395	-0.44
LinJ.05.0500	ATPase alpha subunit	14372	4755	-0.44
LinJ.06.0570	"hypothetical protein, conserved"	729	242	-0.44
LinJ.08.1080	"hypothetical protein, conserved"	701	232	-0.44
LinJ.09.0600	"hypothetical protein, conserved"	2672	882	-0.44
LinJ.11.1140	"protein transport protein sec31, putative"	1018	337	-0.44
LinJ.11.1200	"S-phase kinase-associated protein, putative,Skp1 family protein, putative,Cyclin A/CDK2- associated protein"	3857	1272	-0.44
LinJ.13.0880	"hypothetical protein, conserved"	251	83	-0.44
LinJ.17.1550	"hypothetical protein, unknown function"	3406	1127	-0.44
LinJ.20.1020	"glutaredoxin, putative"	3947	1305	-0.44
LinJ.21.0040	"ring-box protein 1, putative"	3138	1040	-0.44
LinJ.21.0730	metallo-beta-lactamase family-like protein	1044	345	-0.44
LinJ.21.1600	"hypothetical protein, conserved"	2627	871	-0.44
LinJ.21.1810	hypothetical protein	805	267	-0.44
LinJ.23.0090	"hypothetical protein, conserved"	35762	11844	-0.44
LinJ.23.1510	"hypothetical protein, conserved"	915	302	-0.44
LinJ.24.0400	hypothetical protein, conserved (LinJ.24:136721-138709(+)) [L_infantum] (662aa)	2496	825	-0.44
LinJ.26.2280	"hypothetical protein, conserved"	3660	1211	-0.44
LinJ.27.1460	"diacylglycerol acyltransferase, putative"	5948	1963	-0.44
LinJ.28.2750	"40S ribosomal protein S17, putative"	49026	16190	-0.44
LinJ.28.2920	"hypothetical protein, conserved"	1926	637	-0.44
LinJ.28.3220	"hypothetical protein, conserved"	7318	2418	-0.44
LinJ.29.0670	"hypothetical protein, conserved"	2477	820	-0.44
LinJ.29.0940	"hypothetical protein, conserved"	10496	3470	-0.44
LinJ.29.0990	"signal peptide peptidase, putative,aspartic peptidase, clan AD, family A22B, putative"	1693	560	-0.44
LinJ.29.2600	"protein kinase, putative"	2145	709	-0.44
LinJ.30.0150	"leucine-rich repeat protein, putative"	4856	1608	-0.44
LinJ.30.0380	"phosphatase 2C, putative"	7746	2554	-0.44
LinJ.30.0530	"hypothetical protein, conserved"	1651	546	-0.44
LinJ.30.2310	"hypothetical protein, conserved"	907	300	-0.44
LinJ.31.1120	"hypothetical protein, conserved"	3708	1225	-0.44
LinJ.33.0020	"hypothetical protein, conserved"	3807	1256	-0.44
LinJ.34.0120	"adenylate kinase, putative"	3176	1052	-0.44
LinJ.35.0270	"hypothetical protein, conserved"	6742	2230	-0.44
LinJ.35.0690	"hypothetical protein, conserved"	2964	982	-0.44
LinJ.35.1290	"hypothetical protein, conserved"	743	246	-0.44
LinJ.36.0030	"hypothetical protein, conserved"	4697	1549	-0.44
LinJ.36.3120	"hypothetical protein, conserved"	4675	1547	-0.44
LinJ.36.3610	glycosyl transferase-like protein	737	244	-0.44
LinJ.36.4540	"hypothetical protein, conserved"	6143	2039	-0.44
LinJ.36.5900	"hypothetical protein, conserved"	4495	1484	-0.44
LinJ.36.6530	"chaperone protein DNAj, putative"	33203	10992	-0.44
LinJ.04.1210	"tRNA nucleotidyltransferase, putative"	1786	594	-0.43
LinJ.05.1060	"ATPase, putative"	573	191	-0.43
LinJ.06.0140	"proteasome beta 6 subunit, putative,20S proteasome beta 6 subunit, putative"	8193	2728	-0.43
LinJ.06.0630	"carbonic anhydrase family protein, putative"	2017	670	-0.43
LinJ.07.0160	"hypothetical protein, conserved"	798	265	-0.43
LinJ.07.0530	"hypothetical protein, conserved"	2815	940	-0.43
LinJ.11.0490	"cytochrome b5, putative"	3575	1193	-0.43
LinJ.13.0600	"hypothetical protein, conserved"	949	316	-0.43
LinJ.15.1150	"hypothetical protein, conserved"	2940	978	-0.43
LinJ.17.1200	3-oxo-5-alpha-steroid 4-dehydrogenase-like protein	270	90	-0.43
LinJ.20.1770	"hypothetical protein, conserved"	685	229	-0.43
LinJ.21.1240	"hypothetical protein, unknown function"	2191	728	-0.43
LinJ.23.1530	"hypothetical protein, conserved"	22380	7446	-0.43
LinJ.24.0470	ubiquitin-activating enzyme, putative (LinJ.24:167211-168039(+)) [L_infantum] (275aa)	1344	447	-0.43
LinJ.24.1290	amastin-like surface protein-like protein (LinJ.24:459204-459722(+)) [L_infantum] (172aa)	952	318	-0.43
LinJ.25.0190	"ubiquitin carboxyl-terminal hydrolase, putative,cysteine peptidase, Clan CA, family C12, putative"	909	303	-0.43
LinJ.25.0720	"hypothetical protein, conserved"	7168	2386	-0.43
LinJ.25.2430	"hypothetical protein, conserved"	1305	435	-0.43
LinJ.26.0180	"hypothetical protein, conserved"	4874	1625	-0.43
LinJ.26.0540	"hypothetical protein, conserved"	2760	922	-0.43
LinJ.26.1220	heat shock protein 70-related protein	2437	810	-0.43
LinJ.26.2160	"hypothetical protein, conserved"	243	81	-0.43
LinJ.26.2290	"nitrilase, putative"	13873	4613	-0.43
LinJ.28.0120	"DNA-direcetd RNA polymerase II, subunit 9, putative"	10456	3474	-0.43
LinJ.28.1450	"hypothetical protein, conserved"	8397	2790	-0.43
LinJ.30.0030	"hypothetical protein, conserved"	2999	999	-0.43
LinJ.30.3280	"hypothetical protein, conserved"	1403	469	-0.43
LinJ.30.3490	"DNA ligase I, putative"	2716	905	-0.43
LinJ.31.0500	"hypothetical protein, conserved"	862	288	-0.43
LinJ.32.0750	U6 snRNA-associated Sm-like protein LSm4p	5248	1753	-0.43
LinJ.32.1160	"exportin 1, putative"	3381	1124	-0.43
LinJ.32.3900	"hypothetical protein, conserved"	1695	563	-0.43
LinJ.33.0540	"hypothetical protein, conserved"	2400	802	-0.43
LinJ.33.0680	"hypothetical protein, conserved"	1585	527	-0.43
LinJ.34.0800	"hypothetical protein, conserved"	3225	1072	-0.43
LinJ.34.3390	"hypothetical protein, conserved"	9300	3091	-0.43
LinJ.35.4380	"hypothetical protein, conserved"	844	282	-0.43
LinJ.36.0090	"leucine carboxyl methyltransferase, putative"	4111	1365	-0.43
LinJ.36.2150	"hypothetical protein, conserved"	2330	775	-0.43
LinJ.36.2380	"developmentally regulated GTP-binding protein 1, putative"	13875	4621	-0.43
LinJ.36.3190	"pre-mRNA branch site protein p14, putative"	10679	3554	-0.43
LinJ.36.4220	golgi SNARE protein-like protein	5690	1899	-0.43
LinJ.02.0130	"hypothetical protein, conserved"	1121	375	-0.42
LinJ.02.0650	"hypothetical protein, conserved"	3421	1149	-0.42
LinJ.04.1050	"acyltransferase-like protein, copy 2"	2491	836	-0.42
LinJ.06.1290	"hypothetical protein, conserved"	531	178	-0.42
LinJ.08.0140	"hypothetical protein, conserved"	1555	521	-0.42
LinJ.10.1340	hypothetical protein	5656	1895	-0.42
LinJ.11.0730	"hypothetical protein, conserved"	40305	13540	-0.42
LinJ.14.0990	"immunodominant antigen, putative,tc40 antigen-like"	2522	847	-0.42
LinJ.15.1270	"hypothetical protein, conserved"	3952	1330	-0.42
LinJ.18.0820	"hypothetical protein, conserved"	2596	872	-0.42
LinJ.19.0880	"hypothetical protein, conserved"	582	195	-0.42
LinJ.19.1090	"mitochondrial carrier protein, putative"	3903	1307	-0.42
LinJ.20.1760	"hypothetical protein, conserved"	3178	1063	-0.42
LinJ.21.0070	"hypothetical protein, conserved"	4400	1479	-0.42
LinJ.21.1220	"hypothetical protein, conserved"	5965	1996	-0.42
LinJ.24.1230	hypothetical protein, conserved (LinJ.24:440231-441205(+)) [L_infantum] (324aa)	2225	744	-0.42
LinJ.25.0100	"hypothetical protein, conserved"	1208	406	-0.42
LinJ.25.2280	vacuolar protein sorting-like protein	2500	836	-0.42
LinJ.26.0590	"10 kDa heat shock protein, putative"	27865	9352	-0.42
LinJ.27.0390	"nucleoporin, putative,serine peptidase, Clan SP, family S59, putative"	1089	365	-0.42
LinJ.27.0920	"vesicular transport protein (CDC48 homologue), putative"	767	257	-0.42
LinJ.28.1010	"hypothetical protein, conserved"	5343	1793	-0.42
LinJ.28.1800	zinc finger protein kinase-like	1290	434	-0.42
LinJ.29.2350	"aminopeptidase, putative,metallo-peptidase, Clan MA(E), Family M1"	13957	4690	-0.42
LinJ.29.2680	"serine/threonine-protein kinase, putative,protein kinase, putative"	8002	2688	-0.42
LinJ.30.3740	"hypothetical protein, conserved"	12956	4347	-0.42
LinJ.31.2650	ubiquinol-cytochrome-c reductase-like protein	4849	1632	-0.42
LinJ.31.2960	"protein kinase, putative"	2756	924	-0.42
LinJ.32.0250	"hypothetical protein, conserved"	1194	401	-0.42
LinJ.32.1950	"hypothetical protein, conserved"	495	166	-0.42
LinJ.33.0030	"hypothetical protein, conserved"	1402	469	-0.42
LinJ.33.0350	heat shock protein 83-1	47274	15867	-0.42
LinJ.34.0640	"hypothetical protein, conserved"	6226	2084	-0.42
LinJ.34.2270	"hypothetical protein, conserved"	2788	935	-0.42
LinJ.34.4170	"hypothetical protein, conserved"	3060	1025	-0.42
LinJ.36.0130	"mRNA capping methyltransferase, putative"	2728	917	-0.42
LinJ.36.0210	elongation factor 2	3892	1303	-0.42
LinJ.36.0340	"proteasome beta 2 subunit, putative"	8818	2955	-0.42
LinJ.36.1920	"DEAD box RNA helicase, putative"	991	332	-0.42
LinJ.36.3270	"hypothetical protein, conserved"	5065	1702	-0.42
LinJ.36.7060	"prolyl oligopeptidase, putative,serine peptidase clan SC, family S9A, putative"	3453	1158	-0.42
LinJ.04.1240	"hypothetical protein, conserved"	2690	906	-0.41
LinJ.07.0540	"hypothetical protein, conserved"	1376	465	-0.41
LinJ.09.1040	"hypothetical protein, conserved"	5577	1878	-0.41
LinJ.11.0990	adaptin-related protein-like protein	2145	725	-0.41
LinJ.13.0780	"hypothetical protein, conserved"	263	89	-0.41
LinJ.14.1440	pteridine transporter	1460	494	-0.41
LinJ.14.1560	"hypothetical protein, conserved"	10451	3528	-0.41
LinJ.15.0810	"protein kinase, putative"	21868	7395	-0.41
LinJ.15.1430	"nucleolar RNA binding protein, putative"	5977	2024	-0.41
LinJ.15.1530	"ribosomal protein S6, putative,NPH2/RS6-like protein"	10522	3566	-0.41
LinJ.17.0340	"hypothetical protein, conserved"	2024	682	-0.41
LinJ.18.0010	"hypothetical protein, conserved"	2744	928	-0.41
LinJ.18.1490	"P-type H+-ATPase, putative"	2265	764	-0.41
LinJ.19.0650	"hypothetical protein, conserved"	3015	1017	-0.41
LinJ.20.0600	"hypothetical protein, conserved"	8885	2999	-0.41
LinJ.20.0630	"cytidine triphosphate synthase, putative,CTP synthase, putative"	7171	2419	-0.41
LinJ.20.1160	"hypothetical protein, conserved"	1135	383	-0.41
LinJ.21.0550	"DNAJ protein, putative"	2487	842	-0.41
LinJ.23.1430	membrane-bound acid phosphatase 2	3707	1251	-0.41
LinJ.25.0110	"hypothetical protein, conserved"	683	230	-0.41
LinJ.27.0150	"hypothetical protein, conserved"	5628	1900	-0.41
LinJ.28.0450	"hypothetical protein, conserved"	1216	412	-0.41
LinJ.28.0670	ER lumen retaining receptor-like protein	6285	2127	-0.41
LinJ.28.2380	"2,3-bisphosphoglycerate-independent phosphoglycerate mutase-like"	11579	3909	-0.41
LinJ.30.0190	"hypothetical protein, conserved"	1216	410	-0.41
LinJ.30.0360	"endosomal integral membrane protein, putative"	3030	1025	-0.41
LinJ.30.2260	"zinc-finger protein, conserved"	3031	1024	-0.41
LinJ.31.0390	"hypothetical protein, conserved"	1636	552	-0.41
LinJ.32.4060	"hypothetical protein, unknown function"	2033	685	-0.41
LinJ.33.1410	"cysteine conjugate beta-lyase, aminotransferase- like protein"	3780	1277	-0.41
LinJ.33.2640	"hypothetical protein, conserved"	4776	1611	-0.41
LinJ.34.0510	"importin beta-1 subunit, putative"	8097	2739	-0.41
LinJ.34.2630	"hypothetical protein, conserved"	2634	890	-0.41
LinJ.34.3830	"hypothetical protein, conserved"	2003	675	-0.41
LinJ.35.1300	"hypothetical protein, conserved"	9051	3048	-0.41
LinJ.35.2750	"hypothetical protein, conserved"	1538	520	-0.41
LinJ.35.3030	"chaperone protein DNAj, putative"	896	302	-0.41
LinJ.35.4460	"hypothetical protein, conserved"	4456	1508	-0.41
LinJ.36.0360	"ribonuclease HII, putative"	3403	1148	-0.41
LinJ.36.0450	amino acid permease-like protein	3935	1331	-0.41
LinJ.36.0620	"Mitochondrial elongation factor G, putative"	817	276	-0.41
LinJ.36.2490	tyrosine aminotransferase;db_xref=PMID:19443056;evidence=Inferred from Sequence Orthology	22186	7519	-0.41
LinJ.36.3870	mitogen activated kinase-like protein	2836	961	-0.41
LinJ.36.5620	"NADH dehydrogenase, putative"	7318	2469	-0.41
LinJ.05.1120	"hypothetical protein, unknown function"	3814	1300	-0.4
LinJ.06.0470	"hypothetical protein, unknown function"	1732	588	-0.4
LinJ.10.0680	flagellar glycoprotein-like protein	3947	1346	-0.4
LinJ.11.1190	"hypothetical protein, conserved"	1584	537	-0.4
LinJ.13.0110	"hypothetical protein, conserved"	5638	1921	-0.4
LinJ.13.0420	"hypothetical protein, conserved"	6740	2295	-0.4
LinJ.13.1180	"XPA-interacting protein, putative"	1643	559	-0.4
LinJ.14.0430	"hypothetical protein, conserved"	4580	1560	-0.4
LinJ.15.0030	"nucleoside diphosphatase, putative"	955	324	-0.4
LinJ.15.0440	cytoplasmic l-asparaginase i-like protein	1640	556	-0.4
LinJ.15.0630	"hypothetical protein, conserved"	1081	367	-0.4
LinJ.16.0020	"hypothetical protein, conserved"	8475	2890	-0.4
LinJ.18.1150	"hypothetical protein, conserved"	1931	659	-0.4
LinJ.20.0180	"hypothetical protein, conserved"	535	182	-0.4
LinJ.21.1840	"hypothetical protein, conserved"	572	194	-0.4
LinJ.24.0680	protein kinase, putative (LinJ.24:241078-244557(+)) [L_infantum] (1159aa)	1095	373	-0.4
LinJ.25.0810	"hypothetical protein, unknown function"	638	217	-0.4
LinJ.27.1540	"hypothetical protein, conserved"	5691	1931	-0.4
LinJ.27.2200	"hypothetical protein, conserved"	2138	726	-0.4
LinJ.28.1170	"hypothetical protein, conserved"	3183	1081	-0.4
LinJ.28.1340	"hypothetical protein, unknown function"	461	157	-0.4
LinJ.29.0350	"hypothetical protein, conserved"	2180	740	-0.4
LinJ.29.1400	"carnitine/choline acetyltransferase, putative"	7391	2519	-0.4
LinJ.29.1860	"histone H2A, putative"	42361	14453	-0.4
LinJ.29.1980	"hypothetical protein, conserved"	4168	1421	-0.4
LinJ.29.2060	"hypothetical protein, conserved"	3160	1073	-0.4
LinJ.30.0280	"hypothetical protein, conserved"	2742	934	-0.4
LinJ.30.0900	"hypothetical protein, conserved"	34464	11725	-0.4
LinJ.30.2600	"RNA-binding protein, putative"	4394	1499	-0.4
LinJ.31.0140	"hypothetical protein, unknown function"	2727	925	-0.4
LinJ.32.1090	"hypothetical protein, conserved"	4317	1467	-0.4
LinJ.32.3370	"NADH dehydrogenase subunit NI8M, putative;db_xref=PMID:18534909;evidence=Inferred from Sequence Alignment"	7341	2493	-0.4
LinJ.33.0360	heat shock protein 83-1	47383	16171	-0.4
LinJ.33.1950	"hypothetical protein, unknown function"	4650	1583	-0.4
LinJ.33.3220	"hypothetical protein, conserved"	4032	1367	-0.4
LinJ.34.0770	"hypothetical protein, conserved"	12342	4200	-0.4
LinJ.34.2860	"hypothetical protein, conserved"	18087	6155	-0.4
LinJ.34.2910	"hypothetical protein, conserved"	2081	709	-0.4
LinJ.34.4240	"hypothetical protein, conserved"	497	169	-0.4
LinJ.35.3230	"hypothetical protein, conserved"	10232	3479	-0.4
LinJ.35.5010	"hypothetical protein, conserved"	4018	1363	-0.4
LinJ.36.7210	"DNA-binding protein, putative,predicted bromodomain protein"	1793	608	-0.4
LinJ.04.0050	"hypothetical protein, conserved"	711	243	-0.39
LinJ.07.0150	"acyl-CoA dehydrogenase, mitochondrial precursor, putative"	1602	549	-0.39
LinJ.07.0210	"cytochrome c1, heme protein, mitochondrial precursor, putative"	22410	7681	-0.39
LinJ.08.1120	"hypothetical protein, conserved"	2359	809	-0.39
LinJ.09.0370	"hypothetical protein, conserved"	1252	428	-0.39
LinJ.09.0730	"hypothetical protein, conserved"	692	237	-0.39
LinJ.09.1120	"DNA-directed RNA polymerase III subunit, putative"	1489	510	-0.39
LinJ.12.0630	"hypothetical protein, conserved"	1850	633	-0.39
LinJ.13.0400	"hypothetical protein, conserved"	1930	663	-0.39
LinJ.13.1560	"hypothetical protein, conserved"	5882	2016	-0.39
LinJ.19.0020	"hypothetical protein, conserved"	41798	14348	-0.39
LinJ.20.0080	"hypothetical protein, conserved"	1772	607	-0.39
LinJ.20.0670	"hypothetical protein, conserved"	1831	626	-0.39
LinJ.21.0360	"hypothetical protein, conserved"	981	335	-0.39
LinJ.21.1560	"hypothetical protein, conserved"	2653	908	-0.39
LinJ.21.2060	"hypothetical protein, conserved"	8423	2893	-0.39
LinJ.22.1280	fk506-binding protein 1-like protein	12551	4306	-0.39
LinJ.24.0160	hypothetical protein, conserved (LinJ.24:33960-34685(+)) [L_infantum] (241aa)	10132	3482	-0.39
LinJ.24.1400	hypothetical protein, conserved (LinJ.24:494499-497213(+)) [L_infantum] (904aa)	2730	933	-0.39
LinJ.24.1640	hypothetical protein, conserved (LinJ.24:612323-614404(+)) [L_infantum] (693aa)	6252	2146	-0.39
LinJ.25.0150	"hypothetical protein, conserved"	228	78	-0.39
LinJ.26.2430	"hypothetical protein, conserved"	2221	760	-0.39
LinJ.26.2460	"protein kinase, putative"	813	279	-0.39
LinJ.28.0730	"serine/threonine protein phosphatase catalytic subunit, putative"	12350	4228	-0.39
LinJ.29.2630	"hypothetical protein, conserved"	1542	530	-0.39
LinJ.30.0450	"hypothetical protein, conserved"	1043	357	-0.39
LinJ.30.2480	"heat shock 70-related protein 1, mitochondrial precursor, putative"	62287	21380	-0.39
LinJ.31.3000	"nucleoporin (NUP54/57), putative"	249	85	-0.39
LinJ.32.2330	"hypothetical protein, conserved"	16325	5610	-0.39
LinJ.32.2860	"hypothetical protein, conserved"	1464	501	-0.39
LinJ.33.0370	heat shock protein 83-1	47600	16313	-0.39
LinJ.33.2370	"hypothetical protein, conserved"	4295	1467	-0.39
LinJ.33.2660	"hypothetical protein, conserved"	3632	1241	-0.39
LinJ.33.2700	"aminopeptidase, putative,metallo-peptidase, Clan MF, Family M17"	1422	487	-0.39
LinJ.34.2170	"hypothetical protein, conserved"	1379	473	-0.39
LinJ.34.2750	"hypothetical protein, conserved"	5451	1862	-0.39
LinJ.34.3630	"hypothetical protein, conserved"	3404	1170	-0.39
LinJ.35.0130	"ADP-ribosylation factor, putative"	896	307	-0.39
LinJ.35.0870	"hypothetical protein, conserved"	960	329	-0.39
LinJ.35.0960	"hypothetical protein, conserved"	1734	593	-0.39
LinJ.35.1220	"hypothetical protein, conserved"	6195	2125	-0.39
LinJ.35.1310	"ubiquitin-conjugating enzyme e2, putative"	33728	11543	-0.39
LinJ.35.4690	"protein kinase, putative"	515	177	-0.39
LinJ.36.7080	"beta-adaptin, putative"	4339	1484	-0.39
LinJ.36.7200	"hypothetical protein, conserved"	3134	1077	-0.39
LinJ.36.7230	"hypothetical protein, conserved"	1622	555	-0.39
LinJ.01.0360	"hypothetical protein, conserved"	575	198	-0.38
LinJ.04.0820	"metalloprotease-like protein,peptide deformylase, putative (EMBL:AY353252)"	855	294	-0.38
LinJ.06.0220	"hypothetical protein, conserved"	4163	1432	-0.38
LinJ.07.0750	"Qa-SNARE protein, putative;db_xref=PMID:17026746;evidence=inferred from sequence or structural similarity"	850	293	-0.38
LinJ.09.0010	"hypothetical protein, conserved"	4127	1421	-0.38
LinJ.11.0760	"hypothetical protein, conserved"	1918	662	-0.38
LinJ.13.0140	"hypothetical protein, conserved"	1317	453	-0.38
LinJ.13.0440	"hypothetical protein, conserved"	183	63	-0.38
LinJ.14.1410	"hypothetical protein, conserved"	1420	490	-0.38
LinJ.18.0490	"hypothetical protein, conserved"	758	262	-0.38
LinJ.18.0610	"hypothetical protein, conserved"	2682	928	-0.38
LinJ.18.0920	"ARP2/3 complex subunit, putative,actin related protein 2/3 complex, putative (arpc1)"	206	71	-0.38
LinJ.19.0320	"intraflagellar transport protein component, putative"	2091	721	-0.38
LinJ.19.1050	"hypothetical protein, conserved"	2658	916	-0.38
LinJ.23.0160	"hypothetical protein, conserved"	3365	1164	-0.38
LinJ.23.0250	"hypothetical protein, conserved"	1845	637	-0.38
LinJ.23.0610	"hypothetical protein, conserved"	3442	1189	-0.38
LinJ.24.1300	amastin-like surface protein-like protein (LinJ.24:461687-462211(+)) [L_infantum] (174aa)	5648	1946	-0.38
LinJ.24.2410	mitogen-activated protein kinase (LinJ.24:856897-857949(-)) [L_infantum] (350aa)	223	77	-0.38
LinJ.25.0220	"hypothetical protein, conserved"	2850	986	-0.38
LinJ.25.1100	"hypothetical protein, conserved"	4631	1594	-0.38
LinJ.25.1710	"hypothetical protein, conserved"	3113	1073	-0.38
LinJ.25.1890	"hypothetical protein, conserved"	2420	833	-0.38
LinJ.26.1600	cdp-diacylglycerol synthetase-like protein	6962	2403	-0.38
LinJ.28.1350	"p450 reductase, putative"	7208	2481	-0.38
LinJ.28.2690	"eukaryotic translation initiation factor, putative"	23274	8035	-0.38
LinJ.29.2760	"hypothetical protein, conserved"	21801	7522	-0.38
LinJ.30.0720	"nuclear movement protein, putative,NUDC-like protein"	2740	943	-0.38
LinJ.30.0760	"co-chaperone GrpE, putative"	13108	4530	-0.38
LinJ.31.0450	"cytoskeleton-associated protein CAP5.5, putative,cysteine peptidase, Clan CA, family C2, putative"	24264	8372	-0.38
LinJ.31.1840	acetylornithine deacetylase-like protein	1898	656	-0.38
LinJ.31.2990	"hypothetical protein, conserved"	861	297	-0.38
LinJ.32.0380	"hypothetical protein, conserved"	5784	1998	-0.38
LinJ.32.0510	"hypothetical protein, conserved"	3882	1336	-0.38
LinJ.32.1690	"hypothetical protein, conserved"	2091	723	-0.38
LinJ.33.1830	"hypothetical protein, conserved"	235	81	-0.38
LinJ.33.2030	"hypothetical protein, conserved"	3713	1283	-0.38
LinJ.33.3200	ABC transporter family-like protein	500	172	-0.38
LinJ.34.0540	"hypothetical protein, unknown function"	4771	1646	-0.38
LinJ.34.0960	"hypothetical protein, conserved"	9380	3238	-0.38
LinJ.34.2500	NADPH-cytochrome p450 reductase-like protein	774	267	-0.38
LinJ.35.1680	"hypothetical protein, conserved"	522	180	-0.38
LinJ.35.1690	"hypothetical protein, conserved"	1799	622	-0.38
LinJ.35.5240	"hypothetical protein, conserved"	1122	386	-0.38
LinJ.36.0760	"MP18 RNA editing complex protein, putative"	977	336	-0.38
LinJ.36.1940	"hypothetical protein, conserved"	2791	961	-0.38
LinJ.36.2130	"chaperonin Hsp60, mitochondrial precursor"	12176	4191	-0.38
LinJ.36.2390	guanylate kinase-like protein	5306	1825	-0.38
LinJ.36.3200	"hypothetical protein, conserved"	2334	806	-0.38
LinJ.36.3920	"hypothetical protein, conserved"	1159	400	-0.38
LinJ.02.0190	"phosphoglycan beta 1,2 arabinosyltransferase;db_xref=PMID:16272216;evidence=traceable author statement"	683	238	-0.37
LinJ.03.0850	"hypothetical protein, conserved"	1573	547	-0.37
LinJ.06.1180	"hypothetical protein, conserved"	398	138	-0.37
LinJ.08.0170	"hypothetical protein, conserved"	10624	3690	-0.37
LinJ.09.0910	"hypothetical protein, conserved"	1539	536	-0.37
LinJ.10.1160	"hypothetical protein, conserved"	1976	686	-0.37
LinJ.11.1050	"pretranslocation protein, alpha subunit, putative,SEC61-like (pretranslocation process) protein, putative"	12275	4254	-0.37
LinJ.12.0003	"proteasome beta-1 subunit, putative"	2951	1026	-0.37
LinJ.13.0030	"hypothetical protein, conserved"	3664	1272	-0.37
LinJ.13.0820	glycosyltransferase family-like protein	1113	387	-0.37
LinJ.13.0950	"hypothetical protein, conserved"	3625	1261	-0.37
LinJ.14.0290	"hypothetical protein, conserved"	2104	729	-0.37
LinJ.14.0760	"fatty acid elongase, putative"	3359	1165	-0.37
LinJ.17.0880	ysine decarboxylase-like protein	7966	2771	-0.37
LinJ.18.0520	"hypothetical protein, conserved"	8922	3092	-0.37
LinJ.19.0110	QA-SNARE protein putative;db_xref=PMID:17026746;evidence=inferred from sequence orthology	1039	361	-0.37
LinJ.21.0920	"hypothetical protein, conserved"	29850	10396	-0.37
LinJ.22.1320	"hypothetical protein, conserved"	1352	470	-0.37
LinJ.23.0020	"hypothetical protein, conserved"	18148	6322	-0.37
LinJ.23.1950	"hypothetical protein, conserved"	1134	394	-0.37
LinJ.24.1660	hypothetical protein, conserved (LinJ.24:625688-627358(+)) [L_infantum] (556aa)	781	271	-0.37
LinJ.25.1450	"DNA polymerase delta subunit 2, putative"	8652	3014	-0.37
LinJ.25.2080	"hypothetical protein, conserved"	480	167	-0.37
LinJ.27.2090	"hypothetical protein, conserved"	2322	807	-0.37
LinJ.28.0840	"hypothetical protein, conserved"	2593	901	-0.37
LinJ.29.0240	"hypothetical protein, conserved"	759	263	-0.37
LinJ.29.2030	"hypothetical protein, conserved"	580	202	-0.37
LinJ.30.0680	"hypothetical protein, conserved"	6776	2348	-0.37
LinJ.30.1100	"hypothetical protein, conserved"	1872	650	-0.37
LinJ.30.2320	"hypothetical protein, conserved"	3229	1124	-0.37
LinJ.30.3250	"hypothetical protein, conserved"	3291	1145	-0.37
LinJ.31.1400	"hypothetical protein, unknown function"	4965	1727	-0.37
LinJ.31.2710	"2-oxoglutarate dehydrogenase, e3 component, lipoamidedehydrogenase-like protein"	3511	1220	-0.37
LinJ.32.1810	"coatomer epsilon subunit, putative"	10699	3707	-0.37
LinJ.33.0690	"hypothetical protein, conserved"	1177	410	-0.37
LinJ.33.1910	"hypothetical protein, conserved"	936	326	-0.37
LinJ.34.1580	"hypothetical protein, conserved"	1424	495	-0.37
LinJ.34.4300	"hypothetical protein, conserved"	5593	1936	-0.37
LinJ.35.0380	"hypothetical protein, conserved"	6572	2275	-0.37
LinJ.36.0110	"DNA damage repair protein, putative"	1871	650	-0.37
LinJ.36.2030	"hypothetical protein, conserved"	16020	5571	-0.37
LinJ.36.3810	"hypothetical protein, conserved"	2051	711	-0.37
LinJ.36.5980	"hypothetical protein, conserved"	1858	646	-0.37
LinJ.36.6160	"choline/ethanolamine phosphotransferase (CEPT), putative;evidence=Inferred from Sequence Orthology"	9396	3253	-0.37
LinJ.36.6630	"hypothetical protein, conserved"	2387	827	-0.37
LinJ.03.0900	"hypothetical protein, conserved"	2951	1031	-0.36
LinJ.08.1060	"hypothetical protein, conserved"	2991	1046	-0.36
LinJ.09.0150	"kinesin, putative"	1638	574	-0.36
LinJ.09.1530	"hypothetical protein, conserved"	2381	834	-0.36
LinJ.10.0220	"hypothetical protein, unknown function"	2938	1029	-0.36
LinJ.11.0420	"chromatin binding protein, putative"	1843	645	-0.36
LinJ.11.1030	"hypothetical protein, conserved"	4326	1515	-0.36
LinJ.11.1100	"lanosterol 14-alpha-demethylase, putative"	5234	1832	-0.36
LinJ.11.1350	"hypothetical protein, conserved"	2242	783	-0.36
LinJ.13.1200	"hypothetical protein, conserved"	716	250	-0.36
LinJ.13.1300	"hypothetical protein, conserved"	2373	832	-0.36
LinJ.15.0020	"hypothetical protein, conserved"	1725	602	-0.36
LinJ.15.1600	"presenilin-like aspartic peptidase, putative,presenilin-like aspartic peptidase, clan AD, family A22A, putative"	588	205	-0.36
LinJ.18.1390	"hypothetical protein, conserved"	1872	654	-0.36
LinJ.18.1520	"kinesin, putative"	2667	930	-0.36
LinJ.19.0470	"hypothetical protein, conserved"	634	221	-0.36
LinJ.19.1680	hypothetical protein	1147	400	-0.36
LinJ.20.1660	"soluble n-ethylmaleimide sensitive factor, putative"	4871	1703	-0.36
LinJ.22.0940	"hypothetical protein, conserved"	1101	386	-0.36
LinJ.22.1270	"aquaporin, putative"	4395	1540	-0.36
LinJ.22.1480	"CCR4 associated factor, putative"	4038	1408	-0.36
LinJ.23.0130	"hypothetical protein, conserved"	1323	464	-0.36
LinJ.23.1630	mitochondrial carrier protein-like protein	4904	1711	-0.36
LinJ.25.2190	"hypothetical protein, conserved"	3263	1140	-0.36
LinJ.27.0210	"hypothetical protein, conserved"	6962	2442	-0.36
LinJ.27.1610	"eukaryotic translation release factor, putative"	3857	1352	-0.36
LinJ.28.0170	"phopshatase, putative"	1623	569	-0.36
LinJ.29.0270	"hypothetical protein, conserved"	602	210	-0.36
LinJ.29.1660	"hypothetical protein, conserved"	555	194	-0.36
LinJ.29.2300	"hypothetical protein, conserved"	7760	2709	-0.36
LinJ.29.2450	"hypothetical protein, conserved"	3471	1218	-0.36
LinJ.30.2490	"tyrosine/dopa decarboxylase, putative,dopa decarboxylase, putative"	9417	3301	-0.36
LinJ.30.2760	"hypothetical protein, conserved"	6322	2211	-0.36
LinJ.30.3390	"60S ribosomal protein L9, putative"	20483	7144	-0.36
LinJ.31.1150	"monoglyceride lipase, putative"	3937	1379	-0.36
LinJ.31.3260	methylcrotonoyl-coa carboxylase biotinylated subunitprotein-like protein	3790	1326	-0.36
LinJ.32.2910	"hypothetical protein, conserved"	596	209	-0.36
LinJ.32.2960	"proteasome regulatory non-ATP-ase subunit, putative"	4854	1702	-0.36
LinJ.33.0210	"zinc carboxypeptidase, putative,metallo-peptidase, Clan MC, Family M14"	3012	1054	-0.36
LinJ.33.1390	"expression-site associated gene (ESAG3), putative"	3003	1052	-0.36
LinJ.33.2600	"hypothetical protein, conserved"	636	223	-0.36
LinJ.33.2650	"UDP-N-acetylglucosamine pyrophosphorylase, putative"	1566	548	-0.36
LinJ.33.3250	"hypothetical protein, conserved"	4439	1552	-0.36
LinJ.34.0040	"hypothetical protein, conserved"	1349	472	-0.36
LinJ.34.1560	"hypothetical protein, conserved"	634	221	-0.36
LinJ.34.3460	"vacuolar ATP synthase catalytic subunit A, putative"	9793	3428	-0.36
LinJ.34.4000	"hypothetical protein, conserved"	2696	940	-0.36
LinJ.35.1570	"hypothetical protein, conserved"	3008	1053	-0.36
LinJ.35.1720	"casein kinase II, putative"	3148	1100	-0.36
LinJ.35.2120	"glycerol uptake protein, putative"	4307	1510	-0.36
LinJ.36.1100	"hypothetical protein, conserved"	836	293	-0.36
LinJ.36.2330	"hypothetical protein, conserved"	206	72	-0.36
LinJ.36.3130	"hypothetical protein, conserved,predicted bromodomain protein"	1491	520	-0.36
LinJ.36.3530	"hypothetical protein, conserved"	12935	4516	-0.36
LinJ.36.3740	"hypothetical protein, conserved"	5414	1893	-0.36
LinJ.36.3800	"hypothetical protein, conserved"	2583	904	-0.36
LinJ.36.4680	"hypothetical protein, conserved"	2782	974	-0.36
LinJ.36.5320	"protein kinase ck2 regulatory subunit, putative"	3347	1167	-0.36
LinJ.36.6360	"hypothetical protein, conserved"	9396	3292	-0.36
LinJ.09.0140	"hypothetical protein, conserved"	922	325	-0.35
LinJ.10.0690	"hypothetical protein, conserved"	511	180	-0.35
LinJ.11.0150	"hypothetical protein, conserved"	1217	429	-0.35
LinJ.11.0610	"hypothetical protein, conserved"	1711	604	-0.35
LinJ.14.0230	"hypothetical protein, conserved"	4390	1542	-0.35
LinJ.14.1190	"kinesin K39, putative"	12030	4250	-0.35
LinJ.15.1220	"hypothetical protein, unknown function"	522	184	-0.35
LinJ.17.0470	"hypothetical protein, conserved"	3217	1134	-0.35
LinJ.19.0410	"hypothetical protein, conserved"	531	187	-0.35
LinJ.19.0790	"signal recognition particle protein, putative"	1128	396	-0.35
LinJ.19.1500	"hypothetical protein, conserved"	10782	3799	-0.35
LinJ.20.0350	"hypothetical protein, conserved"	125	44	-0.35
LinJ.21.2160	"vacuolar ATP synthase, putative"	7872	2777	-0.35
LinJ.22.0260	"hypothetical protein, conserved"	3061	1076	-0.35
LinJ.22.0880	"small nuclear ribonucleoprotein, putative,SmD-1 like small nuclear ribonucleoprotein"	4044	1427	-0.35
LinJ.24.0700	hypothetical predicted transmembrane protein (LinJ.24:252349-252807(+)) [L_infantum] (152aa)	1312	461	-0.35
LinJ.24.2120	hypothetical protein, conserved (LinJ.24:779061-779327(-)) [L_infantum] (88aa)	2088	737	-0.35
LinJ.24.2220	ubiquitin-conjugating enzyme e2, putative (LinJ.24:804696-805163(-)) [L_infantum] (155aa)	8251	2899	-0.35
LinJ.25.1160	"aldehyde dehydrogenase, mitochondrial precursor"	64262	22570	-0.35
LinJ.25.2330	glycosome import protein	1251	440	-0.35
LinJ.26.0110	"hypothetical protein, conserved"	7995	2821	-0.35
LinJ.27.0850	"hypothetical protein, conserved"	4751	1678	-0.35
LinJ.27.1130	"carboxypeptidase, putative"	5725	2010	-0.35
LinJ.27.1190	"hypothetical protein, conserved"	4242	1497	-0.35
LinJ.28.1160	"hypothetical protein, conserved"	6915	2427	-0.35
LinJ.29.2410	"ubiquitin hydrolase, putative,cysteine peptidase, Clan CA, family C19, putative"	2608	920	-0.35
LinJ.29.2730	"hypothetical protein, conserved"	3574	1259	-0.35
LinJ.29.2870	"hypothetical protein, conserved"	15167	5335	-0.35
LinJ.29.3000	"amastin, putative"	4228	1484	-0.35
LinJ.29.3030	"amastin, putative"	4218	1486	-0.35
LinJ.30.0730	"hypothetical protein, conserved"	8890	3127	-0.35
LinJ.31.3210	"phosphoglycan beta 1,3 galactosyltransferase 5;db_xref=PMID:12604613;evidence=inferred by curator"	5371	1890	-0.35
LinJ.32.2200	"hypothetical protein, conserved"	5088	1797	-0.35
LinJ.32.3430	"dynein light intermediate chain, putative"	2420	854	-0.35
LinJ.33.2880	"translation initiation factor IF-2, putative"	14233	5028	-0.35
LinJ.33.3030	"hypothetical protein, conserved"	937	330	-0.35
LinJ.34.0970	"hypothetical protein, conserved"	629	222	-0.35
LinJ.34.4120	"nucleolar protein family a, putative"	7856	2771	-0.35
LinJ.35.0850	NADH-dependent fumarate reductase-like protein	9346	3284	-0.35
LinJ.35.1500	"hypothetical protein, conserved"	2458	865	-0.35
LinJ.35.2270	kinetoplastid membrane protein-11	286496	100800	-0.35
LinJ.35.5030	inositol phosphorylceramide synthase;db_xref=PMID:16861742|PMID:19497128;evidence=Inferred from Sequence Orthology	2734	966	-0.35
LinJ.36.0710	"hypothetical protein, conserved"	830	293	-0.35
LinJ.36.3150	"ATP-dependent RNA helicase, putative"	5479	1934	-0.35
LinJ.36.6690	"hypothetical protein, conserved"	5157	1815	-0.35
LinJ.36.6850	similarity to endo-1-like protein	7695	2701	-0.35
LinJ.36.7020	"replication factor C, subunit 5, putative"	2627	928	-0.35
LinJ.36.7120	"hypothetical protein, conserved,CG1104 protein-like protein"	1534	541	-0.35
LinJ.01.0290	"hypothetical protein, conserved"	7129	2522	-0.34
LinJ.01.0780	"hypothetical protein, conserved"	141	50	-0.34
LinJ.05.0730	"hypothetical protein, conserved"	3638	1292	-0.34
LinJ.05.0790	"hypothetical protein, conserved"	440	156	-0.34
LinJ.06.0450	"hypothetical protein, conserved"	1473	524	-0.34
LinJ.08.0120	"hypothetical protein, conserved"	857	303	-0.34
LinJ.08.0240	"hypothetical protein, conserved"	2220	788	-0.34
LinJ.09.0650	"cyclin 1, putative,serine peptidase family S51, peptidase E, putative"	1828	647	-0.34
LinJ.09.1350	"hypothetical protein, conserved"	970	343	-0.34
LinJ.10.1300	"hypothetical protein, conserved"	3567	1267	-0.34
LinJ.14.0120	"hypothetical protein, conserved"	220	78	-0.34
LinJ.15.0270	"lysyl-tRNA synthetase, putative"	34858	12359	-0.34
LinJ.15.0620	hypothetical protein	465	165	-0.34
LinJ.16.0940	"hypothetical protein, conserved"	1601	569	-0.34
LinJ.17.0430	"Qa-SNARE protein, putative;db_xref=PMID:17026746;evidence=inferred from sequence or structural similarity"	2051	728	-0.34
LinJ.17.1310	"hypothetical protein, unknown function"	1159	410	-0.34
LinJ.20.0950	"hypothetical protein, conserved"	2653	938	-0.34
LinJ.21.2080	"cytochrome C oxidase subunit VI, putative"	19186	6788	-0.34
LinJ.23.0500	"trypanothione synthetase, putative"	3212	1142	-0.34
LinJ.25.2240	"hypothetical protein, conserved"	1375	489	-0.34
LinJ.26.0050	"protein kinase, putative"	1877	665	-0.34
LinJ.28.3150	"hypothetical protein, conserved"	2276	805	-0.34
LinJ.29.0580	"hypothetical protein, conserved"	2445	867	-0.34
LinJ.30.1180	"importin alpha, putative"	31791	11266	-0.34
LinJ.30.1550	"hypothetical protein, conserved"	3186	1133	-0.34
LinJ.31.1110	"hypothetical protein, conserved"	5230	1857	-0.34
LinJ.33.1920	"hypothetical protein, conserved"	3028	1076	-0.34
LinJ.34.0400	"hypothetical protein, unknown function"	3228	1142	-0.34
LinJ.35.2580	"hypothetical protein, unknown function"	3097	1102	-0.34
LinJ.35.2910	"hypothetical protein, conserved"	6541	2324	-0.34
LinJ.35.3930	"calmodulin-like protein,EF hand containing protein"	6890	2441	-0.34
LinJ.35.5370	"hypothetical protein, conserved"	5161	1829	-0.34
LinJ.36.0510	"hypothetical protein, conserved"	15145	5377	-0.34
LinJ.36.1400	"hypothetical protein, conserved"	18003	6385	-0.34
LinJ.36.1690	universal minicircle sequence binding protein	10888	3866	-0.34
LinJ.36.1810	"hypothetical protein, conserved"	1159	410	-0.34
LinJ.36.4610	"gamma-tubulin complex subunit, putative"	2301	814	-0.34
LinJ.36.5600	"hypothetical protein, conserved"	1507	533	-0.34
LinJ.36.6560	"glucose transporter, lmgt1;db_xref=PMID:9786920;evidence=Inferred from Sequence or Structural Similarity"	38126	13560	-0.34
LinJ.36.7010	"hypothetical protein, conserved"	3301	1173	-0.34
LinJ.01.0110	glutaredoxin-like protein	3674	1315	-0.33
LinJ.05.0100	"phosphoprotein phosphatase, putative"	10688	3806	-0.33
LinJ.06.1310	"hypothetical protein, conserved"	888	317	-0.33
LinJ.07.0240	"methionine synthase, putative"	8321	2981	-0.33
LinJ.07.1150	RNA binding protein-like protein	9197	3290	-0.33
LinJ.09.0410	"hypothetical protein, conserved"	5529	1980	-0.33
LinJ.10.0760	transmembrane amino acid transporter protein- like	9212	3291	-0.33
LinJ.11.0010	"hypothetical protein, conserved"	2043	727	-0.33
LinJ.11.0100	"seryl-tRNA synthetase, putative"	13027	4637	-0.33
LinJ.12.0002	"hypothetical protein, conserved"	6038	2162	-0.33
LinJ.13.1540	"hypothetical protein, conserved"	1438	515	-0.33
LinJ.14.1270	"hypothetical protein, conserved"	2569	920	-0.33
LinJ.17.0080	"ADP-ribosylation factor, putative"	2361	844	-0.33
LinJ.17.0760	"hypothetical protein, conserved"	8371	2981	-0.33
LinJ.17.1330	"hypothetical protein, conserved"	883	316	-0.33
LinJ.18.0560	"vacuolar ATP synthase subunit c, putative"	37033	13236	-0.33
LinJ.19.1370	"hypothetical protein, conserved"	1846	660	-0.33
LinJ.19.1400	"hypothetical protein, conserved"	1428	510	-0.33
LinJ.20.0960	"hypothetical protein, conserved"	767	273	-0.33
LinJ.21.0540	"hypothetical protein, conserved"	1295	461	-0.33
LinJ.22.0700	"hypothetical protein, conserved"	752	269	-0.33
LinJ.24.1780	ubiquitin-conjugating enzyme e2, putative (LinJ.24:662226-662804(-)) [L_infantum] (192aa)	6847	2441	-0.33
LinJ.24.2050	hypothetical protein, conserved (LinJ.24:758256-760526(-)) [L_infantum] (756aa)	5812	2081	-0.33
LinJ.25.0600	"hypothetical protein, conserved"	14229	5067	-0.33
LinJ.26.2550	"hypothetical protein, conserved"	3275	1169	-0.33
LinJ.27.1800	"hypothetical protein, conserved"	813	290	-0.33
LinJ.27.2070	"hypothetical protein, unknown function"	10740	3828	-0.33
LinJ.27.2350	"heat shock protein DNAJ, putative"	23490	8376	-0.33
LinJ.28.0030	"origin recognition complex subunit 1 (ORC1), putative,cell division cycle 6 (CDC6), putative"	1097	392	-0.33
LinJ.28.0520	"hypothetical protein, conserved"	3649	1301	-0.33
LinJ.28.1310	"glucose-regulated protein 78, putative"	8631	3077	-0.33
LinJ.29.2270	"rab-GDP dissociation inhibitor, putative"	9473	3373	-0.33
LinJ.29.3010	"amastin, putative"	4147	1485	-0.33
LinJ.30.1000	"hypothetical protein, conserved"	4537	1618	-0.33
LinJ.30.3670	"hypothetical protein, conserved"	977	349	-0.33
LinJ.31.2470	zinc transporter-like protein	4895	1747	-0.33
LinJ.32.0010	"hypothetical protein, conserved"	16263	5823	-0.33
LinJ.32.1410	"hypothetical protein, conserved"	1899	679	-0.33
LinJ.32.2340	"hypothetical protein, unknown function"	4394	1571	-0.33
LinJ.32.3490	"hypothetical protein, conserved"	6250	2234	-0.33
LinJ.33.0250	adenosine deaminase-like protein	504	180	-0.33
LinJ.33.0910	"hypothetical protein, conserved"	456	163	-0.33
LinJ.33.3280	"hypothetical protein, conserved"	868	310	-0.33
LinJ.34.1260	"hypothetical protein, conserved"	6309	2247	-0.33
LinJ.34.1410	"hypothetical protein, conserved"	3992	1423	-0.33
LinJ.34.2070	"hypothetical protein, conserved"	1734	620	-0.33
LinJ.34.3150	"hypothetical protein, conserved"	647	231	-0.33
LinJ.34.3510	"hypothetical protein, conserved"	309	110	-0.33
LinJ.34.4310	"hypothetical protein, conserved"	1829	652	-0.33
LinJ.35.1400	"hypothetical protein, conserved"	1208	430	-0.33
LinJ.35.3970	"hypothetical protein, conserved"	1511	538	-0.33
LinJ.36.0080	stress-inducible protein STI1 homolog	13331	4760	-0.33
LinJ.36.1370	"hypothetical protein, conserved"	797	284	-0.33
LinJ.36.2440	"hypothetical protein, conserved"	2055	732	-0.33
LinJ.36.2840	"hypothetical protein, conserved"	1117	398	-0.33
LinJ.36.5220	"delta tubulin, putative"	2838	1015	-0.33
LinJ.36.5540	"hypothetical protein, conserved"	1837	654	-0.33
LinJ.04.0440	"adenylosuccinate lyase, putative"	16394	5896	-0.32
LinJ.06.0110	"hypothetical protein, conserved"	1113	401	-0.32
LinJ.06.1020	"hypothetical protein, conserved"	1594	575	-0.32
LinJ.07.0190	"hypothetical protein, conserved"	10619	3826	-0.32
LinJ.11.1160	"eukaryotic release factor 3, putative"	8959	3216	-0.32
LinJ.13.0430	"hypothetical protein, conserved"	870	313	-0.32
LinJ.14.0220	"hypothetical protein, conserved"	954	342	-0.32
LinJ.14.1540	"hypothetical protein, conserved"	22837	8191	-0.32
LinJ.15.1380	"hypothetical protein, conserved"	414	149	-0.32
LinJ.17.0450	"hypothetical protein, unknown function"	3187	1144	-0.32
LinJ.19.1480	"mitogen-activated protein kinase,map kinase"	4769	1710	-0.32
LinJ.20.0650	hypothetical protein	2366	848	-0.32
LinJ.20.0850	cytochrome c oxidase assembly factor-like protein	1841	663	-0.32
LinJ.20.1180	"hypothetical protein, conserved"	2887	1037	-0.32
LinJ.21.1040	hypothetical protein	3341	1198	-0.32
LinJ.21.1770	"hypothetical protein, conserved"	876	316	-0.32
LinJ.25.0450	"transcription factor, putative"	663	238	-0.32
LinJ.25.1790	"pyruvate dehydrogenase E1 beta subunit, putative"	16401	5886	-0.32
LinJ.26.2240	"GDP-mannose 4,6 dehydratase, putative"	4314	1550	-0.32
LinJ.26.2720	"CAAX prenyl protease 2, putative,peptidase with unknown catalytic mechanism (family U48)"	13051	4698	-0.32
LinJ.28.0180	"hypothetical protein, conserved"	3673	1324	-0.32
LinJ.28.3190	"hypothetical protein, conserved"	3221	1156	-0.32
LinJ.29.0760	"hypothetical protein, conserved"	4584	1643	-0.32
LinJ.29.2540	"hypothetical protein, unknown function"	5048	1810	-0.32
LinJ.29.2610	vacuolar protein sorting-associated protein 4;db_xref=PMID:16497676;evidence=Inferred from Sequence Orthology	4296	1540	-0.32
LinJ.30.0050	"hypothetical protein, conserved"	2578	925	-0.32
LinJ.31.0200	"nucleolar protein, putative"	364	131	-0.32
LinJ.32.0920	"phenylalanyl-tRNA synthetase alpha chain, putative"	15747	5672	-0.32
LinJ.32.2810	"hypothetical protein, conserved"	3468	1244	-0.32
LinJ.33.1440	"hypothetical protein, conserved"	3859	1391	-0.32
LinJ.34.2330	hypothetical protein	3033	1088	-0.32
LinJ.34.2780	"hypothetical protein, conserved"	2513	904	-0.32
LinJ.34.3270	"hypothetical protein, conserved"	767	275	-0.32
LinJ.34.3530	serine palmitoyltransferase-like protein	3200	1152	-0.32
LinJ.35.0390	"hypothetical protein, conserved"	8768	3161	-0.32
LinJ.35.2170	"hypothetical protein, unknown function"	3004	1083	-0.32
LinJ.35.3420	"hypothetical protein, conserved"	6041	2170	-0.32
LinJ.35.3820	"hypothetical protein, conserved"	1151	415	-0.32
LinJ.35.4150	"hypothetical protein, conserved"	3563	1279	-0.32
LinJ.35.5300	"isopentenyl-diphosphate delta-isomerase, putative,isomerase, putative"	4946	1780	-0.32
LinJ.36.3910	"hypothetical protein, conserved"	1792	643	-0.32
LinJ.36.4550	"hypothetical protein, unknown function"	1675	601	-0.32
LinJ.36.5670	"hypothetical protein, conserved"	150	54	-0.32
LinJ.36.5910	"hypothetical protein, conserved"	1760	635	-0.32
LinJ.03.0450	"hypothetical protein, conserved"	3691	1334	-0.31
LinJ.03.0780	"hypothetical protein, conserved"	1392	503	-0.31
LinJ.03.0830	"hypothetical protein, conserved"	1962	710	-0.31
LinJ.05.0350	trypanothione reductase;db_xref=PMID:19317451;evidence=Inferred from Sequence or Structural Similarity	14004	5064	-0.31
LinJ.05.1090	"double-strand-break repair protein rad21 homolog, putative"	9145	3303	-0.31
LinJ.10.0080	"hypothetical protein, conserved"	3430	1245	-0.31
LinJ.10.0960	"small GTP-binding protein Rab11, putative,Rab11 GTPase, putative"	11300	4083	-0.31
LinJ.13.0540	"hypothetical protein, conserved"	2593	942	-0.31
LinJ.15.1630	"protein kinase, putative"	4498	1632	-0.31
LinJ.16.1580	"hypothetical protein, conserved"	3063	1112	-0.31
LinJ.16.1750	"hypothetical protein, conserved"	4324	1567	-0.31
LinJ.17.0850	"hypothetical protein, conserved"	1147	414	-0.31
LinJ.18.0440	"phosphatidic acid phosphatase, putative"	3539	1284	-0.31
LinJ.20.0270	"deoxyhypusine synthase, putative"	545	198	-0.31
LinJ.20.1680	"hypothetical protein, conserved"	3142	1135	-0.31
LinJ.21.1540	"hypothetical protein, conserved"	5098	1846	-0.31
LinJ.23.0890	"hypothetical protein, unknown function"	6769	2443	-0.31
LinJ.23.1490	"hypothetical protein, conserved"	684	248	-0.31
LinJ.24.0460	hypothetical predicted transmembrane protein (LinJ.24:161402-163747(+)) [L_infantum] (781aa)	1708	619	-0.31
LinJ.24.1380	translation initiation factor IF-2, putative (LinJ.24:486958-489633(+)) [L_infantum] (891aa)	1803	651	-0.31
LinJ.24.2290	hypothetical protein, conserved (LinJ.24:828695-829435(-)) [L_infantum] (246aa)	100499	36513	-0.31
LinJ.26.1300	"hypothetical protein, conserved"	4299	1557	-0.31
LinJ.26.1500	"hypothetical protein, conserved"	1177	427	-0.31
LinJ.26.2500	"phosphatidyltransferase, putative"	7156	2584	-0.31
LinJ.26.2530	"hypothetical protein, conserved"	2204	799	-0.31
LinJ.28.1130	"hypothetical protein, unknown function"	2825	1026	-0.31
LinJ.28.3240	"protein kinase, putative"	671	243	-0.31
LinJ.29.1450	amastin-like protein	23235	8440	-0.31
LinJ.29.2570	"60S ribosomal protein L13, putative"	43435	15726	-0.31
LinJ.30.2370	"zinc-finger protein, conserved"	531	192	-0.31
LinJ.30.2810	"hypothetical protein, conserved"	3914	1415	-0.31
LinJ.30.3440	"CAS/CSE/importin domain protein, putative"	2843	1028	-0.31
LinJ.31.0940	"hypothetical protein, unknown function"	1445	523	-0.31
LinJ.31.2970	"hypothetical protein, conserved"	6796	2459	-0.31
LinJ.32.0530	"hypothetical protein, conserved"	1384	502	-0.31
LinJ.32.1060	"chaperonin containing t-complex protein, putative"	17264	6230	-0.31
LinJ.32.1940	"chaperonin Hsp60, mitochondrial precursor, putative"	3056	1110	-0.31
LinJ.32.3270	"hypothetical protein, conserved"	13001	4704	-0.31
LinJ.32.3580	"hypothetical protein, conserved"	3314	1203	-0.31
LinJ.33.0300	"hypothetical protein, conserved"	695	251	-0.31
LinJ.33.0640	"hypothetical protein, conserved"	4575	1660	-0.31
LinJ.34.4140	"coatomer alpha subunit, putative"	2012	727	-0.31
LinJ.34.4180	cell differentiation protein-like protein	5759	2086	-0.31
LinJ.35.3780	"hypothetical protein, conserved"	2759	998	-0.31
LinJ.35.4630	"hypothetical protein, conserved"	1049	381	-0.31
LinJ.36.2090	"serine/threonine protein phosphatase 2b catalytic subunit A2, putative"	1896	688	-0.31
LinJ.36.3020	40S ribosomal protein S24e	22046	7972	-0.31
LinJ.36.3180	clathrin coat assembly protein-like protein	5431	1961	-0.31
LinJ.36.5510	"hypothetical protein, conserved"	2628	951	-0.31
LinJ.03.0640	"hypothetical protein, conserved"	4119	1499	-0.3
LinJ.04.0100	"hypothetical protein, conserved"	5113	1865	-0.3
LinJ.04.0260	"hypothetical protein, conserved"	1725	629	-0.3
LinJ.04.0980	hypothetical protein	385	140	-0.3
LinJ.05.0270	"hypothetical protein, conserved"	2107	766	-0.3
LinJ.07.0260	"hypothetical protein, conserved"	2277	828	-0.3
LinJ.07.1190	"hypothetical protein, conserved"	2776	1012	-0.3
LinJ.09.1360	"hypothetical protein, conserved"	1736	632	-0.3
LinJ.10.0010	phosphate-Repressible Phosphate Permease-like protein	12295	4475	-0.3
LinJ.10.0050	"ribosomal protein l35a, putative"	42389	15412	-0.3
LinJ.11.0950	"hypothetical protein, conserved"	3889	1415	-0.3
LinJ.12.0150	"hypothetical protein, unknown function"	585	213	-0.3
LinJ.13.0370	"hypothetical protein, conserved"	1627	593	-0.3
LinJ.14.0680	"fatty acid elongase, putative"	5066	1853	-0.3
LinJ.15.1080	"farnesyl synthetase, putative"	211	77	-0.3
LinJ.17.0010	"hypothetical protein, conserved"	5649	2062	-0.3
LinJ.17.0940	"hypothetical protein, conserved"	3514	1280	-0.3
LinJ.17.1270	"hypothetical protein, unknown function"	118	43	-0.3
LinJ.19.1300	"hypothetical protein, conserved"	2603	951	-0.3
LinJ.21.0110	"hypothetical protein, conserved"	1386	505	-0.3
LinJ.21.1830	"hypothetical protein, conserved"	19363	7057	-0.3
LinJ.22.0640	"hypothetical protein, conserved"	4570	1663	-0.3
LinJ.23.1750	"hypothetical protein, conserved"	1119	408	-0.3
LinJ.24.1020	hypothetical protein, conserved (LinJ.24:354625-356268(+)) [L_infantum] (547aa)	5073	1847	-0.3
LinJ.26.0740	"hypothetical protein, unknown function"	19923	7277	-0.3
LinJ.28.2220	"mitochondrial DEAD box protein, putative"	3422	1247	-0.3
LinJ.28.3200	hypothetical protein	4104	1497	-0.3
LinJ.29.0310	"hypothetical protein, conserved"	2336	850	-0.3
LinJ.29.1690	"hypothetical protein, conserved"	1402	510	-0.3
LinJ.29.2470	"aspartyl aminopeptidase, putative,metallo-peptidase, Clan MH, Family M20"	3285	1201	-0.3
LinJ.31.1410	"hypothetical protein, unknown function"	4962	1806	-0.3
LinJ.31.2690	"hypothetical protein, conserved"	1057	385	-0.3
LinJ.31.3300	"protein kinase, putative"	4675	1703	-0.3
LinJ.32.0090	"hypothetical protein, conserved"	2160	786	-0.3
LinJ.33.0920	"hypothetical protein, conserved"	2040	745	-0.3
LinJ.33.1380	"hypothetical protein, conserved"	1011	369	-0.3
LinJ.33.3330	"hypothetical protein, conserved"	765	279	-0.3
LinJ.34.0520	"splicing factor ptsr1 interacting protein, putative"	3700	1345	-0.3
LinJ.34.0620	"hypothetical protein, conserved"	1247	455	-0.3
LinJ.34.1860	"cardiolipin synthetase, putative"	7038	2573	-0.3
LinJ.34.2180	"hypothetical protein, conserved"	1541	562	-0.3
LinJ.34.3760	"hypothetical protein, conserved"	7685	2805	-0.3
LinJ.35.0030	pyruvate kinase;db_xref=PMID:8078522;evidence=inferred from sequence orthology	9445	3443	-0.3
LinJ.35.3320	"hypothetical protein, conserved"	3181	1163	-0.3
LinJ.35.3850	"hypothetical protein, conserved"	1641	598	-0.3
LinJ.35.4720	"protein phosphatase, putative"	925	338	-0.3
LinJ.36.0840	"hypothetical protein, unknown function"	4859	1767	-0.3
LinJ.36.1680	"universal minicircle sequence binding protein, putative"	10653	3891	-0.3
LinJ.36.4270	"phosphoglycerate mutase family member 5, putative;evidence=Inferred from Sequence Alignment"	3774	1380	-0.3
LinJ.02.0220	"hypothetical protein, conserved"	3742	1370	-0.29
LinJ.03.0040	2-aminoethylphosphonate:pyruvateaminotransferas e-like protein	3566	1307	-0.29
LinJ.05.0220	dual specificity phosphatase-like protein	13978	5126	-0.29
LinJ.05.1130	"hypothetical protein, conserved"	537	197	-0.29
LinJ.06.0360	"hypothetical protein, conserved"	5575	2046	-0.29
LinJ.06.0860	"lipin, putative"	8041	2955	-0.29
LinJ.06.1160	"hypothetical protein, conserved"	725	266	-0.29
LinJ.07.0640	"hypothetical protein, conserved"	7070	2592	-0.29
LinJ.07.0690	"hypothetical protein, conserved"	5628	2072	-0.29
LinJ.08.0880	"hypothetical protein, conserved"	213	78	-0.29
LinJ.15.0230	"hypothetical protein, conserved"	1975	724	-0.29
LinJ.16.0140	"hypothetical protein, unknown function"	1281	469	-0.29
LinJ.17.1080	"hypothetical protein, conserved"	8346	3063	-0.29
LinJ.18.0090	"alpha glucosidase II subunit, putative"	2665	976	-0.29
LinJ.18.0280	"hypothetical protein, conserved"	1920	707	-0.29
LinJ.18.1230	"prolyl-tRNA synthetase, putative,bifunctional aminoacyl-tRNA synthetase, putative"	5731	2102	-0.29
LinJ.19.1020	"hypothetical protein, unknown function"	858	315	-0.29
LinJ.19.1240	"peroxisome assembly protein, putative"	1988	729	-0.29
LinJ.21.0890	"methionyl-tRNA synthetase, putative"	25844	9513	-0.29
LinJ.21.1270	"hypothetical protein, conserved"	1852	678	-0.29
LinJ.23.0190	"hypothetical protein, conserved"	3442	1262	-0.29
LinJ.24.0340	hypothetical protein, conserved (LinJ.24:106793-107584(+)) [L_infantum] (263aa)	808	297	-0.29
LinJ.24.1820	hypothetical protein, conserved (LinJ.24:678260-680476(-)) [L_infantum] (738aa)	8070	2959	-0.29
LinJ.24.2180	hypothetical protein, conserved (LinJ.24:791350-792486(-)) [L_infantum] (378aa)	1235	453	-0.29
LinJ.25.1430	"hypothetical protein, conserved"	1077	396	-0.29
LinJ.25.1940	"hypothetical protein, conserved"	576	211	-0.29
LinJ.25.2220	"succinyl-CoA synthetase alpha subunit, putative"	7793	2852	-0.29
LinJ.26.0830	"hypothetical protein, conserved"	9289	3403	-0.29
LinJ.26.1150	"hypothetical protein, conserved"	698	256	-0.29
LinJ.27.1780	"hypothetical protein, conserved"	557	205	-0.29
LinJ.29.1130	"hypothetical protein, conserved"	1857	681	-0.29
LinJ.29.1670	"GTPase activator protein, putative"	4784	1761	-0.29
LinJ.29.2910	"inosine-adenosine-guanosine-nucleoside hydrolase, putative"	6075	2235	-0.29
LinJ.29.2990	hypothetical protein	2091	769	-0.29
[truncated: 6,076 more rows]

## Sheet: Sample Summary
WARNING:: -rank option is not set. I set it to "0". Meaning all reads for that gene is considered
50	ES001	Ldo	LinJ	2	TriTrypDB	1	promastigote grown in plus purine medium for 24 h
----------------------------------------------------------------------------------------------------
51	ES002	Ldo	LinJ	2	TriTrypDB	1	promastigote cultivated in media without purine for 24 h
----------------------------------------------------------------------------------------------------
Total number of reads mapped to the reference genome
LibCode	Mapped reads (uniq+nonuniq)
ES002	27430972
ES001	53249393
-----------------------------------------
