# Supplementary material for: Metabolic Reprogramming during Purine Stress in the Protozoan Pathogen Leishmania donovani
Source: PLoS Pathog. 2014 Feb 27;10(2):e1003938. doi: 10.1371/journal.ppat.1003938 (PMC3937319; doi:10.1371/journal.ppat.1003938)
Supplement: Table S6 — Comparison of fold changes at the protein and mRNA level in purine-starved cells. The log2 abundance ratios for proteins at 24 h and 48 h were compared with the log2 expression ratio at 24 h for the corresponding mRNAs as measured by SL RNA-seq. Accession numbers correspond to the annotated L. infantum genome in TriTrypDB version 4.0. (XLSX) [file ppat.1003938.s012.xlsx]

## Sheet: P ≥ 1, mRNA between 0 to 0.5
Uniprot	RefSeq	TriTryp	TriTryp Description	Protein 24 h p-value	Protein 48 h p-value	Protein 24 h Log2 of the Fold Change (No Purine/Plus Purine)	Protein 48 h Log2 of the Fold Change (No Purine/Plus Purine)	Number of reads per mRNA Plus Purine (ES001)	Number of reads per mRNA No Purine (ES002)	mRNA Log2 of the Fold Change (No Purine/Plus Purine) median normalized	Protein fold change 24 h	mRNA fold change 24 h	Protein fold change/mRNA fold change
A4ID79	XP_001469698.1	LinJ.36.3060	hypothetical protein, conserved (LinJ.36:1184221-1185261(-)) [L_infantum] (346aa)	--	--	4.05115	--	618	361	0.38	16.5774	1.30134	12.7387
A4I8U6	XP_001468165.1	LinJ.33.0870	2,4-dienoyl-coa reductase fadh1, putative (LinJ.33:292095-294287(+)) [L_infantum] (730aa)	--	0.00107368	1.54725	1.81954	3643	2085	0.35	2.92259	1.27456	2.29302
A4I8A2	XP_001467971.1	LinJ.32.2950	RNA-binding protein, putative (LinJ.32:1106626-1107972(-)) [L_infantum] (448aa)	--	0.301055	1.40134	0.474432	4247	2053	0.11	2.64146	1.07923	2.44755
A4HSE2	XP_001462983.1	LinJ.05.0130	protein kinase, putative (LinJ.05:38574-39872(+)) [L_infantum] (432aa)	--	--	1.29148	-1.42549	539	316	0.39	2.4478	1.31039	1.86799
A4I785	XP_001467604.1	LinJ.31.2910	hypothetical protein, conserved (LinJ.31:1335380-1336219(-)) [L_infantum] (279aa)	--	--	1.27054	1.05777	3155	1486	0.07	2.41253	1.04972	2.29826
A4HV09	XP_001463900.1	LinJ.11.1000	pyruvate phosphate dikinase, putative (LinJ.11:397386-400130(+)) [L_infantum] (914aa)	0.000100085	1.37204e-06	1.21429	2.11614	15011	9453	0.49	2.32027	1.40444	1.65209
A4IAZ4	XP_001468913.1	LinJ.35.0990	aldose 1-epimerase, putative (LinJ.35:413775-414890(+)) [L_infantum] (371aa)	0.0012678	0.000106502	1.202	1.5145	2226	1019	0.03	2.30058	1.02101	2.25324
A4I9H5	XP_001468394.1	LinJ.34.0070	ascorbate-dependent peroxidase, putative (LinJ.34:23760-24671(+)) [L_infantum] (303aa)	0.002636	1.33827e-05	1.05772	2.04124	15846	9364	0.4	2.08163	1.31951	1.57758
A4IB40	XP_001468958.1	LinJ.35.1470	hypothetical protein, conserved (LinJ.35:614523-615512(+)) [L_infantum] (329aa)	--	--	1.05559	0.0813188	15630	8427	0.26	2.07857	1.19748	1.73579
A4HRX9	XP_001462821.1	LinJ.03.0910	hypothetical protein (LinJ.03:368543-370636(-)) [L_infantum] (697aa)	--	0.240333	1.05118	0.356273	906	491	0.27	2.07222	1.20581	1.71853
A4IBH9	XP_001469098.1	LinJ.35.2960	hypothetical protein, conserved (LinJ.35:1181059-1181430(-)) [L_infantum] (123aa)	0.0223173	0.00326239	1.04531	0.759609	10378	5800	0.32	2.06381	1.24833	1.65325
A4I6U4	XP_001467463.1	LinJ.31.1690	hypothetical protein, conserved (LinJ.31:771114-771962(-)) [L_infantum] (282aa)	0.113491	0.000585902	1.04419	1.34004	12124	5474	0.01	2.06221	1.00696	2.04797
A4HUL5	XP_001463756.1	LinJ.10.1120	hypothetical protein, conserved (LinJ.10:443750-447421(-)) [L_infantum] (1223aa)	--	--	1.00785	--	1763	861	0.12	2.01091	1.08673	1.85041

## Sheet: P ≤ -1, mRNA between 0 to -0.5
Uniprot	RefSeq	TriTryp	TriTryp Description	Protein 24 h p-value	Protein 48 h p-value	Protein 24 h Log2 of the Fold Change (No Purine/Plus Purine)	Protein 48 h Log2 of the Fold Change (No Purine/Plus Purine)	Number of reads per mRNA Plus Purine (ES001)	Number of reads per mRNA No Purine (ES002)	mRNA Log2 of the Fold Change (No Purine/Plus Purine) median normalized	Protein fold change 24 h	mRNA fold change 24 h	Protein fold change/mRNA fold change
A4I2P0	XP_001466323.1	LinJ.27.0690	hypothetical protein, conserved (LinJ.27:350100-353207(+)) [L_infantum] (1035aa)	--	--	-2.99076	-0.0628957	1641	698	-0.08	0.125804	0.946058	0.132977
A4IB30	XP_001468949.1	LinJ.35.1380	hypothetical protein, unknown function (LinJ.35:576097-576459(+)) [L_infantum] (120aa)	--	--	-2.6556	-0.726508	3773	1456	-0.22	0.158702	0.858565	0.184846
A4I3V5	XP_001470267.1	LinJ.28.2410	hypothetical protein, conserved (LinJ.28:884456-885358(+)) [L_infantum] (300aa)	--	--	-2.53312	0.320972	1172	452	-0.22	0.172765	0.858565	0.201225
A4I3E9	XP_001470111.1	LinJ.28.0790	hypothetical protein, conserved (LinJ.28:280675-281859(-)) [L_infantum] (394aa)	--	--	-2.24931	-1.2567	5169	2050	-0.18	0.210325	0.882703	0.238274
A4I3F0	XP_001470112.1	LinJ.28.0800	hypothetical protein, conserved (LinJ.28:283825-284493(-)) [L_infantum] (222aa)	0.116839	0.801982	-2.09864	-0.181626	3152	1295	-0.13	0.233478	0.913831	0.255494
A4I1L5	XP_001466206.1	LinJ.25.1750	hypothetical protein, unknown function (LinJ.25:651670-657420(-)) [L_infantum] (1916aa)	--	--	-2.02956	2.82968	345	152	-0.03	0.24493	0.97942	0.250077
E9AHS0	XP_001466862.1	LinJ.33.2650	UDP-N-acetylglucosamine pyrophosphorylase, putative (LinJ.33:1021026-1022741(+)) [L_infantum] (571aa)	--	0.00604349	-1.97789	-0.930445	1566	548	-0.36	0.253861	0.779165	0.325812
A4HRY1	XP_001462823.1	LinJ.03.0930	hypothetical protein, conserved (LinJ.03:373705-375612(-)) [L_infantum] (635aa)	--	--	-1.79231	-1.28063	1980	819	-0.12	0.288709	0.920188	0.31375
A4HVQ6	XP_001464147.1	LinJ.13.1180	XPA-interacting protein, putative (LinJ.13:421021-422004(-)) [L_infantum] (327aa)	--	--	-1.56632	0.285439	1643	559	-0.4	0.337668	0.757858	0.445556
A4HSM9	XP_001463070.1	LinJ.05.1070	hypothetical protein, conserved (LinJ.05:388318-389871(+)) [L_infantum] (517aa)	--	--	-1.55387	1.02816	2636	1094	-0.11	0.340595	0.926588	0.367579
A4IDB4	XP_001469733.1	LinJ.36.1510	hypothetical protein, conserved (LinJ.36:541041-541508(-)) [L_infantum] (155aa)	--	--	-1.5526	--	1093	426	-0.2	0.340896	0.870551	0.391587
A4IE21	XP_001469990.1	LinJ.36.6350	hypothetical protein, conserved (LinJ.36:2335339-2336937(-)) [L_infantum] (532aa)	--	0.000795174	-1.54266	-1.6633	2301	959	-0.11	0.343253	0.926588	0.370448
A4I9W2	XP_001468531.1	LinJ.34.1600	hypothetical protein, conserved (LinJ.34:676229-678640(-)) [L_infantum] (803aa)	--	--	-1.51349	-3.02815	2790	1141	-0.13	0.350263	0.913831	0.38329
A4HVR3	XP_001464154.1	LinJ.13.1250	hypothetical protein, conserved (LinJ.13:450774-454208(-)) [L_infantum] (1144aa)	0.190351	--	-1.47758	-0.121493	3950	1684	-0.07	0.359091	0.952638	0.376944
A4I053	XP_001465694.1	LinJ.23.0170	hypothetical protein, conserved (LinJ.23:53860-54960(+)) [L_infantum] (366aa)	--	--	-1.45085	--	4282	1859	-0.05	0.365806	0.965936	0.378706
A4HZL4	XP_001465505.1	LinJ.21.0080	syntaxin, putative (LinJ.21:16539-17240(+)) [L_infantum] (233aa)	0.0070878	0.00456452	-1.40506	-1.76656	4166	1349	-0.47	0.377602	0.721965	0.52302
E9AGD3	XP_001463976.1	LinJ.12.0410	hypothetical protein, unknown function (LinJ.12:195317-198586(-)) [L_infantum] (1089aa)	0.030849	0.0113129	-1.37035	-1.69849	3170	1324	-0.1	0.386797	0.933033	0.414559
A4I579	XP_001466898.1	LinJ.30.0530	hypothetical protein, conserved (LinJ.30:167135-170581(-)) [L_infantum] (1148aa)	--	--	-1.35981	-0.0796616	1651	546	-0.44	0.389633	0.737135	0.528578
E9AHR1	XP_001466871.1	LinJ.33.2560	hypothetical protein, conserved (LinJ.33:987082-989034(+)) [L_infantum] (650aa)	--	--	-1.34529	0.70922	1066	469	-0.03	0.393575	0.97942	0.401845
A4I648	XP_001467217.1	LinJ.30.3630	zinc finger-domain protein, putative (LinJ.30:1305844-1306653(+)) [L_infantum] (269aa)	0.00345994	0.75291	-1.30784	-0.172933	10263	3970	-0.21	0.403925	0.864537	0.467216
A4I7Q4	XP_001467773.1	LinJ.32.0930	60S ribosomal protein L18a, putative (LinJ.32:336243-336782(+)) [L_infantum] (179aa)	0.000167697	0.000170798	-1.30234	-1.21789	30063	11837	-0.19	0.405469	0.876606	0.462544
A4HZI8	XP_001465479.1	LinJ.21.2190	60S ribosomal protein L37a, putative (LinJ.21:742915-743193(+)) [L_infantum] (92aa)	0.00161296	0.000538939	-1.28975	-1.53521	45790	17787	-0.21	0.409023	0.864537	0.473112
A4ICL6	XP_001469485.1	LinJ.36.1240	hypothetical protein, conserved (LinJ.36:445652-446659(+)) [L_infantum] (335aa)	0.00325796	--	-1.27441	--	960	366	-0.24	0.413395	0.846745	0.488216
A4I8K8	XP_001468077.1	LinJ.32.4050	60S ribosomal protein L2, putative (LinJ.32:1500739-1501521(+)) [L_infantum] (260aa)	0.000153065	1.08247e-07	-1.27394	-1.63933	5929	2447	-0.12	0.41353	0.920188	0.449397
E9AHV8	XP_001465097.1	LinJ.35.2210	hypothetical protein, conserved (LinJ.35:879862-881316(+)) [L_infantum] (484aa)	0.00131711	0.00522917	-1.27364	-0.865028	1295	481	-0.27	0.413615	0.82932	0.49874
A4ID91	XP_001469710.1	LinJ.36.3180	clathrin coat assembly protein-like protein (LinJ.36:1225615-1226931(-)) [L_infantum] (438aa)	4.42457e-05	0.0397253	-1.2731	-0.559716	5431	1961	-0.31	0.413771	0.806642	0.512955
E9AHA2	XP_001468816.1	LinJ.25.2530	hypothetical protein, conserved (LinJ.25:872123-872908(+)) [L_infantum] (261aa)	--	--	-1.27048	-1.01907	2299	959	-0.11	0.414522	0.926588	0.447364
A4HS71	XP_001462913.1	LinJ.04.0750	60S ribosomal protein L10, putative (LinJ.04:295348-295989(-)) [L_infantum] (213aa)	2.47158e-05	1.23924e-05	-1.26214	-1.8258	23421	10291	-0.03	0.416924	0.97942	0.425684
A4I793	XP_001467612.1	LinJ.31.2990	hypothetical protein, conserved (LinJ.31:1351012-1354734(-)) [L_infantum] (1240aa)	--	--	-1.25272	-0.291386	861	297	-0.38	0.419658	0.768438	0.546118
A4I407	XP_001470319.1	LinJ.28.2940	activated protein kinase c receptor (LACK) (LinJ.28:1062210-1063148(-)) [L_infantum] (312aa)	0.000427832	9.1923e-06	-1.24475	-1.37023	36075	16182	0	0.42198	1	0.42198
A4HVI5	XP_001464076.1	LinJ.13.0450	60S ribosomal protein L18, putative (LinJ.13:157356-157952(+)) [L_infantum] (198aa)	8.28836e-05	3.83887e-05	-1.23386	-1.48567	49591	18489	-0.27	0.425179	0.82932	0.512684
A4IBR5	XP_001469184.1	LinJ.35.3810	60S ribosomal protein L27A/L29, putative (LinJ.35:1502761-1503198(-)) [L_infantum] (145aa)	0.000131497	7.63067e-06	-1.19821	-1.61795	27524	10746	-0.2	0.435816	0.870551	0.500621
A4HU78	XP_001463619.1	LinJ.09.1640	hypothetical protein, conserved (LinJ.09:567513-568058(-)) [L_infantum] (181aa)	--	--	-1.19233	-0.200847	2080	916	-0.03	0.437594	0.97942	0.446789
A4ID66	XP_001469685.1	LinJ.36.3470	actin-like protein, putative (LinJ.36:1308288-1309511(-)) [L_infantum] (407aa)	0.0304182	0.00190923	-1.1872	-2.1346	670	301	0	0.439155	1	0.439155
Q25299	XP_001469329.1	LinJ.35.5390	hypothetical protein, conserved (LinJ.35:2054121-2054627(+)) [L_infantum] (168aa)	--	--	-1.17411	--	1735	690	-0.17	0.443157	0.888843	0.498577
A4IDD5	XP_001469754.1	LinJ.36.1720	universal minicircle sequence binding protein (UMSBP), putative (LinJ.36:643176-643991(-)) [L_infantum] (271aa)	0.000222846	3.97483e-05	-1.15857	-1.28167	80524	33421	-0.11	0.447957	0.926588	0.483447
A4I8D7	XP_001468006.1	LinJ.32.3320	ribosomal protein L3, putative (LinJ.32:1233914-1235173(+)) [L_infantum] (419aa)	0.000162588	1.93391e-07	-1.13684	-1.86005	5282	1991	-0.25	0.454755	0.840896	0.540798
A4I7N1	XP_001467750.1	LinJ.32.0540	hypothetical protein, conserved (LinJ.32:189729-190820(+)) [L_infantum] (363aa)	--	--	-1.10902	-0.700004	5324	2310	-0.05	0.463609	0.965936	0.479958
A4HUB4	XP_001463655.1	LinJ.10.0050	ribosomal protein l35a, putative (LinJ.10:20869-21303(+)) [L_infantum] (144aa)	4.48338e-05	7.54958e-06	-1.08335	-1.40654	42389	15412	-0.3	0.471933	0.812252	0.581018
A4I4V7	XP_001466776.1	LinJ.29.2540	hypothetical protein, unknown function (LinJ.29:1064468-1066834(+)) [L_infantum] (788aa)	0.00824178	0.00689934	-1.07857	-0.570856	5048	1810	-0.32	0.473497	0.80107	0.591081
A4IC94	XP_001469363.1	LinJ.36.6660	hypothetical protein, conserved,rib72 protein-like protein (LinJ.36:2469535-2471760(-)) [L_infantum] (741aa)	0.0573959	0.00411959	-1.07594	-0.980575	3626	1552	-0.07	0.474362	0.952638	0.497946
A4I3H3	XP_001470135.1	LinJ.28.1050	40S ribosomal protein S14 (LinJ.28:359351-359785(+)) [L_infantum] (144aa)	0.000379954	5.61903e-06	-1.06891	-1.4795	65466	27153	-0.11	0.476678	0.926588	0.514445
A4ID74	XP_001469693.1	LinJ.36.3010	40S ribosomal protein S24e (LinJ.36:1167585-1167998(-)) [L_infantum] (137aa)	0.000153346	5.94678e-05	-1.06885	-1.27897	20640	7562	-0.29	0.476699	0.817902	0.582831
A4I116	XP_001466007.1	LinJ.24.2170	40S ribosomal protein S8, putative (LinJ.24:789826-790488(-)) [L_infantum] (220aa)	0.000317114	2.29571e-05	-1.06088	-1.33451	8870	3576	-0.15	0.479341	0.90125	0.531862
A4HWU4	XP_001464535.1	LinJ.16.0470	60S ribosomal protein L21, putative (LinJ.16:166494-166973(-)) [L_infantum] (159aa)	3.53226e-05	4.57486e-06	-1.05214	-1.44125	33022	13472	-0.14	0.482251	0.907519	0.531395
A4ID21	XP_001469640.1	LinJ.36.3940	40S ribosomal protein S27-1, putative (LinJ.36:1435020-1435280(+)) [L_infantum] (86aa)	0.016347	0.0730737	-1.04863	-0.48206	24160	8949	-0.28	0.483428	0.823591	0.586975
A4I5Z9	XP_001467168.1	LinJ.30.3780	60S acidic ribosomal protein P2, putative (LinJ.30:1352069-1352386(+)) [L_infantum] (105aa)	0.00191598	1.06234e-06	-1.01959	-1.66617	4851	1594	-0.45	0.493257	0.732043	0.67381
A4HX14	XP_001464605.1	LinJ.29.2480	60S ribosomal protein L39, putative (LinJ.29:1043551-1043706(+)) [L_infantum] (51aa)	0.0116101	0.0147146	-1.00355	-0.918039	96348	30736	-0.49	0.49877	0.712025	0.700495

## Sheet: P ≥ 0.5, mRNA ≥ 0.5
Uniprot	RefSeq	TriTryp	TriTryp Description	Protein 24 h p-value	Protein 48 h p-value	Protein 24 h Log2 of the Fold Change (No Purine/Plus Purine)	Protein 48 h Log2 of the Fold Change (No Purine/Plus Purine)	Number of reads per mRNA Plus Purine (ES001)	Number of reads per mRNA No Purine (ES002)	mRNA Log2 of the Fold Change (No Purine/Plus Purine) median normalized	Protein fold change 24 h	mRNA fold change 24 h	Protein fold change/mRNA fold change
A4HRW4	XP_001462806.1	LinJ.03.0740	hypothetical protein, conserved (LinJ.03:291595-292548(-)) [L_infantum] (317aa)	--	--	3.18075	--	775	584	0.75	9.06781	1.68179	5.39175
E9AGM6	XP_001464449.1	LinJ.15.1240	nucleoside transporter 1, putative (LinJ.15:489392-490867(-)) [L_infantum] (491aa)	--	--	2.69678	--	3218	2453	0.76	6.48353	1.69349	3.8285
A4HVP9	XP_001464140.1	LinJ.13.1110	nucleobase transporter (LinJ.13:396595-398100(-)) [L_infantum] (501aa)	0.00249711	6.94987e-08	2.43261	3.60178	8690	25234	2.69	5.39868	6.45313	0.836598
A4ICG5	XP_001469434.1	LinJ.36.2720	membrane-bound acid phosphatase 2, putative (LinJ.36:1037197-1038912(-)) [L_infantum] (571aa)	2.99634e-06	5.24661e-07	2.35614	3.32138	6111	12228	2.16	5.11998	4.46915	1.14563
E9AGC7	XP_001463970.1	LinJ.12.0350	3'-nucleotidase/nuclease, putative (LinJ.12:178941-180086(+)) [L_infantum] (381aa)	8.46474e-05	3.95622e-06	2.06836	3.31848	12909	18576	1.68	4.19409	3.20428	1.3089
A4I736	XP_001467555.1	LinJ.31.2380	3'-nucleotidase/nuclease precursor, putative (LinJ.31:1126381-1127517(-)) [L_infantum] (378aa)	0.000275526	3.71763e-06	2.03744	3.28164	11584	12371	1.25	4.10518	2.37841	1.72601
A4I609	XP_001467178.1	LinJ.30.3300	ATP-dependent RNA helicase, putative (LinJ.30:1187647-1190736(+)) [L_infantum] (1029aa)	0.0445719	0.000254553	1.7945	1.2644	2007	1803	1	3.46895	2	1.73447
A4I5N1	XP_001467050.1	LinJ.30.2040	calpain-like cysteine peptidase, putative,cysteine peptidase, Clan CA, family C2, putative (LinJ.30:726717-730781(+)) [L_infantum] (1354aa)	--	0.00304364	1.75576	1.15531	21182	15663	0.72	3.37705	1.64718	2.0502
A4HVW0	XP_001464201.1	LinJ.14.0180	carboxypeptidase, putative,metallo-peptidase, Clan MA(E), Family M32 (LinJ.14:50020-51534(+)) [L_infantum] (504aa)	0.000102251	1.12369e-07	1.69865	3.10012	2622	2938	1.32	3.24597	2.49666	1.30012
A4IC87	XP_001469356.1	LinJ.36.6590	hypothetical protein, conserved (LinJ.36:2438027-2438863(-)) [L_infantum] (278aa)	0.00727274	0.000307971	1.40234	1.14838	10204	7124	0.64	2.6433	1.55833	1.69624
A4HYZ0	XP_001465281.1	LinJ.20.1520	hypothetical protein, unknown function (LinJ.20:648756-650528(-)) [L_infantum] (590aa)	--	--	1.2907	0.611656	1516	1151	0.76	2.44647	1.69349	1.44463
A4I1Z7	XP_001470408.1	LinJ.26.0620	hypothetical protein, conserved (LinJ.26:172464-176837(-)) [L_infantum] (1457aa)	--	0.0643397	1.12566	0.638452	1377	980	0.67	2.18202	1.59107	1.37141
E9AGU7	XP_001463948.1	LinJ.21.0990	xanthine phosphoribosyltransferase (LinJ.21:313763-314488(+)) [L_infantum] (241aa)	0.0024924	1.87927e-05	1.094	1.87632	7311	10035	1.61	2.13465	3.05252	0.699309
A4HY74	XP_001465015.1	LinJ.19.0520	hypothetical protein, conserved (LinJ.19:200129-201610(+)) [L_infantum] (493aa)	0.000247229	0.0025345	1.0429	0.660326	3315	2242	0.59	2.06037	1.50525	1.36879
A4I6P8	XP_001467417.1	LinJ.31.1240	vacuolar-type proton translocating pyrophosphatase 1, putative (LinJ.31:480206-482611(-)) [L_infantum] (801aa)	0.00169119	5.96079e-05	0.92831	1.38819	22108	14209	0.52	1.90304	1.43396	1.32713
A4I4D6	XP_001466605.1	LinJ.29.0860	cysteine peptidase C (CPC),CPC cysteine peptidase, Clan CA, family C1, Cathepsin B-like (LinJ.29:307918-308940(-)) [L_infantum] (340aa)	0.00154652	3.79796e-07	0.917274	1.76489	377	347	1.04	1.88854	2.05623	0.91845
A4I2M8	XP_001466311.1	LinJ.27.0430	ribokinase, putative (LinJ.27:119138-120127(+)) [L_infantum] (329aa)	0.035678	0.000370686	0.911411	1.37331	2436	2209	1.01	1.88088	2.01391	0.933946
A4I6X9	XP_001467496.1	LinJ.31.2060	succinyl-diaminopimelate desuccinylase-like protein (LinJ.31:973653-975068(-)) [L_infantum] (471aa)	0.0235247	0.0002925	0.90487	1.05961	11025	7480	0.6	1.87238	1.51572	1.23531
A4HSK5	XP_001463046.1	LinJ.05.0830	methylthioadenosine phosphorylase, putative (LinJ.05:301359-302279(+)) [L_infantum] (306aa)	0.00239366	3.27724e-06	0.868622	1.47793	10196	15137	1.73	1.82592	3.31728	0.550427
E9AGU6	XP_001463947.1	LinJ.21.0980	hypoxanthine-guanine phosphoribosyltransferase (LinJ.21:310948-311583(+)) [L_infantum] (211aa)	0.00816505	5.10492e-05	0.846836	1.61814	5338	4031	0.75	1.79855	1.68179	1.06943
E9AH63	XP_001463649.1	LinJ.24.1630	hypothetical protein, conserved (LinJ.24:599650-601452(+)) [L_infantum] (600aa)	0.0079422	0.000250277	0.815217	1.13939	6064	5656	1.06	1.75956	2.08493	0.843943
A4I7B8	XP_001467637.1	LinJ.31.3240	hypothetical protein, conserved (LinJ.31:1437280-1439820(-)) [L_infantum] (846aa)	0.105321	0.0133975	0.813684	0.955534	2045	1332	0.54	1.75769	1.45397	1.20889
A4HX39	XP_001464630.1	LinJ.16.1510	paraflagellar rod protein 2C (LinJ.16:583361-585160(-)) [L_infantum] (599aa)	0.00496086	0.000865687	0.807036	0.855679	29850	44314	1.73	1.74961	3.31728	0.527424
A4IBJ0	XP_001469109.1	LinJ.35.3070	phospholipase A1, putative (LinJ.35:1228381-1229742(-)) [L_infantum] (453aa)	--	--	0.802803	0.475286	10374	6685	0.52	1.74449	1.43396	1.21656
A4I0R5	XP_001465906.1	LinJ.24.0780	malic enzyme (LinJ.24:276191-277906(+)) [L_infantum] (571aa)	0.00042756	1.92788e-05	0.785535	0.919386	3714	3308	0.99	1.72373	1.98618	0.867861
A4I6N8	XP_001467407.1	LinJ.31.1140	N-acyl-L-amino acid amidohydrolase, putative (LinJ.31:436341-437558(-)) [L_infantum] (405aa)	0.0107279	0.00110131	0.773664	1.26725	1958	1547	0.82	1.70961	1.76541	0.968393
A4HYH2	XP_001465113.1	LinJ.19.1460	cysteine peptidase A (CPA) (LinJ.19:615027-616091(+)) [L_infantum] (354aa)	0.00151759	0.00505664	0.759797	0.516956	21586	14853	0.62	1.69325	1.53688	1.10175
A4I0F1	XP_001465792.1	LinJ.23.1190	hypothetical protein, unknown function (LinJ.23:490905-491300(-)) [L_infantum] (131aa)	0.0206332	0.0512034	0.743685	0.610813	49816	55975	1.32	1.67445	2.49666	0.670674
A4IE50	XP_001470019.1	LinJ.36.4440	hypothetical protein, conserved (LinJ.36:1605871-1609242(+)) [L_infantum] (1123aa)	0.00495888	0.000214499	0.73375	1.02302	5580	7930	1.66	1.66296	3.16017	0.526224
A4HV29	XP_001463920.1	LinJ.11.1210	ATP-binding cassette protein subfamily A, member 2, putative (LinJ.11:489672-495002(+)) [L_infantum] (1776aa)	--	0.0145615	0.733502	0.785267	2626	2810	1.25	1.66267	2.37841	0.699067
A4I4N5	XP_001466704.1	LinJ.29.1890	paraflagellar rod protein 1D, putative (LinJ.29:807645-809432(-)) [L_infantum] (595aa)	0.00326843	0.00565053	0.729867	0.559739	16897	11054	0.54	1.65849	1.45397	1.14066
A4I7Z7	XP_001467866.1	LinJ.32.1910	iron superoxide dismutase, putative (LinJ.32:714239-714826(-)) [L_infantum] (195aa)	0.0187535	7.80496e-05	0.701311	1.04393	78026	49383	0.5	1.62598	1.41421	1.14974
A4ID37	XP_001469656.1	LinJ.36.3780	hypothetical protein, conserved (LinJ.36:1396197-1396508(-)) [L_infantum] (103aa)	0.010607	0.0221096	0.69213	0.592059	144402	166821	1.36	1.61567	2.56685	0.629435
A4I7K5	XP_001467724.1	LinJ.32.0420	hypothetical protein, conserved (LinJ.32:162049-164331(-)) [L_infantum] (760aa)	0.0159997	7.39967e-05	0.686847	1.23063	748	614	0.87	1.60976	1.82766	0.880776
A4HT45	XP_001463236.1	LinJ.07.0430	acetylornithine deacetylase-like protein (LinJ.07:161814-163007(-)) [L_infantum] (397aa)	0.0693629	4.9723e-05	0.669175	1.02635	1749	1318	0.75	1.59016	1.68179	0.945517
A4I8S7	XP_001468146.1	LinJ.33.0660	hypothetical protein, conserved (LinJ.33:216368-216748(+)) [L_infantum] (126aa)	0.00159551	0.000336748	0.664984	0.737535	57563	52069	1.01	1.58555	2.01391	0.787299
A4I7L9	XP_001467738.1	LinJ.32.0660	hypothetical protein, conserved (LinJ.32:220322-220882(+)) [L_infantum] (186aa)	0.041602	7.88514e-05	0.660877	1.51068	26685	20625	0.78	1.58104	1.71713	0.920747
A4HW29	XP_001464270.1	LinJ.14.0920	calpain-like cysteine peptidase, putative,cysteine peptidase, Clan CA, family C2, putative (LinJ.14:357946-358293(-)) [L_infantum] (115aa)	0.0241817	0.00556987	0.654745	0.549379	35722	32619	1.02	1.57434	2.02792	0.776332
A4HYL4	XP_001465155.1	LinJ.20.0250	hypothetical protein, conserved (LinJ.20:77908-78357(-)) [L_infantum] (149aa)	0.199698	--	0.653416	0.565134	4362	3414	0.8	1.57289	1.7411	0.903387
A4IBJ9	XP_001469118.1	LinJ.35.3130	glycerol kinase, glycosomal, putative (LinJ.35:1252855-1254393(-)) [L_infantum] (512aa)	0.0911332	0.00703585	0.650935	1.19343	7696	5040	0.55	1.57019	1.46409	1.07247
A4IDQ6	XP_001469875.1	LinJ.36.5010	hypothetical protein, conserved (LinJ.36:1846359-1847312(+)) [L_infantum] (317aa)	0.0543225	0.0718311	0.634333	0.316525	22479	18242	0.85	1.55222	1.8025	0.861148
A4HRM8	XP_001462720.1	LinJ.02.0280	hypothetical protein, conserved (LinJ.02:142496-144568(-)) [L_infantum] (690aa)	0.0109203	0.000179177	0.628399	0.935408	2382	2382	1.16	1.54585	2.23457	0.691787
A4IE00	XP_001469969.1	LinJ.36.6130	hypothetical protein, conserved (LinJ.36:2243492-2245879(-)) [L_infantum] (795aa)	0.0154608	0.00628593	0.624663	0.830183	2246	1778	0.82	1.54185	1.76541	0.873369
A4I4W5	XP_001466784.1	LinJ.29.2620	ATP-dependent phosphofructokinase (LinJ.29:1094688-1096148(+)) [L_infantum] (486aa)	0.0204312	9.90619e-06	0.624516	1.42131	52552	58370	1.31	1.54169	2.47942	0.621797
A4HYX4	XP_001465265.1	LinJ.20.1350	small myristoylated protein-1, putative;with (LinJ.20:587124-587519(+)) [L_infantum] (131aa)	0.00165853	0.00199219	0.611432	1.37223	27597	22763	0.88	1.52778	1.84038	0.830143
A4HYT4	XP_001465225.1	LinJ.20.0930	hypothetical protein, conserved (LinJ.20:358351-360456(+)) [L_infantum] (701aa)	--	--	0.609077	0.506613	341	266	0.8	1.52528	1.7411	0.876045
A4I4H4	XP_001466643.1	LinJ.29.1260	hypothetical protein, conserved (LinJ.29:460773-461885(+)) [L_infantum] (370aa)	0.00589106	0.000168851	0.605067	0.792889	1892	2030	1.26	1.52105	2.39496	0.635105
A4ICU7	XP_001469566.1	LinJ.36.0430	hypothetical protein, conserved (LinJ.36:110994-112334(-)) [L_infantum] (446aa)	0.045924	--	0.600129	2.28276	3501	2367	0.59	1.51585	1.50525	1.00705
A4I7Z1	XP_001467860.1	LinJ.32.1840	hypothetical protein, conserved (LinJ.32:690075-691574(-)) [L_infantum] (499aa)	0.180996	0.0233721	0.60003	0.886339	4741	3173	0.58	1.51575	1.49485	1.01398
A4I0F2	XP_001465793.1	LinJ.23.1200	hydrophilic acylated surface protein a (LinJ.23:494020-494262(-)) [L_infantum] (80aa)	0.304938	0.700555	0.595539	0.136327	16550	13036	0.81	1.51104	1.75321	0.861868
A4I9A7	XP_001468326.1	LinJ.33.2810	hypothetical protein, conserved (LinJ.33:1084034-1087720(+)) [L_infantum] (1228aa)	--	--	0.585287		4320	3313	0.77	1.50034	1.70527	0.879824
A4HRQ0	XP_001462742.1	LinJ.02.0520	hypothetical protein, unknown function (LinJ.02:243475-243966(-)) [L_infantum] (163aa)	0.0150229	0.00438248	0.577877	0.527189	19149	15667	0.87	1.49265	1.82766	0.816699
A4HU55	XP_001463596.1	LinJ.09.1390	paraflagellar rod component, putative (LinJ.09:507884-509701(-)) [L_infantum] (605aa)	0.0161358	0.000325028	0.577475	0.881816	3499	3282	1.06	1.49224	2.08493	0.715724
A4I5W4	XP_001467133.1	LinJ.30.2870	hypothetical protein, conserved (LinJ.30:1042703-1043050(-)) [L_infantum] (115aa)	0.0532129	0.000755702	0.572217	0.751962	15407	10546	0.61	1.48681	1.52626	0.974151
A4I1A8	XP_001466099.1	LinJ.25.0680	epsin, putative (LinJ.25:222404-224083(-)) [L_infantum] (559aa)	0.0738144	3.54155e-05	0.570461	1.43762	3574	2344	0.55	1.485	1.46409	1.01428
A4I481	XP_001466550.1	LinJ.29.0290	D-lactate dehydrogenase-like protein (LinJ.29:97384-98859(-)) [L_infantum] (491aa)	0.0534336	0.780786	0.570159	-0.0608234	457	298	0.54	1.48469	1.45397	1.02112
A4ICK8	XP_001469477.1	LinJ.36.1320	fructose-1,6-bisphosphate aldolase (LinJ.36:464823-465938(+)) [L_infantum] (371aa)	0.0250271	6.06255e-05	0.567012	1.03781	60102	51692	0.94	1.48145	1.91853	0.772182
A4IAL2	XP_001468781.1	LinJ.34.4230	1,2-Dihydroxy-3-keto-5-methylthiopentene dioxygenase, putative;with (LinJ.34:1659382-1660221(+)) [L_infantum] (279aa)	0.0714877	0.0105871	0.555799	0.529922	5548	5391	1.11	1.46998	2.15846	0.681034
A4HY35	XP_001464976.1	LinJ.18.1640	hypothetical protein, conserved (LinJ.18:702174-702530(+)) [L_infantum] (118aa)	0.00948753	0.00141481	0.555049	0.765927	22062	15236	0.62	1.46922	1.53688	0.955978
A4I1P9	XP_001466240.1	LinJ.25.2090	2,4-dihydroxyhept-2-ene-1,7-dioic acid aldolase, putative (LinJ.25:760142-760981(-)) [L_infantum] (279aa)	0.0357785	0.00373723	0.530025	0.972349	5960	4547	0.77	1.44395	1.70527	0.84676
A4I7J9	XP_001467718.1	LinJ.32.0360	hypothetical protein, conserved (LinJ.32:132943-134343(-)) [L_infantum] (466aa)	0.0283918	0.00056771	0.527405	1.00534	3495	2234	0.51	1.44133	1.42405	1.01214
A4I2Y7	XP_001466420.1	LinJ.27.1710	glycosomal phosphoenolpyruvate carboxykinase, putative (LinJ.27:769494-771071(-)) [L_infantum] (525aa)	0.0388343	0.000234994	0.526129	0.953549	57223	41953	0.71	1.44006	1.6358	0.880338
A4IC52	XP_001469321.1	LinJ.35.5310	hypothetical protein, conserved (LinJ.35:2021663-2022703(+)) [L_infantum] (346aa)	0.0178129	0.00715196	0.516879	0.731009	7679	5062	0.55	1.43086	1.46409	0.977304
A4I5Z2	XP_001467161.1	LinJ.30.3150	S-adenosylmethionine decarboxylase (LinJ.30:1131298-1132446(-)) [L_infantum] (382aa)		0.0468379	0.508227	0.524993	9218	6455	0.64	1.4223	1.55833	0.912709
A4I135	XP_001466026.1	LinJ.24.2350	notchless homolog, putative (LinJ.24:844422-845990(-)) [L_infantum] (522aa)	0.0553945	0.00092156	0.501566	1.04564	706	464	0.55	1.41575	1.46409	0.966985

## Sheet: P ≤ -0.5, mRNA ≤ -0.5
Uniprot	RefSeq	TriTryp	TriTryp Description	Protein 24 h p-value	Protein 48 h p-value	Protein 24 h Log2 of the Fold Change (No Purine/Plus Purine)	Protein 48 h Log2 of the Fold Change (No Purine/Plus Purine)	Number of reads per mRNA Plus Purine (ES001)	Number of reads per mRNA No Purine (ES002)	mRNA Log2 of the Fold Change (No Purine/Plus Purine) median normalized	Protein fold change 24 h	mRNA fold change 24 h	Protein fold change/mRNA fold change
A4HVF7	XP_001464048.1	LinJ.13.0220	small Rab GTP binding protein, putative (LinJ.13:71094-71729(-)) [L_infantum] (211aa)	0.000445744	--	-2.35929	2.1348	2672	806	-0.57	0.194887	0.673617	0.289314
A4I7T0	XP_001467799.1	LinJ.32.1190	hypothetical protein, conserved (LinJ.32:447645-452468(+)) [L_infantum] (1607aa)	0.371459	--	-2.17101	-1.66192	4908	1122	-0.97	0.222055	0.510506	0.43497
A4HSP0	XP_001463081.1	LinJ.05.1180	hypothetical protein, conserved (LinJ.05:428872-434751(-)) [L_infantum] (1959aa)	--	--	-1.7333	0.428926	1900	576	-0.57	0.300763	0.673617	0.44649
A4HX43	XP_001464634.1	LinJ.16.1550	kinesin, putative (LinJ.16:598483-606918(-)) [L_infantum] (2811aa)	0.000701311	0.000763887	-1.59569	-1.86133	2001	461	-0.96	0.330864	0.514057	0.643633
A4HWL4	XP_001464455.1	LinJ.15.1310	mitochondrial DNA topoisomerase II (LinJ.15:516139-519849(-)) [L_infantum] (1236aa)	0.00326104	0.0030654	-1.53564	-1.50547	9059	2657	-0.61	0.344927	0.655197	0.526448
A4IA32	XP_001468601.1	LinJ.34.2390	hypothetical protein, conserved (LinJ.34:1024083-1028111(+)) [L_infantum] (1342aa)	0.00507964	--	-1.48436	--	11702	2592	-1.02	0.357408	0.493116	0.724794
A4ID90	XP_001469709.1	LinJ.36.3170	exosome complex exonuclease rrp41, putative (LinJ.36:1222953-1223693(-)) [L_infantum] (246aa)	0.00100731	1.54396e-06	-1.38019	-1.94365	6326	1763	-0.69	0.384168	0.619854	0.619771
A4I6N4	XP_001467403.1	LinJ.31.1100	hypothetical protein, conserved (LinJ.31:426975-428120(-)) [L_infantum] (381aa)	--	--	-1.05714	-0.811459	332	91	-0.71	0.480585	0.61132	0.786144
A4HTV4	XP_001463495.1	LinJ.09.0450	protein kinase, putative (LinJ.09:154057-155466(+)) [L_infantum] (469aa)	0.0405898	0.0429389	-1.0498	-0.50137	6239	941	-1.57	0.483034	0.336808	1.43415
A4IBI9	XP_001469108.1	LinJ.35.3060	glyoxalase I,trypanothione-dependent glyoxalase I (LinJ.35:1226371-1226781(-)) [L_infantum] (136aa)	--	--	-0.939725	-2.62043	7717	2051	-0.76	0.521332	0.590496	0.882871
A4HTG1	XP_001463352.1	LinJ.08.0110	hypothetical protein, unknown function (LinJ.08:32706-34637(+)) [L_infantum] (643aa)	--	--	-0.928995	--	1268	401	-0.51	0.525224	0.702222	0.747945
A4I1X4	XP_001470385.1	LinJ.26.0370	hypothetical protein, conserved (LinJ.26:102325-103128(-)) [L_infantum] (267aa)	0.0595552	--	-0.878101	0.163931	2862	801	-0.68	0.544083	0.624165	0.871697
A4I8X4	XP_001468193.1	LinJ.33.1150	guanylate kinase, putative (LinJ.33:402493-403104(+)) [L_infantum] (203aa)	--	0.181714	-0.875049	-0.433849	3999	1175	-0.61	0.545235	0.655197	0.83217
A4I0R3	XP_001465904.1	LinJ.24.0760	hypothetical protein, conserved (LinJ.24:268481-269458(+)) [L_infantum] (325aa)	0.118339	0.482435	-0.851563	0.307386	5410	1420	-0.77	0.554184	0.586417	0.945033
A4I4M0	XP_001466689.1	LinJ.29.1700	hypothetical protein, conserved (LinJ.29:736848-738050(-)) [L_infantum] (400aa)	--	--	-0.846641	0.37937	3445	1080	-0.52	0.556078	0.697372	0.797391
A4I0R1	XP_001465902.1	LinJ.24.0740	signal recognition particle, putative (LinJ.24:260830-262389(+)) [L_infantum] (519aa)	--	--	-0.790226	--	187	53	-0.66	0.578254	0.632878	0.913688
A4I1Q4	XP_001466245.1	LinJ.25.2140	hypothetical protein, conserved (LinJ.25:773946-775055(-)) [L_infantum] (369aa)	0.202232	0.123734	-0.763755	0.380016	1005	297	-0.6	0.588962	0.659754	0.892699
A4HRR0	XP_001462752.1	LinJ.02.0620	hypothetical protein, conserved (LinJ.02:297594-298541(+)) [L_infantum] (315aa)	--	--	-0.734021	-1.95942	2334	629	-0.74	0.601226	0.598739	1.00415
A4I040	XP_001465681.1	LinJ.23.0040	beta propeller protein, putative (LinJ.23:14348-15781(+)) [L_infantum] (477aa)	0.029083	0.339674	-0.711696	0.301033	3561	1130	-0.5	0.610602	0.707107	0.863522
E9AG53	XP_001467535.1	LinJ.03.0620	hypothetical protein, conserved (LinJ.03:235428-237254(+)) [L_infantum] (608aa)	--	--	-0.705162	1.71105	2903	877	-0.57	0.613374	0.673617	0.910568
A4ICT0	XP_001469549.1	LinJ.36.0600	cell division related protein kinase 2,cdc2-related kinase (LinJ.36:155734-156669(+)) [L_infantum] (311aa)	--	--	-0.677001	-0.558316	10252	1339	-1.78	0.625464	0.291183	2.14801
E9AGZ9	XP_001466403.1	LinJ.22.1110	ribonucleoside-diphosphate reductase small chain, putative (LinJ.22:486721-487899(-)) [L_infantum] (392aa)	0.037843	0.00527231	-0.635478	-0.664448	19809	5325	-0.74	0.643727	0.598739	1.07514
A4HZW3	XP_001465604.1	LinJ.22.0720	hypothetical protein, conserved (LinJ.22:319043-319411(+)) [L_infantum] (122aa)	0.0287401	0.000268026	-0.625341	-0.949682	4603	1366	-0.6	0.648266	0.659754	0.982588
A4I9G5	XP_001468384.1	LinJ.33.3390	h1 histone-like protein (LinJ.33:1435219-1435629(+)) [L_infantum] (136aa)	0.0448677	0.00895259	-0.615757	-0.537837	6311	876	-1.69	0.652587	0.309927	2.10562
A4I9R9	XP_001468488.1	LinJ.34.1170	dihydroxyacetonephosphate acyltransferase;with (LinJ.34:489493-493788(-)) [L_infantum] (1431aa)	0.372072	0.198013	-0.579692	0.389765	4663	1412	-0.57	0.669107	0.673617	0.993305
A4I7Q5	XP_001467774.1	LinJ.32.0940	ethanolamine-phosphate cytidylyltransferase, putative (LinJ.32:338118-339326(+)) [L_infantum] (402aa)	0.00841954	0.00475214	-0.565637	0.661021	889	122	-1.71	0.675657	0.30566	2.21048
A4I4S1	XP_001466740.1	LinJ.29.2230	hypothetical protein, conserved (LinJ.29:931384-936654(-)) [L_infantum] (1756aa)	0.237931	0.999603	-0.562037	0.000411504	3204	988	-0.54	0.677345	0.687771	0.984841
A4I7X8	XP_001467847.1	LinJ.32.1710	hypothetical protein, conserved (LinJ.32:643982-644734(-)) [L_infantum] (250aa)	--	0.0986602	-0.550579	-0.358216	340	66	-1.21	0.682746	0.432269	1.57945
A4HXP1	XP_001464832.1	LinJ.18.0150	serine/threonine protein phosphatase type 5, putative (LinJ.18:49915-51324(-)) [L_infantum] (469aa)	0.0564236	0.0670461	-0.544139	-0.329164	7567	2254	-0.59	0.685801	0.664343	1.0323
A4I8J6	XP_001468065.1	LinJ.32.3930	kinetoplast DNA-associated protein, putative (LinJ.32:1466805-1467215(+)) [L_infantum] (136aa)	--	0.0806665	-0.533736	0.708345	10704	1428	-1.75	0.690764	0.297302	2.32344
A4HVG3	XP_001464054.1	LinJ.13.0320	hypothetical protein, conserved (LinJ.13:105332-111403(+)) [L_infantum] (2023aa)	0.271373	--	-0.513519	-0.842633	4390	1277	-0.63	0.700512	0.646176	1.08409
A4I1U0	XP_001470351.1	LinJ.26.0020	brix domain containing-like protein (LinJ.26:2247-3335(-)) [L_infantum] (362aa)	0.0585989	0.953781	-0.504875	-0.0222284	823	248	-0.57	0.704721	0.673617	1.04618

## Sheet: P ≥ 1, mRNA ≤ 0
Uniprot	RefSeq	TriTryp	TriTryp Description	Protein 24 h p-value	Protein 48 h p-value	Protein 24 h Log2 Abundance Ratio (No Purine/Plus Purine)	Protein 48 h Log2 Abundance Ratio (No Purine/Plus Purine)	Number of reads per mRNA Plus Purine (ES001)	Number of reads per mRNA No Purine (ES002)	mRNA Log2 Expression Ratio (No Purine/Plus Purine) median normalized	Protein fold change 24 h	mRNA fold change 24 h	Protein fold change/mRNA fold change
A4ICC0	XP_001469389.1	LinJ.36.7120	hypothetical protein, conserved,CG1104 protein-like protein (LinJ.36:2616931-2619144(-)) [L_infantum] (737aa)	--	--	3.93492	2.11718	1534	541	-0.35	15.2942	0.784584	19.4934
A4IBT2	XP_001469201.1	LinJ.35.3990	hypothetical protein, conserved (LinJ.35:1539244-1541058(+)) [L_infantum] (604aa)	--	--	3.05081	1.96967	2008	857	-0.07	8.28675	0.952638	8.69874
A4IDG6	XP_001469785.1	LinJ.36.2040	inosine-guanosine transporter (LinJ.36:764670-766169(-)) [L_infantum] (499aa)	1.7397e-06	1.80362e-07	2.9054	4.0407	171409	45165	-0.77	7.49224	0.586417	12.7763
A4I7I9	XP_001467708.1	LinJ.32.0260	hypothetical protein, conserved (LinJ.32:85630-90987(-)) [L_infantum] (1785aa)	--	--	2.63445	2.24572	18094	7845	-0.05	6.2094	0.965936	6.42837
A4HVX0	XP_001464211.1	LinJ.14.0280	hypothetical protein, conserved (LinJ.14:82312-85203(+)) [L_infantum] (963aa)	--	--	2.07579	1.08314	1320	501	-0.24	4.21576	0.846745	4.97878
A4IB61	XP_001468980.1	LinJ.35.1600	hypothetical protein, conserved (LinJ.35:667748-670090(-)) [L_infantum] (780aa)	--	--	2.02528	-0.301937	2480	588	-0.92	4.0707	0.528509	7.70223
A4HSS6	XP_001463117.1	LinJ.06.0350	NAD(p)-dependent steroid dehydrogenase-like protein (LinJ.06:119356-120579(-)) [L_infantum] (407aa)	0.0164162	0.0547772	1.99059	1.47712	208	39	-1.26	3.974	0.417544	9.51756
A4ICH9	XP_001469448.1	LinJ.36.2860	hypothetical protein, conserved,transportin2-like protein (LinJ.36:1102000-1104816(-)) [L_infantum] (938aa)	--	0.748368	1.95677	0.517652	11359	5064	-0.01	3.88192	0.993092	3.90892
A4I4Q3	XP_001466722.1	LinJ.29.2070	protein farnesyltransferase alpha subunit, putative (LinJ.29:858315-860597(-)) [L_infantum] (760aa)	--	--	1.92573	--	691	293	-0.08	3.79929	0.946058	4.01592
A4I922	XP_001468241.1	LinJ.33.1580	hypothetical protein, conserved (LinJ.33:619731-622289(+)) [L_infantum] (852aa)	--	--	1.86614	--	6682	1759	-0.77	3.64557	0.586417	6.21668
A4ICS5	XP_001469544.1	LinJ.36.0650	hypothetical protein, conserved (LinJ.36:174335-174979(+)) [L_infantum] (214aa)	0.0497577	--	1.82656	3.264	3716	1495	-0.16	3.54691	0.895025	3.96291
A4I3F3	XP_001470115.1	LinJ.28.0840	RNA polymerase I (LinJ.28:292643-294010(+)) [L_infantum] (455aa)		0.00181888	1.82145	1.66342	2593	901	-0.37	3.53437	0.773782	4.56765
A4IA41	XP_001468610.1	LinJ.34.2480	hypothetical protein, conserved (LinJ.34:1063134-1064960(+)) [L_infantum] (608aa)	--	0.293989	1.73178	1.07393	1459	576	-0.19	3.32138	0.876606	3.78891
A4I9V9	XP_001468528.1	LinJ.34.1570	hypothetical protein, conserved (LinJ.34:662353-663537(-)) [L_infantum] (394aa)	--	--	1.67633	--	966	286	-0.6	3.19614	0.659754	4.84444
A4I616	XP_001467185.1	LinJ.30.3370	hypothetical protein, conserved (LinJ.30:1210796-1211878(+)) [L_infantum] (360aa)	--	0.00322361	1.60057	1.68734	7989	3353	-0.1	3.03263	0.933033	3.2503
A4IAT9	XP_001468858.1	LinJ.35.0390	hypothetical protein, conserved (LinJ.35:111288-112934(+)) [L_infantum] (548aa)	0.0651743	0.859251	1.49316	-0.230521	8768	3161	-0.32	2.81504	0.80107	3.5141
A4I370	XP_001466503.1	LinJ.27.1350	hypothetical protein, conserved (LinJ.27:595312-595959(+)) [L_infantum] (215aa)	0.00376351	0.0092755	1.43455	1.33939	5918	2203	-0.27	2.70297	0.82932	3.25926
A4IBW8	XP_001469237.1	LinJ.35.4350	hypothetical protein, conserved (LinJ.35:1701995-1704445(+)) [L_infantum] (816aa)	0.279323	0.399695	1.38828	-0.872592	3831	887	-0.96	2.61767	0.514057	5.09218
A4I3K1	XP_001470163.1	LinJ.28.1330	hypothetical protein, conserved (LinJ.28:470378-471781(+)) [L_infantum] (467aa)	--	0.255858	1.33129	0.32699	2903	1219	-0.1	2.51627	0.933033	2.69687
A4IBM6	XP_001469145.1	LinJ.35.3410	hypothetical protein, conserved (LinJ.35:1360857-1367750(-)) [L_infantum] (2297aa)	0.0338756	0.00751016	1.27205	1.32729	5197	2148	-0.12	2.41504	0.920188	2.62451
A4HTK5	XP_001463396.1	LinJ.08.0580	hypothetical protein, conserved (LinJ.08:229274-229987(+)) [L_infantum] (237aa)	--	--	1.21992	0.602579	3982	741	-1.27	2.32934	0.41466	5.61747
A4HZH2	XP_001465463.1	LinJ.21.2030	hypothetical protein, conserved (LinJ.21:710865-712196(-)) [L_infantum] (443aa)	--	--	1.12867	-3.76821	4193	1586	-0.25	2.18656	0.840896	2.60028
A4IDT3	XP_001469902.1	LinJ.36.5340	hypothetical protein, conserved (LinJ.36:1965049-1965843(-)) [L_infantum] (264aa)	--	--	1.11752	2.21046	2168	820	-0.25	2.16974	0.840896	2.58027
A4I828	XP_001467897.1	LinJ.32.2190	ABC transporter-like protein (LinJ.32:804187-806400(-)) [L_infantum] (737aa)	0.106688	0.175137	1.04918	0.378685	4907	2034	-0.11	2.06935	0.926588	2.2333
A4HXL3	XP_001464804.1	LinJ.17.1470	L-gulonolactone oxidase, putative (LinJ.17:617451-618938(+)) [L_infantum] (495aa)	0.0250959	0.0158586	1.03479	1.04627	5630	1653	-0.61	2.04882	0.655197	3.12703
A4IBZ5	XP_001469264.1	LinJ.35.4620	hypothetical protein, conserved (LinJ.35:1796411-1800850(+)) [L_infantum] (1479aa)	0.0298917	--	1.02241	1.01548	3053	848	-0.69	2.03132	0.619854	3.27709
A4HSL0	XP_001463051.1	LinJ.05.0880	hypothetical protein, conserved (LinJ.05:321996-322613(+)) [L_infantum] (205aa)	--	0.752959	1.01203	0.0665935	7218	3078	-0.07	2.01674	0.952638	2.11701

## Sheet: P ≤ -1, mRNA ≥ 0
Uniprot	RefSeq	TriTryp	TriTryp Description	Protein 24 h p-value	Protein 48 h p-value	Protein 24 h Log2 of the Fold Change (No Purine/Plus Purine)	Protein 48 h Log2 of the Fold Change (No Purine/Plus Purine)	Number of reads per mRNA Plus Purine (ES001)	Number of reads per mRNA No Purine (ES002)	mRNA Log2 of the Fold Change (No Purine/Plus Purine) median normalized	Protein fold change 24 h	mRNA fold change 24 h	Protein fold change/mRNA fold change
A4I4T0	XP_001466749.1	LinJ.29.2320	hypothetical protein, conserved (LinJ.29:985113-986579(-)) [L_infantum] (488aa)	--	--	-2.77283	--	3364	1638	0.12	0.146318	1.08673	0.13464
A4IDX1	XP_001469940.1	LinJ.36.5810	hypothetical protein, conserved (LinJ.36:2145020-2145727(-)) [L_infantum] (235aa)	--	--	-2.66817	-1.01791	5904	2870	0.12	0.157326	1.08673	0.14477
A4ICK0	XP_001469469.1	LinJ.36.1410	adenylate kinase, putative (LinJ.36:489814-490476(-)) [L_infantum] (220aa)	--	0.885262	-2.29017	-0.0890419	2405	2140	0.99	0.204451	1.98618	0.102937
A4I655	XP_001467224.1	LinJ.30.3700	hypothetical protein, conserved (LinJ.30:1326282-1327949(+)) [L_infantum] (555aa)	--	--	-2.16887	--	1496	712	0.08	0.222385	1.05702	0.210389
A4HVG7	XP_001464058.1	LinJ.13.0280	mitogen-activated protein kinase kinase 2 (LinJ.13:90172-93444(+)) [L_infantum] (1090aa)	--	--	-2.14448	1.43025	29672	16211	0.28	0.226176	1.21419	0.186277
A4HXX8	XP_001464919.1	LinJ.18.1050	5-oxoprolinase, putative (LinJ.18:427878-431900(+)) [L_infantum] (1340aa)	--	--	-2.13364	--	1239	1117	1.01	0.227883	2.01391	0.113154
A4I2K1	XP_001466284.1	LinJ.27.0050	DEAD-box helicase-like protein (LinJ.27:14635-16998(-)) [L_infantum] (787aa)	--	--	-1.99699	-0.945982	1099	613	0.31	0.250522	1.23971	0.202081
A4HXI8	XP_001464779.1	LinJ.17.1210	kinesin, putative (LinJ.17:521130-525422(+)) [L_infantum] (1430aa)	--	0.583391	-1.91207	-0.449145	2907	1638	0.33	0.265711	1.25701	0.211383
A4I519	XP_001466838.1	LinJ.30.0250	ubiquitin hydrolase, putative,cysteine peptidase, Clan CA, family C19, putative (LinJ.30:73431-76829(-)) [L_infantum] (1132aa)	--	--	-1.90513	0.322006	2795	1917	0.61	0.266992	1.52626	0.174932
A4I3M1	XP_001470183.1	LinJ.28.1540	DNA polymerase kappa, putative,DNA polymerase IV, putative (LinJ.28:546729-548525(+)) [L_infantum] (598aa)	--	--	-1.80814	-0.894668	2618	1272	0.11	0.285559	1.07923	0.264596
A4HXJ3	XP_001464784.1	LinJ.17.1260	UDP-sugar pyrophosphorylase (LinJ.17:548127-550019(+)) [L_infantum] (630aa)	0.000227475	7.60244e-05	-1.77054	-1.63227	4099	3325	0.85	0.293098	1.8025	0.162607
A4HUL4	XP_001463755.1	LinJ.10.1110	RNA-binding protein-like protein (LinJ.10:441435-442583(-)) [L_infantum] (382aa)	--	--	-1.7232	--	8704	7680	0.98	0.302875	1.97247	0.153552
A4ICN2	XP_001469501.1	LinJ.36.1080	hypothetical protein, conserved (LinJ.36:399597-401243(+)) [L_infantum] (548aa)	--	--	-1.66069		5443	2539	0.06	0.316288	1.04247	0.303404
Q9N9V8	XP_001467225.1	LinJ.30.3710	ribosomal protein L15, putative (LinJ.30:1328795-1329409(+)) [L_infantum] (204aa)	6.58907e-05	3.93112e-08	-1.58601	-2.23335	32605	17819	0.28	0.333091	1.21419	0.274331
A4HSI3	XP_001463024.1	LinJ.05.0610	hypothetical protein, conserved (LinJ.05:199213-202155(+)) [L_infantum] (980aa)	--	--	-1.54534	--	1144	517	0.01	0.342614	1.00696	0.340248
A4HX64	XP_001464655.1	LinJ.16.1760	hypothetical protein, conserved (LinJ.16:685622-694846(+)) [L_infantum] (3074aa)	0.0151251	0.00498591	-1.53775	-1.07604	3937	2423	0.46	0.344423	1.37554	0.250391
A4I1E1	XP_001466132.1	LinJ.25.1030	hypothetical protein, conserved (LinJ.25:374917-377247(+)) [L_infantum] (776aa)	0.00205578	0.00534502	-1.53031	-1.0507	2756	1613	0.38	0.346204	1.30134	0.266036
A4I9G4	XP_001462832.1	LinJ.33.3380	60S ribosomal protein L44, putative (LinJ.33:1434320-1434640(+)) [L_infantum] (106aa)	0.000737091	1.50605e-05	-1.52075	-2.01868	29754	20006	0.58	0.348504	1.49485	0.233136
A4I595	XP_001466914.1	LinJ.30.0700	40S ribosomal protein S30, putative (LinJ.30:222616-222816(-)) [L_infantum] (66aa)	0.000784565	--	-1.47089	-0.611417	5862	2964	0.17	0.360758	1.12506	0.320658
A4IA42	XP_001468611.1	LinJ.34.2490	hypothetical protein, conserved (LinJ.34:1067055-1069775(+)) [L_infantum] (906aa)	0.207962	0.607643	-1.4467	-0.743	1328	632	0.08	0.36686	1.05702	0.347071
A4IC67	XP_001469336.1	LinJ.35.5060	diacylglycerol kinase-like protein (LinJ.35:1934402-1935565(-)) [L_infantum] (387aa)	0.0299293	--	-1.43262	-1.49227	786	450	0.35	0.370458	1.27456	0.290655
A4HRG4	XP_001462656.1	LinJ.01.0430	ribosomal protein S7, putative (LinJ.01:102862-103464(+)) [L_infantum] (200aa)	0.000118115	0.000158411	-1.41703	-1.32394	6501	3976	0.45	0.374482	1.36604	0.274137
A4IE53	XP_001470022.1	LinJ.36.4410	hypothetical protein, conserved (LinJ.36:1594025-1596454(+)) [L_infantum] (809aa)	--	--	-1.41321		4099	2730	0.57	0.375475	1.48452	0.252926
A4HWD4	XP_001464375.1	LinJ.15.0370	ecotin, putative (LinJ.15:125143-127422(+)) [L_infantum] (759aa)	0.0460019	0.155043	-1.40636	-2.14452	3280	1734	0.24	0.377263	1.18099	0.319446
A4I218	XP_001470429.1	LinJ.26.0840	40S ribosomal protein S16, putative (LinJ.26:251220-251669(-)) [L_infantum] (149aa)	0.000119755	0.0135961	-1.3869	-0.724328	46954	24239	0.2	0.382385	1.1487	0.332886
A4HWJ8	XP_001464439.1	LinJ.15.1060	60S ribosomal protein L6, putative (LinJ.15:425000-425587(-)) [L_infantum] (195aa)	8.50418e-05	2.18443e-05	-1.35274	-1.40686	69075	45632	0.56	0.391547	1.47427	0.265587
A4HWW6	XP_001464557.1	LinJ.16.0690	hypothetical protein, conserved (LinJ.16:244760-246415(-)) [L_infantum] (551aa)	--	--	-1.34665	1.24138	4717	2975	0.49	0.393203	1.40444	0.279971
A4HY10	XP_001464951.1	LinJ.36.3930	60S ribosomal protein L34, putative (LinJ.36:1433794-1434300(+)) [L_infantum] (168aa)	0.0003207	2.3906e-06	-1.34053	-1.8095	24078	11024	0.03	0.394875	1.02101	0.386749
E9AGY9	XP_001465529.1	LinJ.22.0011	methyltransferase, putative,mRNA cap methyltransferase-like protein (LinJ.22:17717-20851(-)) [L_infantum] (1044aa)	--	--	-1.33683	1.15069	1181	610	0.2	0.395889	1.1487	0.344641
A4HRV4	XP_001462796.1	LinJ.03.0420	60S acidic ribosomal protein P2, putative (LinJ.03:144322-144657(+)) [L_infantum] (111aa)	8.55519e-05	2.69363e-07	-1.32358	-2.95293	12272	7075	0.36	0.399542	1.28343	0.311309
A4HT92	XP_001463283.1	LinJ.07.0760	40S ribosomal protein S9, putative (LinJ.07:312607-313179(+)) [L_infantum] (190aa)	0.00136643	0.000165232	-1.28219	-1.03512	18272	9347	0.19	0.411171	1.14076	0.360435
A4HRZ8	XP_001462840.1	LinJ.04.0030	cAMP-specific phosphodiesterase, putative (LinJ.04:14336-16510(+)) [L_infantum] (724aa)	--	--	-1.27341	0.854982	10626	5843	0.29	0.413682	1.22264	0.338351
A4I8D8	XP_001468007.1	LinJ.34.2730	ribosomal protein L3, putative (LinJ.34:1163241-1164500(+)) [L_infantum] (419aa)	0.000723541	1.01226e-07	-1.27276	-2.95891	12359	8177	0.56	0.413868	1.47427	0.280727
E9AHI5	XP_001466636.1	LinJ.29.1180	ribosomal protein L1a, putative (LinJ.29:426715-427836(+)) [L_infantum] (373aa)	2.56782e-05	1.63845e-05	-1.27119	-1.26246	7637	4707	0.46	0.414317	1.37554	0.301203
A4I4W0	XP_001466779.1	LinJ.29.2580	60S ribosomal protein L13, putative (LinJ.29:1081046-1081708(+)) [L_infantum] (220aa)	9.91564e-05	2.71227e-07	-1.22661	-1.70431	32096	16933	0.23	0.42732	1.17283	0.364348
E9AHW6	XP_001469138.1	LinJ.35.3330	60S ribosomal subunit protein L31, putative (LinJ.35:1335006-1335695(-)) [L_infantum] (229aa)	0.000498492	7.8646e-07	-1.21597	-1.63693	45271	29780	0.55	0.430482	1.46409	0.294028
A4I4P0	XP_001466709.1	LinJ.29.1940	hypothetical protein, conserved (LinJ.29:823362-824783(-)) [L_infantum] (473aa)	--	0.688573	-1.19885	-0.336143	8608	4216	0.13	0.435624	1.09429	0.398087
A4IA55	XP_001468624.1	LinJ.34.2620	40S ribosomal protein S19 protein, putative (LinJ.34:1122406-1122945(+)) [L_infantum] (179aa)	0.00412605	3.61332e-05	-1.19748	-1.59284	54894	25020	0.02	0.436036	1.01396	0.430033
A4HTA6	XP_001463297.1	LinJ.07.0910	flavoprotein subunit-like protein (LinJ.07:382922-384625(+)) [L_infantum] (567aa)	0.00125852	0.000850614	-1.19633	-1.22609	604	300	0.15	0.436385	1.10957	0.393292
A4I9M9	XP_001468448.1	LinJ.34.0610	hypothetical protein, conserved (LinJ.34:242100-245837(+)) [L_infantum] (1245aa)	--	--	-1.19255	-0.846938	3137	1646	0.23	0.437529	1.17283	0.373052
A4HWB9	XP_001464360.1	LinJ.15.0220	60S ribosomal protein L13a, putative (LinJ.15:82892-83560(-)) [L_infantum] (222aa)	0.000755569	1.19613e-08	-1.18924	-1.87083	181257	100442	0.3	0.438534	1.23114	0.3562
A4I258	XP_001470469.1	LinJ.26.1270	hypothetical protein, conserved (LinJ.26:432838-434610(+)) [L_infantum] (590aa)	--	--	-1.17837	-1.66307	720	610	0.92	0.441849	1.89212	0.233521
A4HRV3	XP_001462795.1	LinJ.03.0410	60S acidic ribosomal protein P2, putative (LinJ.03:143082-143420(+)) [L_infantum] (112aa)	0.00479489	0.000250122	-1.17825	-1.26826	5597	5573	1.15	0.441887	2.21914	0.199126
A4I2Z1	XP_001466424.1	LinJ.27.1750	paraflagellar rod protein-like protein (LinJ.27:790472-792811(-)) [L_infantum] (779aa)	0.0154515	--	-1.17777	-0.280907	3301	2562	0.79	0.442035	1.72907	0.255648
A4HS42	XP_001462884.1	LinJ.04.0460	60S ribosomal protein L11 (L5, L16) (LinJ.04:177305-177871(-)) [L_infantum] (188aa)	6.53714e-05	2.79336e-06	-1.17246	-1.88071	100570	50188	0.15	0.443665	1.10957	0.399853
A4IDM1	XP_001469688.1	LinJ.36.4640	60S ribosomal protein L22, putative (LinJ.36:1711975-1712391(+)) [L_infantum] (138aa)	0.00541423	1.17445e-05	-1.16446	-1.57454	18243	8913	0.12	0.44613	1.08673	0.410524
E9AGX4	XP_001467239.1	LinJ.21.1310	40S ribosomal protein S23, putative (LinJ.21:437309-437740(+)) [L_infantum] (143aa)	0.00151793	1.99418e-06	-1.15024	-1.5948	32122	15951	0.15	0.45055	1.10957	0.406058
A4HW73	XP_001464314.1	LinJ.14.1350	ubiquitin/ribosomal protein S27a, putative (LinJ.14:545525-545983(+)) [L_infantum] (152aa)	3.26487e-05	3.57592e-05	-1.13246	-1.43426	111822	67172	0.42	0.456138	1.33793	0.340929
A4HTD4	XP_001463325.1	LinJ.07.1250	hypothetical protein, conserved (LinJ.07:551255-553774(+)) [L_infantum] (839aa)	0.00462165	--	-1.13073	-0.200787	4306	1955	0.02	0.456684	1.01396	0.450397
A4I011	XP_001465652.1	LinJ.22.1370	40S ribosomal protein L14, putative (LinJ.22:575787-576488(+)) [L_infantum] (233aa)	0.000493876	2.19771e-05	-1.12601	-1.38181	22335	10998	0.13	0.45818	1.09429	0.4187
A4IB88	XP_001469007.1	LinJ.35.1880	60S ribosomal protein L5, putative (LinJ.35:757061-757978(+)) [L_infantum] (305aa)	0.000274812	7.54159e-05	-1.12277	-1.42524	34913	19215	0.29	0.459212	1.22264	0.37559
A4I890	XP_001467959.1	LinJ.32.2850	ribosomal protein L27, putative (LinJ.32:1067834-1068238(-)) [L_infantum] (134aa)	0.00297578	0.00112568	-1.11884	-0.773044	18311	10451	0.35	0.460463	1.27456	0.361272
A4HY61	XP_001465002.1	LinJ.19.0390	40S ribosomal protein S13, putative (LinJ.19:162718-163173(+)) [L_infantum] (151aa)	0.00339342	2.50842e-05	-1.11008	-1.15648	10273	7064	0.62	0.463269	1.53688	0.301436
E9AHN8	XP_001469332.1	LinJ.33.2070	60S ribosomal protein L37 (LinJ.33:765210-765461(+)) [L_infantum] (83aa)	0.00225314	5.21451e-07	-1.10964	-1.79679	44742	21759	0.12	0.46341	1.08673	0.426424
A4I953	XP_001468272.1	LinJ.33.2020	hypothetical protein, conserved (LinJ.33:748237-749991(+)) [L_infantum] (584aa)	--	--	-1.10625	--	775	427	0.3	0.464498	1.23114	0.37729
A4I114	XP_001466005.1	LinJ.24.2140	60S ribosomal protein L26, putative (LinJ.24:782013-782444(-)) [L_infantum] (143aa)	0.00040166	1.07695e-05	-1.1001	-1.6149	13665	8282	0.43	0.466485	1.34723	0.346254
A4HY46	XP_001464987.1	LinJ.19.0230	hypothetical protein, conserved (LinJ.19:74066-76084(+)) [L_infantum] (672aa)	0.00551329	--	-1.09344	-0.414209	3025	1835	0.43	0.468641	1.34723	0.347854
A4IAU0	XP_001468859.1	LinJ.35.0400	40S ribosomal protein S3A, putative (LinJ.35:113796-114590(+)) [L_infantum] (264aa)	0.000646976	3.36911e-05	-1.09179	-1.43725	37558	19157	0.18	0.46918	1.13288	0.414146
A4HXQ6	XP_001464847.1	LinJ.18.0300	hypothetical protein, conserved (LinJ.18:135962-137122(-)) [L_infantum] (386aa)	0.00498188	0.000410729	-1.0874	-2.08204	15332	11022	0.68	0.470608	1.60214	0.293737
A4HUE5	XP_001463686.1	LinJ.10.0370	S-adenosylmethionine transporter (LinJ.10:150314-152389(+)) [L_infantum] (691aa)	0.129854	0.000690693	-1.06459	-2.52338	2727	2964	1.28	0.478107	2.42839	0.196882
A4HWD9	XP_001464380.1	LinJ.15.0420	60S acidic ribosomal protein, putative (LinJ.15:144044-144370(+)) [L_infantum] (108aa)	0.00077714	4.85105e-05	-1.06003	-1.51774	3972	2317	0.38	0.479623	1.30134	0.36856
A4I3L0	XP_001470172.1	LinJ.28.1420	ATP-dependent RNA helicase, putative (LinJ.28:496502-499204(+)) [L_infantum] (900aa)	0.00915539	--	-1.05689	-1.77289	4939	4451	1.01	0.480666	2.01391	0.238673
A4HSU1	XP_001463132.1	LinJ.06.0510	hypothetical protein, conserved (LinJ.06:172558-174018(+)) [L_infantum] (486aa)	0.246173	--	-1.05403	0.185197	1296	675	0.21	0.481621	1.15669	0.416379
A4HXT8	XP_001464879.1	LinJ.18.0630	60S ribosomal protein L10a, putative (LinJ.18:255418-256062(+)) [L_infantum] (214aa)	0.000295467	1.97729e-06	-1.05095	-1.28387	70919	41550	0.38	0.482652	1.30134	0.370888
A4HV19	XP_001463910.1	LinJ.11.1110	60S ribosomal protein L28, putative (LinJ.11:457935-458378(+)) [L_infantum] (147aa)	0.00125198	0.000277809	-1.04349	-0.839336	26817	12193	0.02	0.485153	1.01396	0.478474
A4HTA8	XP_001463299.1	LinJ.07.0930	phosphoacetylglucosamine mutase-like protein,acetylglucosaminephosphomutase, putative,N-acetylglucosamine-phosphate mutase, putative (LinJ.07:389959-391752(+)) [L_infantum] (597aa)	--	--	-1.04084	-0.681464	13731	8979	0.54	0.486045	1.45397	0.334288
A4HWT0	XP_001464521.1	LinJ.16.0320	hypothetical protein, conserved (LinJ.16:114546-116615(-)) [L_infantum] (689aa)	0.0700545	0.429317	-1.03919	-0.252619	1560	837	0.26	0.486602	1.19748	0.406355
A4HZ73	XP_001465385.1	LinJ.21.0800	60S Ribosomal protein L36, putative (LinJ.21:230459-230776(+)) [L_infantum] (105aa)	0.00551205	0.000449198	-1.03616	-0.968794	123543	66052	0.25	0.487623	1.18921	0.410041
A4I1B6	XP_001466107.1	LinJ.25.0770	DNA repair protein, putative (LinJ.25:259817-263095(+)) [L_infantum] (1092aa)	0.148846	0.368377	-1.02983	-0.354669	982	512	0.22	0.489767	1.16473	0.420497
A4ICP4	XP_001469513.1	LinJ.36.0960	protein kinase, putative,SNF1-related protein kinases, putative (LinJ.36:332455-334827(+)) [L_infantum] (790aa)	0.104416	--	-1.02724	0.127111	1537	876	0.34	0.490648	1.26576	0.387632
A4HYL9	XP_001465160.1	LinJ.20.0300	hypothetical protein, conserved (LinJ.20:101166-102269(+)) [L_infantum] (367aa)	--	--	-1.01931	-0.41617	24030	19978	0.89	0.493353	1.85318	0.26622
A4I2G1	XP_001470572.1	LinJ.26.2360	60S ribosomal protein L35, putative (LinJ.26:891158-891541(+)) [L_infantum] (127aa)	0.00147202	2.0372e-05	-1.01263	-1.40645	39237	20934	0.25	0.495643	1.18921	0.416785
A4I3Q3	XP_001470215.1	LinJ.28.1880	protein kinase, putative (LinJ.28:686089-690975(-)) [L_infantum] (1628aa)	0.00235339	0.000849214	-1.00982	-1.51176	1229	567	0.04	0.496609	1.02811	0.483029
A4HST1	XP_001463122.1	LinJ.06.0410	60S ribosomal protein L19, putative (LinJ.06:139293-140030(+)) [L_infantum] (245aa)	7.41154e-05	1.69896e-05	-1.00524	-1.63111	109183	70242	0.52	0.498186	1.43396	0.347421

## Sheet: Matched P and mRNA
TriTryp ID	Protein 24 h Log2 of the Fold Change (No Purine/Plus Purine)	Protein 48 h Log2 of the Fold Change (No Purine/Plus Purine)	mRNA Log2 of the Fold Change (No Purine/Plus Purine) median normalized
LinJ.15.1500	-0.412261	-0.382235	-1.9
LinJ.32.0940	-0.565637	0.661021	-1.71
LinJ.33.3390	-0.615757	-0.537837	-1.69
LinJ.09.0450	-1.04981	-0.50137	-1.57
LinJ.16.1550	-1.59569	-1.86133	-0.96
LinJ.36.2040	2.9054	4.0407	-0.77
LinJ.22.1110	-0.635478	-0.664448	-0.74
LinJ.27.2120	0.545863	0.540256	-0.69
LinJ.36.3170	-1.38019	-1.94365	-0.69
LinJ.05.1100	0.555998	0.934878	-0.63
LinJ.15.1310	-1.53564	-1.50547	-0.61
LinJ.17.1470	1.03479	1.04627	-0.61
LinJ.22.0720	-0.625341	-0.949682	-0.6
LinJ.10.1240	0.67944	0.540236	-0.59
LinJ.17.1380	0.541412	0.742952	-0.57
LinJ.29.2480	-1.00355	-0.918039	-0.49
LinJ.19.0180	-0.302422	-0.48339	-0.47
LinJ.21.0080	-1.40506	-1.76656	-0.47
LinJ.36.1570	-0.643715	-2.04661	-0.47
LinJ.30.3780	-1.01959	-1.66617	-0.45
LinJ.28.2750	-0.800334	-1.44386	-0.44
LinJ.36.5620	-0.439103	-0.479316	-0.41
LinJ.23.1430	0.686021	0.738239	-0.41
LinJ.29.0350	-0.909561	-1.41363	-0.4
LinJ.28.2690	-0.49579	-0.675077	-0.38
LinJ.31.0450	0.752412	1.26099	-0.38
LinJ.32.2960	-0.680955	-0.640262	-0.36
LinJ.30.3390	-0.97255	-0.931033	-0.36
LinJ.14.1190	-0.842207	-0.932721	-0.35
LinJ.20.0350	0.813086	1.09888	-0.35
LinJ.25.1160	0.585632	1.10787	-0.35
LinJ.07.1150	-0.503066	-0.288195	-0.33
LinJ.29.2540	-1.07857	-0.570856	-0.32
LinJ.36.3180	-1.2731	-0.559716	-0.31
LinJ.10.0050	-1.08335	-1.40654	-0.3
LinJ.36.1680	-0.96827	-1.45015	-0.3
LinJ.36.3010	-1.06885	-1.27897	-0.29
LinJ.10.1280	0.520693	0.682184	-0.28
LinJ.16.0150	-0.565604	-0.645705	-0.28
LinJ.35.2210	-1.27364	-0.865028	-0.27
LinJ.13.0450	-1.23386	-1.48567	-0.27
LinJ.27.1350	1.43455	1.33939	-0.27
LinJ.30.0800	0.903478	1.40074	-0.26
LinJ.32.3320	-1.13684	-1.86005	-0.25
LinJ.09.0130	-0.805895	-0.745671	-0.24
LinJ.04.0070	-0.872823	-1.76159	-0.24
LinJ.02.0430	0.446865	0.628343	-0.23
LinJ.21.2190	-1.28975	-1.53521	-0.21
LinJ.35.3810	-1.19821	-1.61795	-0.2
LinJ.32.0930	-1.30234	-1.21789	-0.19
LinJ.28.1480	0.914856	1.44929	-0.18
LinJ.24.2170	-1.06088	-1.33451	-0.15
LinJ.16.0470	-1.05214	-1.44125	-0.14
LinJ.26.1590	-0.956962	-0.548257	-0.12
LinJ.32.4050	-1.27394	-1.63933	-0.12
LinJ.35.3410	1.27205	1.32729	-0.12
LinJ.22.0060	0.550721	1.99305	-0.12
LinJ.36.1720	-1.15857	-1.28167	-0.11
LinJ.36.3620	0.450109	0.92093	-0.11
LinJ.28.1050	-1.06891	-1.4795	-0.11
LinJ.27.0940	0.798685	1.19898	-0.11
LinJ.18.1300	0.596102	0.894963	-0.1
LinJ.36.1040	-0.937855	-1.37229	-0.1
LinJ.12.0410	-1.37035	-1.69849	-0.1
LinJ.21.2090	-0.960081	-1.46224	-0.09
LinJ.24.2060	0.669661	0.837527	-0.08
LinJ.08.0330	0.508491	1.02083	-0.08
LinJ.26.2510	0.397525	1.1579	-0.08
LinJ.30.0060	0.560148	1.02276	-0.07
LinJ.32.1120	0.393945	0.777654	-0.06
LinJ.35.3750	0.593195	0.858938	-0.05
LinJ.35.1240	0.741247	1.22237	-0.05
LinJ.11.0520	0.421447	1.01573	-0.04
LinJ.04.0750	-1.26214	-1.8258	-0.03
LinJ.24.1710	-0.364541	-0.582899	-0.01
LinJ.36.1000	-0.858187	-1.35903	-0.01
LinJ.36.0250	0.812541	1.40745	-0.01
LinJ.33.1350	0.725491	1.42697	-0.01
LinJ.28.2940	-1.24476	-1.37023	0
LinJ.36.3470	-1.1872	-2.1346	0
LinJ.06.0120	0.56099	0.737956	0.01
LinJ.34.2620	-1.19748	-1.59284	0.02
LinJ.11.1110	-1.04349	-0.839336	0.02
LinJ.36.3930	-1.34053	-1.8095	0.03
LinJ.35.0990	1.202	1.5145	0.03
LinJ.28.1880	-1.00982	-1.51176	0.04
LinJ.06.0990	0.512918	1.26371	0.04
LinJ.35.2190	0.806218	0.823901	0.04
LinJ.05.1200	0.413159	0.363652	0.05
LinJ.30.2930	0.529706	1.33919	0.05
LinJ.29.0690	0.533334	0.934891	0.05
LinJ.24.0040	-0.872856	-1.71179	0.06
LinJ.02.0710	0.84025	1.33884	0.07
LinJ.35.3840	-0.921527	-1.11087	0.09
LinJ.27.2480	-0.973888	-1.30434	0.1
LinJ.29.1820	0.404735	0.840252	0.1
LinJ.36.0800	0.583956	1.10276	0.11
LinJ.36.4640	-1.16446	-1.57454	0.12
LinJ.33.2070	-1.10964	-1.79679	0.12
LinJ.22.1370	-1.12601	-1.38181	0.13
LinJ.33.0960	-0.98097	-1.1339	0.13
LinJ.15.0990	0.587101	0.806326	0.14
LinJ.34.0720	0.702356	1.0392	0.14
LinJ.07.0910	-1.19633	-1.22609	0.15
LinJ.04.0460	-1.17246	-1.88071	0.15
LinJ.21.1310	-1.15024	-1.5948	0.15
LinJ.27.1970	-0.776435	-0.82768	0.17
LinJ.30.3560	-0.743111	-1.0239	0.17
LinJ.06.0590	-0.700686	-1.15836	0.17
LinJ.35.0400	-1.09179	-1.43725	0.18
LinJ.35.2790	0.8489	1.19529	0.18
LinJ.07.0760	-1.28219	-1.03512	0.19
LinJ.26.0840	-1.3869	-0.724328	0.2
LinJ.30.3240	-0.936951	-1.09709	0.21
LinJ.11.0960	-0.973919	-1.49759	0.22
LinJ.35.3590	-0.967454	-0.432952	0.22
LinJ.13.0160	0.444936	0.512922	0.22
LinJ.29.2580	-1.22661	-1.70431	0.23
LinJ.30.0860	-0.966715	-1.17315	0.23
LinJ.22.1310	0.528576	0.454013	0.23
LinJ.24.2200	0.730233	1.21127	0.23
LinJ.21.0800	-1.03616	-0.968794	0.25
LinJ.26.2360	-1.01263	-1.40645	0.25
LinJ.15.1070	0.614174	1.22154	0.25
LinJ.26.0790	0.433971	0.968646	0.26
LinJ.15.0560	0.535497	0.932391	0.27
LinJ.35.3390	0.69424	0.966161	0.27
LinJ.30.3710	-1.58601	-2.23335	0.28
LinJ.23.0220	0.743473	1.4807	0.28
LinJ.35.1880	-1.12277	-1.42524	0.29
LinJ.28.2360	-0.695508	-0.452701	0.29
LinJ.15.0220	-1.18924	-1.87084	0.3
LinJ.28.1100	-0.870005	-1.45968	0.31
LinJ.35.2960	1.04531	0.759609	0.32
LinJ.13.0460	-0.74087	-1.16365	0.34
LinJ.21.1490	0.658538	0.879925	0.34
LinJ.32.2850	-1.11884	-0.773044	0.35
LinJ.33.1970	0.721832	1.01586	0.35
LinJ.03.0420	-1.32358	-2.95293	0.36
LinJ.21.1790	-0.952889	-1.65587	0.36
LinJ.30.1880	-0.678319	-1.52269	0.36
LinJ.35.2000	-0.97117	-1.38196	0.37
LinJ.35.0240	-0.586129	-0.754089	0.37
LinJ.32.3350	0.502066	0.428874	0.37
LinJ.25.1030	-1.53031	-1.0507	0.38
LinJ.15.0420	-1.06003	-1.51774	0.38
LinJ.18.0630	-1.05095	-1.28387	0.38
LinJ.35.3280	0.502232	0.891035	0.38
LinJ.25.1220	-0.749245	-0.509291	0.4
LinJ.34.0070	1.05771	2.04124	0.4
LinJ.03.0260	0.503717	0.691118	0.41
LinJ.14.1350	-1.13246	-1.43426	0.42
LinJ.34.0080	0.636516	1.37315	0.42
LinJ.24.2140	-1.1001	-1.6149	0.43
LinJ.11.0770	-0.828651	-2.39696	0.44
LinJ.01.0430	-1.41703	-1.32394	0.45
LinJ.16.1760	-1.53775	-1.07604	0.46
LinJ.29.1180	-1.27119	-1.26246	0.46
LinJ.19.0050	-0.915652	-0.820517	0.46
LinJ.09.0850	0.545329	0.939725	0.47
LinJ.11.1000	1.21429	2.11614	0.49
LinJ.32.1910	0.701311	1.04393	0.5
LinJ.32.0360	0.527405	1.00534	0.51
LinJ.06.0410	-1.00524	-1.63111	0.52
LinJ.35.2230	-0.718984	-1.45807	0.52
LinJ.31.1240	0.92831	1.38819	0.52
LinJ.29.1890	0.729867	0.559739	0.54
LinJ.35.3330	-1.21597	-1.63693	0.55
LinJ.35.5310	0.516879	0.731009	0.55
LinJ.15.1060	-1.35274	-1.40686	0.56
LinJ.34.2730	-1.27276	-2.95891	0.56
LinJ.33.3380	-1.52075	-2.01868	0.58
LinJ.26.2580	0.371818	0.593927	0.58
LinJ.19.0520	1.0429	0.660326	0.59
LinJ.31.2060	0.90487	1.0596	0.6
LinJ.19.0390	-1.11008	-1.15648	0.62
LinJ.26.1630	-0.915549	-1.45976	0.62
LinJ.18.1640	0.555049	0.765927	0.62
LinJ.19.1460	0.759797	0.516956	0.62
LinJ.35.2040	-0.912009	-1.37479	0.63
LinJ.36.6590	1.40234	1.14838	0.64
LinJ.29.2970	-0.965996	-1.181	0.65
LinJ.11.1180	-0.983232	-1.09151	0.66
LinJ.18.0300	-1.0874	-2.08204	0.68
LinJ.13.1130	-0.988079	-0.871803	0.68
LinJ.07.0560	-0.977267	-1.40051	0.69
LinJ.32.0790	-0.726191	-0.91562	0.7
LinJ.27.1710	0.526129	0.953549	0.71
LinJ.26.0150	-0.89181	-1.5426	0.73
LinJ.21.0980	0.846836	1.61814	0.75
LinJ.35.2450	0.47772	1.03572	0.76
LinJ.25.2090	0.530025	0.972349	0.77
LinJ.32.0660	0.660877	1.51068	0.78
LinJ.36.6130	0.624663	0.830183	0.82
LinJ.31.1140	0.773664	1.26724	0.82
LinJ.17.1260	-1.77054	-1.63227	0.85
LinJ.02.0520	0.577877	0.527189	0.87
LinJ.32.0420	0.686847	1.23063	0.87
LinJ.20.1350	0.611432	1.37223	0.88
LinJ.36.1320	0.567012	1.03781	0.94
LinJ.36.5240	-0.961209	-1.41084	0.97
LinJ.18.1660	0.416006	1.21514	0.97
LinJ.24.0780	0.785536	0.919386	0.99
LinJ.30.3300	1.7945	1.26439	1
LinJ.21.1170	-0.422664	-0.635639	1.01
LinJ.33.0660	0.664984	0.737535	1.01
LinJ.27.0430	0.911411	1.37331	1.01
LinJ.14.0920	0.654745	0.549379	1.02
LinJ.29.0860	0.917274	1.76489	1.04
LinJ.21.0300	0.451808	0.966604	1.06
LinJ.09.1390	0.577475	0.881816	1.06
LinJ.24.1630	0.815217	1.13939	1.06
LinJ.04.0760	-0.74677	-1.07147	1.09
LinJ.26.0120	0.364739	1.21472	1.09
LinJ.03.0410	-1.17825	-1.26826	1.15
LinJ.02.0280	0.628399	0.935408	1.16
LinJ.31.2380	2.03744	3.28164	1.25
LinJ.29.1260	0.605067	0.792889	1.26
LinJ.29.2620	0.624516	1.42131	1.31
LinJ.14.0180	1.69865	3.10012	1.32
LinJ.36.3780	0.69213	0.592059	1.36
LinJ.21.0990	1.094	1.87632	1.61
LinJ.36.4440	0.73375	1.02302	1.66
LinJ.12.0350	2.06836	3.31848	1.68
LinJ.36.1160	-0.994044	-1.04863	1.69
LinJ.16.1510	0.807036	0.855679	1.73
LinJ.05.0830	0.868622	1.47793	1.73
LinJ.36.2720	2.35614	3.32138	2.16
LinJ.13.1110	2.43261	3.60178	2.69
