# Supplementary material for: Metabolic Reprogramming during Purine Stress in the Protozoan Pathogen Leishmania donovani
Source: PLoS Pathog. 2014 Feb 27;10(2):e1003938. doi: 10.1371/journal.ppat.1003938 (PMC3937319; doi:10.1371/journal.ppat.1003938)
Supplement: Table S7 — Primers for qRT-PCR analysis. Sequences for those primers used for the qRT-PCR analyses described in Tables 1–3 are depicted. Accession numbers correspond to those from GenBank and the annotated L. infantum genome in TriTrypDB version 4.0. (XLSX) [file ppat.1003938.s013.xlsx]

## Sheet: Sheet1
Table S5. Primers used for the qRT-PCR analyses described in Tables 1-3.
Descriptor	TriTrypDB Accession number (L. infantum)	GenBank Accession number	Primer Sequence - Forward	Primer Sequence - Reverse
LdNT1.1	LinJ.15.1230-50	AF065311	5’-GTGATGGAGGTCATCTTCGGCTTCTC-3’	5’-GCTTGCCGTCGTTGTCGATGC-3’
LdNT2	LinJ.36.2040	AF245276	5’-CGCACTCTTCATGTCGATCATCCAG-3’	5’-CCGATTCCAATGCCGAAGTAGATGC-3’
LdNT3	LinJ.13.1110	HM147245	5’-GGTGAGTTCCGTGCCATCAAGC-3’	5’-GCTGGTTGCTGCTGCTGAG-3’
LdNT4	LinJ.11.0520	HM147244	5’-CCATGCTTGTCACCAGCCTTGTG-3’	5’-CCTTGTTGCCAGCGAGGTACTTGTAG-3’
3'NT/NU (Chr12)	LinJ.12.0350	XM_003859104	5’-GACACCATCTACAACCCACAG-3’	5’-ATGAGGTTTGCGACAGAGG-3’
3'NT/NU (Chr31)	LinJ.31.2380	L35078	5’-GTTATCGACTCCAAGGGAACC-3’	5’-GTACGTTGCTTCCAGATAGTCG-3’
MAP2	LinJ.36.2720	XM_003865339	5’-AGCAGATGGTGAAGAACATGGA-3’	5’-GCGCTGTAGTGCATCAACTTG-3’
XPRT	LinJ.21.0990	XM_003860567	5’-GCTCGTCTGTCACCCAGCAC-3’	5’-GGATGAAGTCGGATGTGAAGATGTAGCTG-3’
AAT19	LinJ.07.1340	XM_003858517	5’-TTCATCGGCTTCATCTTCCC-3’	5’-ACTCTAGCAACCCCACATTC-3’
Oxidoreductase	LinJ.29.0260	XM_003862395	5’-CGTGGAGCGCATCTCGAT-3’	5’-TTCGGCAGGCAGGAAATC-3’
La RNA binding protein	LinJ.21.0600	XM_003860529	5’-CATCTTTCAGGACGCCGAG-3’	5’-CTCCTTCTCTACGTTCGCTATG-3’
Hypothetical	LinJ.31.2490	XM_003863288	5’-GCGTCTTTTCACTCTCTGGTGGACAC	5’-GCTTTGCCACATCGCTGAAGCTC-3’
Hypothetical	LinJ.04.1030	XM_003858117	5’-TCGTTTGCGTCATCCTGG-3’	5’-CGTTGAGCGATGAAAACTGC-3’
Hypothetical	LinJ.28.0630	XM_003862114	5’-GTGGAGCAAGCACCAGAGAAACG-3’	5’-GACGTGTTGGAGTCGAACCACAG-3’
UMPS	LinJ.16.0560	JN882599	5’-GATTGAGCAGACGCACGAGTACG-3’	5’-CGGCACGAATCACTTCCGACAG-3’
Firefly luciferase 2	Not applicable	AAV52869.1	5’-GGTCGTGCTCATGTACCGCTTC-3’	5’-GCTTAGGTCGTACTTGTCGATGAGAGTG-3’
