# Supplementary material for: Metabolic Reprogramming during Purine Stress in the Protozoan Pathogen Leishmania donovani
Source: PLoS Pathog. 2014 Feb 27;10(2):e1003938. doi: 10.1371/journal.ppat.1003938 (PMC3937319; doi:10.1371/journal.ppat.1003938)
Supplement: Table S8 — Primers for Fluc or Rluc reporter constructs. Primer sequences used for the construction of Fluc or Rluc reporter constructs for integration at the indicated loci via homologous recombination are given. Sequences corresponding to 5′ or 3′ targeting sequences (TS) flanking the indicated gene are in plain text, while the SfiI restriction sites that facilitate the single-step assembly of the targeting construct are highlighted in boldface type. Accession numbers correspond to the annotated L. infantum genome in TriTrypDB version 4.0. (XLSX) [file ppat.1003938.s014.xlsx]

## Sheet: Sheet3
Table S7. Primers used for the construction of fLuc or rLuc reporter constructs for integration at the indicated loci via homologous recombination. Primer sequences corresponding to 5’ or 3’ targeting sequences (TS) flanking the indicated gene are in plain text, while the SfiI restriction sites that facilitate the single-step assembly of the targeting construct are highlighted in boldface type.
Descriptor	TriTrypDB Accession number (L. infantum)	L. donovani Accession number	5'TS Primer Sequence - Forward	5'TS Primer Sequence - Reverse	3'TS Primer Sequence - Forward	3'TS Primer Sequence - Reverse
LdNT1.1	LinJ.15.1230-50	AF065311	5’-GAGGCCACCTAGGCCGTACGGCACCTGCTGGACCTAC-3’	5’-GAGGCCACGCAGGCCTGTCTATCTGGGCGGAATGGTG-3’	5’-GAGGCCTCTGTGGCCCGCAGACTATTCGCGCGACTTAC-3’	5’-GAGGCCTGACTGGCCTACGAGAAGGGTGGGTTCATCGAG-3’
LdNT2	LinJ.36.2040	AF245276	5’-GAGGCCACCTAGGCCTAAGCTGCTAGCAGTGGCACAGTC-3’	5’-GAGGCCACGCAGGCCTTCTTCCAACTTCAGCTTCGTCCAG-3’	5’-GAGGCCTCTGTGGCCTTCCCGCAGTGGAGCTTCTG-3’	5’-GAGGCCTGACTGGCCGAGGTTGTGGAGAGATGCTTGCAG-3’
LdNT3	LinJ.13.1110	HM147245	5’-GAGGCCACCTAGGCCGCATCCCTGAACGCATGTG-3’	5’-GAGGCCACGCAGGCCTTGCTGTACTAGGGCGAGGAG-3’	5’-GAGGCCTCTGTGGCCTTCCTGCCCTAAGCACAATGC-3’	5’-GAGGCCTGACTGGCCGTGCATGATCAAACACGACGAAG-3’
LdNT4	LinJ.11.0520	HM147244	5’-GAGGCCACCTAGGCCGAGGGATGCACGACGTGGCGATC-3’	5’-GAGGCCACGCAGGCCGCTCGCACTGCGCCGTG-3’	5’-GAGGCCTCTGTGGCCACTTAAGCGAAATGGCGATACG-3’	5’-GAGGCCTGACTGGCCTCGCTTAAAGTGACAGTATCTCC-3’
3'NT/NU (Chr12)	LinJ.12.0350	XM_003859104	5’-GAGGCCACCTAGGCCGTGCTCTGTTTACGAGTTGACCTG-3’	5’-GAGGCCACGCAGGCCATGTCTGGTCCCGTTGAGG-3’	5’-GAGGCCTCTGTGGCCGCGAGCCACGGAATCTGAG-3’	5’-GAGGCCTGACTGGCCTGCGCACACACTGACGTACTC-3’
3'NT/NU (Chr31)	LinJ.31.2380	L35078	5’-GAGGCCACCTAGGCCAGACCTCTCCCTGACCTCAACTG-3’	5’-GAGGCCACGCAGGCCATGTCTGCCGTAGCGTGCAC-3’	5’-GAGGCCTCTGTGGCCCGCTTTGGTTCCTATGAGCACGTC-3’	5’-GAGGCCTGACTGGCCGACTCACAGCCGAAACGAATCGAG-3’
MAP2	LinJ.36.2720	XM_003865339	5’-GAGGCCACCTAGGCCGGTTTCTTGCAGCTGAGCTTGGAGG-3’	5’-GAGGCCACGCAGGCCGCGGACAGCAGCGGCCTCAAG-3’	5’-GAGGCCTCTGTGGCCGCGCGAGAAGCAAGCAACAGG-3’	5’-GAGGCCTGACTGGCCATTGCCACCGTCCGCATTCC-3’
Oxidoreductase	LinJ.29.0260	XM_003862395	5’-GAGGCCACCTAGGCCAGCGGTACGAGGCCTGCATGCAAG-3’	5'-GAGGCCACGCAGGCCTGGTGGGGGCGAGCGAGAGAGT-3’	5’-GAGGCCTCTGTGGCCGGTGGGCTGTGGAGCAACTGAC-3’	5’-GAGGCCTGACTGGCCGATGCACGCATGACACGCACAG-3’
UMPS	LinJ.16.0560	JN882599	5’-GAGGCCACCTAGGCCTGATGCACCATGCGCTGTACC-3’	5’-GAGGCCACGCAGGCCACGATAAGACGAAGATGTGTTGGTGTCC-3’	5’-GAGGCCTCTGTGGCCTACACACGCACACGCGAGGAG-3’	5’-GAGGCCTGACTGGCCTCTCTTTCACAGCCAGTGTTGC-3’
